# Supplementary material for: An incentive circuit for memory dynamics in the mushroom body of Drosophila melanogaster
Source: eLife. 2022 Apr 1;11:e75611. doi: 10.7554/eLife.75611 (PMC8975552; doi:10.7554/eLife.75611)
Supplement: Figure 4—source data 1. [file elife-75611-fig4-data1.zip]

Archive with 1,369 entries (1,369 files):
- readme.txt
- realSCREEN_005.xlsx_finaldataM+S_timepoint1.csv
- realSCREEN_005.xlsx_finaldataM+S_timepoint2.csv
- realSCREEN_005.xlsx_finaldataM+S_timepoint3.csv
- realSCREEN_005.xlsx_finaldataM+S_timepoint4.csv
- realSCREEN_005.xlsx_finaldataM+S_timepoint5.csv
- realSCREEN_005.xlsx_finaldataM+S_timepoint6.csv
- realSCREEN_005.xlsx_finaldataM+S_timepoint7.csv
- realSCREEN_005.xlsx_finaldataM+S_timepoint8.csv
- realSCREEN_005.xlsx_finaldataM+S_timepoint9.csv
- realSCREEN_005.xlsx_finaldataM+S_timepoint10.csv
- realSCREEN_005.xlsx_finaldataM+S_timepoint11.csv
- realSCREEN_005.xlsx_finaldataM+S_timepoint12.csv
- realSCREEN_005.xlsx_finaldataO_timepoint1.csv
- realSCREEN_005.xlsx_finaldataO_timepoint2.csv
- realSCREEN_005.xlsx_finaldataO_timepoint3.csv
- realSCREEN_005.xlsx_finaldataO_timepoint4.csv
- realSCREEN_005.xlsx_finaldataO_timepoint5.csv
- realSCREEN_005.xlsx_finaldataO_timepoint6.csv
- realSCREEN_005.xlsx_finaldataO_timepoint7.csv
- realSCREEN_005.xlsx_finaldataO_timepoint8.csv
- realSCREEN_005.xlsx_finaldataO_timepoint9.csv
- realSCREEN_005.xlsx_finaldataO_timepoint10.csv
- realSCREEN_005.xlsx_finaldataO_timepoint11.csv
- realSCREEN_005.xlsx_finaldataO_timepoint12.csv
- realSCREEN_008.xlsx_finaldataM+S_timepoint1.csv
- realSCREEN_008.xlsx_finaldataM+S_timepoint2.csv
- realSCREEN_008.xlsx_finaldataM+S_timepoint3.csv
- realSCREEN_008.xlsx_finaldataM+S_timepoint4.csv
- realSCREEN_008.xlsx_finaldataM+S_timepoint5.csv
- realSCREEN_008.xlsx_finaldataM+S_timepoint6.csv
- realSCREEN_008.xlsx_finaldataM+S_timepoint7.csv
- realSCREEN_008.xlsx_finaldataM+S_timepoint8.csv
- realSCREEN_008.xlsx_finaldataM+S_timepoint9.csv
- realSCREEN_008.xlsx_finaldataM+S_timepoint10.csv
- realSCREEN_008.xlsx_finaldataM+S_timepoint11.csv
- realSCREEN_008.xlsx_finaldataM+S_timepoint12.csv
- realSCREEN_008.xlsx_finaldataO_timepoint1.csv
- realSCREEN_008.xlsx_finaldataO_timepoint2.csv
- realSCREEN_008.xlsx_finaldataO_timepoint3.csv
- realSCREEN_008.xlsx_finaldataO_timepoint4.csv
- realSCREEN_008.xlsx_finaldataO_timepoint5.csv
- realSCREEN_008.xlsx_finaldataO_timepoint6.csv
- realSCREEN_008.xlsx_finaldataO_timepoint7.csv
- realSCREEN_008.xlsx_finaldataO_timepoint8.csv
- realSCREEN_008.xlsx_finaldataO_timepoint9.csv
- realSCREEN_008.xlsx_finaldataO_timepoint10.csv
- realSCREEN_008.xlsx_finaldataO_timepoint11.csv
- realSCREEN_008.xlsx_finaldataO_timepoint12.csv
- realSCREEN_011a.xlsx_finaldataM+S_timepoint1.csv
- realSCREEN_011a.xlsx_finaldataM+S_timepoint2.csv
- realSCREEN_011a.xlsx_finaldataM+S_timepoint3.csv
- realSCREEN_011a.xlsx_finaldataM+S_timepoint4.csv
- realSCREEN_011a.xlsx_finaldataM+S_timepoint5.csv
- realSCREEN_011a.xlsx_finaldataM+S_timepoint6.csv
- realSCREEN_011a.xlsx_finaldataM+S_timepoint7.csv
- realSCREEN_011a.xlsx_finaldataM+S_timepoint8.csv
- realSCREEN_011a.xlsx_finaldataM+S_timepoint9.csv
- realSCREEN_011a.xlsx_finaldataM+S_timepoint10.csv
- realSCREEN_011a.xlsx_finaldataM+S_timepoint11.csv
- realSCREEN_011a.xlsx_finaldataM+S_timepoint12.csv
- realSCREEN_011a.xlsx_finaldataO_timepoint1.csv
- realSCREEN_011a.xlsx_finaldataO_timepoint2.csv
- realSCREEN_011a.xlsx_finaldataO_timepoint3.csv
- realSCREEN_011a.xlsx_finaldataO_timepoint4.csv
- realSCREEN_011a.xlsx_finaldataO_timepoint5.csv
- realSCREEN_011a.xlsx_finaldataO_timepoint6.csv
- realSCREEN_011a.xlsx_finaldataO_timepoint7.csv
- realSCREEN_011a.xlsx_finaldataO_timepoint8.csv
- realSCREEN_011a.xlsx_finaldataO_timepoint9.csv
- realSCREEN_011a.xlsx_finaldataO_timepoint10.csv
- realSCREEN_011a.xlsx_finaldataO_timepoint11.csv
- realSCREEN_011a.xlsx_finaldataO_timepoint12.csv
- realSCREEN_011c.xlsx_finaldataM+S_timepoint1.csv
- realSCREEN_011c.xlsx_finaldataM+S_timepoint2.csv
- realSCREEN_011c.xlsx_finaldataM+S_timepoint3.csv
- realSCREEN_011c.xlsx_finaldataM+S_timepoint4.csv
- realSCREEN_011c.xlsx_finaldataM+S_timepoint5.csv
- realSCREEN_011c.xlsx_finaldataM+S_timepoint6.csv
- realSCREEN_011c.xlsx_finaldataM+S_timepoint7.csv
- realSCREEN_011c.xlsx_finaldataM+S_timepoint8.csv
- realSCREEN_011c.xlsx_finaldataM+S_timepoint9.csv
- realSCREEN_011c.xlsx_finaldataM+S_timepoint10.csv
- realSCREEN_011c.xlsx_finaldataM+S_timepoint11.csv
- realSCREEN_011c.xlsx_finaldataM+S_timepoint12.csv
- realSCREEN_011c.xlsx_finaldataO_timepoint1.csv
- realSCREEN_011c.xlsx_finaldataO_timepoint2.csv
- realSCREEN_011c.xlsx_finaldataO_timepoint3.csv
- realSCREEN_011c.xlsx_finaldataO_timepoint4.csv
- realSCREEN_011c.xlsx_finaldataO_timepoint5.csv
- realSCREEN_011c.xlsx_finaldataO_timepoint6.csv
- realSCREEN_011c.xlsx_finaldataO_timepoint7.csv
- realSCREEN_011c.xlsx_finaldataO_timepoint8.csv
- realSCREEN_011c.xlsx_finaldataO_timepoint9.csv
- realSCREEN_011c.xlsx_finaldataO_timepoint10.csv
- realSCREEN_011c.xlsx_finaldataO_timepoint11.csv
- realSCREEN_011c.xlsx_finaldataO_timepoint12.csv
- realSCREEN_018.xlsx_finaldataM+S_bigROI_timepoint1.csv
- realSCREEN_018.xlsx_finaldataM+S_bigROI_timepoint2.csv
- realSCREEN_018.xlsx_finaldataM+S_bigROI_timepoint3.csv
- realSCREEN_018.xlsx_finaldataM+S_bigROI_timepoint4.csv
- realSCREEN_018.xlsx_finaldataM+S_bigROI_timepoint5.csv
- realSCREEN_018.xlsx_finaldataM+S_bigROI_timepoint6.csv
- realSCREEN_018.xlsx_finaldataM+S_bigROI_timepoint7.csv
- realSCREEN_018.xlsx_finaldataM+S_bigROI_timepoint8.csv
- realSCREEN_018.xlsx_finaldataM+S_bigROI_timepoint9.csv
- realSCREEN_018.xlsx_finaldataM+S_bigROI_timepoint10.csv
- realSCREEN_018.xlsx_finaldataM+S_bigROI_timepoint11.csv
- realSCREEN_018.xlsx_finaldataM+S_bigROI_timepoint12.csv
- realSCREEN_018.xlsx_finaldataO_bigROI_timepoint1.csv
- realSCREEN_018.xlsx_finaldataO_bigROI_timepoint2.csv
- realSCREEN_018.xlsx_finaldataO_bigROI_timepoint3.csv
- realSCREEN_018.xlsx_finaldataO_bigROI_timepoint4.csv
- realSCREEN_018.xlsx_finaldataO_bigROI_timepoint5.csv
- realSCREEN_018.xlsx_finaldataO_bigROI_timepoint6.csv
- realSCREEN_018.xlsx_finaldataO_bigROI_timepoint7.csv
- realSCREEN_018.xlsx_finaldataO_bigROI_timepoint8.csv
- realSCREEN_018.xlsx_finaldataO_bigROI_timepoint9.csv
- realSCREEN_018.xlsx_finaldataO_bigROI_timepoint10.csv
- realSCREEN_018.xlsx_finaldataO_bigROI_timepoint11.csv
- realSCREEN_018.xlsx_finaldataO_bigROI_timepoint12.csv
- realSCREEN_025A.xlsx_finaldataM+S_timepoint1.csv
- realSCREEN_025A.xlsx_finaldataM+S_timepoint2.csv
- realSCREEN_025A.xlsx_finaldataM+S_timepoint3.csv
- realSCREEN_025A.xlsx_finaldataM+S_timepoint4.csv
- realSCREEN_025A.xlsx_finaldataM+S_timepoint5.csv
- realSCREEN_025A.xlsx_finaldataM+S_timepoint6.csv
- realSCREEN_025A.xlsx_finaldataM+S_timepoint7.csv
- realSCREEN_025A.xlsx_finaldataM+S_timepoint8.csv
- realSCREEN_025A.xlsx_finaldataM+S_timepoint9.csv
- realSCREEN_025A.xlsx_finaldataM+S_timepoint10.csv
- realSCREEN_025A.xlsx_finaldataM+S_timepoint11.csv
- realSCREEN_025A.xlsx_finaldataM+S_timepoint12.csv
- realSCREEN_025A.xlsx_finaldataO_timepoint1.csv
- realSCREEN_025A.xlsx_finaldataO_timepoint2.csv
- realSCREEN_025A.xlsx_finaldataO_timepoint3.csv
- realSCREEN_025A.xlsx_finaldataO_timepoint4.csv
- realSCREEN_025A.xlsx_finaldataO_timepoint5.csv
- realSCREEN_025A.xlsx_finaldataO_timepoint6.csv
- realSCREEN_025A.xlsx_finaldataO_timepoint7.csv
- realSCREEN_025A.xlsx_finaldataO_timepoint8.csv
- realSCREEN_025A.xlsx_finaldataO_timepoint9.csv
- realSCREEN_025A.xlsx_finaldataO_timepoint10.csv
- realSCREEN_025A.xlsx_finaldataO_timepoint11.csv
- realSCREEN_025A.xlsx_finaldataO_timepoint12.csv
- realSCREEN_027.xlsx_finaldataM+S_timepoint1.csv
- realSCREEN_027.xlsx_finaldataM+S_timepoint2.csv
- realSCREEN_027.xlsx_finaldataM+S_timepoint3.csv
- realSCREEN_027.xlsx_finaldataM+S_timepoint4.csv
- realSCREEN_027.xlsx_finaldataM+S_timepoint5.csv
- realSCREEN_027.xlsx_finaldataM+S_timepoint6.csv
- realSCREEN_027.xlsx_finaldataM+S_timepoint7.csv
- realSCREEN_027.xlsx_finaldataM+S_timepoint8.csv
- realSCREEN_027.xlsx_finaldataM+S_timepoint9.csv
- realSCREEN_027.xlsx_finaldataM+S_timepoint10.csv
- realSCREEN_027.xlsx_finaldataM+S_timepoint11.csv
- realSCREEN_027.xlsx_finaldataM+S_timepoint12.csv
- realSCREEN_027.xlsx_finaldataO_timepoint1.csv
- realSCREEN_027.xlsx_finaldataO_timepoint2.csv
- realSCREEN_027.xlsx_finaldataO_timepoint3.csv
- realSCREEN_027.xlsx_finaldataO_timepoint4.csv
- realSCREEN_027.xlsx_finaldataO_timepoint5.csv
- realSCREEN_027.xlsx_finaldataO_timepoint6.csv
- realSCREEN_027.xlsx_finaldataO_timepoint7.csv
- realSCREEN_027.xlsx_finaldataO_timepoint8.csv
- realSCREEN_027.xlsx_finaldataO_timepoint9.csv
- realSCREEN_027.xlsx_finaldataO_timepoint10.csv
- realSCREEN_027.xlsx_finaldataO_timepoint11.csv
- realSCREEN_027.xlsx_finaldataO_timepoint12.csv
- realSCREEN_032a.xlsx_finaldataA_timepoint1.csv
- realSCREEN_032a.xlsx_finaldataA_timepoint2.csv
- realSCREEN_032a.xlsx_finaldataA_timepoint3.csv
- realSCREEN_032a.xlsx_finaldataA_timepoint4.csv
- realSCREEN_032a.xlsx_finaldataA_timepoint5.csv
- realSCREEN_032a.xlsx_finaldataA_timepoint6.csv
- realSCREEN_032a.xlsx_finaldataA_timepoint7.csv
- realSCREEN_032a.xlsx_finaldataA_timepoint8.csv
- realSCREEN_032a.xlsx_finaldataA_timepoint9.csv
- realSCREEN_032a.xlsx_finaldataA_timepoint10.csv
- realSCREEN_032a.xlsx_finaldataA_timepoint11.csv
- realSCREEN_032a.xlsx_finaldataA_timepoint12.csv
- realSCREEN_032a.xlsx_finaldataM+S_timepoint1.csv
- realSCREEN_032a.xlsx_finaldataM+S_timepoint2.csv
- realSCREEN_032a.xlsx_finaldataM+S_timepoint3.csv
- realSCREEN_032a.xlsx_finaldataM+S_timepoint4.csv
- realSCREEN_032a.xlsx_finaldataM+S_timepoint5.csv
- realSCREEN_032a.xlsx_finaldataM+S_timepoint6.csv
- realSCREEN_032a.xlsx_finaldataM+S_timepoint7.csv
- realSCREEN_032a.xlsx_finaldataM+S_timepoint8.csv
- realSCREEN_032a.xlsx_finaldataM+S_timepoint9.csv
- realSCREEN_032a.xlsx_finaldataM+S_timepoint10.csv
- realSCREEN_032a.xlsx_finaldataM+S_timepoint11.csv
- realSCREEN_032a.xlsx_finaldataM+S_timepoint12.csv
- realSCREEN_043a.xlsx_finaldataA_timepoint1.csv
- realSCREEN_043a.xlsx_finaldataA_timepoint2.csv
- realSCREEN_043a.xlsx_finaldataA_timepoint3.csv
- realSCREEN_043a.xlsx_finaldataA_timepoint4.csv
- realSCREEN_043a.xlsx_finaldataA_timepoint5.csv
- realSCREEN_043a.xlsx_finaldataA_timepoint6.csv
- realSCREEN_043a.xlsx_finaldataA_timepoint7.csv
- realSCREEN_043a.xlsx_finaldataA_timepoint8.csv
- realSCREEN_043a.xlsx_finaldataA_timepoint9.csv
- realSCREEN_043a.xlsx_finaldataA_timepoint10.csv
- realSCREEN_043a.xlsx_finaldataA_timepoint11.csv
- realSCREEN_043a.xlsx_finaldataA_timepoint12.csv
- realSCREEN_043a.xlsx_finaldataM+S_timepoint1.csv
- realSCREEN_043a.xlsx_finaldataM+S_timepoint2.csv
- realSCREEN_043a.xlsx_finaldataM+S_timepoint3.csv
- realSCREEN_043a.xlsx_finaldataM+S_timepoint4.csv
- realSCREEN_043a.xlsx_finaldataM+S_timepoint5.csv
- realSCREEN_043a.xlsx_finaldataM+S_timepoint6.csv
- realSCREEN_043a.xlsx_finaldataM+S_timepoint7.csv
- realSCREEN_043a.xlsx_finaldataM+S_timepoint8.csv
- realSCREEN_043a.xlsx_finaldataM+S_timepoint9.csv
- realSCREEN_043a.xlsx_finaldataM+S_timepoint10.csv
- realSCREEN_043a.xlsx_finaldataM+S_timepoint11.csv
- realSCREEN_043a.xlsx_finaldataM+S_timepoint12.csv
- realSCREEN_043b.xlsx_finaldataB_timepoint1.csv
- realSCREEN_043b.xlsx_finaldataB_timepoint2.csv
- realSCREEN_043b.xlsx_finaldataB_timepoint3.csv
- realSCREEN_043b.xlsx_finaldataB_timepoint4.csv
- realSCREEN_043b.xlsx_finaldataB_timepoint5.csv
- realSCREEN_043b.xlsx_finaldataB_timepoint6.csv
- realSCREEN_043b.xlsx_finaldataB_timepoint7.csv
- realSCREEN_043b.xlsx_finaldataB_timepoint8.csv
- realSCREEN_043b.xlsx_finaldataB_timepoint9.csv
- realSCREEN_043b.xlsx_finaldataB_timepoint10.csv
- realSCREEN_043b.xlsx_finaldataB_timepoint11.csv
- realSCREEN_043b.xlsx_finaldataB_timepoint12.csv
- realSCREEN_043b.xlsx_finaldataM+S_timepoint1.csv
- realSCREEN_043b.xlsx_finaldataM+S_timepoint2.csv
- realSCREEN_043b.xlsx_finaldataM+S_timepoint3.csv
- realSCREEN_043b.xlsx_finaldataM+S_timepoint4.csv
- realSCREEN_043b.xlsx_finaldataM+S_timepoint5.csv
- realSCREEN_043b.xlsx_finaldataM+S_timepoint6.csv
- realSCREEN_043b.xlsx_finaldataM+S_timepoint7.csv
- realSCREEN_043b.xlsx_finaldataM+S_timepoint8.csv
- realSCREEN_043b.xlsx_finaldataM+S_timepoint9.csv
- realSCREEN_043b.xlsx_finaldataM+S_timepoint10.csv
- realSCREEN_043b.xlsx_finaldataM+S_timepoint11.csv
- realSCREEN_043b.xlsx_finaldataM+S_timepoint12.csv
- realSCREEN_047a.xlsx_finaldataM+S_timepoint1.csv
- realSCREEN_047a.xlsx_finaldataM+S_timepoint2.csv
- realSCREEN_047a.xlsx_finaldataM+S_timepoint3.csv
- realSCREEN_047a.xlsx_finaldataM+S_timepoint4.csv
- realSCREEN_047a.xlsx_finaldataM+S_timepoint5.csv
- realSCREEN_047a.xlsx_finaldataM+S_timepoint6.csv
- realSCREEN_047a.xlsx_finaldataM+S_timepoint7.csv
- realSCREEN_047a.xlsx_finaldataM+S_timepoint8.csv
- realSCREEN_047a.xlsx_finaldataM+S_timepoint9.csv
- realSCREEN_047a.xlsx_finaldataM+S_timepoint10.csv
- realSCREEN_047a.xlsx_finaldataM+S_timepoint11.csv
- realSCREEN_047a.xlsx_finaldataM+S_timepoint12.csv
- realSCREEN_047a.xlsx_finaldataO_timepoint1.csv
- realSCREEN_047a.xlsx_finaldataO_timepoint2.csv
- realSCREEN_047a.xlsx_finaldataO_timepoint3.csv
- realSCREEN_047a.xlsx_finaldataO_timepoint4.csv
- realSCREEN_047a.xlsx_finaldataO_timepoint5.csv
- realSCREEN_047a.xlsx_finaldataO_timepoint6.csv
- realSCREEN_047a.xlsx_finaldataO_timepoint7.csv
- realSCREEN_047a.xlsx_finaldataO_timepoint8.csv
- realSCREEN_047a.xlsx_finaldataO_timepoint9.csv
- realSCREEN_047a.xlsx_finaldataO_timepoint10.csv
- realSCREEN_047a.xlsx_finaldataO_timepoint11.csv
- realSCREEN_047a.xlsx_finaldataO_timepoint12.csv
- realSCREEN_047b.xlsx_finaldataM+S_timepoint1.csv
- realSCREEN_047b.xlsx_finaldataM+S_timepoint2.csv
- realSCREEN_047b.xlsx_finaldataM+S_timepoint3.csv
- realSCREEN_047b.xlsx_finaldataM+S_timepoint4.csv
- realSCREEN_047b.xlsx_finaldataM+S_timepoint5.csv
- realSCREEN_047b.xlsx_finaldataM+S_timepoint6.csv
- realSCREEN_047b.xlsx_finaldataM+S_timepoint7.csv
- realSCREEN_047b.xlsx_finaldataM+S_timepoint8.csv
- realSCREEN_047b.xlsx_finaldataM+S_timepoint9.csv
- realSCREEN_047b.xlsx_finaldataM+S_timepoint10.csv
- realSCREEN_047b.xlsx_finaldataM+S_timepoint11.csv
- realSCREEN_047b.xlsx_finaldataM+S_timepoint12.csv
- realSCREEN_047b.xlsx_finaldataO_timepoint1.csv
- realSCREEN_047b.xlsx_finaldataO_timepoint2.csv
- realSCREEN_047b.xlsx_finaldataO_timepoint3.csv
- realSCREEN_047b.xlsx_finaldataO_timepoint4.csv
- realSCREEN_047b.xlsx_finaldataO_timepoint5.csv
- realSCREEN_047b.xlsx_finaldataO_timepoint6.csv
- realSCREEN_047b.xlsx_finaldataO_timepoint7.csv
- realSCREEN_047b.xlsx_finaldataO_timepoint8.csv
- realSCREEN_047b.xlsx_finaldataO_timepoint9.csv
- realSCREEN_047b.xlsx_finaldataO_timepoint10.csv
- realSCREEN_047b.xlsx_finaldataO_timepoint11.csv
- realSCREEN_047b.xlsx_finaldataO_timepoint12.csv
- realSCREEN_050.xlsx_finaldataM+S_timepoint1.csv
- realSCREEN_050.xlsx_finaldataM+S_timepoint2.csv
- realSCREEN_050.xlsx_finaldataM+S_timepoint3.csv
- realSCREEN_050.xlsx_finaldataM+S_timepoint4.csv
- realSCREEN_050.xlsx_finaldataM+S_timepoint5.csv
- realSCREEN_050.xlsx_finaldataM+S_timepoint6.csv
- realSCREEN_050.xlsx_finaldataM+S_timepoint7.csv
- realSCREEN_050.xlsx_finaldataM+S_timepoint8.csv
- realSCREEN_050.xlsx_finaldataM+S_timepoint9.csv
- realSCREEN_050.xlsx_finaldataM+S_timepoint10.csv
- realSCREEN_050.xlsx_finaldataM+S_timepoint11.csv
[truncated: 1,069 more entries]
