# Supplementary material for: An incentive circuit for memory dynamics in the mushroom body of Drosophila melanogaster
Source: eLife. 2022 Apr 1;11:e75611. doi: 10.7554/eLife.75611 (PMC8975552; doi:10.7554/eLife.75611)
Supplement: Figure 4—source data 1. [file elife-75611-fig4-data1.zip › realSCREEN_005.xlsx_finaldataM+S_timepoint1.csv]

-0.24528	-0.77523	-0.056646	-0.48537	-0.85542	-0.40258	-0.38461	-1	1.0535
0.045767	0.93278	0.4249	0.44913	0.30904	0.6212	0.097569	0.32805	0.4473
0.20369	0.55872	-0.001322	0.47039	0.69324	0.044364	0.38792	0.54521	0.086636
0.29127	-0.0019802	0.56394	0.12183	0.63555	-0.037498	0.14922	0.032154	-0.10212
0.19504	-0.075346	0.26748	-0.055293	-0.07532	-0.039123	-0.1602	0.043166	-0.332
0.11531	-0.22439	0.24861	-0.16666	-0.75347	-0.71897	0.43665	0.41813	-0.88439
0.11491	0.02896	-0.61272	-0.37211	0.088313	-1	0.47202	0.19603	-0.51496
0.28119	-0.66645	-0.762	-0.81571	0.62924	-0.53699	-0.076983	0.61026	-0.33729
0.20603	-0.56896	-0.48237	-0.86385	0.45504	-0.38605	-0.71815	-0.13724	-0.7049
0.3338	-0.708	-0.66641	0.40161	-0.2262	-0.59351	-0.7378	-0.033684	0.67873
0.23262	-0.13557	-0.47245	0.94001	-0.25434	-0.4028	-0.58095	0.14025	0.079769
-0.06545	0.37887	-0.088256	0.39189	-0.42833	0.036657	-0.77268	0.020243	-1
-0.12279	0.77354	-0.10735	0.27326	-0.43048	-0.28372	-0.15676	-0.15155	-0.65087
-0.26095	-0.024458	0.28554	0.11067	-0.57113	-0.39324	0.087382	-0.24708	-0.4059
-0.41731	-0.10174	1.1916	-0.0095126	-1	-0.50317	-0.072493	-0.19855	-0.51132
-0.2913	0.17705	1.1227	-0.29025	-0.17786	-0.423	0.26363	-0.57282	-0.20892
-0.2325	0.13899	1.0545	-0.19317	0.50042	-0.084375	0.82372	-0.52857	0.1499
0.0056079	0.52081	0.21249	-0.19179	0.20256	0.070183	1.0764	-0.11488	1.8245
-0.19911	0.2707	0.3837	-0.50116	-0.033759	0.11267	0.32394	0.31989	0.65797
-0.14977	0.20569	-0.2934	-0.1454	-0.094158	0.13041	0.014252	0.22451	-0.39089
0.027228	-0.23319	0.00079484	0.23407	0.070752	0.52964	-0.26717	-0.17082	-0.29653
0.18935	-0.52611	-0.37932	0.30151	0.14931	1.4497	-0.21108	0.13319	0.52458
-0.12929	-0.14816	-1	0.65541	0.62732	1.6085	0.038009	-0.048741	0.30999
-0.12807	0.20346	-0.83396	-0.25949	0.5397	1.2018	-0.031878	0.19285	0.52729
1.2521	1.6279	1.2143	2.7489	2.1488	1.873	3.8608	1.7082	1.7952
14.855	9.0602	8.6437	17.433	8.1891	6.0252	11.985	7.393	10.612
15.95	8.0759	6.4826	15.362	7.6628	5.2799	9.803	7.4238	9.7675
13.631	6.0148	3.9368	11.312	6.4039	3.9731	7.8233	7.1907	7.7939
11.704	4.8234	2.7593	9.402	5.5957	3.3945	6.5493	6.6088	6.0126
10.202	4.4055	2.477	9.3602	5.0509	3.2538	5.7259	6.505	5.2779
9.2311	4.4952	2.392	8.7643	4.8001	3.2881	5.4402	6.4652	5.1087
8.6403	4.4558	2.9575	8.6136	4.868	3.4327	5.5108	6.5277	5.5393
8.0988	4.0591	2.9472	8.4485	4.643	3.5377	5.3053	7.4466	5.4385
7.6196	3.4982	2.9189	8.1416	4.1651	3.2592	4.7296	7.3244	5.7046
7.4352	3.667	2.9818	8.2576	4.4052	3.44	4.2265	7.3316	5.6013
7.3005	3.1738	2.7102	8.1803	4.9332	3.5026	4.1829	7.1157	5.3983
6.9357	3.3816	3.0766	7.9542	5.3895	3.8311	4.4657	6.7505	4.8433
6.6556	3.5679	2.6359	7.3599	4.9403	3.8682	4.2932	6.6457	5.1506
6.3795	3.3576	2.6385	7.3308	4.7102	3.3537	3.7851	6.2177	5.3151
6.4216	2.9264	2.3178	7.9186	4.6589	3.1861	3.896	5.4981	5.3713
6.3293	2.9207	2.2626	7.7367	4.6022	3.3113	3.8509	5.9149	4.9817
6.1758	3.199	2.2504	7.4001	4.1032	3.2011	4.1526	6.0441	4.8464
6.0259	3.205	2.1742	6.6292	4.2108	3.219	3.8365	6.0922	4.384
5.832	2.8814	1.8468	6.9824	4.5006	2.972	3.6613	5.8204	3.8975
5.6543	2.8536	1.6172	6.4702	4.1991	3.6314	3.7553	5.8239	4.1541
5.6158	2.7317	1.6377	6.1146	3.7493	3.5851	3.3303	5.5232	4.2892
5.4353	2.3134	1.6318	5.397	3.462	3.2056	3.0269	5.186	4.1818
5.2163	1.9023	1.6953	4.9816	3.5352	3.4397	2.9521	4.9834	4.1284
5.0575	2.0474	1.5511	4.893	3.6261	3.0798	3.0329	5.2454	4.3672
5.1032	2.3907	1.4155	4.9372	3.4842	2.5649	2.8781	4.3037	4.5336
5.4979	3.3602	1.5679	6.3301	3.6548	3.6122	3.4903	5.0364	5.0078
4.2567	3.3888	1.6418	5.1983	3.8698	3.347	3.551	4.7264	4.7257
3.1932	2.28	1.3191	3.3833	3.3631	2.1334	2.3756	3.6329	3.2337
3.0628	1.0804	0.58484	2.3548	2.4856	1.5077	1.5688	2.6656	2.0978
3.0973	0.3588	0.13376	1.3443	1.8617	1.12	1.3348	2.324	2.0225
2.6683	0.21755	0.026442	1.2182	1.1402	0.77964	1.0829	1.5272	1.2869
2.7568	-0.29815	-0.28063	0.96528	0.71603	0.29455	0.89793	1.0792	0.94052
2.4732	-0.73095	-0.77656	0.71152	0.54199	-0.34693	0.62007	1.2157	0.32769
1.7566	-0.87885	-0.11514	0.33535	0.55961	-0.26585	0.25555	0.7374	0.10106
1.2426	-0.68362	-0.020016	0.42588	0.57066	-0.31326	0.30988	0.18139	0.53425
1.0016	-0.53995	-0.65115	0.19817	0.2826	-0.67353	0.53538	0.31819	1.3707
1.0336	-0.87686	-0.32761	0.11551	0.51659	-0.6995	0.74959	0.059441	0.85928
0.90294	-0.82832	0.20824	-0.20218	0.64009	-0.60631	1.2951	-0.078847	0.48861
0.47006	-0.7743	0.45458	-0.24713	0.32121	-0.68587	0.8614	-0.07292	0.46721
0.011615	-0.79874	0.16207	-0.033432	0.90788	-0.87782	0.64463	0.020188	0.51381
0.39832	-0.16334	-0.15732	-0.079739	0.95921	-0.73	0.91783	0.41407	0.85953
0.63684	-0.42907	-0.27936	0.083284	0.86399	-0.91701	0.37237	0.073708	0.034416
0.42908	-0.73059	-0.13444	-0.12236	0.47611	-0.76265	0.42224	0.30011	-0.45062
0.85468	-1	-0.21637	-0.18028	-0.027559	-0.88493	0.58633	0.4132	-0.49897
0.71225	-0.98913	-0.56588	-0.092892	-0.37598	-0.76347	0.53061	0.19856	-0.13473
0.91663	-0.81273	-0.15213	0.083435	-0.34528	-0.49854	0.27428	-0.13715	-0.11675
1.2039	-0.64302	0.070611	-0.26658	-0.45587	-0.67004	-0.17018	-0.26441	0.45624
1.4913	-0.36702	-0.2825	-1	-0.4006	-0.88404	0.30507	-0.036869	0.94133
1.3321	-0.17273	-0.1166	-0.31859	-0.27666	-0.48391	0.34125	-0.31388	0.95081
0.95393	0.019249	-0.32165	0.01943	0.32387	0.0095523	0.35244	-0.3043	0.38529
0.6349	-0.048754	-0.29892	0.0068712	0.44112	0.2327	0.23587	0.26451	0.14783
0.91481	-0.1564	0.32582	-0.14532	-0.054591	-0.19275	0.4202	0.06712	-0.19449
1.7234	0.22212	0.32988	-0.30782	0.34949	-0.07262	-0.25356	0.1998	-0.15815
1.4634	0.10325	0.060656	0.19053	0.65348	-0.37135	-0.097255	0.29679	-0.22087
1.097	-0.21578	0.45256	0.11958	0.064995	-0.66269	-0.16306	0.19187	-0.27649
0.88971	0.19336	0.34364	-0.18829	-0.29089	-0.46818	-0.7682	0.11997	-0.42717
0.34966	0.43849	0.037873	-0.24552	-0.064045	-0.39307	-0.65962	0.032859	-0.50527
0.036146	0.24254	-0.12112	0.54909	-0.027569	-0.72649	-1	0.027694	-0.57852
-0.35993	-0.18172	0.21294	-0.043983	-0.076048	-0.95551	-0.72449	0.29065	-0.55698
-0.62756	-0.26084	0.17712	-0.20182	-0.50407	-0.4739	-0.75759	0.66661	-0.42907
0.0527	0.183	-0.19868	-0.3218	-0.74008	-0.60056	-0.54619	0.36193	0.12285
0.19955	-0.061792	-0.13529	-0.56618	-0.61029	-0.5855	-0.090582	-0.25745	0.33916
0.20105	-0.030731	-0.074688	-0.26836	-0.79957	-0.34749	-0.34147	-0.50824	0.6638
-0.056393	-0.10533	-0.31678	-0.48161	-0.69973	-0.4138	0.058303	-0.35115	0.26037
-0.012104	-0.024096	-0.36483	-0.17059	-0.3218	-0.0053953	0.24487	-0.1518	0.10669
-0.17492	-0.047009	-0.017666	-0.23686	0.013797	0.26827	0.17973	0.10457	-0.32577
-0.20313	-0.19037	0.061017	-0.23762	-0.031199	0.51025	0.65866	0.18415	-0.10686
-0.77513	0.5389	0.16699	0.2233	0.13232	0.050035	0.1853	-0.049717	0.72072
-1	0.23584	0.22891	0.38302	-0.47001	0.23482	0.80938	0.025783	0.52593
-0.75727	-0.13225	-0.34015	-0.0034223	-0.047287	0.01223	0.4759	0.34836	0.64605
-0.61287	-0.31816	-0.33806	-0.098614	0.59318	-0.029046	-0.075949	-0.0042545	0.32494
-0.53966	-0.32444	0.27757	0.06997	0.46408	0.018944	0.049734	-0.097878	0.21922
-0.49616	0.053303	0.64433	-0.0060544	0.29082	0.36395	0.0080221	-0.19674	-0.51711
-0.071415	0.035598	0.065264	0.62574	0.32758	0.59598	0.47438	-0.4197	-0.2511
0.44009	-0.093043	-0.3457	0.73165	0.64512	0.92644	0.19406	-0.21068	-0.74687
