# Supplementary material for: An incentive circuit for memory dynamics in the mushroom body of Drosophila melanogaster
Source: eLife. 2022 Apr 1;11:e75611. doi: 10.7554/eLife.75611 (PMC8975552; doi:10.7554/eLife.75611)
Supplement: Figure 4—source data 1. [file elife-75611-fig4-data1.zip › realSCREEN_005.xlsx_finaldataM+S_timepoint2.csv]

-0.11601	0.83798	-1	0.16268	-0.52587	1.4832	-0.60579	-1	1.046
0.11494	1.1933	0.73445	0.12796	0.19978	0.94682	0.6303	0.98192	0.30298
0.13166	0.5213	0.83044	-0.40201	0.59938	0.55492	0.75425	0.78265	-0.33931
0.049262	0.068549	-0.25358	0.27647	0.44758	0.14472	0.027394	0.37034	-0.27189
0.061096	-0.41423	-0.58751	-0.82713	-0.030164	-0.48605	-0.52162	-0.21551	-0.20885
0.13795	-0.55726	-0.50324	0.41602	-0.19482	-0.7507	-0.44582	-0.71766	0.12492
0.14473	-1	-0.14746	0.27529	0.021671	-0.64089	-0.22905	-0.51058	-0.15941
0.16967	-0.7783	0.020828	0.47498	-0.1149	-0.62351	-0.4572	-0.85365	-0.23266
0.036337	-0.93951	0.55797	0.12753	-0.48134	-0.47915	-0.26599	0.053635	-0.076218
-0.058137	-0.94197	0.67506	-0.15237	-0.87911	-0.44101	0.1831	0.29332	-0.16849
-0.20411	-0.58516	0.1146	-0.21225	-0.76955	-0.27395	0.3898	0.65728	-0.22396
-0.24404	-0.24945	-0.19934	-0.5814	-0.077262	-0.24424	-0.047248	0.35519	-0.036203
-0.23426	-0.38588	0.12544	0.057902	-0.19745	-0.54872	-0.22614	0.29301	-0.76863
-0.27245	-0.26788	0.42519	0.93829	0.08959	-0.86932	-0.31636	-0.37305	-1
0.032839	0.63217	-0.087285	0.055019	1.4296	-1	-0.48144	-0.35951	-0.5634
0.028069	0.40051	-0.083245	-0.03987	2.0764	0.25454	-0.30645	-0.37198	0.033214
0.27441	0.29607	0.26394	0.56095	0.24706	0.38682	-0.094669	-0.84203	0.43312
0.15385	0.39712	0.29832	0.45183	-1	1.1266	-0.025673	0.63041	0.57697
0.014505	0.39231	-0.0042938	-0.41918	-0.4034	0.12261	-0.29509	0.17014	-0.0049515
-0.029942	0.044162	-0.068207	0.99743	-0.6828	0.27945	0.23317	-0.36485	-0.35774
0.0071874	0.35845	-0.30947	-0.24788	-0.23244	0.084536	0.47222	-0.80354	0.022955
-0.048009	0.39842	-0.083767	-0.85792	0.33869	0.25818	0.64318	0.68467	0.57119
-0.028571	0.17113	-0.28329	-0.93574	-0.094177	0.081526	0.43049	0.42792	0.65202
-0.12098	0.40818	-0.43556	-0.24661	0.23353	0.63366	0.55462	0.71187	0.64833
0.89167	1.8095	0.65834	10.27	1.8602	3.643	1.0943	2.3915	1.8135
8.9916	7.3068	9.1587	41.181	10.322	13.321	8.3785	15.06	8.7971
9.712	6.6594	8.3495	34.591	10.434	11.215	8.2612	14.564	8.3031
8.2738	5.3688	6.4414	27.408	8.7621	9.0412	7.0855	12.7	6.6052
7.0291	4.4638	5.2058	24.371	7.6433	8.2171	5.7931	11.058	5.9227
6.204	3.8639	4.3954	22.924	7.2173	7.5007	5.4121	10.179	5.5858
5.8102	3.5621	4.1053	21.8	7.0949	7.0566	5.0998	10.059	5.3343
5.4096	3.1264	3.7523	22.08	6.8628	7.0458	4.7639	9.8069	5.115
5.0544	3.2769	3.8114	22.024	6.4749	7.379	4.366	9.5045	5.039
4.7533	3.4631	3.6967	22.034	5.7867	8.1939	4.1724	10.061	5.0434
4.5041	3.3636	3.6754	21.794	5.9896	8.0609	3.9764	10.541	4.9588
4.387	3.6911	4.1933	19.695	6.2373	7.1178	3.6109	10.282	4.6567
4.1007	3.5538	3.7102	18.712	5.9701	6.9103	3.3561	9.4357	4.6601
3.8508	3.1749	3.2944	18.993	5.8046	7.1421	3.0464	8.4912	4.4728
3.8457	3.2015	3.2062	17.357	5.7719	6.3119	3.2641	8.0852	4.3073
3.7244	3.2133	3.0275	16.029	5.4178	5.8571	3.0651	7.4804	4.0376
3.7266	2.7517	2.5385	15.435	5.143	6.475	3.0243	7.9129	3.8887
3.5781	2.814	2.3926	15.881	5.0636	6.5627	3.2182	7.8212	4.0637
3.4263	3.0136	2.2994	14.391	5.0747	5.5269	2.5802	6.5575	4.0115
3.3706	3.2971	2.4186	13.33	4.8327	5.2231	2.2698	5.4953	3.5561
3.3722	3.165	2.2228	13.564	4.335	6.5518	2.9016	4.9972	3.8372
3.4542	3.2994	5.4749	18.717	4.656	9.0884	4.5153	7.2172	4.9269
3.7767	3.4006	5.2594	21.412	5.1678	8.9475	4.4177	9.8374	5.5943
4.0992	3.4122	5.3394	19.79	5.5367	8.1647	5.491	10.818	4.8255
4.2076	3.1567	4.8571	19.91	5.1148	7.0578	5.139	10.14	3.9722
3.9748	2.8855	4.3677	18.513	4.2955	6.3684	5.2267	8.5669	3.3763
3.6346	3.1544	4.4887	16.467	3.6517	6.9806	5.4258	8.6483	3.4681
2.6065	3.1338	4.1143	12.014	3.7116	5.9244	4.0026	6.8772	3.3794
2.2903	2.371	3.0925	7.6305	3.1878	4.0331	2.8592	5.6056	2.696
2.3604	1.5032	1.8436	5.1098	1.9686	2.5988	1.8863	3.7937	1.6194
2.2758	0.73738	1.5131	4.1089	1.5585	1.9837	1.0677	3.091	1.487
2.0094	0.43696	0.8607	3.0083	1.2358	1.3635	1.0952	2.3658	1.0612
1.4574	0.46684	0.82691	2.716	0.6315	0.98759	1.0654	2.461	0.55909
1.2249	0.19609	1.1128	2.1878	0.46627	1.0035	0.94168	2.5611	0.53658
1.4964	0.1576	0.86349	1.5652	0.85438	0.46115	0.51395	1.4607	0.69386
1.6823	0.090993	0.44789	1.7568	0.3737	-0.060412	0.70539	0.60161	0.45937
1.7955	0.05978	0.5269	1.8845	0.40588	-0.010288	0.60509	0.62158	0.14178
1.4702	0.061532	0.2617	0.57224	0.10261	0.045997	0.045943	0.06557	0.16664
1.1223	-0.13384	0.028143	0.18862	0.27353	-0.034231	-0.017198	0.46646	0.057759
0.85204	-0.10018	-0.15447	0.42565	0.43862	-0.2732	-0.043909	0.51652	0.36032
0.69979	-0.18156	-0.38922	0.75776	0.5172	-0.55443	-0.27089	0.31092	0.3902
0.5204	-0.13422	-0.2503	1.1936	0.52574	-0.3808	-0.36101	0.2896	0.077769
0.31612	0.0069254	-0.068319	0.57533	0.9064	-0.11916	-0.70574	0.48127	0.19347
0.69213	0.24776	0.029423	0.30373	1.3174	-0.20169	-0.95698	0.45697	-0.26873
0.62741	-0.12137	-0.16284	0.3148	1.0349	0.028612	-0.65751	0.049294	-0.45076
0.33006	0.22979	-0.44327	0.71849	-0.26722	0.013459	-0.43662	0.17273	-0.3771
0.35174	0.19079	-0.33056	0.23825	-0.39852	-0.74694	-0.68257	0.61061	-0.42556
0.10017	0.018324	-0.25519	0.44445	-0.13396	-0.92735	-0.80962	1.3127	-0.27071
0.052251	0.063875	0.063721	0.14465	-0.33076	-0.33971	-0.75041	1.1619	-0.030527
0.29719	-0.047943	-0.20956	0.39838	-0.08325	0.57227	-1	0.27157	0.042136
0.64785	-0.29223	0.17665	0.067295	0.59051	0.72741	-0.64495	0.27773	-0.16522
1.0183	-0.46103	0.24142	0.6953	0.1287	0.033673	-0.59671	0.67189	-0.19557
1.0437	-0.25307	0.16168	0.63234	0.00060045	-0.32314	-0.43697	0.58866	-0.060831
0.71942	-0.20194	0.089203	0.0039141	-0.16973	0.50654	-0.39692	0.63926	0.074817
0.57462	-0.08664	0.055633	0.5596	0.029511	0.31119	-0.096598	0.33278	-0.19532
-0.15455	-0.043205	0.46236	-0.48236	0.30541	-0.30867	0.056798	-0.24396	-0.35282
-0.66095	-0.32632	-0.061895	-0.5593	-0.55587	-0.48789	0.099696	0.15207	-0.19474
-0.48341	-0.0955	-0.39403	1.086	-0.69169	-0.33383	0.23931	-0.2375	-0.098669
-0.24801	0.54767	-0.42179	0.48919	-0.53542	0.0062368	0.048943	-0.54489	0.24355
-0.3175	0.29538	-0.25614	0.53082	-0.46129	-0.11374	-0.12881	-0.29708	-0.037938
0.027712	0.12918	-0.17577	0.35501	0.43735	-0.228	-0.12406	-0.68523	-0.37432
0.42227	0.45411	0.02777	-0.25026	0.088599	-0.021125	0.47251	-0.35823	-0.3253
0.33584	0.12312	0.17961	-0.16471	0.18254	0.085764	0.99811	-0.72619	0.027066
0.097934	-0.16986	-0.048441	0.62558	-0.090797	-0.29475	0.38008	-0.93289	0.16187
0.14506	-0.091654	0.25898	0.085142	-0.26741	-0.098433	0.21954	-0.50128	0.3233
0.27721	-0.025213	0.21807	-0.69031	-0.29882	0.33184	-0.015475	-0.26779	0.59282
0.95706	-0.21034	0.17236	0.028338	-0.073481	0.35715	-0.12889	-0.59785	0.23576
0.83836	-0.41156	-0.014944	-0.87945	0.044671	0.088103	-0.23561	-0.66336	-0.21148
0.11228	0.054206	-0.31481	-0.3565	-0.36253	0.26569	-0.13612	-0.062432	-0.090964
-0.53478	-0.024356	-0.16386	-0.36072	-0.16796	0.23308	0.12209	-0.078178	-0.29702
-0.92707	-0.079681	-0.28594	-0.066242	0.11435	0.24595	0.2305	0.2311	0.31553
-1	-0.13011	-0.2999	-0.50747	0.079013	-0.48993	0.2326	-0.27381	0.21856
-0.58924	-0.039368	-0.041133	-1	0.1365	-0.67562	0.033725	0.11857	-0.11487
-0.013604	0.15498	0.22792	-0.33314	0.18701	-0.51516	-0.30835	1.2566	0.28029
-0.2072	0.033825	0.34555	0.71639	0.51103	-0.13287	-0.57803	1.1048	-0.32188
-0.38888	0.28302	0.12986	0.93129	0.43651	0.86751	-0.19096	0.6269	-0.11649
