# Supplementary material for: An incentive circuit for memory dynamics in the mushroom body of Drosophila melanogaster
Source: eLife. 2022 Apr 1;11:e75611. doi: 10.7554/eLife.75611 (PMC8975552; doi:10.7554/eLife.75611)
Supplement: Figure 4—source data 1. [file elife-75611-fig4-data1.zip › realSCREEN_005.xlsx_finaldataM+S_timepoint3.csv]

-0.065632	1.2621	-0.97464	-0.56215	0.72013	1.2357	-0.50146	-0.68624	1.0618
0.044839	1.4381	1.0714	0.93725	0.59357	0.28378	0.42595	0.43556	0.1689
-0.054473	0.88875	0.51458	0.58984	0.73686	-0.48916	0.33193	0.49644	-0.90355
-0.090218	0.17888	0.16858	-0.616	-0.21399	-0.52028	0.044529	0.60742	-0.58669
-0.048481	-0.34987	-0.11896	-0.32159	-0.72896	-0.21501	-0.27121	-0.25239	-0.20448
0.040958	-0.559	-0.20672	-0.40913	-1	0.077452	0.18759	0.0052549	-0.32124
0.15637	-0.8056	-0.40901	-0.47732	-0.27798	-0.047485	-0.18261	-0.37427	-0.65631
0.26789	-0.89985	-0.43806	-0.162	-0.31257	-0.36882	-0.026925	-1	0.41397
0.23653	-1	-0.47631	0.57013	-0.13804	-0.70201	-0.41702	-0.66888	0.78172
-0.087282	-0.91711	-0.23966	-0.10682	-0.053055	0.17309	-0.46709	0.31193	0.56483
-0.07987	-0.86351	-0.41112	-0.012951	-0.046432	0.38306	0.16548	1.18	0.90008
-0.14551	-0.6012	0.59349	0.39505	-0.08013	-0.061908	-0.25146	0.44511	-0.86464
-0.21183	-0.49163	0.78677	0.6762	-0.34398	-0.49196	-0.56346	-0.41163	-0.41957
-0.23553	-0.30866	0.8053	0.24009	-0.045983	-0.33264	-0.32506	-0.81708	0.097317
-0.22568	-0.39937	0.37991	-0.03066	0.11082	-0.0032305	-0.015713	-0.71792	0.32806
-0.26688	-0.80783	-0.24087	0.70161	-0.027785	-0.036736	0.078692	-0.78201	-0.50729
-0.21706	-0.6772	-0.69796	0.46892	0.20666	0.46104	-0.32319	-0.23279	-0.73745
-0.24826	-0.60413	-1	1.0872	0.072199	0.60257	-0.073279	1.3171	-0.46079
-0.27708	-0.56264	-0.31609	-0.51489	0.42006	0.40385	-0.011808	0.64249	0.27022
0.013682	0.26128	0.021483	-0.83825	0.1363	0.6656	0.031467	-0.062226	0.35451
0.23276	1.4396	-0.28342	-1	0.16218	-0.25311	0.25195	0.050158	-0.32692
0.28555	2.092	0.38659	-0.47916	0.15715	-0.44959	0.55701	-0.0019648	-0.16915
0.29753	1.444	0.51139	-0.022053	0.21336	-0.30971	0.66123	0.53821	0.21681
0.67768	0.84291	0.57336	-0.11329	-0.26038	-0.0045157	0.69446	-0.02226	0.99982
2.0252	1.4447	2.5786	6.6791	1.3108	2.5039	2.2473	1.293	3.0309
12.221	6.5434	11.357	24.583	9.039	11.912	12.881	10.74	14.87
13.155	6.1932	10.479	21.85	9.2657	10.835	13.301	11.595	14.299
10.975	4.7375	8.4861	17.982	8.0375	9.663	12.379	10.604	10.997
9.4142	3.6342	7.0339	16.514	7.1772	8.9754	11.557	9.3198	10.068
8.3364	3.1512	6.1819	15.771	6.1275	8.1881	10.894	8.9911	9.6692
7.5	2.7289	5.8088	15.122	5.6624	7.809	11.087	9.1294	9.36
7.0229	2.7232	5.6053	15.425	5.3825	7.7581	11.581	8.7268	8.7319
6.6454	2.7856	5.3953	15.996	5.0381	8.0568	12.135	8.2842	8.3693
6.1887	2.4395	5.5441	16.092	4.7319	7.5057	12.365	7.9545	7.9959
5.9054	2.2338	5.4226	16.576	4.3133	7.9158	11.756	8.0536	7.3621
5.6262	2.131	6.0187	15.559	4.1874	7.5445	12.099	9.1409	6.7707
5.3669	2.0492	5.9643	14.663	4.3872	6.8771	11.73	9.4588	6.8581
5.1517	1.9045	5.9776	14.714	4.0563	6.6804	11.137	8.8955	6.3005
4.7209	1.9132	5.7586	14.802	4.0891	6.5277	10.656	8.3999	5.8661
4.529	1.7937	5.9706	14.774	3.9886	5.7816	10.542	7.7426	5.1538
4.5036	1.3784	5.7909	14.107	3.7896	5.4941	10.43	6.8007	4.8307
4.2947	1.5146	5.7788	13.26	3.5822	5.2585	10.056	6.5342	4.9094
4.1905	1.6185	5.5064	13.129	3.7854	5.412	9.2599	5.9755	4.6397
4.1509	1.4368	5.0564	12.408	3.6	5.398	8.9009	4.8891	4.8131
3.938	1.2427	5.1346	12.07	3.5221	6.2695	10.126	4.7271	4.0859
3.8173	1.9877	7.0982	14.596	3.5559	7.9727	12.396	5.9716	7.0972
4.131	2.0776	6.6385	14.442	3.6987	8.0035	12.757	7.0291	8.4676
4.308	1.9127	6.6534	13.703	3.7036	8.1608	13.03	7.3661	7.3542
4.3596	1.9316	6.3179	12.346	3.8639	7.048	12.251	6.6691	6.1632
4.3735	1.8961	5.8529	11.804	3.5517	6.1637	11.207	5.8845	5.6129
4.0365	2.5194	5.5585	12.217	3.4369	7.0676	10.309	6.0589	5.8337
3.3245	2.4272	4.3933	8.2382	3.0966	5.7876	7.5516	5.6392	6.038
3.1069	1.777	3.0015	5.1185	2.7443	4.2841	5.2168	3.5917	4.9392
2.8074	0.9408	1.8966	3.7583	2.2784	3.1844	3.9996	2.3914	3.3835
2.308	0.64853	1.1517	2.892	2.0632	2.7667	2.5588	1.939	2.3954
2.0374	0.32893	0.61184	2.892	1.4718	2.2542	2.094	1.5068	2.7207
1.7744	0.24192	0.65187	1.9968	1.2768	1.5309	1.8846	1.3339	2.4926
1.3488	0.2201	0.54685	1.6596	0.84237	0.99607	2.2213	1.3823	2.1376
0.57672	0.014626	0.4844	1.2655	0.82898	1.386	1.8771	1.1575	1.0602
0.20924	-0.078779	0.16915	0.51781	1.0769	1.2239	1.1004	0.68143	0.46906
0.81335	-0.0205	0.098184	0.89892	0.48407	0.46884	0.083715	0.40839	0.80938
1.5593	-0.038804	0.58537	1.1136	-0.32179	0.18052	-0.34761	0.26655	0.50367
2.2357	0.066225	0.54759	1.1143	-0.057728	0.020707	0.16673	0.12612	0.99786
2.2842	0.056368	-0.29287	1.0467	-0.068392	-0.25627	0.26245	-0.038026	0.84221
1.7639	-0.36908	-0.70089	0.43231	0.31405	-0.17733	0.63559	-0.11451	0.15812
0.91605	-0.45196	-0.043214	0.78611	0.19875	0.1323	0.54542	-0.18502	0.53927
0.42623	-0.11766	0.18074	-0.10647	0.74308	0.19581	0.57783	-0.23685	0.67282
0.54127	0.051605	0.233	-0.47016	1.2463	-0.30419	-0.012347	-0.71889	0.83995
0.86057	0.17227	0.063377	-0.054486	0.93943	0.32624	-0.094365	-0.73855	0.82721
1.1864	-0.19421	0.18996	-0.4139	0.1773	1.2038	-0.54306	-0.24722	0.3757
1.0256	-0.078317	0.28255	0.1876	0.06561	0.19717	-0.5203	-0.18528	-0.12052
0.65954	-0.073969	-0.10844	-0.52779	0.41435	-0.43868	-1	-0.033124	-0.21155
0.74819	-0.096536	-0.14998	-0.85361	0.36601	-0.93557	-0.43484	-0.20278	0.13626
0.84763	-0.16476	-0.2375	0.34032	0.69958	-0.63029	-0.52747	0.027687	0.66641
0.48706	-0.29989	-0.39094	-0.21558	1.0452	-0.0029333	-0.1316	0.099813	0.39605
0.16228	-0.15274	0.074296	-0.29356	0.4913	-0.043317	0.10954	-0.17224	0.028786
0.1531	-0.21714	-0.17432	-0.015301	-0.097512	0.022366	-0.51291	-0.056691	-0.18595
0.10621	-0.027529	-0.06358	-0.80846	-0.18586	0.12874	-0.81895	-0.59295	-0.50399
0.26741	-0.2116	0.18399	-0.63174	-0.33785	0.18435	-0.43297	0.34835	-0.55984
0.24674	-0.077608	0.12851	-0.25832	-0.045304	-0.13243	-0.24031	0.31126	-0.020337
-0.16038	0.44352	0.039171	-0.4593	-0.087216	-1	-0.178	-0.17141	0.1948
-0.37029	0.12395	-0.25224	0.58692	-0.61246	-0.84775	-0.48859	-0.71953	-0.0097638
-0.22405	-0.2812	-0.58064	0.96163	-0.44286	0.061415	-0.57233	-0.34935	-0.63339
-0.27859	-0.27579	-0.047066	0.84981	-0.43559	0.096933	0.051446	-0.29503	-0.1464
-0.60969	-0.51972	0.15261	0.43559	-0.090829	-0.13213	-0.3323	-0.37167	-0.27413
-0.87819	-0.18814	-0.033193	0.28707	0.23395	0.44089	-0.37322	-0.14785	-0.09301
-1	0.0083024	0.071722	0.5587	0.58194	0.65624	-0.16897	-0.59431	0.18838
-0.74917	-0.074904	-0.062491	0.31398	0.42818	0.34236	-0.034884	-0.73747	0.27443
-0.039999	0.034147	-0.32698	-0.3633	-0.0027365	-0.17493	-0.030172	-0.24962	0.31047
0.28064	0.12974	-0.58095	-0.080581	0.04367	0.27564	-0.39537	-0.12514	0.29238
-0.19541	0.21041	-0.106	-0.32998	-0.27327	0.043367	-0.23757	0.16158	0.30706
-0.34673	-0.078414	0.28432	0.099108	-0.16033	0.056425	0.17744	0.0026289	0.22049
-0.3778	0.1555	0.29349	0.016809	-0.46378	0.36247	0.22815	-0.026513	-0.80266
0.15977	0.15717	0.26598	-0.36734	-0.48188	0.15892	0.45308	-0.090807	0.26915
0.95667	-0.22773	0.0064833	-0.070966	-0.21209	0.86387	0.29904	0.24521	2.3219
0.60772	-0.2921	0.37617	-0.16399	-0.13032	0.19464	0.3816	-0.090336	0.49182
0.56254	0.019092	0.3583	-0.29776	0.18971	0.10733	0.1867	0.18524	-0.91073
0.46686	0.22141	-0.23665	0.095314	0.35539	-0.57556	0.37894	0.53462	-1
0.30866	0.14709	0.0062064	-0.25016	0.40654	-0.86699	0.66238	0.62124	-0.7534
-0.18513	0.10683	0.056112	0.52734	0.25445	-0.25866	0.068322	0.99453	0.22321
