# Supplementary material for: An incentive circuit for memory dynamics in the mushroom body of Drosophila melanogaster
Source: eLife. 2022 Apr 1;11:e75611. doi: 10.7554/eLife.75611 (PMC8975552; doi:10.7554/eLife.75611)
Supplement: Figure 4—source data 1. [file elife-75611-fig4-data1.zip › realSCREEN_005.xlsx_finaldataM+S_timepoint4.csv]

-0.027778	1.0891	-0.28546	0.3803	-0.43425	-0.40846	1.5949	-1	0.62488
-0.028425	0.81213	0.48333	-0.57581	-0.088812	-0.28293	1.1418	0.52071	0.60879
0.11553	0.51449	0.35191	-0.55317	0.38302	0.75044	1.0284	0.66487	-0.49911
0.25508	0.10556	0.012186	0.23095	0.12112	0.72688	0.35507	0.32143	-0.017404
0.15321	-0.37378	-0.51077	0.5606	0.010512	0.3264	0.42495	0.41034	-0.43468
0.00066011	-0.68378	-0.96997	0.053631	0.11807	0.16732	0.88505	0.32238	-0.37976
-0.10746	-1	-0.65701	0.48054	0.016536	-0.053051	0.27457	-0.35018	-0.40765
-0.34693	-0.70718	-0.14007	-0.11247	-0.12222	-0.42438	-0.12034	-0.49079	0.0076156
-0.33325	-0.42186	0.88659	-0.081582	0.36854	-0.5918	-0.29758	-0.70896	0.58717
-0.3201	-0.78068	0.027459	0.43387	0.39171	-1	-0.41579	-0.56361	0.43667
-0.13003	-0.76773	0.63145	0.53711	0.21212	-0.88958	-0.66434	-0.39756	-0.38419
0.34748	-0.48547	0.94973	-0.12086	-0.12445	0.0004761	-0.70129	-0.12002	-0.30848
0.56473	-0.30424	0.79957	-0.57699	-1	0.82938	-1	-0.32126	-0.64881
0.052742	0.46454	-0.068312	-0.011307	-0.45945	0.90277	-0.5569	-0.29999	0.29765
-0.06085	0.27826	-0.69447	-0.90883	-0.033456	0.38107	-0.30757	-0.0012856	0.078709
0.038602	0.255	-0.48285	-0.31671	0.0026179	0.15718	0.00068332	0.25713	0.6181
0.063359	-0.03528	0.73155	0.34762	0.58892	-0.26441	-0.5709	0.42497	0.192
0.31858	-0.24007	0.16867	-0.33337	0.54656	-0.40406	-0.87939	0.35137	-0.60632
0.52297	-0.26664	-0.22718	-0.98423	0.10025	-0.44816	-0.9062	0.26104	0.062063
0.077717	0.04395	-1	0.014954	-0.45712	-0.46553	-0.24036	0.14116	0.17258
-0.0047013	0.34421	-0.91891	0.5521	-0.59763	0.090801	0.11019	0.25391	0.32548
0.29422	1.003	0.0029155	-0.6563	-0.10432	-0.090402	0.55406	-0.020969	-0.030567
-0.44537	0.64598	0.74838	0.45616	0.34002	0.11054	0.29335	0.11431	-0.10282
-1	0.5105	0.16125	1.1838	0.22173	0.87951	-0.002414	0.23101	-0.19194
0.77407	1.5448	1.9374	8.3539	1.3795	2.4432	1.3674	1.4288	1.2548
16.575	7.681	15.904	31.901	9.9119	10.348	10.478	9.8546	10.21
18.357	7.0605	15.716	30.09	10.187	9.545	10.814	10.507	10.073
15.688	5.7125	13.571	25.713	8.8226	8.0975	9.4651	9.5847	8.536
13.283	4.5444	11.128	22.517	7.5503	6.6274	8.825	8.4612	7.5496
11.584	3.7535	9.7423	21.926	6.6071	6.1107	8.1219	7.9416	6.9048
10.182	3.4421	9.1027	20.724	5.7101	6.0213	7.8267	7.2856	6.7448
9.323	3.3482	8.3402	21.086	5.8186	5.377	7.928	7.4205	6.2596
8.8346	3.2034	9.6088	20.681	5.4413	4.9448	7.9034	7.5801	5.9204
8.4225	3.0984	9.2866	20.558	4.9198	4.8778	7.8735	7.0837	5.7196
7.9853	2.7537	9.3618	21.023	4.791	4.5665	7.2185	6.8918	4.9757
7.4806	2.5291	8.9418	20.628	4.7859	4.2667	7.1505	6.3687	4.9327
7.0874	2.6539	8.4001	20.192	4.6744	4.2273	6.558	6.3118	4.5567
6.7025	2.7709	9.2471	19.192	4.3058	4.213	6.099	6.3714	3.9683
6.626	2.7361	9.4083	18.644	4.0106	3.8978	6.5493	6.2188	4.0583
6.2392	2.6034	9.6264	17.546	3.8245	3.8322	5.9806	5.9665	3.9423
5.9998	2.304	8.4896	17.482	3.8639	3.736	5.1214	5.296	3.5983
6.0454	2.0841	7.5833	17.403	4.2853	3.4672	4.5058	4.8445	3.2057
5.9765	2.3117	8.3305	17.579	3.9298	3.4933	4.2396	4.9093	3.2951
5.506	2.4784	7.9313	17.134	3.725	3.1294	3.9662	4.5885	2.2767
5.8381	2.4929	8.7625	15.811	3.7399	3.5942	4.5584	4.5172	1.9858
5.6749	2.8379	11.982	17.528	3.7702	5.4437	7.6984	4.7543	3.9955
5.9532	3.1545	11.478	16.319	3.915	5.9384	7.2478	5.0777	5.0477
6.2391	3.2711	10.636	14.755	4.3021	6.0305	8.4328	5.0336	4.6154
6.5905	3.1965	9.9187	13.475	4.7464	5.2417	8.3751	4.8332	3.7861
6.5419	3.0876	9.7411	13.668	4.3712	4.6301	7.7246	4.5095	3.4143
5.7237	3.4085	9.259	13.96	4.1585	6.1446	7.4298	4.635	3.6421
4.9037	3.1332	7.395	9.7686	4.2467	6.221	5.1902	3.8533	3.5835
4.7603	2.1961	5.4229	6.0101	3.259	4.3502	3.2867	2.5673	2.6012
3.9988	1.5919	3.629	4.587	2.778	3.3728	2.3267	1.9735	2.0342
3.3041	1.0644	1.9889	3.7458	1.9877	2.8949	2.0105	1.2774	1.4935
2.8832	0.93111	1.9316	1.795	1.4109	1.974	1.6074	0.86732	1.7067
2.0248	0.67409	2.0452	1.8753	0.5727	1.9373	0.87566	0.43815	1.2982
2.0988	0.62044	1.4714	1.7748	0.70678	1.4536	0.62659	0.40997	1.3361
3.0345	0.42965	0.81299	1.5019	0.47012	1.2571	0.65541	0.25402	0.8992
3.1414	0.32655	0.79478	1.2344	0.24223	1.2216	0.47849	0.57143	0.77053
3.0387	0.38347	1.2774	1.1944	0.60907	0.75538	0.025205	0.96438	1.0981
2.8551	0.22617	1.1594	0.89684	0.27366	1.013	-0.30224	1.0012	0.73189
2.3809	0.22522	0.56905	1.0038	0.17576	1.0296	-0.15146	0.62031	0.78634
1.3296	-0.017713	1.0603	0.37794	0.3118	1.2179	0.63615	0.44459	0.43229
0.87316	-0.14381	0.76603	0.43093	0.68017	0.26555	0.44549	0.21517	0.64893
0.62592	-0.035688	0.18414	1.615	0.079111	-0.06044	-0.32253	0.39054	1.0564
0.15446	-0.17834	0.16691	-0.077965	-0.31216	-0.57852	-0.13313	0.1901	1.3046
0.57693	-0.14865	0.45375	0.001444	-0.3266	-0.30506	-0.14995	-0.05153	0.2684
0.5855	-0.088394	0.073524	0.89154	-0.58885	-0.33093	-0.094207	-0.21061	-0.15922
1.1508	-0.0048561	0.25057	0.099544	-0.26544	-0.61068	-0.44863	-0.2061	0.16343
1.4255	-0.056336	0.21345	0.92582	0.69616	-0.35221	-0.4926	-0.1309	-0.46696
1.1151	-0.17798	-0.080684	0.41998	0.24656	0.034528	-0.4759	-0.19433	-0.35076
0.75156	-0.010716	-0.32386	0.090773	0.18161	0.18165	-0.54601	-0.49581	-0.25442
0.66308	0.091447	-0.37872	0.046238	-0.17632	0.31551	-0.46579	-0.56313	-0.41083
0.31181	0.43299	-0.33335	0.063601	-0.10066	0.96419	-0.22381	-0.49784	0.38689
0.12046	0.16598	-0.33804	-0.089407	-0.36079	0.1534	0.1498	-0.55677	0.19953
-0.15559	0.006419	-0.025358	0.70072	-0.34066	-0.49485	1.122	-0.27704	0.10696
0.11054	-0.10564	0.16961	1.3544	-0.03382	-0.33607	0.68486	-0.11125	-0.217
-0.14041	-0.14544	-0.17877	-0.25884	0.35311	-0.34189	0.597	0.27771	0.14274
0.33152	-0.2394	0.029482	-0.70461	-0.061947	0.12602	0.28985	0.23277	0.20569
0.83463	-0.19327	0.51193	-0.52242	0.13428	0.84726	-0.12041	-0.56041	0.30729
1.0826	0.0086015	-0.15037	0.016774	-0.032859	0.053157	0.2732	-0.39871	0.41525
0.77277	-0.13653	0.2144	-0.37686	-0.38884	0.11879	0.30491	-0.47664	-0.059424
0.043467	-0.30499	-0.061497	-1	0.304	-0.0033624	-0.0017662	-0.099051	0.13624
-0.28455	-0.37978	0.16306	-0.1839	0.66103	-0.32484	-0.51701	-0.057313	0.3749
0.21259	-0.59564	-0.38092	-0.4501	0.30913	-0.44417	-0.55394	-0.032736	0.33745
0.43789	-0.37362	-0.54048	-0.29985	0.24229	0.27733	-0.12042	-0.3792	-0.016021
-0.21953	0.095263	-0.69878	0.60728	0.35475	1.0857	-0.085136	-0.21655	-0.67149
-0.47309	0.29377	0.1049	-0.37711	-0.16056	0.99054	0.14782	-0.41156	-0.45156
-0.65637	0.19434	-0.20042	-0.2124	-0.59054	0.37608	-0.34446	-0.43202	0.18082
-0.85518	0.24617	0.52396	1.2918	-0.19738	0.25092	-0.47123	-0.11964	-0.70046
-0.20814	-0.2473	0.0027361	-0.38711	-0.30373	0.17524	-0.23482	0.16909	-1
0.3655	-0.2858	-0.3106	-0.89198	0.39822	-0.16624	-0.034349	-0.063936	-0.89703
0.54164	0.084504	-0.13358	-0.045405	0.12225	-0.24251	0.50678	-0.0065226	-0.83479
0.15491	0.10615	0.25694	-0.33657	-0.44599	0.089467	0.47182	0.39118	-0.036026
-0.45197	-0.19779	0.19992	-0.22868	-0.14209	-0.17807	0.24703	0.69347	0.36673
0.2026	-0.45485	0.19251	0.41994	0.29604	-0.74781	0.3042	0.72709	-0.31326
-0.082963	0.038035	0.042013	-0.021393	0.32096	-0.49345	-0.045386	0.16318	0.18388
-0.28305	0.53403	0.69472	1.0175	-0.13119	-0.71541	-0.13727	0.23813	0.79103
-0.60379	0.60475	-0.095939	0.55496	-0.23269	-0.24499	-0.027785	0.26628	1.2828
