# Supplementary material for: An incentive circuit for memory dynamics in the mushroom body of Drosophila melanogaster
Source: eLife. 2022 Apr 1;11:e75611. doi: 10.7554/eLife.75611 (PMC8975552; doi:10.7554/eLife.75611)
Supplement: Figure 4—source data 1. [file elife-75611-fig4-data1.zip › realSCREEN_005.xlsx_finaldataM+S_timepoint5.csv]

0.61887	0.40936	-0.25038	-0.10576	-0.11076	0.8072	0.092031	0.054386	-0.15075
-0.20652	0.52669	0.12569	0.5841	0.42387	0.45952	-0.34463	-0.12639	0.65939
-0.52727	0.57265	0.29374	-0.19102	0.15968	-0.25246	0.090458	0.14285	-0.13237
-0.50695	0.70648	0.3018	-0.51866	-0.13385	-0.53258	0.33338	-0.05436	-0.047602
-0.37191	0.071114	-0.55613	-0.15572	-0.89279	-0.39809	0.12436	-0.47032	-0.57078
-0.059203	-0.35081	0.13707	0.60484	-0.37147	-0.62772	0.031099	-0.45936	-0.48971
0.24576	-1	0.073419	-0.098108	-0.64552	-0.81265	0.15107	0.15415	-0.17885
0.29491	-0.56078	-0.14064	0.061649	-0.36372	-1	-0.18676	1.4907	0.56579
0.51344	-0.68856	0.73043	0.15089	-0.11678	-0.48754	-0.43104	0.38045	0.9551
1.307	-0.36006	-0.25857	-0.32564	-0.020895	0.40794	-0.64931	-0.30536	0.40801
1.0718	-0.44764	-0.8112	0.11711	0.23417	0.50321	-0.24179	-0.33672	-0.11392
0.33593	-0.8277	-0.78997	-0.079422	0.17579	0.48616	-0.15265	-0.47957	-0.71382
-0.071242	-0.44155	-1	1.5508	0.10123	0.80934	0.076423	-1	-0.17325
-0.20542	-0.43969	-0.47177	-0.031872	-0.21911	0.27489	0.93897	-0.37541	0.36359
-0.58608	-0.42452	-0.82015	-0.077637	-0.12513	-0.59336	0.83788	0.34436	0.49446
-0.90732	-0.52004	-0.14635	-0.089427	-0.3069	-0.48577	0.33185	0.25999	0.78863
-0.93648	0.34822	0.62397	0.02802	0.16489	0.19198	-0.1052	0.15338	0.24585
-0.83106	0.91685	0.82246	0.70617	0.29584	0.58936	-0.20898	0.37115	-0.13121
-1	0.6043	0.16108	-0.32475	0.052793	0.2124	-0.030121	0.24733	-0.3177
-0.64414	0.058832	-0.32952	-0.79112	0.24902	-0.076713	-0.045649	-0.12774	0.36084
0.15084	0.079604	0.7163	-0.9197	0.65176	-0.034291	0.015033	-0.69532	0.29597
0.75768	0.11538	0.59823	0.21988	0.35655	0.26103	0.21618	-0.37294	-0.4265
0.972	0.74957	0.68011	-0.11491	0.19342	0.29765	-0.31129	0.31802	-0.80939
0.58535	0.90229	0.31039	-0.19976	0.24791	0.00049695	-0.53131	0.88675	-0.88179
2.8892	2.4344	1.6114	6.7987	1.741	0.76106	0.83612	2.3849	1.0772
24.207	10.351	15.004	29.713	12.363	5.5411	9.5713	13.49	10.533
25.795	9.6553	15.284	27.638	12.305	5.4115	10.366	14.006	9.9976
21.759	7.0183	12.72	23.07	10.553	4.3895	8.9114	12.038	7.9248
18.163	5.2831	10.885	21.383	9.2785	3.5473	7.8887	11.558	6.6188
15.905	4.8328	9.3416	19.169	8.2862	2.793	7.1089	10.994	5.766
14.364	4.203	8.1975	19.465	7.6138	2.4439	6.4705	10.398	4.8519
13.017	3.75	7.4616	18.992	7.0047	2.3769	5.9057	10.74	4.6219
12.467	3.9507	8.1129	18.609	6.7649	2.181	5.5456	10.002	4.2502
11.951	3.6918	7.578	17.959	6.9872	2.0064	5.0228	10.303	3.4629
11.329	3.4056	6.9047	17.238	6.4924	1.9415	4.7962	9.5185	3.4997
10.946	2.8979	6.1994	17.175	6.1497	2.0635	4.7463	9.2373	3.15
10.357	2.8544	5.6644	17.094	5.841	2.1109	4.3777	8.0054	2.6325
10.119	2.6409	5.6295	15.639	6.3152	2.0333	4.1059	7.4506	2.5384
9.6659	2.5776	6.1253	15.077	6.1578	1.7218	3.8874	7.8711	2.485
9.4719	2.5125	6.1848	15.007	5.9518	1.7711	3.6024	7.1411	1.951
9.6982	2.3996	5.9385	14.812	5.3553	1.4086	3.3208	6.3809	1.6919
10.053	2.4574	5.6765	14.321	5.338	1.2034	2.9957	6.1903	1.9785
9.9973	2.4552	5.6083	12.944	5.3186	1.1221	3.0802	6.2353	1.9514
9.4184	2.7812	5.0374	13.492	5.365	1.2413	3.0729	6.3081	1.8953
9.1987	2.4169	5.6879	13.406	5.539	1.6472	3.2653	6.38	1.4539
9.2575	2.6193	8.9694	14.477	4.9081	3.586	5.8911	7.2872	3.2409
10.17	2.4937	10.082	13.522	4.4439	3.2006	5.4503	7.6745	4.4393
10.118	2.5749	10.254	11.788	4.733	3.0593	5.4009	6.9849	3.5198
9.5496	2.5713	8.6201	12.573	4.4845	2.8029	4.7981	5.9898	3.0862
9.3417	2.334	7.4051	13.276	4.5332	2.4087	3.9611	5.7991	2.7282
9.2683	2.3639	6.6054	13.427	4.8293	3.6292	3.585	5.8966	2.8628
8.5685	2.1585	5.3211	10.202	5.2379	3.6633	3.853	4.5252	2.9954
6.9342	1.8883	3.6446	6.5735	4.1661	2.1896	2.71	3.3944	3.1403
5.1374	1.1986	2.4052	4.2945	3.5115	1.3959	1.9321	2.375	2.0371
4.4641	1.0719	1.514	3.3951	3.3858	1.3572	1.133	1.8707	2.1851
3.8741	0.20317	1.4433	2.0917	2.8285	0.71914	0.68705	1.3997	1.7623
2.7839	0.15056	1.6092	1.6251	1.7167	0.62754	1.2479	1.3465	1.3407
2.1174	0.366	1.3357	1.5294	1.4526	0.81745	1.0649	1.0824	0.43507
2.0173	0.50627	1.4729	1.1479	1.5252	0.96855	0.83248	0.63604	0.67059
1.6802	0.3677	1.0644	1.1621	2.0632	0.57654	0.25945	0.3188	1.7701
2.3479	0.23516	0.94713	1.6752	2.0284	0.33031	0.2422	0.37257	1.5869
1.6764	0.027064	0.93172	0.66788	1.5669	-0.083576	-0.049716	-0.096553	0.509
0.73514	-0.23297	1.078	0.15729	1.2971	-0.21636	0.19206	0.34273	0.21014
1.22	-0.053901	0.63128	0.2931	0.62036	-0.15574	-0.089746	0.98175	0.48993
0.75688	0.043561	0.74829	-0.44725	0.48103	-0.083299	-0.13068	1.1494	1.6694
0.84397	-0.19425	0.50014	0.0050273	0.7754	0.2395	-0.11207	0.40461	1.5088
0.64045	-0.62861	0.28548	0.39087	0.63535	-0.37909	-0.12591	-0.20329	0.97824
1.2874	-0.57547	0.35789	0.13031	0.75311	-0.0042948	-0.074287	0.50998	0.095333
0.71157	-0.36609	0.76005	-0.48338	0.90633	-0.47082	-0.39715	-0.33531	0.041169
0.46878	-0.1502	0.43946	0.34098	0.97499	-0.712	-0.25323	-0.40816	0.89173
1.4287	-0.27537	0.18308	0.27556	0.74267	-0.4818	-0.69864	-0.040211	0.27001
2.3234	-0.48247	0.20042	0.44235	0.32291	-0.56258	-0.63586	0.32722	0.76573
1.5098	-0.71677	0.11923	0.90047	0.13885	-0.33796	0.033362	-0.38555	0.54942
1.5449	-0.89991	0.19889	0.044211	0.020796	-0.58524	0.86492	-0.043411	0.40992
1.3601	-0.9533	0.33222	0.053869	-0.21517	-0.32834	1.0082	0.091899	0.098407
0.92929	-0.79417	0.063832	0.72257	0.18897	-0.17662	0.75729	0.30439	1.0293
0.094838	-0.54006	-0.23522	0.33947	0.65812	0.032795	0.080583	-0.46103	0.50765
-0.44778	0.004538	-0.35946	-0.14089	0.10259	0.19166	0.13852	-0.083437	0.83052
-0.51096	0.30603	0.39577	-0.4113	-0.88261	0.020159	0.013404	-0.44983	0.47136
-0.14929	-0.19184	0.33581	-0.4685	-0.8546	-0.23329	0.12169	-0.36088	0.2077
-0.41477	-0.56689	-0.38292	0.79675	-0.73964	0.30676	0.28098	-0.39068	0.48055
-0.77643	-0.40583	-0.76975	0.83072	-0.56484	-0.075727	0.096497	-0.0040444	0.75612
-0.24355	-0.42316	-0.3614	0.5245	-0.51056	-0.24557	-0.70718	-0.17483	0.88997
0.052251	0.066429	0.076056	0.62153	-0.34988	-0.37179	-1	-0.20439	-0.12505
0.17837	0.55213	-0.22036	1.2116	0.33792	-0.69076	-0.75069	0.053955	-0.16372
0.37973	0.46053	-0.54296	1.3027	0.43817	0.30479	-0.43782	0.2918	-0.3774
1.1283	0.085981	-0.12806	0.64417	0.23957	0.50734	-0.034861	0.097952	-1
0.62052	0.84293	1.0104	-0.21306	0.39573	-0.18909	0.0006887	-0.2005	-0.46399
0.50547	0.24001	0.14076	-0.66366	1.3667	-0.55485	-0.18278	-0.63973	-0.50411
0.5525	0.48361	-0.23789	-0.60618	1.2241	-0.47294	-0.49362	-0.56697	-0.72792
0.28696	0.57098	-0.21073	-1	0.41954	-0.028476	-0.38971	0.058286	-0.39859
-0.32957	-0.083783	-0.42477	0.080694	-0.33572	0.65228	-0.27062	-0.091582	-0.40903
-0.37754	0.46576	0.0069736	-0.36959	-0.93581	0.35376	-0.47165	-0.1023	0.59464
-0.078401	0.3113	0.57484	-0.2794	-1	0.48206	-0.35079	0.39256	0.14431
-0.25127	0.078027	0.53691	-0.7479	-0.25277	0.25004	-0.18732	0.64724	-0.38256
0.051538	0.24805	0.41456	-0.43964	0.11581	0.010881	0.069817	0.40933	-0.024146
-0.61809	-0.35457	-0.10111	0.10774	-0.084721	-0.15831	0.64012	0.74756	-0.4252
-0.6989	-0.15247	-0.12248	0.23617	-0.24305	-0.19427	0.9954	0.22726	-0.47827
-0.85895	-0.63109	-0.30016	-0.083099	0.15746	-0.28694	0.75296	-0.13306	0.64346
0.53769	-0.74171	-0.3281	-0.46155	0.20729	0.15149	0.35772	-0.27683	0.43029
