# Supplementary material for: An incentive circuit for memory dynamics in the mushroom body of Drosophila melanogaster
Source: eLife. 2022 Apr 1;11:e75611. doi: 10.7554/eLife.75611 (PMC8975552; doi:10.7554/eLife.75611)
Supplement: Figure 4—source data 1. [file elife-75611-fig4-data1.zip › realSCREEN_005.xlsx_finaldataM+S_timepoint6.csv]

0.88508	-0.76069	-0.57264	0.71901	-0.43312	-0.25271	-0.036946	0.11464	-0.30932
-0.13413	-0.14295	0.49528	1.2316	-0.73104	0.23288	0.25525	-0.3834	-0.22002
-0.55412	0.73964	0.47174	0.41748	-0.58341	0.31367	-0.34563	0.084284	-0.35526
-0.3697	1.2726	-0.058308	0.0089265	-0.010234	0.24315	-0.54744	0.19484	-0.69095
-0.1795	1.3411	0.62493	-0.47603	-0.028782	-0.00872	0.37634	0.28572	0.22465
-0.36865	-0.12692	-0.0069668	-0.38359	-0.45316	-0.57865	0.63491	-0.33651	0.67635
0.047466	-0.23338	-0.81839	-1	-0.57492	-0.24727	-0.52472	-0.1321	-0.078813
-0.20513	0.22076	-0.68397	-0.51911	-0.17808	-0.19004	-1	-0.45024	0.75634
0.22527	0.38274	-0.72628	-0.64906	0.01769	0.49806	-0.52257	-0.62043	0.43653
0.40315	-0.43713	-0.843	-0.49209	0.39749	0.54918	1.8838	-0.28837	0.38301
0.20214	0.02068	-1	-0.53396	0.72356	-0.38241	2.2474	0.78019	-0.16219
-0.015172	-0.41906	-0.37504	-0.3604	0.74891	-0.72993	-0.067152	0.56731	0.62621
-0.55656	-0.50763	-0.14473	-0.16519	0.13924	-0.577	-0.89104	0.49192	0.88543
-0.44622	-0.4834	0.50136	0.18651	-0.046639	-0.39423	-0.99134	0.22404	1.1483
-0.35398	0.22925	0.1747	0.022248	0.19054	-0.62401	-0.71368	-0.35403	0.85099
-0.19862	0.32104	0.45168	0.11311	0.20981	-1	-0.22372	0.31288	-0.065081
-0.37255	0.21569	0.45659	-0.18609	0.17439	-0.35639	-0.29474	-0.16071	-0.12268
-0.019273	0.24961	0.40464	0.29307	-0.13003	0.52758	-0.38745	-0.74924	-0.92455
-0.25411	0.14491	0.81669	-0.054002	-0.89057	1.6111	-0.19984	-0.091688	-0.41862
-0.31088	-0.14132	0.17484	0.79739	-0.25101	1.0338	0.13642	0.37514	-0.57496
-0.46955	-0.96686	0.022071	0.40452	0.053029	0.28541	0.33855	-0.518	-0.37582
0.44874	-0.28326	-0.015077	0.10858	0.8586	-0.1994	0.60929	-0.53181	-0.38163
1.5102	-0.031658	0.14143	0.24204	0.58882	0.091515	0.40169	0.20461	-1
1.0861	-0.60369	0.50847	0.27501	0.20894	0.15444	-0.1374	0.98096	-0.30787
3.1263	1.3224	4.6341	2.8703	1.4113	1.7137	1.3738	2.5414	2.2652
42.991	10.738	19.927	15.1	11.843	11.297	14.053	16.813	12.453
50.386	10.027	19.131	15.021	12.846	10.656	14.129	16.503	11.624
42.235	7.4733	16.111	12.659	10.845	8.8114	10.996	14.478	9.4064
34.981	5.6234	13.6	11.499	9.1638	7.7104	9.0457	12.755	8.0722
30.489	4.1628	12.195	10.905	8.4872	6.6134	7.8731	10.389	7.2819
27.291	3.4062	10.877	10.565	7.7944	6.4038	7.0036	9.696	6.2779
25.654	3.2142	9.9027	10.611	7.444	5.6435	6.6934	10.061	5.8928
24.538	2.9049	9.3034	11.22	7.2173	4.9321	6.0899	9.171	5.172
23.164	2.6003	8.7028	10.816	6.8458	5.1743	5.4596	9.0428	4.6141
21.967	2.2864	8.4014	11.012	6.2423	4.8461	5.06	9.3357	4.6788
21.626	1.8349	7.2288	10.464	5.7826	5.0906	4.7747	8.9403	4.4465
21.093	1.5991	6.4551	9.8047	5.6239	5.6192	4.3399	8.2937	3.6138
21.033	1.8497	6.0514	9.9491	5.7224	5.4756	4.2661	9.6496	3.4512
20.394	2.0231	5.7462	9.7595	5.4521	5.2905	3.8091	8.4815	2.7847
19.364	1.6405	5.9952	8.9678	5.0519	5.0767	3.6417	7.7295	3.3456
18.475	1.5065	5.1452	8.3123	4.8485	4.5043	3.4776	6.8725	3.6496
18.884	1.5935	4.4835	8.855	4.8056	3.9951	3.4054	6.9344	2.3052
18.024	1.481	3.8366	8.0876	4.5357	3.838	3.3569	6.7746	1.7621
17.272	1.4002	3.4323	7.9249	4.5057	3.8014	3.3352	7.1345	1.8817
16.765	1.1403	5.4213	7.8155	4.3222	4.4759	3.9701	6.8411	1.548
16.213	1.4592	9.4908	8.6574	4.0849	6.7494	6.8507	6.9907	3.5103
17.482	1.4834	10.276	8.1172	4.307	5.2193	5.5233	7.1516	4.5517
17.596	1.1144	11.221	7.8429	4.4091	4.9487	5.7413	6.7922	3.519
17.626	0.94002	10.472	6.8038	4.3725	4.7059	5.3599	6.0688	2.7465
17.387	0.99032	9.1294	6.4916	4.1343	5.0422	4.5436	5.5275	2.5859
17.465	1.0061	7.6382	7.079	3.7733	6.1259	4.1806	5.7696	2.0749
16.641	0.51818	6.3024	5.9144	3.4519	6.6007	3.8135	5.1181	2.7635
12.374	0.045492	4.5317	4.6386	3.1921	4.9863	3.0663	4.0031	3.5365
8.3944	-0.24426	3.1648	3.5725	2.8622	3.744	2.807	3.0214	3.3862
5.2068	-0.46624	2.6494	3.0035	2.6755	3.0675	4.1944	2.132	2.0492
5.0105	-0.5091	2.0821	2.6647	1.9066	2.2279	4.8951	1.2977	1.2093
4.5849	-0.48912	1.3511	2.0964	2.4648	1.5077	3.6068	0.69494	0.2679
5.7045	-0.33702	1.3956	1.9733	1.9567	0.95102	2.1903	1.1286	0.60434
3.9892	-0.19983	1.7083	1.9974	0.49487	1.0797	0.6225	1.1951	0.021577
1.5791	-0.54605	1.4414	1.7823	0.57824	0.87403	0.65355	0.75799	1.2555
0.92711	-0.78508	1.7798	1.6706	1.0371	0.33135	0.04234	0.17585	0.71063
1.9842	-0.93747	1.2218	2.019	0.62646	0.4414	0.14785	-0.32126	0.096114
5.3661	-1	0.73769	1.6616	0.44825	0.27803	-0.36813	0.016086	1.0259
5.0004	-0.79741	1.0034	1.2556	0.21694	-0.0036047	-0.40256	-0.28285	0.44176
3.6321	-0.39019	0.56206	1.4442	1.0752	-0.3995	-0.69522	-1	0.015688
2.2015	-0.35961	0.99499	1.3634	0.55381	0.14871	-0.30565	0.023214	1.2296
1.5968	-0.12614	1.4349	1.4361	-0.3408	0.49909	-0.28763	-0.44454	1.2228
1.6609	0.12208	0.92084	1.2721	-0.52408	0.56095	-0.46735	-0.75648	1.6635
0.28376	-0.40394	0.72635	1.0662	-0.57804	0.58357	-0.50558	-0.59831	0.67766
-0.29843	-0.60684	0.9022	1.1906	-0.66102	-0.047753	-0.17387	-0.82677	1.6094
-0.34228	-0.34833	0.9559	0.87797	0.03566	-0.40124	-0.43166	-0.91568	1.4735
0.36017	-0.32258	0.8316	1.1443	0.13095	-0.22711	-0.39662	-0.66968	1.9527
0.17571	0.017165	0.6282	0.7734	-0.30535	-0.38177	0.60568	-0.49461	1.7028
1.0121	0.10913	0.41074	0.018202	-0.89173	-0.3338	-0.013617	-0.59731	0.74168
0.13712	-0.20137	0.24838	0.12005	-1	-0.38785	0.0082289	-0.02722	-0.067919
-0.55855	-0.15684	-0.31547	0.70516	-0.40055	-0.33963	-0.11576	-0.18302	1.07
-0.57455	-0.29522	-0.41494	0.013584	0.17882	0.31618	-0.12773	-0.36992	1.9836
-0.49572	-0.21343	-0.49552	0.1237	0.94259	0.52857	-0.17815	-0.55905	1.735
-0.18987	0.38128	-0.32099	0.011321	0.18015	0.19088	0.043628	-0.97708	0.35934
1.2473	1.2012	-0.082768	-0.014816	-0.68127	0.17608	0.11602	0.047781	0.37318
0.5916	1.081	-0.50049	-0.051514	-0.6939	-0.023785	0.18439	-0.12414	0.33145
-0.47045	0.8639	-0.30745	-0.69067	-0.49865	0.045797	0.18062	-0.21246	-0.81622
-1	0.088082	-0.86509	-0.56535	-0.25823	0.77324	-0.24277	0.15355	-0.64227
-0.22552	-0.60644	-0.48771	-0.56091	-0.22938	0.70786	-0.25237	-0.53819	-0.49823
-0.35202	-0.22469	0.024547	-0.68595	0.12227	0.70307	0.30604	0.010349	0.29439
-0.57388	-0.4593	-0.11732	-0.17539	0.12822	0.4117	0.092144	-0.3457	-0.015436
-0.43848	0.0082409	0.42753	0.14872	0.036858	-0.46175	-0.17678	-0.56208	-0.61888
-0.35352	-0.15123	-0.14087	0.47595	-0.11302	-0.66786	-0.083802	-0.25499	-0.68379
-0.067146	-0.23039	-0.60337	0.20284	-0.30557	-0.61605	0.48494	-0.52269	0.14232
-0.39966	-0.67488	-0.23764	-0.23803	0.091131	0.13325	0.70799	-0.5331	-0.74725
-0.58649	-0.21985	0.26985	0.10129	-0.24272	0.0073286	0.092076	0.063837	-0.97985
-0.49677	0.47736	0.13132	0.29963	0.22527	0.17555	-0.39558	0.20417	-0.98564
-0.84833	0.16179	-0.00050013	-0.1898	-0.12168	-0.34565	-0.25722	0.23542	0.0022319
-0.95098	-0.13732	0.79519	0.10583	0.088801	-0.050523	-0.29458	0.84638	-0.06291
0.19268	0.16861	0.5537	0.50024	0.14738	0.19171	-0.78886	0.60313	0.081734
0.18531	0.31027	0.41727	0.14359	-0.078561	-0.38888	-0.99337	0.037154	0.55779
0.21329	0.098454	0.27287	0.17374	0.21102	-0.55152	0.53274	0.032495	0.61991
1.1715	-0.084303	0.1667	0.10517	0.29779	-0.22978	1.0304	0.21117	-0.50441
1.6212	0.14818	-0.11908	-0.28717	0.16173	-0.004549	-0.022056	0.43701	-0.29705
1.259	-0.11885	-0.072808	-0.16156	0.13674	-0.086222	0.055387	0.80535	1.2383
