# Supplementary material for: An incentive circuit for memory dynamics in the mushroom body of Drosophila melanogaster
Source: eLife. 2022 Apr 1;11:e75611. doi: 10.7554/eLife.75611 (PMC8975552; doi:10.7554/eLife.75611)
Supplement: Figure 4—source data 1. [file elife-75611-fig4-data1.zip › realSCREEN_005.xlsx_finaldataM+S_timepoint7.csv]

1.1155	0.52255	0.020205	2.0498	0.57006	0.15186	1.6292	2.3446	0.67335
-0.19515	0.20358	0.079935	0.5175	0.48987	-0.098028	0.818	1.9478	0.58278
-0.91472	-0.17581	0.28151	-0.069817	0.82102	0.53769	0.45484	0.053907	-0.14019
-0.61532	-0.29675	-0.054763	-0.42043	-0.24482	0.35752	0.13761	-0.44418	-0.44949
-0.27643	-0.87872	-0.11774	0.14383	-0.79721	-0.23664	-0.18587	-0.82286	0.2409
-0.2931	-0.68491	0.033906	-0.80312	-0.91548	-0.71768	-0.30928	-1	0.27948
0.4532	-0.056512	-0.63857	-0.60943	-1	-0.33232	-0.49293	-0.96173	-0.35292
0.79913	0.50697	-0.18231	-0.74909	-0.9166	-0.3334	-0.62234	-0.53265	-0.96529
0.67288	0.36214	0.71813	-0.173	-0.8287	-0.10841	-0.66634	-0.48457	-0.72575
-0.27451	0.075528	1.1471	-1	-0.48248	-0.023035	-0.96438	-0.9943	-0.19573
0.66738	-0.18411	1.1338	-0.76118	-0.049758	-0.17455	-0.44625	-0.85094	-0.041428
1.055	0.0072887	-0.13632	-0.44507	0.92227	-0.91163	-0.18828	-0.73456	-1
0.21544	0.80951	-0.93227	-0.36156	1.405	-0.60782	0.40077	-0.78225	-0.14538
0.12488	0.3146	0.60878	-0.15975	0.85412	-0.21099	-0.033635	-0.87054	0.62971
-0.17263	0.36718	1.114	-0.58787	0.54698	0.97461	-0.40065	-0.80358	0.99215
0.29927	0.45263	-0.087378	0.035114	0.35932	0.35785	-0.33322	0.066128	1.1104
0.57697	-0.10066	-0.13338	-0.23424	0.22924	0.22889	-0.052237	0.086444	0.41283
0.20616	-0.26666	0.089862	0.11266	-0.43767	0.82504	0.09499	0.98746	-0.19819
0.11022	-0.082897	-0.70177	0.10992	-0.4423	0.81422	-0.031936	0.52682	-0.92126
-0.56441	-0.42054	-0.1981	0.47424	-0.48354	0.21043	-0.059831	-0.09981	-0.58977
-0.70215	0.68243	-0.56255	0.41269	0.13553	-0.28181	0.036022	0.48662	0.44641
-0.8304	0.068061	-0.69129	1.1999	0.36658	-0.71822	0.40159	0.64675	0.44364
-0.8321	-0.29306	-0.4136	0.26238	-0.17795	-0.27842	0.27557	0.7513	0.18168
-0.62517	-0.93184	-0.37718	1.0565	0.076532	0.57483	0.53854	1.4842	-0.26796
2.8714	1.082	7.3828	3.1572	1.4053	3.0503	1.6359	4.764	1.1616
43.725	9.7816	30.832	15.744	11.994	10.443	9.8443	21.796	9.0115
49.925	8.9218	28.169	15.796	12.95	8.8583	9.3296	23.64	8.825
41.404	6.7065	22.783	13.393	11.218	7.2202	7.5007	20.951	7.7619
33.517	5.1094	19.114	12.492	9.5956	6.3175	5.8102	18.716	6.2254
27.993	4.2414	14.852	11.85	8.5517	6.3247	4.7996	16.526	5.0627
25.04	3.7106	12.255	11.623	7.8858	5.9855	4.2565	15.534	4.3419
22.877	3.3246	10.695	11.539	7.1491	5.5362	3.8663	14.933	4.1027
21.57	3.1759	10.379	11.566	6.8173	5.1462	3.6059	14.571	3.9333
20.436	2.7586	9.0251	11.542	6.841	5.2143	3.4386	14.697	3.4702
19.505	2.4998	7.4324	11.038	6.6511	4.7059	3.2076	13.958	3.1063
18.759	2.5937	7.1427	11.32	6.3655	4.8591	2.9173	13.781	2.9907
18.454	2.72	7.3567	10.52	6.2069	4.8243	2.7991	13.179	2.604
17.604	2.2187	6.4656	10.04	5.8344	3.8414	2.9039	11.934	1.9686
17.327	2.1141	5.7139	9.7497	5.8377	3.5288	2.5932	11.087	1.4209
17.044	2.019	4.8625	9.417	5.6186	3.2846	2.2588	11.165	1.5106
16.441	1.9672	5.1247	8.948	5.895	2.7594	2.3187	11.896	1.7911
15.374	1.8603	4.3793	9.1618	5.4558	2.7635	2.3169	12.23	1.3993
14.295	1.9526	4.4166	9.1423	4.874	3.0801	2.3516	11.189	0.87841
13.899	1.8035	4.1168	8.2099	4.6018	2.5982	1.9055	10.199	1.1992
14.103	1.6312	3.4017	7.6773	4.4764	3.1113	1.8309	9.2403	1.3094
14.048	1.3244	2.1376	7.107	4.4397	3.0721	2.0028	9.8752	0.81757
12.974	1.6485	1.633	7.0349	4.2435	2.5295	1.7649	10.072	0.75694
12.836	1.4192	1.9736	6.3686	4.2034	2.4673	1.7575	9.5609	0.63368
13.221	1.405	1.9877	6.2492	4.2476	2.1788	1.4885	8.9477	0.629
12.277	1.4481	2.66	6.485	4.3975	2.4884	1.2602	8.6824	0.97995
9.5196	1.0775	3.8947	6.8811	4.245	3.9014	2.0401	8.7228	1.0597
7.5929	-0.54341	4.9965	5.962	3.9889	3.9875	2.2855	8.0195	1.4217
6.9907	-0.83427	4.3299	4.4572	4.0171	2.452	1.9921	6.4249	1.6601
6.8516	-0.93813	3.0222	3.1703	3.0388	0.79891	1.0203	5.6991	1.1355
7.0346	-0.41936	1.5707	2.7265	1.5513	0.54756	0.13559	4.8288	0.83567
6.27	-0.18834	1.4371	2.1484	1.2844	0.11761	0.072758	4.1599	1.4087
4.9398	-0.17155	1.6946	1.5623	0.7841	-0.27379	-0.44398	3.4337	1.0236
4.7976	-0.38525	1.2796	1.249	0.047156	-0.7282	-1	2.7734	1.0116
4.862	-0.64182	2.2261	0.99955	0.58509	0.1576	-0.65565	3.4188	1.1098
4.0202	-0.88658	2.2063	0.85647	0.55985	0.031437	-0.83452	1.6202	0.85013
4.777	-0.81184	2.9804	0.47514	0.62943	0.15343	-0.82673	1.3958	0.39992
3.4264	-0.54895	2.8738	0.37137	0.373	0.063245	-0.49153	1.3941	0.57034
2.3294	-0.48835	2.3932	0.77287	0.70866	-0.36839	-0.43232	1.9201	0.60069
3.5317	-0.61468	2.2589	0.61272	0.69975	0.020885	-0.5744	1.4448	0.60869
3.1621	-0.64829	0.93394	0.35785	0.11922	-0.87375	-0.68351	1.3894	0.41308
1.9626	-0.71299	1.4642	0.51299	-0.75972	-1	-0.64624	1.3572	-0.37197
1.0492	-0.8484	1.308	0.30011	-0.72161	-0.74533	-0.75615	1.4858	-0.40349
-0.27397	-0.55021	0.97759	0.17734	-0.75295	-0.4847	-0.81866	1.5473	0.29005
-0.39617	-0.4028	-0.023968	0.36759	0.078156	0.31788	-0.75235	1.8781	-0.13925
-1	-0.51311	0.92038	0.24039	-0.27073	0.050959	-0.33733	1.801	-0.0684
-0.76594	-0.17817	1.1614	0.47463	0.080481	-0.061944	-0.3582	1.6037	0.70209
-0.62965	-0.13762	0.96805	0.5605	-0.039979	0.038354	-0.51265	1.1184	0.87923
-0.45344	-0.18575	0.18519	0.22205	-0.089673	-0.32991	-0.68997	0.62368	0.51734
1.4286	-0.36744	-0.031507	0.3292	-0.22037	-0.26654	0.018803	0.76641	0.58938
3.513	0.14454	1.426	-0.015763	-0.42516	0.52169	0.41174	0.53834	0.89824
3.0798	0.17309	-0.21976	-0.20934	-0.70522	0.14643	1.0129	-0.10517	0.72606
1.5595	0.073306	-0.12192	-0.12859	-0.48731	-0.40153	0.63106	-0.62489	0.28974
0.14425	0.18245	-0.067498	0.20823	-0.56623	-0.47617	0.34788	-0.35227	0.12832
-0.17507	-0.28348	-0.013007	0.055556	-0.25317	-0.35921	0.18813	-0.28776	-0.28466
-0.47739	-0.031202	0.57391	0.48721	-0.34399	-0.010888	-0.27022	0.076188	-0.060569
0.33555	0.56587	0.33259	0.061916	0.28384	0.21016	0.4125	0.00022305	0.19659
-0.22782	-0.024151	0.47246	-0.088295	0.52638	-0.15589	0.65177	0.39558	-0.089994
-0.38778	0.1849	0.98638	-0.2181	0.411	-0.13004	-0.18394	0.57967	-0.44664
-0.14175	0.1704	0.62468	0.32622	0.1695	-0.016953	-0.95772	-0.5803	-0.88779
-0.13224	-0.30355	1.5324	0.62166	0.2412	-0.053067	-0.56868	-0.46933	-0.17767
-0.30104	-0.41253	1.1887	-0.3666	0.51082	0.36739	-0.18691	-0.16901	-0.28285
-0.59272	-0.22145	0.2126	-0.60501	0.58076	-0.4037	-0.32317	-0.57642	-0.47023
-0.41223	0.29014	0.25916	-0.24316	0.059699	-0.21929	-0.59849	-0.71949	-0.39828
0.12943	-0.15307	-0.44346	-0.62713	0.28218	-0.58054	-0.58949	-0.71951	-0.72848
-0.33671	-0.14454	-0.42924	-0.89846	0.024601	0.088673	-0.0055156	0.54588	0.30128
-0.40553	-0.23823	-0.23255	-0.15899	-0.23476	0.055593	0.045099	0.86911	0.37536
-0.56163	0.028519	0.40798	-0.23032	-0.86433	0.32663	0.21247	0.55071	0.64506
-0.80199	0.077677	0.34177	-0.77749	-0.68712	0.214	0.19415	0.10165	0.0099525
-0.88178	-0.09124	-0.075624	-0.043954	0.37196	0.034867	0.4291	0.036774	-0.40025
-0.83975	-1	-0.5907	-0.17537	0.38053	0.04656	0.037614	0.31198	-0.42523
0.056209	-0.63697	-0.84545	-0.51213	0.61127	0.079993	0.092212	-0.2207	-0.2623
0.72984	-0.1247	-0.81628	-0.63608	0.31509	-0.45803	0.18928	-0.21596	0.15053
0.78088	0.31855	-0.023104	0.41276	-0.076085	0.11683	0.10543	0.092952	0.02775
0.45178	1.1866	-1	1.341	-0.50078	-0.021069	0.095293	0.2831	0.45404
-0.36596	0.42337	-0.68744	1.3996	-0.34795	0.47725	-0.52697	-0.26279	0.75408
