# Supplementary material for: An incentive circuit for memory dynamics in the mushroom body of Drosophila melanogaster
Source: eLife. 2022 Apr 1;11:e75611. doi: 10.7554/eLife.75611 (PMC8975552; doi:10.7554/eLife.75611)
Supplement: Figure 4—source data 1. [file elife-75611-fig4-data1.zip › realSCREEN_005.xlsx_finaldataM+S_timepoint8.csv]

0.19319	1.3079	-0.069093	0.59481	1.1731	0.49493	1.1662	-0.1985	0.41286
-0.37525	0.073143	0.37434	0.56562	0.45078	-0.37855	0.29014	0.38239	0.60012
-0.28198	-0.061163	-0.32309	-0.76099	0.17143	-0.35549	0.21811	-0.11228	-0.70255
-0.19313	-0.11553	-0.51029	-1	0.071129	-0.27337	-0.00061659	-0.1307	-0.91427
-0.1251	0.40785	-1	-0.71724	-0.27882	-0.18267	-0.25808	0.11717	-0.46192
0.38483	-0.2033	0.15847	-0.22566	-0.23431	0.042592	-0.1421	0.12999	-0.50908
0.31154	-0.45176	0.52823	-0.067936	-0.19783	-0.04817	-0.15068	-0.041733	1.0677
0.1851	-0.55719	0.3364	0.26146	-0.51067	0.25827	-0.32976	-0.41753	1.2592
-0.24283	-0.42697	-0.023721	0.35219	-1	0.30882	-0.30387	-0.49306	1.288
0.38049	-0.24246	0.25223	0.87587	-0.85454	0.061651	-0.2143	-0.19071	0.60309
-0.29552	-0.012316	0.049279	1.1889	-0.36113	0.34581	-0.16438	-0.042155	-0.16559
-0.51357	-0.42606	0.087733	0.5568	0.074982	-0.028788	-0.26712	0.17822	-0.51383
-0.7728	-1	-0.0687	-0.12425	0.71067	0.16046	-0.31923	0.087841	-0.69365
-0.2746	-0.5103	0.043489	-0.12196	0.16233	-0.040889	-0.35241	0.26774	-0.70339
0.070119	-0.36795	-0.039909	-0.47392	-0.48873	-0.017947	-0.09466	0.40184	-0.21064
-0.30576	0.1782	-0.11005	0.050975	0.00048474	0.45968	0.015399	0.54272	-0.35177
-0.4955	-0.0067726	0.29438	-0.42783	0.48665	0.6069	-0.15397	0.60656	-0.05344
-0.47505	0.56745	0.0025639	-0.75959	0.16813	-0.046786	0.39056	0.54385	-0.43612
-0.81144	1.0897	-0.060359	-0.7156	0.016984	-0.22085	-0.099204	-0.1516	-0.079661
-0.43275	0.098149	0.0056508	-0.20923	-0.23967	-0.22265	-0.14678	-0.39837	0.17602
0.80827	-0.55999	-0.1653	0.16886	0.19108	-0.44868	0.21641	0.16223	0.14878
1.7249	1.1034	0.02812	0.78514	0.7277	-0.17702	-0.030352	-0.4327	0.11006
1.2253	0.25787	0.22478	0.14149	0.30906	-0.055546	0.31106	-0.54396	-0.12842
0.31151	-0.14191	-0.015174	0.062147	-0.54883	-0.2417	0.41967	-0.26725	0.25853
3.8643	1.8505	2.7484	1.4678	1.0616	1.8523	1.7876	1.1983	1.5054
54.646	14.563	18.142	12.05	12.201	12.544	8.6898	10.997	9.4059
63.522	15.061	17.145	11.521	13.223	12.983	7.8503	11.59	8.7228
53.406	11.602	13.191	9.715	11.149	12.305	6.3494	10.383	7.6829
43.52	8.6549	10.58	8.1579	9.4908	12.233	5.2512	9.241	6.8538
36.944	7.2754	9.1625	8.1117	8.3114	12.233	4.6154	8.4416	6.4849
32.848	7.0583	8.6413	7.8586	7.7987	12.972	4.3935	7.9262	5.213
30.7	6.2285	7.3796	8.1956	7.4623	12.459	4.1888	7.1397	4.218
28.566	6.0551	6.622	7.8453	7.1616	11.296	3.9462	6.723	3.5667
26.739	5.8134	6.4582	7.0022	6.6251	11.187	3.7021	6.3745	3.1389
26.498	6.1701	5.7012	6.4072	6.0671	10.615	3.4725	6.124	2.5571
26.956	6.3268	4.938	6.3686	5.7809	9.4338	3.4763	5.6456	2.4829
25.782	6.0501	3.8929	5.5601	5.6619	8.6162	3.4692	5.3174	2.176
24.434	5.5702	3.3791	5.8678	5.5831	8.1357	3.2466	5.0493	1.8069
22.149	5.5568	2.8658	5.3166	5.232	8.0198	3.2066	4.6865	2.3798
21.961	5.9176	2.5591	4.8544	5.058	8.0525	2.9816	4.4996	2.3105
21.384	5.5412	3.1729	4.2762	5.0547	7.6028	2.6107	4.3469	2.077
20.92	4.84	3.1486	3.8728	4.921	7.9668	2.5304	4.5542	1.9007
19.843	4.5522	2.7139	4.6862	4.3164	7.2904	2.6473	4.6151	1.6009
17.996	4.8412	2.4098	4.0947	4.2212	7.0143	2.7545	4.2804	1.5271
17.41	4.9602	2.4675	3.9488	4.1876	6.9791	2.9093	4.1212	1.7147
16.667	4.8333	2.669	3.7154	4.1349	7.4829	2.7826	4.1468	1.2396
17.133	4.5023	2.6756	3.3361	3.5797	6.901	2.9296	3.9727	1.2082
16.329	4.2071	2.5678	2.5723	3.8292	6.4483	2.6776	4.0529	1.4119
16.377	4.0571	3.01	2.5344	4.1282	5.3138	2.3485	4.545	1.7873
15.721	4.0792	4.6719	3.0366	4.172	5.7884	2.6076	4.7319	1.5301
16.72	4.1882	4.3337	3.7686	3.5467	6.0609	2.6706	4.7368	0.90015
14.685	2.8046	2.4895	3.342	3.2362	6.7426	3.4613	3.6421	0.29224
10.061	1.6312	2.1006	1.9066	2.8668	6.7003	4.0119	2.6907	0.51411
4.6457	0.89717	1.383	1.7655	2.3733	4.7752	3.4946	2.2018	-0.12002
2.4582	1.0181	0.84665	1.4369	1.8285	4.1343	2.5902	1.6578	0.69277
1.7296	0.43032	0.85288	0.93073	1.6152	3.5957	1.7033	1.6424	1.2819
1.1028	0.23892	0.78691	0.4813	1.4842	2.87	0.9571	0.96155	0.47601
2.6345	0.37988	0.53314	0.1804	1.0652	1.9023	0.16192	0.63059	-0.11568
2.9935	0.35932	0.21586	0.49958	0.97691	1.6484	-0.15519	0.54973	0.099127
2.4925	0.4834	0.36407	0.35841	0.54496	1.3874	-0.21685	0.57548	0.70091
2.6104	0.24553	0.30407	0.23478	0.8075	1.8552	-0.19717	0.34056	0.31082
3.9721	0.2162	0.76218	0.3743	1.1547	1.6215	-0.30757	0.28094	-0.69908
3.1671	0.34041	0.8182	0.10861	1.1866	1.6085	-0.32015	-0.06449	-0.77268
1.8628	0.52476	0.55607	-0.29313	0.722	0.40641	-0.22579	0.099915	-0.55522
0.94676	0.6107	0.22714	-0.066187	0.33782	0.90042	-0.2311	0.25742	-0.38979
-0.7065	0.41855	0.046528	-0.4003	0.35192	1.1333	-0.085627	0.24471	-0.058339
-0.35152	0.39164	0.22468	-0.22258	0.95349	0.77336	-0.42075	0.051348	-0.012827
0.33811	0.47349	0.22317	0.066791	0.88906	0.52127	-1	-0.19962	0.53097
0.91306	1.3249	0.012073	-0.17599	0.65154	1.1761	-0.57973	-0.48138	0.39429
1.5248	0.61245	0.1512	-0.18214	0.5011	1.0535	-0.6028	-0.46722	-0.31058
0.62368	0.17576	-0.10312	-0.025819	1.0629	0.49553	-0.63703	-0.58848	-0.74469
-0.24366	0.62394	-0.063739	0.067167	0.1892	0.56138	-0.35632	-0.70553	-0.27813
-0.32371	0.02797	0.0076561	-0.24424	-0.17477	0.76079	0.10022	-0.66727	-0.25263
0.20684	-0.249	-0.00022576	-0.39264	-0.050588	0.69585	0.10863	-0.35089	-0.10377
0.11558	-0.46342	-0.021541	-0.2749	-0.43436	0.42947	-0.048921	-0.29557	-0.68727
-0.37254	0.46213	-0.13855	-0.3028	-0.11881	-0.66484	0.22088	-0.21177	-0.84737
-0.29597	0.71226	0.18608	-0.18061	0.25256	0.027656	0.093817	-0.43822	-1
-0.43253	-0.17051	-0.042343	0.11238	-0.20359	0.2493	0.0026737	-0.1424	-0.45204
-0.41903	0.043419	0.040016	-0.09572	-0.17536	0.95546	0.15001	-0.0063348	-0.28617
-1	-0.4149	0.041568	-0.0093265	-0.28914	0.62242	-0.20964	0.41209	0.26259
-0.76757	-0.29734	0.26006	-0.15578	0.4579	0.096746	-0.24378	0.40351	0.24775
-0.76382	-0.36095	-0.19002	0.058667	0.30582	-0.22197	0.31401	0.076287	1.2475
-0.91326	0.61074	-0.37067	0.2016	-0.28069	-0.35763	0.27225	0.35809	1.7019
-0.71452	0.7702	-0.1445	0.18773	-0.041659	-0.59183	0.19249	0.26334	0.72681
-0.40964	-0.33667	0.050753	-0.086419	0.59424	-0.58602	-0.65182	0.14625	0.21184
-0.72186	-0.53595	0.040187	-0.26213	1.3112	0.020842	-0.42064	-0.59819	0.33002
-0.92971	-0.74416	-0.1872	-0.041139	0.70447	0.33708	-0.31227	-1	-0.16948
-0.96755	-0.30381	-0.13647	0.1814	-0.48462	-0.14413	-0.50567	-0.77663	-0.53603
-0.56757	0.79754	0.0063123	0.17938	-0.86234	0.28155	-0.01881	-0.06983	0.060531
0.19105	0.17459	0.05426	0.31884	-0.5882	-0.089783	0.64627	-0.42476	0.025225
0.4348	0.43375	-0.25166	0.48566	-0.12799	-0.51104	0.88051	-0.2769	0.14819
0.059547	0.2096	-0.28542	0.13299	0.70751	0.026572	0.99565	-0.41033	0.59676
-0.21651	-0.44914	-0.40606	0.23544	0.32481	1.0908	0.59602	-0.50253	0.60155
-0.23964	-0.72311	-0.27372	0.014855	0.14204	-0.17946	-0.30652	-0.13159	0.57789
0.13168	-0.63496	0.056779	-0.090479	-0.11276	-0.74904	-0.29421	0.018073	-0.10625
0.38445	-0.47828	0.32175	0.2294	0.14935	-1	-0.59343	0.16586	-0.64754
0.25877	0.66116	0.21048	-0.22925	-0.42578	-0.23167	-0.44595	0.64077	-0.51146
0.92941	0.44614	0.0091568	-0.22706	-0.5861	0.95669	-0.81519	0.45584	-0.70635
1.9249	-0.11109	0.42474	-0.22886	-0.080585	0.82138	0.045632	0.9914	-0.15376
1.8428	0.44879	0.3346	-0.28108	0.021483	-0.30417	0.63569	0.66633	-0.38206
