# Supplementary material for: An incentive circuit for memory dynamics in the mushroom body of Drosophila melanogaster
Source: eLife. 2022 Apr 1;11:e75611. doi: 10.7554/eLife.75611 (PMC8975552; doi:10.7554/eLife.75611)
Supplement: Figure 4—source data 1. [file elife-75611-fig4-data1.zip › realSCREEN_005.xlsx_finaldataO_timepoint1.csv]

-0.26308	-0.76113	0.055763	0.20585	-0.4048	-0.051215	-1	-0.38405	0.90299
0.25493	0.47516	0.8569	0.48446	-0.047738	0.308	0.66473	0.18839	0.024935
0.19329	0.38172	0.73851	-0.25634	0.42321	0.14912	0.72223	0.99893	-0.22792
0.61254	0.24377	-0.000272	-1	0.44139	-0.21026	0.90509	1.0013	-0.023816
-0.29069	0.416	-0.24758	-0.32125	0.50381	-0.32019	0.31151	0.11636	-0.19913
-0.47444	0.32889	-0.1541	0.34524	0.47254	-0.054874	-0.015762	-0.63087	0.5285
-0.49465	0.17902	-0.26828	0.55651	-0.27493	0.2583	-0.16775	-0.20291	-0.32396
-0.032191	-0.081963	-0.20188	-0.46524	-0.60749	0.14395	-0.7198	-0.2378	-0.52891
0.31485	-0.019329	-0.072444	-0.37567	-0.37766	0.0084807	-0.72245	-0.34112	-0.59478
0.22748	-0.58314	-0.040345	0.073144	0.091194	0.093369	-0.56061	-0.6292	-0.74284
-0.21611	-1	-0.098837	0.42736	0.57886	0.41172	-0.61929	-0.90093	-0.039906
-0.11498	-0.51555	-0.21885	-0.035882	0.37486	0.72562	-0.16674	-0.1617	-0.16385
-0.04258	-0.10231	-0.16999	0.58027	0.43612	0.44545	0.25551	-0.29306	0.58501
0.36821	-0.14649	-0.25736	0.31029	0.40164	0.36009	0.11282	-0.37178	0.57303
0.52649	-0.28445	-0.24416	0.11778	-0.42699	0.33378	-0.10413	0.018333	0.26987
-0.31754	-0.3089	-0.25523	0.361	-0.31926	0.030507	0.40598	-0.072538	0.034948
-0.61525	-0.016648	0.10449	-0.12491	-0.22292	-0.19155	0.60749	-0.4197	-0.44717
-0.48066	-0.029621	0.21574	-0.51476	-0.28849	0.0032873	0.19137	-0.45402	-0.43038
-0.25695	-0.038753	0.17015	-0.40965	-0.48989	-0.042046	0.066439	-0.38894	-0.65457
0.1687	0.37135	0.12916	-0.53288	-0.20879	-0.36565	0.18306	-0.082332	-0.45496
0.36522	0.73476	0.0056051	-0.60509	-0.31064	-0.73114	0.065651	0.18971	0.099408
0.07602	0.33293	-0.06378	0.43805	-0.062172	-0.50715	-0.14615	0.84024	0.28238
-0.10887	0.27744	-0.04861	0.68044	0.26215	-0.25712	-0.24437	1.2291	0.71602
0.60025	0.14724	0.065402	0.061282	0.055977	-0.54046	-0.024833	0.98859	0.81508
7.1286	1.7009	0.57981	2.9386	1.3974	0.29503	1.3351	2.0252	0.68232
29.391	8.8821	2.4134	10.333	10.817	5.0232	5.9643	7.9669	5.8864
28.88	7.4241	1.5425	6.1678	10.062	4.3692	4.7328	7.6397	4.9475
24.827	5.567	0.73174	3.5505	8.1886	3.3214	3.309	6.3135	3.1873
21.415	4.3462	0.23856	2.1455	6.8848	2.297	2.2723	5.5124	1.6014
19.04	3.5556	-0.090664	1.5551	5.7068	1.8067	1.5225	4.8557	0.81686
16.819	3.3499	-0.40708	1.3997	4.9411	1.3487	1.2029	4.6421	0.54705
15.188	3.2286	-0.5095	0.84469	4.3735	1.1747	0.97817	4.5081	0.092463
14.445	3.1426	-0.52026	0.76411	4.146	1.0088	0.66521	4.1921	0.0022366
13.429	3.1452	-0.63557	0.64012	4.2359	0.9168	0.51132	3.9801	0.089743
12.441	2.9548	-0.69393	0.82806	3.7054	0.66976	0.34828	3.6205	-0.14783
11.673	2.6803	-0.70184	0.89059	3.4121	0.60796	0.22199	3.615	-0.2735
11.663	2.4907	-0.7492	0.5586	3.0851	0.49074	0.31447	3.3119	-0.21138
11.537	2.406	-0.8051	0.25276	2.8643	0.35509	0.18345	3.0345	-0.57122
11.188	2.3937	-0.78846	0.34282	2.9893	0.28407	0.19107	2.8182	-0.75323
10.59	2.3842	-0.8445	0.10321	2.6537	0.27944	0.1135	2.7303	-0.567
10.331	2.0162	-0.83055	0.21814	2.4898	0.46257	0.22729	2.4814	-0.79737
10.088	1.9049	-0.87808	0.42025	2.6	0.52244	0.21793	2.5256	-1
10.092	1.9666	-0.8721	0.4	2.4119	0.26074	0.27098	2.5477	-0.76356
10.781	2.0261	-0.95488	0.15444	2.3989	0.06727	0.32515	2.5232	-0.28642
10.705	2.0922	-1	-0.005286	2.2464	0.27144	0.35308	2.4062	-0.51369
9.8925	1.774	-0.91983	0.16861	2.1785	0.27311	0.42357	2.1121	-0.5681
9.9613	1.7905	-0.88409	0.31798	2.1752	0.31989	0.40528	2.3692	-0.69036
9.7218	1.6964	-0.87751	-0.042599	2.3369	0.50806	0.18864	2.1737	-0.6504
9.4565	1.7636	-0.86717	0.26292	2.8372	0.15153	0.31887	2.1273	-0.3621
10.361	1.9529	-0.51435	1.5459	3.0775	-0.12812	0.43277	2.9013	-0.2239
15.177	4.7413	1.9012	6.8639	9.1879	2.8975	5.3599	9.4017	1.7422
12.818	4.1756	2.4889	4.9446	10.203	3.4396	5.1982	8.9656	0.98216
9.1523	3.6126	2.1308	3.155	8.8844	2.4884	3.8912	7.7349	0.0059004
6.8446	2.6036	1.7701	2.4696	7.9423	1.4483	2.5849	5.5484	-0.2713
5.5639	1.7958	1.4367	1.6024	7.2097	1.0432	2.3366	3.8935	-0.38642
4.6545	1.652	1.3697	1.2812	5.92	0.68225	2.0055	2.9446	-0.10942
4.0939	1.3586	1.2166	0.97148	4.6099	0.54098	1.7189	2.669	0.0099967
3.5185	1.1329	0.90317	0.61848	3.9774	0.46612	1.629	2.4624	-0.48139
2.5723	0.87559	0.86997	0.44477	3.6449	0.33357	1.6235	2.2805	-0.27071
2.7609	0.72282	0.95716	0.55261	3.3965	0.20738	1.6574	1.7655	-0.29212
2.1332	0.76502	0.92242	0.32543	3.7553	-0.14258	1.3756	1.9398	0.13148
1.6732	0.88031	0.76241	0.17158	3.3202	-0.18005	1.3095	1.941	-0.079983
1.2829	1.1141	0.7418	0.0027897	2.9157	-0.090705	1.2666	1.7006	0.13229
1.1269	0.97149	0.82668	-0.074847	2.6723	0.18547	1.1037	1.7583	0.53543
1.2063	0.66241	0.68088	-0.038185	3.0719	0.3148	1.009	1.3384	0.37375
0.7693	0.39653	0.63503	-0.14874	2.7706	0.41824	0.87903	1.2468	0.57317
0.62434	0.57784	0.47275	-0.056294	2.7488	0.28309	0.94646	0.78645	0.14182
1.3802	0.37965	0.49827	0.30771	2.204	0.14739	0.6115	0.74809	-0.3714
1.3257	0.35698	0.49824	-0.25927	2.5806	0.30691	0.33642	1.4086	0.75493
0.86594	0.26448	0.4618	-0.25435	2.2183	0.32754	0.33481	1.4032	0.82093
0.29598	0.24624	0.44739	0.12763	2.0986	0.60271	0.51519	0.90443	0.80732
-0.24456	0.10481	0.32924	0.25771	1.6472	0.62251	0.7622	0.46657	0.54567
-0.32921	0.13478	0.10043	0.32402	1.2497	0.40151	0.74841	1.1286	0.13879
0.34858	0.0016441	9.3041e-05	-0.20195	1.2017	0.50979	0.5588	1.1964	-0.21425
1.0202	0.091637	0.098782	-0.34603	0.99099	0.56962	0.84871	0.75027	-0.38954
0.9761	0.13251	0.17766	-0.16754	0.62243	0.51204	0.34999	0.36269	-0.42336
-0.18672	-0.0019684	0.27038	0.11023	0.64193	0.28593	0.33948	0.17447	-0.35363
-0.065817	0.2352	0.23631	-0.40039	0.94153	0.37418	0.20977	-0.12034	-0.054741
-0.035764	-0.030112	0.076616	-0.022982	0.52063	0.27283	0.49469	-0.22632	0.41044
-0.66897	0.13597	0.056334	-0.39286	0.56309	0.10276	0.65521	-0.19	0.16158
-0.6004	0.40485	0.1329	-0.31947	0.67675	0.14877	0.87899	-0.090402	-0.01341
-0.48506	0.16082	-0.030119	0.30234	0.58535	0.62443	0.58839	-0.29175	-0.060626
-0.22038	0.36522	-0.10079	0.26813	0.26264	0.55947	0.17555	-0.15977	-0.38228
0.116	0.02246	0.056729	0.3144	-0.14139	0.42809	0.19742	-0.32032	-0.1395
-0.36291	-0.23043	0.043558	0.13042	0.34514	0.53956	0.022547	-0.39517	0.84569
0.026563	0.067827	-0.00060495	-0.20974	0.30167	0.24777	0.047499	-0.11314	0.36591
1.2424	0.26202	-0.13433	0.015183	-0.024696	0.25245	0.044085	-0.64855	-0.23076
1.0897	0.44426	-0.1427	-0.027193	-0.25085	0.15598	-0.22611	-0.83373	-0.095353
0.64398	0.25267	-0.19217	-0.061773	0.16387	0.27041	0.063875	-1	-0.26447
0.29807	0.15235	-0.21958	-0.19623	-0.43286	-0.10614	-0.13637	-0.56515	-0.20217
0.589	-0.030696	-0.18484	-0.18805	-0.25232	-0.31896	-0.26468	-0.2926	0.12904
-0.57154	-0.543	-0.076719	0.00086979	-0.23942	-0.1726	-0.30321	-0.4135	0.25633
-0.81512	-0.13236	-0.10787	-0.053579	-0.2607	0.0062775	-0.54878	-0.13365	0.0024712
-1	-0.21301	0.18164	-0.023712	-0.2793	0.13881	-0.57747	0.43717	-0.016358
-0.75519	-0.18314	0.044238	0.53781	-0.10392	0.21226	-0.30623	0.90075	0.17052
-0.15099	-0.062524	0.035973	-0.15457	0.61959	0.077005	-0.42802	1.0357	0.56659
0.49718	-0.030245	0.08204	0.01304	-0.20863	-0.12718	-0.084542	0.73285	0.10714
0.2499	-0.1615	0.035878	0.05556	-0.68819	-0.62569	-0.125	0.12687	-0.038677
-0.6356	-0.32272	-0.1159	0.16343	-1	-0.96741	-0.14448	-0.020898	-0.61851
0.27367	-0.36202	0.26427	0.20888	-0.57261	-1	-0.09851	0.24031	-0.17103
