# Supplementary material for: An incentive circuit for memory dynamics in the mushroom body of Drosophila melanogaster
Source: eLife. 2022 Apr 1;11:e75611. doi: 10.7554/eLife.75611 (PMC8975552; doi:10.7554/eLife.75611)
Supplement: Figure 4—source data 1. [file elife-75611-fig4-data1.zip › realSCREEN_005.xlsx_finaldataO_timepoint2.csv]

0.10511	-1	0.87642	0.018972	-0.4582	2.5932	-0.82095	-0.17672	0.59224
0.00042521	0.62713	1.6112	0.19788	0.79341	1.9371	0.61925	-0.33614	-0.2085
-0.11608	1.1339	1.6505	-0.16874	0.15549	1.0279	0.76914	0.24444	-0.9152
-0.04129	0.269	1.5896	0.20204	-0.066692	0.54167	0.61933	0.23348	-1
0.10755	-0.22945	0.66987	-0.11424	-0.091766	0.036383	0.34461	0.32236	0.72084
0.06942	0.035535	-0.46822	0.53183	-0.06506	-0.26596	-0.053043	0.59824	0.94056
-0.13552	-0.14502	-0.025808	0.026924	-0.019854	-0.26068	-0.41309	0.050486	0.81894
-0.17489	-0.78827	-0.11768	-0.039321	-0.14703	-0.54091	-0.50822	-0.55945	0.12799
-0.11511	-0.38759	0.25743	0.09317	0.10218	-0.55568	-0.31372	-0.0095361	0.5045
-0.30355	-0.13076	-0.37657	-0.48342	-0.28877	-0.7782	-0.47883	-0.32853	0.061253
-0.16597	0.032591	-0.59519	-0.24004	-0.7866	-0.43563	-0.33663	0.063301	-0.85855
-0.20373	-0.39909	-0.64763	-0.14246	-0.11044	-0.81185	-0.23971	-0.43698	-0.7094
-0.19671	0.16981	-1	0.86741	-0.1002	-0.38195	-0.13185	-1	-0.0075407
0.22132	0.25828	-0.57237	0.15859	-0.35355	0.60727	0.31318	-0.55927	-0.48799
0.77265	0.34212	-0.90473	-0.15427	-0.3468	0.89489	0.20581	-0.30607	-0.15997
1.1781	0.48355	-0.71748	0.11386	-0.66748	0.028934	0.27154	-0.73531	-0.027776
0.9857	0.10313	-0.24463	-0.2111	-0.27888	-0.72239	0.18578	-0.66294	0.67528
0.83297	-0.020618	-0.61989	0.39378	0.22772	-0.88316	0.15116	-0.95648	0.74711
0.50113	-0.1304	-0.47276	0.049804	0.26244	-1	-0.12616	-0.41986	0.4508
-0.15037	0.069678	-0.3938	0.27808	0.30725	-0.81325	-0.38676	-0.22065	0.5224
-0.74772	-0.20715	0.0094234	0.31579	0.63697	0.097301	-0.093277	1.3474	0.47128
-0.81413	-0.15301	0.50189	-0.2305	0.37437	-0.55084	0.19628	1.875	-0.77745
-1	0.17879	-0.098093	-0.46405	0.26398	0.21958	-0.047065	1.3283	-0.8147
-0.60924	-0.11212	0.088554	-1	0.65749	0.016181	0.27322	0.64492	-0.66613
4.5705	2.1372	1.1576	1.6658	2.7797	2.7883	2.3443	0.93639	1.1746
21.137	10.649	9.1465	18.36	14.883	11.369	11.117	7.9228	11.566
20.768	8.9628	9.2696	16.327	14.798	9.9937	10.581	7.5469	11.573
17.776	6.0199	7.4792	12.717	12.659	7.7244	8.2604	5.9515	9.384
15.241	4.2823	6.0367	10.094	10.777	5.8812	6.4267	4.9025	7.5335
13.499	3.3539	5.1879	9.1581	9.261	4.6116	5.3483	4.306	6.1373
12.257	2.7164	4.1578	8.3422	8.2022	3.8413	4.5638	3.5031	4.9661
11.058	2.5228	3.3739	7.8301	7.5625	3.6901	4.1803	2.9531	4.5203
10.514	2.4035	3.0244	7.1014	7.0216	3.2663	3.9959	2.4053	4.1127
10.308	2.4885	2.5208	7.1494	6.3778	2.7274	4.0387	1.8906	3.6429
9.9373	2.5754	2.6339	6.5931	6.5711	2.5539	3.4352	1.77	3.0827
9.37	2.5504	2.1232	5.7631	6.2561	2.2108	3.2193	1.8618	3.4432
9.5126	2.5466	1.5467	5.8213	5.3872	2.1795	3.2463	1.7437	3.2013
9.2006	2.4094	1.3128	5.2703	5.0716	2.2053	3.2174	1.5736	2.8506
8.8659	2.2971	1.0886	4.866	5.1256	1.6003	2.9603	1.223	2.7939
8.8229	2.1754	0.72314	4.3924	5.0284	1.5735	2.4507	0.79777	2.4483
8.4025	2.1414	0.73907	4.0314	4.9947	1.6143	2.3517	0.7898	2.2372
8.4698	2.1141	0.40705	3.4924	4.9205	1.4348	2.0838	0.93993	2.1116
8.2631	1.7289	0.21609	3.4061	4.4206	1.3152	2.0483	0.67575	2.1617
8.2883	1.6816	0.12392	3.3392	4.0391	1.0505	1.8949	0.6393	1.76
8.1882	1.5128	0.18883	3.2307	3.9626	0.74984	1.5226	0.56265	1.3242
8.3771	1.7769	-0.047964	2.7184	3.413	0.67443	1.6885	0.57432	1.1461
8.1704	1.7205	-0.026717	2.6358	3.2241	0.6814	1.4628	0.30056	1.3376
7.8518	1.6673	0.48076	2.4913	3.2441	0.1416	1.596	0.24861	1.4574
7.4031	1.6008	0.58686	1.9385	3.3567	0.23974	1.5581	0.24069	1.627
8.0159	1.698	0.92243	3.6462	3.7564	0.08915	2.189	0.93397	2.0192
11.643	5.762	6.4941	13.701	10.243	6.1251	7.8356	6.5053	4.9016
9.7493	5.8579	7.0439	10.192	11.2	5.7059	7.5688	6.4322	4.5397
6.9869	4.1774	5.7106	7.6334	9.2952	4.1378	5.8801	5.6735	3.0136
5.5778	2.7037	5.1841	5.4671	7.0838	2.6772	4.4222	4.8247	2.3949
4.7667	1.9391	3.5682	4.2747	4.8644	2.1001	3.4755	4.4104	1.6982
3.6727	1.1947	2.6401	3.2864	3.3013	1.3433	3.5676	3.952	1.2021
3.111	1.1454	2.4734	3.2282	2.702	1.1042	3.8077	3.0032	0.74296
2.0387	1.2168	2.7253	3.0246	2.2623	1.4015	3.3734	2.3249	0.34488
1.3243	1.3073	2.0744	2.7768	2.0998	0.69519	3.0697	1.9281	-0.11074
0.6718	0.97377	2.0856	3.1339	2.8042	0.63584	3.2725	1.176	-0.50928
0.63637	0.9188	1.7425	2.9155	2.9341	0.27752	2.8105	1.5498	-0.82096
0.12721	1.1939	2.3199	2.7283	2.4969	0.3375	2.1676	1.268	-0.73288
0.093571	0.97362	2.3387	2.2066	2.0066	0.27245	1.9975	0.89538	-0.83826
0.46431	1.158	1.8551	1.3679	1.3086	-0.26733	1.9695	1.0154	-0.42995
0.98702	1.0839	1.8235	1.0652	1.2365	-0.80126	2.3006	1.0436	-0.79658
0.76057	0.89167	1.9556	0.98675	1.4032	-0.82459	2.1783	0.44293	-0.50771
0.82172	0.7612	1.8098	1.1903	0.89312	-0.80011	1.8411	0.24899	0.15785
0.56656	0.57514	1.9259	1.3475	1.2552	-0.99847	1.9707	0.18166	0.26517
0.57882	0.50027	1.7189	1.1485	1.3826	-0.6718	1.7021	0.23099	0.61325
0.39822	0.47204	1.0933	0.65309	1.2895	-0.14096	1.3544	0.044431	0.094886
0.87424	0.96745	0.79948	0.7439	0.46355	-0.53378	1.7336	0.21829	-0.22043
1.5928	0.51004	1.2198	0.60085	0.54636	-0.76044	1.2755	0.18602	0.14785
1.2196	0.19509	1.2734	0.4689	0.38956	0.058481	0.85058	0.2735	0.46199
0.5864	0.066594	1.1418	1.0042	0.15983	0.39513	0.80931	0.29452	0.19447
-0.20807	-0.0021103	1.4667	1.6066	0.16662	0.61606	0.4451	-0.0056853	0.4506
-0.19866	-0.23938	0.95658	1.5346	-0.1875	0.47416	0.61561	-0.19986	0.2074
0.0066663	0.36486	0.86079	1.4275	0.12884	0.26954	1.5624	-0.34216	0.034186
0.22616	0.19668	1.3438	1.0976	0.50552	0.18491	1.3214	-0.44932	-0.4482
0.070465	-0.10905	0.7716	0.31838	0.60629	0.088093	0.53234	-0.4195	-0.3868
-0.51611	0.23743	0.10671	0.33628	0.26	0.026615	0.29764	-0.09937	0.052613
-0.71706	0.2172	0.0501	0.43602	0.86951	0.23741	0.23647	-0.13523	1.0546
-0.39264	-0.18497	0.14383	0.33458	1.2838	-0.33257	0.63594	-0.33025	0.87085
-0.39256	0.22153	-0.12204	0.23427	0.99196	-0.46765	0.50721	-0.19552	-0.06453
-0.30177	0.71994	-0.30924	-0.14769	0.14212	-0.52895	0.45404	-0.0054091	-0.068013
-0.36349	0.14168	-0.4406	-0.33111	0.12357	-0.18803	0.1664	-0.42296	0.77207
-0.35245	-0.016491	-0.57128	-0.13943	0.27964	0.43632	0.054479	-0.2106	0.84056
0.47942	-0.093663	-0.3975	-0.33119	0.29224	0.50147	0.34405	-0.15169	0.11062
0.86695	-0.16074	-0.32158	-0.58209	0.16775	0.16022	0.12589	-0.31377	-0.20128
1.373	-0.29892	-0.071931	-0.5481	-0.51569	0.42925	-0.10744	0.30134	-0.51852
0.8112	-0.40392	-0.1047	-0.44706	-0.44688	0.039058	0.0826	0.70367	-0.21401
1.5059	-0.13126	-0.10749	-0.46697	-0.22237	0.55396	-0.35686	0.63106	-0.040134
0.91898	-0.16088	-0.28865	0.50596	-0.68958	0.17998	-0.50023	0.4565	0.021252
-0.35867	-0.071423	0.14816	0.24262	-0.7587	-0.60407	-1	0.38221	-0.11919
-0.89394	0.26898	0.23124	-0.7947	-0.70552	-0.34367	-0.95236	-0.041129	0.023593
-0.20513	-0.16661	-0.49216	0.13789	-0.94136	0.27198	-0.49172	-0.36644	-0.47403
-0.052677	-0.057304	-0.23981	-0.20586	-0.45596	0.23541	-0.21211	-0.18709	0.042312
-0.63653	-0.26634	0.12245	-0.56877	0.57602	0.13279	-0.2894	-0.23221	-0.23512
-0.67737	-0.16495	0.7684	-0.83034	0.57764	-0.29545	-0.20938	0.34467	-0.42861
-0.32433	0.31386	0.12255	-0.32576	-0.05106	0.18611	-0.11846	-0.10698	0.06927
0.42578	0.12261	-0.12315	0.44236	-1	0.065149	-0.53057	-0.10279	-0.23349
