# Supplementary material for: An incentive circuit for memory dynamics in the mushroom body of Drosophila melanogaster
Source: eLife. 2022 Apr 1;11:e75611. doi: 10.7554/eLife.75611 (PMC8975552; doi:10.7554/eLife.75611)
Supplement: Figure 4—source data 1. [file elife-75611-fig4-data1.zip › realSCREEN_005.xlsx_finaldataO_timepoint3.csv]

0.013503	-0.1649	-1	0.39991	-0.16209	-0.12768	-0.84914	-0.67172	-0.50151
0.26999	0.47494	-0.39557	-0.72741	0.20769	0.32326	0.83715	0.69183	-0.13267
-0.2355	0.18089	0.4384	0.15934	0.86282	0.048931	0.60702	1.094	0.66848
-0.23422	-0.31676	0.39763	0.15927	0.55444	-0.29538	-0.11383	0.36005	0.94367
-0.24745	-0.71655	-0.013592	0.39252	-0.31601	-0.14096	-0.54037	-0.46306	-0.43847
-0.18831	-0.56497	0.2865	-0.17976	-0.47864	0.55575	0.53317	-1	-0.33555
-0.15824	0.52604	0.081019	-0.31872	-0.75165	0.19467	0.7681	-0.76779	0.33707
0.18792	0.96392	0.08813	-0.44351	-0.93022	0.25231	0.67474	-0.88335	0.27231
0.49772	0.18534	0.32408	0.48994	-1	0.0095052	-0.010817	-0.18168	-0.067664
0.41779	-0.1225	0.40803	0.95054	-0.7062	-0.29903	-0.25159	0.049366	-0.38828
0.16611	-0.32434	0.66134	0.36825	-0.74025	-0.52058	-0.88625	-0.041545	-0.67371
0.12927	0.12311	0.31231	0.066159	-0.50473	-0.31078	-0.83323	0.13596	-0.56913
0.096178	0.38515	0.24897	-0.66254	-0.13417	-0.2328	-0.51385	0.56755	-0.69899
-0.1799	-0.26509	0.066605	-0.025497	0.05758	-0.094957	-0.4735	0.6232	-0.38987
-0.57611	-0.057432	0.011899	-0.81135	0.79307	-0.12753	-0.50631	0.90805	-0.40948
-0.71606	0.39568	0.69195	-0.28666	0.40027	0.13716	0.0609	0.060312	-0.3331
-0.43545	0.3949	0.34121	0.063452	-0.27749	-0.071711	0.28732	0.436	-0.53467
-0.31844	-0.13169	-0.40658	0.75531	0.28726	-0.24744	0.80843	-0.094367	0.31264
0.16494	-1	-0.63115	0.72724	0.40381	0.10902	0.45158	0.35383	0.5129
0.71266	-0.84762	-0.29479	-0.40377	0.43304	0.56184	-0.0080565	0.55679	-0.17315
0.35533	-0.17281	-0.20669	-0.51	0.57921	0.60525	-0.13972	-0.05125	-0.093746
0.19447	0.46896	-0.27082	0.60557	0.54194	-0.058543	-0.11763	-0.68794	0.66496
-0.21888	0.32368	-0.31347	0.16113	0.43138	-0.19514	0.043946	-0.78639	1.3583
0.30267	0.26206	-0.82541	-0.9294	0.44894	-0.075174	0.17193	-0.20789	0.66964
5.2833	2.0091	0.7129	4.9442	2.1868	3.005	1.6442	1.3804	2.7087
23.825	11.759	6.202	28.092	10.511	8.493	11.928	10.142	10.383
23.366	9.9534	6.0062	23.492	11.077	7.7616	12.308	10.69	10.033
19.916	7.3139	4.649	18.219	9.628	6.432	10.766	8.939	8.6248
17.068	5.2813	3.4347	14.99	7.7006	5.6083	9.4019	7.3799	6.8256
15.323	4.2752	2.7023	12.978	6.741	5.1339	8.688	6.4544	5.8601
13.943	3.5171	2.2525	12.29	6.4086	4.2673	7.9153	5.46	5.1383
12.455	3.1113	1.9437	12.625	5.9748	3.6852	7.1058	4.3878	4.6026
11.648	2.5417	1.7105	11.011	5.2363	3.0983	6.7598	4.0903	4.7284
11.39	2.5658	1.639	10.278	4.7972	2.8534	6.7882	3.5943	4.6561
11.096	2.4768	1.2484	10.203	4.8116	2.509	6.8657	3.3729	3.7902
10.598	2.4767	1.2122	10.076	4.5637	2.116	6.2026	3.2769	3.4535
10.237	2.068	1.3094	9.1544	4.2985	1.9055	5.9567	2.7443	3.5528
9.924	2.1909	1.3134	8.1169	3.9118	1.7649	5.5208	2.9014	3.633
9.6115	1.7384	1.2125	8.6339	3.8664	1.852	4.8386	2.5387	3.8251
9.2329	1.6846	0.96758	8.5588	4.006	1.7228	4.9539	2.1836	3.2522
8.9837	1.7587	0.9094	7.6772	4.1201	1.8053	4.8514	2.2352	2.8452
8.9718	1.3751	1.0156	6.6453	3.8868	1.622	4.438	2.0039	2.3708
8.6644	1.2284	0.90204	5.707	3.2927	1.3882	3.8861	1.6577	2.3704
8.5158	1.0445	0.59111	6.2597	3.2884	1.1778	3.8621	1.7152	2.7566
8.0194	1.063	0.51244	5.5716	3.8987	1.298	3.5708	1.4701	2.6542
8.3587	0.89887	0.42485	5.088	4.1173	1.5596	3.2468	1.4396	2.0982
8.2367	0.56151	0.3834	4.8044	4.4039	1.5977	3.2412	1.2603	2.039
8.2068	0.44222	0.57742	4.6567	4.1172	1.6523	3.1898	1.0977	1.8066
7.709	0.5746	0.40809	4.89	3.6237	1.6015	2.6995	1.0762	1.3525
7.7519	0.87007	0.57609	6.1795	3.3069	1.9936	3.3586	1.3329	2.0917
10.479	5.5081	4.6697	21.809	7.6682	4.5755	11.71	8.4636	5.177
9.0859	6.0049	4.251	16.799	8.4249	3.4948	10.933	8.019	2.8292
6.8728	4.4926	3.6322	11.721	7.1887	2.4728	8.3502	6.1098	1.0828
5.8194	2.8471	3.4613	8.306	5.678	1.9199	6.9327	4.5368	0.28753
5.5835	1.5031	3.0782	6.8383	3.7544	1.4521	5.6578	2.5844	-0.15752
4.3125	1.032	2.5378	5.9204	2.667	1.3342	4.3086	2.0281	-0.76176
3.6865	0.99406	2.2897	5.8858	2.5071	0.93505	4.092	1.8299	-0.098796
2.7588	0.82501	1.9695	6.3523	2.8087	0.81674	3.7928	1.5202	-0.44034
2.2019	0.74047	2.0432	5.6639	2.4137	0.55925	3.6873	1.6685	-0.2535
1.2637	0.78948	1.5195	4.9641	2.2649	0.5773	3.0459	1.895	-0.68575
0.70689	0.22362	1.5776	4.389	2.088	0.33181	2.965	1.5561	-0.0042557
0.48524	0.17669	1.6882	4.3474	1.62	-0.14453	2.8595	1.2984	0.19742
0.61617	0.23194	1.5944	2.8284	1.4748	0.012033	2.6507	1.1077	-0.53838
-0.18984	0.096968	1.2584	2.6091	2.1751	0.097948	2.0531	0.75216	-0.70616
-0.41179	-0.003443	1.1714	2.4999	2.2534	-0.12477	1.5622	0.45709	-0.54021
0.92386	-0.050178	0.98379	1.815	2.4063	-0.49812	1.2372	0.52008	-0.053674
1.5468	0.56807	1.1713	1.2832	1.9127	-0.22998	1.1677	0.12401	0.14284
2.1149	0.88595	0.86277	1.614	2.2674	-0.16868	1.5682	0.30879	0.3687
1.2529	1.1052	0.45117	0.66747	2.008	-0.59437	2.1188	0.25955	-0.63649
1.2043	1.915	0.32381	0.4837	1.4738	-0.47153	2.7774	-0.10647	0.043441
0.61385	1.3265	0.36147	0.87481	1.3307	-0.36823	2.6484	0.10845	-0.24932
0.38249	0.68432	0.41189	0.37221	1.0544	0.026339	1.695	0.17327	-0.35732
0.58108	0.38287	0.16629	0.62071	1.0796	-0.026371	1.06	0.11	0.65067
0.58032	0.071508	0.16471	0.34586	0.71973	-0.27718	1.1379	0.14916	0.070745
0.13908	1.114	0.31717	0.23443	0.75881	-0.43159	1.0698	0.14924	-0.049967
0.2672	0.76398	0.65292	0.78325	0.60148	-0.17008	0.82435	0.77307	-0.19767
-0.0033144	0.022219	0.40593	0.43869	0.72059	0.31568	0.5708	0.81861	-0.012085
0.095748	-0.51282	-0.084455	0.63965	1.0333	0.94107	0.86577	0.56149	0.23965
0.027966	-0.02994	0.16393	0.2032	0.82944	1.0992	0.23233	0.84463	-0.017805
-0.65534	0.34201	0.24539	0.30088	0.75856	0.59413	-0.25899	-0.042689	0.22937
-1	-0.27719	0.14489	0.73924	0.34007	0.47997	-0.28875	0.2563	-0.090014
-0.90258	-0.37398	0.058473	0.24903	0.16163	0.23577	0.35836	-0.20445	-0.36555
-0.53612	-0.44667	-0.13757	1.0765	0.1984	0.41958	1.1712	-0.55309	-0.4331
-0.20611	-0.33933	-0.1231	-0.16572	1.0406	0.014249	1.3128	-0.61211	-0.27962
-0.68985	0.12486	0.049426	-0.02224	1.1823	-0.12704	0.48406	-0.38605	0.0015714
-0.80372	-0.16457	0.072663	-0.61525	0.84983	-0.43384	0.27354	-0.035265	-0.03722
0.31451	-0.24267	0.2199	-0.00085472	0.51908	-0.31574	-0.57827	-0.13884	-1
0.7549	-0.24795	0.31171	-0.058525	-0.055326	-0.14242	-0.19953	-0.30254	-0.14252
0.29352	-0.4123	0.2278	-1	-0.11859	0.3895	-0.63402	-0.25216	0.45734
0.73508	-0.28402	0.066516	-0.29032	0.13098	0.58866	-0.32497	-0.48936	0.15852
0.44667	0.08308	-0.11306	-0.78498	-0.028198	-0.037504	-0.2994	-0.57047	-0.43549
-0.15077	-0.45184	-0.31676	-0.5233	0.16475	0.085309	-1	0.23018	-0.27494
0.035613	0.67571	-0.10508	-0.54707	0.096637	0.7075	-0.87675	0.43373	0.32824
1.5077	0.75319	-0.19285	-0.74114	0.15245	0.13361	-0.62079	0.77875	0.63918
0.023437	0.48933	-0.17688	-0.34171	-0.36264	-0.48252	-0.59279	0.17197	0.51164
-0.41478	0.11576	0.059363	-0.34918	-0.18328	-0.077618	0.090562	0.016024	0.056242
-0.9577	0.52254	-0.12573	-0.075745	-0.28558	-0.30623	0.46017	-0.58794	-0.61148
-0.54443	0.42532	-0.2884	-0.36705	-0.42562	-0.53539	0.78833	-0.21949	-0.80048
0.3916	-0.67904	-0.11009	0.46457	-0.36354	-0.62151	-0.1197	0.047602	-0.11591
0.9089	-0.65372	0.034941	1.8693	-0.50382	-1	-0.74795	0.068734	1.2218
