# Supplementary material for: An incentive circuit for memory dynamics in the mushroom body of Drosophila melanogaster
Source: eLife. 2022 Apr 1;11:e75611. doi: 10.7554/eLife.75611 (PMC8975552; doi:10.7554/eLife.75611)
Supplement: Figure 4—source data 1. [file elife-75611-fig4-data1.zip › realSCREEN_005.xlsx_finaldataO_timepoint4.csv]

0.36793	-0.8451	-1	0.17462	0.72617	0.88999	-0.90125	-0.75077	-1
-0.049997	1.0002	0.29064	0.52542	0.696	0.33184	0.87958	1.0177	-0.44876
-0.41613	0.62793	1.4672	-0.71198	0.81516	-0.54783	0.89508	0.80557	-0.5242
-0.38584	0.17062	0.52979	-0.46803	-0.11109	-0.53427	0.26399	0.13754	0.74964
-0.20583	0.28328	-0.048563	0.19017	0.18484	-0.59344	-0.15108	-0.44646	1.2171
-0.10602	0.090965	-0.15446	0.74051	0.28721	-0.73511	-0.27215	-0.6543	0.15051
0.28651	-0.53251	-0.47132	-0.4018	-0.1849	-0.11418	-0.29243	-0.44785	-0.80325
0.49076	-0.20339	0.27275	-0.60245	-0.065139	0.49665	-1	-0.67987	0.81019
0.55069	-0.13078	-0.30876	-0.74174	-0.19757	0.15584	-0.82478	-0.6592	0.64916
0.14349	-0.18618	-0.57776	-0.17615	-0.29351	-0.26024	-0.45793	-0.39487	-0.097314
-0.34873	-0.27658	0.1246	0.80622	0.15852	-0.032758	-0.45017	0.95325	0.2193
-0.3729	-0.39428	-0.74373	0.21014	-0.022154	-0.25289	-0.35251	1.7732	0.91639
-0.17479	-0.63147	-0.86856	0.099042	-0.77005	-0.12912	0.7931	1.2149	0.81273
-0.044713	-0.92723	-0.26292	0.26936	-0.84193	0.2377	1.7934	0.93948	-0.34934
-0.29823	-0.39938	-0.75507	0.53561	-0.49931	0.56443	0.93208	-0.45836	-0.65438
-0.70167	-0.070696	-0.23843	0.36199	-0.21035	0.56377	0.47486	-0.47728	-0.31445
-0.19093	0.18298	0.29829	0.37783	-0.43726	-0.048339	-0.016356	-0.50686	-0.42905
0.11829	-0.039038	0.38844	0.1273	0.039242	0.16114	-0.42793	-0.76319	0.10574
0.1914	0.58434	0.7035	0.038674	-0.37658	0.43696	-0.54333	-0.42089	-0.46407
0.15453	1.1015	0.27997	-0.37102	-0.19321	-0.11646	0.16462	-0.087592	-0.57434
0.13525	1.3537	0.38361	0.36276	0.66202	-0.65158	0.19778	-0.10738	-0.2712
0.43337	0.4898	-0.13914	-0.73148	0.2431	-0.33909	-0.30054	-0.17193	-0.44471
-0.032794	-0.61895	0.25312	-0.3545	0.29279	-0.034938	-0.33598	-0.032765	0.54734
0.45635	-0.6297	0.57678	-0.26049	0.097994	0.55194	-0.068064	0.21792	0.197
5.4041	1.1173	2.8103	3.9774	2.147	1.7571	1.7144	1.5243	0.85192
23.112	12.525	15.007	21.867	12.982	7.214	14.519	11.731	8.9341
22.71	10.482	16.772	19.925	13.752	6.1066	15.394	13.569	8.6629
19.291	6.7914	14.17	15.093	11.682	4.4257	13.093	11.547	6.7803
16.481	4.6852	11.927	12.675	9.8173	3.9873	11.107	9.7494	5.1001
14.728	3.5893	10.44	12.018	8.24	3.0717	9.8268	8.3336	4.5473
13.503	2.9742	9.4288	11.407	7.2357	2.3857	8.7501	7.5109	3.8405
12.697	2.736	9.2613	10.948	6.3392	1.7418	7.9872	7.0514	4.0567
11.745	1.9361	8.551	10.251	5.7431	1.2702	7.4153	6.6375	3.5783
10.991	1.955	8.2775	10.687	5.1829	1.4071	6.6139	6.6366	3.0241
10.551	1.4166	7.7218	10.03	4.9058	1.0995	5.7013	6.03	2.4545
10.224	1.3546	7.4444	10.051	4.5368	0.72227	5.065	5.5199	1.9869
10.062	0.95962	6.7549	9.6373	4.6755	0.35206	4.5325	5.1489	2.0874
9.6046	0.88003	6.2598	9.3836	4.8927	0.31848	4.1284	4.6822	1.8814
9.3157	0.76584	6.0096	8.7295	4.4148	0.1029	3.7365	4.9474	2.1743
9.4548	0.6096	5.4104	9.124	4.4384	-0.063419	3.3809	4.2922	2.0846
8.9882	0.29528	5.1482	8.2158	3.9308	0.65682	3.3159	4.2182	1.7189
8.5688	0.30206	4.8202	7.757	3.3699	0.77829	3.522	4.1037	1.6502
8.6251	0.37818	4.5008	6.9318	3.072	0.52845	3.6594	3.4176	1.9575
8.2472	-0.17001	4.0602	6.5408	2.9697	0.10417	3.9642	3.4833	1.7835
7.8069	-0.31274	3.6124	6.466	3.2907	0.082322	3.4897	4.3355	0.97957
7.562	-0.25705	3.5337	5.5882	2.9752	-0.078334	3.2077	4.197	1.1453
7.2435	-0.13825	3.0242	5.7055	3.3559	-0.27567	3.0875	3.1901	1.2461
7.1562	-0.083151	2.6518	5.9263	3.6006	-0.17795	2.5135	3.0764	1.6218
7.1261	0.068506	2.7261	5.0041	3.8323	-0.1034	2.523	2.6982	1.4224
7.359	0.47186	2.9298	6.384	4.3559	0.28553	3.153	3.3419	1.273
11.285	6.0732	10.541	18.453	9.8142	3.5704	11.029	9.7418	2.7678
9.6733	5.2968	10.892	14.034	11.07	3.3191	11.517	9.3399	1.4473
7.2641	3.5804	8.3689	10.992	8.4645	2.1907	10.761	7.2857	1.0469
5.8936	1.7875	6.8427	7.8837	6.0741	1.5326	8.723	5.2632	1.0898
4.5211	1.2918	6.161	5.9852	4.9467	0.97516	6.902	3.4044	0.65781
3.72	0.88892	5.3726	4.7029	4.8211	0.31192	5.7627	2.6967	0.060371
2.8312	0.41497	4.4158	4.8697	4.0466	0.002513	4.7216	2.0212	0.1691
2.5458	0.096879	3.8129	4.0439	3.1425	0.069765	4.2334	1.7771	-0.0033266
1.5145	-0.32906	3.6541	3.5626	2.7112	-0.092618	3.8632	1.7825	-0.083147
0.85906	-0.36324	4.1478	3.6621	2.1246	-0.1251	2.7188	1.6918	0.38583
0.83913	-0.21767	3.8146	3.2015	1.9478	0.04673	1.9394	2.0605	0.12453
0.59163	-1	3.321	3.0385	1.2843	-0.26749	2.104	1.1141	-0.12581
0.99164	-0.60532	3.0067	2.535	1.1225	-0.64426	1.8385	1.0071	-0.28593
1.2612	-0.54067	3.1536	2.108	1.3926	-0.50403	1.7858	0.53266	0.44701
0.5784	-0.013451	2.9451	1.8363	1.1682	0.17817	1.1079	0.58351	0.14655
-0.38123	-0.26088	2.381	1.882	0.95836	0.50505	1.5413	0.64651	0.55651
-0.50661	-0.3441	2.2792	1.3745	0.92477	-0.12158	2.1976	0.78253	0.72627
-0.32487	-0.3996	2.2358	1.7868	0.66724	-0.31791	1.717	0.11291	0.24484
0.31881	0.11205	1.6632	0.83973	0.90882	-0.11104	1.7756	0.27917	-0.1708
0.36133	0.52557	1.4389	-0.072204	0.46547	-0.25671	1.6652	0.19934	0.47315
-0.39457	0.48622	1.2719	0.31631	-0.058079	0.025449	1.6981	0.17353	1.1747
-0.75347	-0.15568	1.3555	0.26808	-0.086674	-0.13463	1.6117	-0.13299	0.82003
0.084588	-0.1953	0.71782	-0.12273	-0.19203	-0.52379	1.4658	-0.1961	0.41336
0.41536	0.88921	0.20159	0.34308	0.038673	-0.48428	0.6011	-0.082536	0.62682
0.51296	1.3868	0.4927	0.040058	0.19743	-0.91259	0.4564	0.89428	0.76101
0.55562	2.1388	0.57402	-0.37872	-0.49163	-0.30688	0.31992	0.19036	0.14177
-0.34433	2.2384	0.14201	0.1833	0.083902	0.090947	0.09612	-0.56762	0.10143
-0.037496	0.70235	-0.11612	0.02892	0.19079	-0.078899	0.077101	-0.21586	0.15214
0.72877	0.42903	0.40316	0.31638	0.71549	-0.36787	-0.28461	0.50825	-0.094619
0.27832	0.088164	0.48972	0.1049	0.46966	-0.53834	-0.21549	0.26483	0.06998
0.11851	0.25827	-0.24328	-0.21573	0.16506	-0.040138	0.02307	0.76351	-0.24019
-0.080034	0.31747	-0.58475	0.72417	0.20477	-0.12333	-0.20977	-0.098023	-0.24516
-0.49275	0.38455	-0.6945	0.4995	0.26455	-0.47612	-0.24016	-0.036261	0.20778
-0.87581	0.094444	-0.49403	-1	0.0081021	-0.50615	-0.79233	0.28961	-0.35648
-0.53395	-0.168	-0.21723	-0.26697	-0.085744	-0.050336	-0.27974	0.70654	-0.39578
-0.43719	0.045542	-0.4146	-0.76244	-0.27301	0.099212	0.42716	0.51616	-0.45505
-0.56082	-0.062837	-0.52154	-0.51757	-0.22086	0.26001	0.18729	0.48581	0.34658
-0.86033	-0.52106	-0.79668	-0.076056	-0.25433	0.036274	0.2437	0.47771	-0.4134
-0.96179	-0.24179	-0.79815	-0.30651	-0.098571	0.55508	-0.26171	0.40449	0.1484
-0.57711	-0.038766	0.10078	0.19161	0.91886	0.45263	-0.60417	0.50567	0.23282
-0.58918	-0.27602	-0.21855	-0.090842	0.60695	0.47915	-0.43485	-0.080513	-0.81735
-1	-0.64543	-0.92771	0.00010082	-0.30762	0.58787	0.50843	-0.42264	0.33526
-0.80454	-0.7286	-0.55485	0.12547	-1	0.48891	0.49545	0.063691	-0.012614
-0.17761	-0.58342	0.38298	-0.23638	-0.55223	0.33747	0.38502	-0.064302	0.45184
-0.16306	0.12728	0.99516	0.68784	-0.47941	0.8172	0.78443	-0.15222	-0.065161
0.29328	-0.68118	0.19807	0.98156	-0.26176	0.08385	0.56914	-0.59151	0.52565
1.6278	-0.40572	-0.062455	-0.20737	0.33205	0.049084	0.063966	-1	0.30326
1.8429	-0.16706	-0.11035	0.31106	-0.27531	-0.20371	-0.30404	-0.77727	-0.3787
1.1545	-0.3469	1.0297	-0.20173	0.48682	-1	-0.65276	-0.52338	-0.23486
0.33093	-0.53018	1.084	-0.072761	0.56199	-0.58482	-0.3269	0.0082184	0.18982
