# Supplementary material for: An incentive circuit for memory dynamics in the mushroom body of Drosophila melanogaster
Source: eLife. 2022 Apr 1;11:e75611. doi: 10.7554/eLife.75611 (PMC8975552; doi:10.7554/eLife.75611)
Supplement: Figure 4—source data 1. [file elife-75611-fig4-data1.zip › realSCREEN_005.xlsx_finaldataO_timepoint5.csv]

-0.42601	-1	0.2859	0.80982	-0.12083	-0.14478	-0.29546	0.29014	0.61197
0.38185	0.4154	0.021924	-0.31442	0.22992	0.3362	0.47823	1.5881	0.53891
0.41001	0.84775	-0.98208	0.033508	-0.050497	-0.080848	0.15604	0.98525	0.35609
-0.0076627	0.46998	-0.044268	-0.34529	-0.052777	0.1576	-0.095979	0.098171	0.14186
-0.10664	0.44731	0.67465	-0.72269	0.20029	-0.3137	0.23407	0.1483	0.060485
-0.10028	0.68806	0.2901	-0.79147	-0.091237	0.3362	0.10107	-0.33124	-0.42889
-0.010863	0.16931	1.1985	0.08855	0.47331	0.24579	0.025564	-0.28598	-0.28837
0.14641	-0.38202	0.31564	0.029213	0.051065	-0.3394	-0.025762	-0.45893	-0.38425
0.097658	-0.28332	-0.12671	0.22871	-0.58317	-0.97588	-0.49708	-0.60881	-0.44488
0.085941	-0.69003	-0.37455	0.61679	-0.37765	-0.58185	-0.53752	-0.85185	-0.20834
-0.12203	-0.38818	-0.49217	0.17942	-0.29521	-0.45968	-0.425	-0.56974	-0.13966
-0.20835	-0.54611	-0.25994	0.15285	-0.0065535	-0.59317	-1	-0.56411	0.47821
-0.66854	-0.57564	-0.47931	0.72038	0.3816	-0.31228	0.14198	-0.17913	0.83997
-0.53051	0.16819	-0.67685	0.11164	0.15987	0.015149	1.6845	-0.84552	0.58463
-0.16308	-0.24245	-0.2543	0.26923	-0.46623	0.65988	1.6026	-1	-0.03855
0.99727	-0.17649	-0.090871	0.82226	-0.39827	0.16684	0.79185	-0.077204	0.067955
0.59355	-0.0433	-0.45259	0.014751	0.43336	-0.1712	-0.18475	-0.1561	0.31066
0.39743	-0.13921	0.057906	0.1165	0.52054	0.16887	-0.1211	0.10249	-0.30344
0.051694	0.045752	0.83754	-0.33373	0.4849	0.76942	0.18699	-0.21216	-0.38439
-0.3652	0.79339	1.3671	-0.63502	-0.057221	0.66982	-0.37736	0.33001	-0.2428
-0.28559	0.81063	0.86398	-1	-0.6917	0.37955	-0.81566	1.1076	-0.27566
-0.31115	0.20416	0.057145	0.045645	-0.61846	0.46452	-0.59879	0.91884	-0.50032
0.19197	-0.29946	-1	0.034613	0.17107	-0.15982	-0.15239	0.42489	-0.23915
-0.047866	-0.29372	-0.73675	-0.13125	0.70387	-0.23727	-0.27609	0.14707	-0.11204
5.6811	2.642	4.035	2.478	3.3539	1.5946	1.0898	2.1834	1.2745
25.743	10.119	25.775	15.491	16.206	10.883	13.553	14.177	5.1332
25.468	7.8937	26.981	13.715	16.849	10.91	14.726	15.227	4.4985
21.364	5.1077	22.42	10.145	14.681	9.2418	13.074	13.32	3.4923
18.077	3.4712	19.017	8.5924	12.68	7.5839	11.247	12.003	2.5122
15.486	2.2851	16.942	6.8702	11.491	6.639	10.039	11.147	1.8504
13.911	2.0009	15.981	6.8058	10.693	5.8237	9.2656	10.319	1.456
12.833	1.642	15.57	6.4649	10.187	5.3691	8.8577	9.6083	1.2244
12.154	1.3059	14.746	5.9984	9.6553	5.0667	8.475	9.23	1.0536
11.622	0.87627	14.155	5.5392	8.6634	4.2415	8.4418	8.7597	0.95783
11.017	0.65456	12.819	5.5422	8.3634	3.748	7.9294	8.1703	1.0682
10.621	0.36189	11.937	6.2118	7.6752	3.132	7.2501	7.7476	0.80455
10.027	0.36225	11.472	5.3384	6.9239	2.4523	6.2155	7.9329	0.72773
9.6598	0.33469	10.789	4.7944	6.0728	2.4906	5.3661	7.303	0.6521
9.3497	0.4298	9.6701	4.8326	5.7202	2.2718	4.9603	6.9584	0.56745
8.9807	0.25476	8.9748	4.9327	5.9794	2.8637	5.049	6.5712	0.44037
8.8587	-0.00097806	7.7968	4.6984	6.3172	2.9188	4.9871	5.8241	0.53767
8.6904	0.037186	7.2519	4.6444	6.473	3.0983	4.6494	5.7371	0.70872
8.7573	-0.28034	7.285	4.2906	6.4385	3.03	4.155	5.8133	0.63599
8.4985	-0.31832	6.7396	3.6037	6.3565	3.1233	3.9577	5.6198	0.31638
8.4564	-0.25341	6.2867	3.4689	6.1672	3.0104	3.8451	5.5184	0.23467
8.1739	-0.04073	6.0637	3.4712	5.9279	2.7453	3.3892	5.9108	0.24519
8.0236	-0.48753	5.7808	3.0913	6.0172	2.0106	3.4163	5.9056	0.1868
7.7775	-0.46837	5.7377	2.8687	6.495	1.2827	4.1932	5.5719	0.206
7.8013	-0.57363	4.629	2.6969	6.4885	1.0214	3.8486	5.3635	0.25869
8.2855	-0.18274	4.6152	3.617	5.7379	0.74442	3.6694	4.4544	0.49182
11.626	3.8382	17.102	11.182	11.52	5.4646	11.655	9.9312	2.346
9.9779	3.8042	16.056	9.284	11.815	6.7455	10.875	10.093	1.9469
7.6744	2.7434	13.287	6.4303	8.6736	6.0564	8.5135	7.476	0.91092
5.9885	1.8215	10.381	4.5015	6.3108	4.5889	6.1603	5.3941	0.5622
4.9655	0.5919	7.7379	3.0533	4.5423	3.6123	4.1974	3.9125	0.46432
4.2311	0.32546	7.487	2.6135	3.508	2.5256	3.114	3.1114	-0.18489
3.3916	0.2188	5.9882	3.4149	3.3186	2.5438	2.6904	3.1101	-0.36468
2.0057	-0.24286	4.6133	2.6316	3.1943	1.8871	2.4454	3.1032	-0.35837
1.8488	-0.064178	4.2511	2.025	2.861	2.4415	2.156	3.1716	-0.040495
1.7276	-0.16873	4.6485	1.8042	2.0467	2.0192	1.6914	4.0182	-0.59665
1.3654	-0.00040441	3.6056	1.6996	2.5609	1.3696	1.198	3.3939	-0.50098
1.4254	-0.35855	1.9642	1.2752	2.3266	0.61717	1.7294	2.0968	-0.60956
0.55035	-0.55435	1.4355	1.697	1.314	0.80174	1.4011	1.962	-0.69349
0.24174	-0.24752	1.9476	1.065	1.0724	0.43946	1.1258	2.5199	-1
-0.4045	-0.15477	0.97443	1.1246	1.4505	0.34593	1.0015	2.5137	-0.72881
-0.36934	-0.064442	0.078994	0.32189	1.3461	0.38555	1.2384	2.1083	-0.88909
-0.087025	0.029424	-0.094607	0.37131	0.87138	0.75835	0.6729	2.3874	-0.70422
-0.80187	0.22021	0.057996	0.96855	1.1005	0.54179	0.39262	2.3331	-0.67984
-0.015979	0.19076	0.33088	0.67784	1.4223	-0.42949	0.048786	1.6243	-0.452
1.944	0.81569	0.53522	0.38626	1.1866	0.030312	0.3333	2.213	-0.41862
2.6922	1.4518	0.2038	0.63071	0.19052	0.47445	0.36198	1.9397	-0.37137
1.0354	0.97542	1.0647	0.57113	0.38309	0.57503	-0.066158	0.99928	-0.38361
0.32723	1.4277	1.002	0.76717	0.19894	-0.21404	-0.070854	0.795	-0.66027
0.91354	1.2438	0.46627	0.98057	-0.13284	-0.19328	0.078914	0.27921	-0.73614
0.58098	0.8564	1.2354	0.24266	0.027078	0.59254	-0.17381	0.04743	-0.70586
0.46585	1.152	0.61634	-0.086215	0.35079	-0.31751	0.19945	0.5288	-0.35885
0.66568	1.9812	0.33242	0.35491	0.9475	-0.94623	0.87411	0.099606	-0.044458
0.06969	1.3423	0.37012	-0.031674	1.2912	-1	1.1604	-0.2986	-0.35679
0.59827	0.57091	0.18775	0.55708	0.69448	-0.095186	0.77272	0.063008	-0.21159
-0.035801	-0.099743	-0.085836	-0.21954	-0.20665	1.3956	0.95261	0.49682	0.2033
-0.47925	0.023469	-0.11423	-0.11578	-0.018119	1.1931	0.50681	0.019007	-0.053389
-0.81468	0.089208	0.53826	0.14929	-0.61093	1.3725	-0.050687	-0.47138	0.60384
-1	0.19785	0.78124	0.1663	-0.33294	0.26784	-0.31969	0.34743	0.39325
-0.76103	-0.030948	0.035608	-0.12906	0.29122	-0.026791	0.038875	0.79552	0.48495
-0.22747	-0.22472	0.34609	-0.1516	-0.55312	-0.038617	0.49018	0.21989	0.5854
-0.20112	-0.4453	0.30821	-0.3852	0.081558	0.57617	0.65801	-0.53691	0.2893
-0.32358	-0.24727	-0.29325	-0.10045	0.50953	-0.13398	0.06503	-0.11925	-0.1697
-0.30472	-0.29682	0.85806	-0.021458	0.18414	-0.0008918	-0.31357	-0.19877	0.37414
1.1147	-0.15787	0.89778	0.12173	-0.74722	0.55019	-0.70329	-0.17745	-0.15565
0.60881	0.35988	0.45226	0.32795	-1	0.11074	-0.52055	0.1315	0.14899
0.35885	-0.00073842	-0.058899	0.082006	-0.63867	-0.013345	-0.23951	-0.26449	0.02347
0.8224	-0.20549	0.034916	0.10811	-0.19515	-0.34358	-0.20752	-0.15436	-0.33136
1.2261	-0.30514	-0.090988	-0.15697	-0.21034	-0.015016	-0.63496	-0.57921	-0.29568
1.3527	-0.015645	-0.01527	-0.074173	-0.12167	-0.0095955	-0.82496	-0.65608	0.174
-0.13942	-0.33046	-0.96594	0.32111	-0.0031033	-0.22291	-0.58573	-0.42492	-0.2726
-0.37291	-0.27964	-0.70843	-0.37042	0.12745	-0.86241	-0.53011	-0.58666	0.062523
-0.98213	-0.67746	-0.93456	0.25015	-0.29147	-0.92724	-0.13086	0.17502	-0.056845
-0.63655	-0.50989	-0.80622	0.38823	-0.56585	-0.4568	0.060425	0.42058	0.10401
-0.20978	-0.21204	-0.50115	-0.24956	0.54417	0.096462	0.3067	0.87997	-0.052098
-0.80933	-0.21631	-0.43426	-0.477	1.0036	-0.28518	0.76776	0.41043	0.10741
