# Supplementary material for: An incentive circuit for memory dynamics in the mushroom body of Drosophila melanogaster
Source: eLife. 2022 Apr 1;11:e75611. doi: 10.7554/eLife.75611 (PMC8975552; doi:10.7554/eLife.75611)
Supplement: Figure 4—source data 1. [file elife-75611-fig4-data1.zip › realSCREEN_005.xlsx_finaldataO_timepoint6.csv]

0.4276	0.54311	-0.041969	0.77471	1.2357	0.73834	0.28046	1.133	-0.60553
-0.35029	0.43613	0.06191	0.025474	0.66272	0.45632	0.62215	0.65441	0.38462
-0.31345	0.55857	-0.4907	-0.96259	-0.1049	0.20853	0.54978	0.00041117	0.070564
-0.26931	-0.34568	-0.53045	-1	-0.029469	-0.14059	-0.3667	-0.70884	0.055306
-0.21755	-0.83249	1.4338	-0.31672	-0.90206	0.065011	-0.71371	-0.81628	-0.25365
0.093159	-0.31724	0.53	0.42154	-0.56753	-0.13045	-1	-1	-0.47136
0.41793	-0.21878	-0.22408	0.12522	-0.015122	-0.56613	-0.36127	-0.2506	-0.16787
0.70121	-0.42323	0.65001	0.95012	-0.050742	-0.45714	-0.17671	-0.63416	0.17931
0.3871	0.041071	0.1631	1.2659	-0.61167	-0.42379	-0.49897	-0.84022	0.41396
0.096908	-0.23168	0.055906	0.60958	-1	-0.4784	-0.035029	-0.26474	0.66127
0.15335	-0.37478	0.15113	0.3902	-0.6237	-0.13542	0.2129	-0.14633	0.10887
0.16108	-0.27142	-0.47731	0.23809	0.03213	-0.46886	0.48845	0.32682	0.31964
-0.18488	0.0094831	-1	-0.60098	1.4816	-0.51193	0.24261	1.3164	0.14536
-0.56302	0.3069	-0.42161	-0.22322	1.2138	-1	0.46642	1.3538	0.0050652
-0.14851	0.67201	-0.73062	0.28821	-0.65214	-0.66878	0.34955	0.78204	0.40498
-0.091538	1.0988	-0.06098	0.25141	-0.83649	-0.18618	0.46796	-0.060236	-0.12815
0.0086049	0.25889	0.72831	0.030158	-0.70252	0.05639	0.529	-0.014044	-0.40114
-0.0713	0.11698	0.63676	-0.29282	-0.41742	0.33066	0.49282	-0.22558	-0.12365
-0.16077	0.31503	-0.062512	-0.28337	-0.11779	0.93826	0.19534	-0.054717	-0.32261
-0.23919	1.1433e-05	-0.69359	-0.52469	-0.029934	0.66883	-0.18372	0.45685	0.0037957
-0.08077	-0.13402	-0.23807	-0.61204	0.62885	0.81341	-0.42621	0.072649	-0.044069
0.0060658	-0.21874	1.0752	0.10811	1.3692	0.58185	-0.16359	-0.43576	-0.27753
0.14151	-0.44119	-0.26515	-0.45135	0.52299	0.16052	-0.67439	-0.019556	-0.45954
0.096073	-0.54772	-0.24908	-0.21091	-0.48544	0.14956	-0.29715	-0.62527	0.50235
2.3058	0.65449	2.0352	2.2667	1.5741	0.60282	2.3237	2.3386	2.8494
26.67	8.0267	30.774	17.113	13.382	6.6692	16.015	17.608	15.587
30.913	6.6987	32.872	15.791	14.144	7.0255	15.654	17.471	15.086
26.549	4.288	27.088	12.248	12.487	5.7442	12.613	15.232	13.388
22.206	2.8559	23.97	10.317	10.912	4.5104	10.416	13.69	12.348
19.428	1.8111	22.624	9.4837	9.8469	3.7567	8.7167	12.11	10.563
17.29	1.2413	20.539	9.0727	8.8664	3.5406	7.7768	11.493	9.528
15.406	0.98721	19.428	8.0974	8.0625	3.63	6.9274	10.395	8.4192
14.436	0.98101	17.701	7.0541	7.2292	3.3696	6.3925	10.355	7.6069
14.021	0.60551	16.958	7.5904	6.5597	2.7362	6.0556	10.013	7.0996
13.602	0.45801	14.962	7.2098	6.1911	2.2563	5.6343	9.122	5.8528
12.926	0.33269	14.165	7.034	5.9212	2.0874	5.1296	8.4067	5.3486
12.732	0.15422	12.703	6.9428	5.528	1.5694	4.8215	7.7122	4.4579
12.474	0.05474	11.269	6.0706	4.87	1.2991	4.8732	7.3478	3.8064
11.958	-0.13325	11.006	6.44	4.7417	1.3277	4.6046	7.5651	3.807
11.592	-0.060151	10.48	6.8058	4.7312	1.3465	4.2617	7.2885	2.9506
11.3	-0.50389	9.2572	6.0013	4.8169	2.0215	4.4331	6.9889	2.3491
10.757	-0.67696	8.8834	5.648	4.5075	1.7252	4.1782	6.6932	1.4974
10.536	-0.66783	8.7139	5.1793	4.3031	1.4108	3.8462	6.2952	1.6396
10.821	-0.68264	8.6923	5.036	4.2214	1.155	4.4079	5.8741	1.5581
10.695	-0.68998	8.3155	4.4748	4.0985	0.73468	4.4443	5.3616	1.172
10.525	-0.88072	7.5386	4.1362	3.8011	0.54978	4.3033	5.77	0.90094
10.239	-0.81863	7.0423	3.7419	3.778	0.76566	3.9301	5.7145	0.68023
9.9238	-0.93769	6.5856	3.5149	3.5455	0.52821	4.0808	4.5831	0.82586
9.8388	-1	6.228	3.7339	3.8561	0.96449	4.0042	4.1851	1.0652
9.7604	-0.84388	6.3644	4.8448	3.7955	1.2049	4.6291	4.3775	1.2078
13.501	2.3149	20.542	12.592	8.9058	4.2508	11.31	10.833	7.2013
12.933	2.645	24.178	9.9295	9.3615	4.1804	12.173	11.34	6.4472
10.322	1.5104	20.523	6.8788	6.7133	3.7108	9.7145	9.3117	5.4861
8.0345	0.88945	15.631	5.1214	4.4737	2.5688	6.87	7.4001	3.9047
6.4774	0.016956	14.108	3.837	3.4727	1.6738	4.4241	6.108	3.5342
5.4694	-0.14209	12.198	3.1921	2.4136	1.6945	3.1237	4.6325	1.9701
4.1377	-0.48556	11.17	3.369	2.4814	1.6888	2.4339	4.4689	1.8677
2.7139	-0.58147	9.7256	3.5481	2.6932	1.37	2.5749	4.3101	1.267
2.0389	-0.63292	8.58	2.5373	2.3743	0.95821	2.0712	3.5918	0.55639
1.816	-0.67578	7.0138	2.5687	1.9623	0.49665	1.5009	3.1577	0.6451
1.5724	-0.76208	5.6618	2.993	2.2686	0.21934	1.3267	2.4944	-0.37432
1.519	-0.79678	5.4737	2.9283	1.4815	0.82288	0.68031	2.2817	0.54342
0.73437	-0.50776	5.1809	1.754	0.93152	0.89266	0.53886	2.4324	0.72019
0.60215	-0.38412	3.4862	1.8223	0.67566	0.36376	0.55606	2.0052	1.0396
0.040928	-0.19516	3.1622	1.5281	0.77004	0.20888	0.74303	1.8344	1.8822
0.12884	0.055467	2.1302	0.98731	0.6204	0.26418	0.21753	2.259	1.5041
-0.065618	-0.13721	2.4991	1.5498	0.50527	0.04936	0.46346	1.5291	-0.17342
-0.48764	-0.19517	2.4847	0.86844	0.26064	0.056228	-0.066728	0.93662	-0.47159
-0.26328	-0.12705	2.128	0.47185	0.21185	-0.098996	-0.066897	0.3742	-0.14172
0.22789	-0.22644	2.0962	1.0346	0.39457	0.20387	1.0053	0.12217	0.83096
0.4083	-0.14533	1.6613	1.667	0.13537	0.47616	1.5997	0.38949	0.8038
0.38282	-0.11699	0.96482	1.0579	-0.10026	0.36078	1.1684	0.30257	-0.49326
0.20732	-0.31701	1.1908	0.22873	-0.28183	0.21676	0.24315	0.064929	-0.2335
0.15884	-0.15958	0.52889	0.52902	-0.11563	0.12811	0.037822	-0.039449	-0.035268
0.048384	0.28691	1.0654	1.4813	0.083164	-0.38075	0.25068	0.05056	-0.3923
0.22738	0.18014	0.61367	0.99825	-0.2879	0.22352	0.03853	0.47177	-0.28039
0.6968	0.050434	0.7267	0.025872	0.035129	-0.038784	-0.2599	0.85776	0.0097329
0.74427	-0.34458	0.16723	0.26346	-0.26666	-0.14696	0.17606	0.84923	1.3634
0.51138	0.0077733	0.78802	0.31155	-0.48913	-0.20092	0.28895	-0.45918	0.79347
-0.32799	0.12899	0.8609	0.098162	-0.5354	-0.42834	0.25172	-0.20975	-0.14947
-0.82751	0.053334	0.20268	-0.14521	-0.42447	-0.47492	0.4393	-0.8106	0.019338
-0.19288	0.23256	-0.75183	-0.23261	0.40455	-0.65069	-0.05489	-0.84395	0.0011223
0.078116	0.21336	-0.073292	0.4371	0.21403	-0.69335	0.15392	-0.060725	-0.1414
0.45639	0.28797	-0.25033	0.19244	0.65189	0.15777	-0.26126	-0.39858	-0.20235
1.2509	0.10181	-0.14948	0.081627	1.3004	0.16308	-0.37991	-0.51751	0.040596
0.24083	0.085135	-0.32089	0.25865	0.31972	0.1289	-0.14771	-0.74179	-0.80766
-0.69334	-0.17204	0.35946	-0.026338	-0.26603	0.445	-0.031615	-0.22813	-0.93628
-1	-0.4309	0.33412	0.025458	-0.25927	0.40789	0.11527	0.23841	0.1385
-0.92156	-0.40773	0.45106	0.12712	-0.21873	-0.26181	-0.0078512	0.45857	-0.32909
0.16939	-0.17887	0.47341	0.29434	-0.1162	-0.059031	-0.11997	-0.19592	-0.75015
0.50995	-0.042209	0.27342	-0.097595	0.1373	-0.30311	-0.50845	-0.025075	-0.6407
0.53817	0.19901	0.10408	-0.64436	0.24385	0.028147	-0.72922	-0.10848	-0.67225
0.50334	-0.32795	-0.0034948	-0.57333	-0.013484	-0.014114	-0.55199	0.42233	1.6627
-0.31481	-0.26884	-0.17509	-0.081125	-0.21449	0.10599	0.045697	0.1546	1.9525
-0.52572	-0.012166	-0.20735	-0.51651	-0.29024	0.59644	0.51701	0.09638	0.26346
-0.15444	0.048955	-0.49949	0.033796	-0.070363	-0.010294	0.78098	0.64068	-0.0048232
-0.26511	0.084063	-0.60621	-0.10763	-0.27897	0.28465	0.14613	0.18384	0.73059
-0.26675	0.1648	-0.47479	0.067797	-0.27294	0.18723	-0.32905	-0.016469	-0.43121
0.37396	0.24332	-0.47691	-0.0378	-0.097712	0.18831	0.068472	0.52085	-1
-0.084487	0.094313	-0.55726	-0.27393	0.46731	-0.41623	0.29481	-0.53035	-0.11147
