# Supplementary material for: An incentive circuit for memory dynamics in the mushroom body of Drosophila melanogaster
Source: eLife. 2022 Apr 1;11:e75611. doi: 10.7554/eLife.75611 (PMC8975552; doi:10.7554/eLife.75611)
Supplement: Figure 4—source data 1. [file elife-75611-fig4-data1.zip › realSCREEN_005.xlsx_finaldataO_timepoint7.csv]

0.021979	0.84525	0.08067	-0.25585	-0.63539	-0.27472	0.73009	0.3034	0.46888
-0.28279	-0.38585	-0.42301	0.049087	-1	0.15914	0.29225	0.31349	0.86789
-0.28224	-0.62529	0.73546	-0.25053	-0.6553	-0.10673	0.32644	-0.46728	0.51539
0.4481	-0.28209	-0.037092	0.89213	-0.586	0.031654	-0.049944	-0.44206	-0.31515
0.50727	0.48367	0.38598	0.031058	-0.18535	0.17347	0.15021	-0.63781	0.42141
0.74677	0.17563	-0.051823	0.22293	0.39959	-0.07507	0.68304	0.077564	0.067296
0.84759	0.54581	-0.090597	0.1245	0.38778	-0.53086	-0.1961	0.66651	0.54038
0.34395	0.11575	-0.60673	-0.094248	0.33876	0.30786	-0.61604	0.58993	0.61727
0.11979	-0.46082	-0.081833	0.081753	0.19056	0.0030014	-1	-0.36262	-0.45317
0.40742	-0.424	-0.06756	0.047969	0.25194	-0.73752	-0.90103	-0.23234	-0.20933
0.032607	-1	0.428	-0.41218	0.03771	-0.33124	-0.35143	-0.1283	-0.55115
-0.22769	-0.55549	-0.061071	-0.39928	0.34734	-0.47898	0.093448	-0.12076	-0.82279
-0.12589	-0.15126	0.62369	0.091633	0.14881	-0.32583	-0.66916	0.78191	-0.83182
-0.011626	-0.066702	0.89536	-0.33389	0.11709	-0.18719	-0.66811	0.65292	-0.081094
-0.43833	0.3934	-0.19576	-0.093874	0.46563	-0.09652	-0.84658	0.20363	-0.54033
-0.39573	0.83203	-0.1854	-0.072674	0.24237	-0.10737	-0.65314	-0.48468	-0.64707
-0.24397	0.62614	0.38095	0.76028	0.19169	-0.021629	0.27184	-0.072147	-0.44566
-0.32479	0.40899	0.35428	0.18689	0.49721	0.46223	1.0406	0.037387	-0.04955
-0.27002	0.089588	-0.53636	0.20669	0.49984	0.2261	0.70981	-0.15264	1.0173
-0.1181	-0.50351	-0.96477	-0.18891	0.30821	0.51291	0.2636	-0.3558	0.36053
-0.18743	-0.037818	-0.30789	-0.23395	-0.29209	0.70008	0.0092544	-0.16542	-0.23113
-0.1677	0.091941	0.43425	-0.1794	-0.53821	0.49583	0.49284	-0.31257	-0.30569
-0.16307	0.028296	-0.036582	0.013521	-0.33764	0.28185	0.43378	0.10062	0.18912
-0.23608	-0.14366	-0.67216	-0.19366	-0.19455	-0.080479	0.45434	0.20706	0.41847
2.7692	0.61125	3.1264	1.108	1.8162	2.7962	2.0215	3.3745	1.7308
28.204	7.9206	36.332	12.299	9.0349	9.3441	11.509	20.697	11.649
31.225	7.6457	38.322	11.387	9.1053	9.267	10.291	21.569	11.482
25.989	5.4427	31.346	9.0257	7.9751	8.2651	8.167	19.295	9.8867
21.566	3.9726	27.638	7.7668	6.8342	7.3293	6.8235	18.7	8.7441
18.596	3.1189	24.12	7.0139	5.6448	6.5002	5.7809	17.612	8.0656
16.281	2.5983	21.587	6.698	4.8401	6.0848	5.1859	15.996	7.2093
14.832	2.1742	19.991	5.87	4.3509	5.752	4.9106	15.097	6.7402
14.463	1.8871	18.283	5.7868	4.1349	5.3967	4.4966	14.491	6.7081
13.499	1.5825	17.117	5.3939	3.9339	4.5177	4.1498	13.95	6.1893
12.927	1.1519	16.314	5.4196	3.5892	4.2219	3.7008	12.923	5.796
12.552	0.84327	14.919	4.9047	3.4462	3.7582	3.8404	11.131	5.5208
11.878	0.65652	15.155	4.938	3.3029	3.1019	3.8236	10.051	5.2712
11.637	0.64741	13.782	4.7325	3.1336	2.3352	3.4452	9.5572	4.7038
10.982	0.50232	12.22	4.6724	2.9961	2.3022	2.9889	8.6698	3.9177
10.892	0.52501	10.723	4.7161	2.7965	2.0834	3.0007	8.3035	3.5828
10.549	0.48121	9.3681	4.3722	2.727	1.9182	3.0935	7.556	3.8757
10.134	0.14447	8.7882	4.6085	2.5409	1.6154	3.1423	7.2666	3.9713
10.095	0.21479	7.9538	3.9324	2.5743	1.0881	3.1253	7.2985	3.212
9.9654	0.044112	7.0426	3.8053	2.452	0.96365	3.3689	6.6283	3.1014
9.4172	0.0012229	5.9989	3.6144	2.3249	0.75436	3.0554	5.8751	2.927
9.0317	-0.16454	6.434	2.9924	2.5242	0.84872	2.6125	5.5851	2.7712
8.5568	-0.10066	5.6304	2.5604	2.404	1.0374	2.8651	5.0181	3.003
8.6771	-0.027378	5.0565	2.112	2.4569	0.92225	2.9202	4.7078	2.7256
8.5984	-0.038026	4.8893	2.2074	2.5683	0.84535	2.5533	4.2888	2.8886
8.0729	-0.038708	5.7765	2.6614	2.3434	1.5496	2.7904	5.5907	3.1309
12.282	2.4812	23.129	8.8401	5.8704	5.6286	7.5366	13.531	5.6299
11.099	2.7065	26.759	7.0639	6.1864	5.8222	8.1475	11.835	4.8012
7.6969	1.7337	24.78	5.3201	4.6979	4.3124	5.7595	8.5656	3.8613
6.4228	0.61156	20.943	4.2154	3.2961	3.7986	3.3211	6.65	2.781
5.5871	-0.13192	17.549	3.8873	2.0974	3.7911	2.1668	4.9292	2.3297
3.3892	-0.30913	14.133	3.1527	1.3533	3.159	1.1651	3.3181	1.8585
2.2844	0.039692	12.499	2.5724	0.81955	2.8368	0.81304	3.3634	1.3301
0.36333	0.14068	11.987	2.3472	0.78447	2.6366	1.1274	3.0286	0.65379
-0.47905	-0.060176	10.053	2.8074	1.0862	2.6514	1.0267	2.4194	0.28162
-0.90417	-0.29443	8.866	2.648	1.08	2.3397	1.025	1.877	0.32102
-0.77489	-0.27536	7.5549	3.0962	0.71232	1.6304	0.87847	2.6329	0.43864
-0.98131	-0.33465	6.0582	2.7228	0.5587	0.78207	0.72268	2.9886	0.51833
-1	-0.1622	6.0255	1.9741	0.61758	1.134	1.4623	2.2405	0.25752
-0.8525	0.35397	6.1865	2.2469	0.62352	0.78525	1.1974	1.9902	-0.0016071
-0.59594	0.1927	5.4172	2.1124	0.74336	0.55658	1.6774	1.6472	-0.26547
-0.44341	0.16017	4.5319	1.9889	0.77629	0.83219	1.9724	1.2486	-0.067843
-0.25951	0.32402	2.7464	1.3446	0.38935	1.0663	1.4152	0.77217	-0.15143
-0.12502	0.43618	3.165	1.0423	1.0581	0.85895	-0.051354	0.30427	0.2946
1.2659	0.29107	2.7784	1.3598	0.59517	0.44609	-0.30817	0.48222	0.166
0.95292	-0.33766	1.2522	1.3764	0.45872	0.61916	-0.24783	0.47829	-0.78518
1.1691	0.14506	1.193	1.045	0.46574	0.97262	-0.39646	0.186	-1
1.2459	-0.15712	2.0564	1.3627	0.28908	0.84544	-0.25043	0.39738	-0.22682
1.6192	-0.051617	1.978	1.1541	0.20874	0.80857	-0.30666	0.4447	-0.39929
1.2456	-0.28891	1.2055	0.7981	0.35254	0.87724	-0.54486	0.57634	-0.052495
1.6001	-0.28371	1.2769	0.54921	-0.27514	1.0751	-0.4308	0.056756	-0.63272
2.6154	0.04765	1.1497	0.20123	-0.38065	0.29911	-0.22578	0.54661	0.057909
3.3215	0.069366	0.55706	0.54401	-0.55092	-0.31885	-0.39906	-0.06913	0.028737
3.0936	-0.20695	0.26309	-0.071866	-0.45898	-0.36407	0.4006	0.10166	0.31897
1.6425	-0.28657	0.099062	0.084061	0.092751	-0.66387	0.88024	-0.82334	0.78106
0.75282	-0.1962	0.095114	0.68589	0.08271	-1	0.21132	-0.044522	0.98065
1.1	-0.33702	0.62555	0.056799	-0.021446	-0.34754	0.19998	-0.21563	0.78402
0.62461	-0.28019	0.62902	0.12207	-0.023917	-0.077561	-0.072891	-0.18422	0.26767
0.78118	-0.013162	0.79218	0.50294	0.3569	-0.061777	-0.12578	0.29173	-0.58058
-0.42977	0.38092	0.64046	0.12783	0.8083	0.06501	0.015371	0.72914	-0.67911
-0.56781	0.18192	0.085019	-0.21728	0.24452	0.10677	-0.23972	0.69713	-0.49945
-0.48487	0.38636	-0.13209	-0.27135	-0.086462	0.00049122	-0.16593	0.57329	0.072341
-0.90871	0.06694	-0.21205	0.09473	-0.33106	-0.096041	-0.037831	-0.021929	-0.1923
-0.90519	-0.32196	-0.058691	0.33387	0.00065824	-0.061006	-0.34512	-0.28766	0.05546
-0.9139	0.030919	-0.08801	0.34445	0.024743	-0.10537	-0.5147	-0.71962	0.065316
-0.68882	-0.24941	0.29187	0.0037636	-0.13346	0.15558	0.019377	-0.11538	-0.017148
-0.75941	-0.057676	0.26963	-0.26848	-0.42364	-0.022784	0.14688	0.38936	0.10808
-0.75107	0.36129	0.040294	0.066964	-0.049594	0.054213	-0.33735	0.23271	-0.19939
-0.54122	0.8249	0.015752	0.11074	0.43855	-0.38298	-0.18601	-0.14657	-0.50017
-0.64831	0.74888	-0.19213	0.37909	0.11388	-0.4714	-0.28709	-0.73835	-0.40029
-0.6611	0.30542	-0.3643	-0.24267	-0.14979	-0.097356	-0.0097808	0.34936	-0.028156
-0.5983	-0.015083	-0.67921	-0.34149	-0.29928	0.22063	-0.1048	-0.0012801	0.32354
-0.1417	-0.032156	-0.55001	-0.002218	0.33578	0.063677	-0.3013	-1	0.65005
0.2919	-0.77248	-1	-0.20485	-0.031284	0.053794	0.23859	-0.65406	0.2641
-0.38576	-0.25584	-0.66123	-0.2221	-0.0082853	0.24221	0.60603	0.65838	-0.21471
-0.35014	-0.363	-0.17228	-1	-0.16683	0.67112	0.51683	0.66234	-0.066132
