# Supplementary material for: An incentive circuit for memory dynamics in the mushroom body of Drosophila melanogaster
Source: eLife. 2022 Apr 1;11:e75611. doi: 10.7554/eLife.75611 (PMC8975552; doi:10.7554/eLife.75611)
Supplement: Figure 4—source data 1. [file elife-75611-fig4-data1.zip › realSCREEN_005.xlsx_finaldataO_timepoint8.csv]

0.049319	1.3812	-0.083941	1.203	0.81488	0.64542	-0.049786	-0.27273	-0.91708
-0.35125	0.40126	0.37621	0.86608	0.13025	0.37797	0.25913	0.15998	0.18978
-0.21922	-0.39833	0.021579	-0.72333	-0.39141	-0.19587	-0.025503	0.75653	0.066464
0.13386	-0.56731	-0.68279	-0.84834	-0.55347	-0.53138	-0.19361	-0.38806	0.26404
0.28039	-0.88436	-0.050519	-0.038358	-0.85252	-0.024922	-0.24272	-0.43428	-0.532
0.38372	-1	0.015866	0.17092	-0.67553	-0.17382	-0.042065	-0.37217	0.038259
0.70106	-0.14549	0.31041	-0.63406	-0.3246	-0.64505	-0.20607	0.087697	-0.31713
0.53492	-0.13627	0.78192	-0.2712	-0.28102	-0.2501	0.42129	0.72194	0.67125
0.55615	-0.076725	0.80016	-0.39613	0.033177	-0.18761	0.80314	0.31818	0.86377
0.57092	0.53464	0.49103	-0.057336	0.33153	-0.54835	0.11544	0.13725	0.43991
0.1141	0.56632	-0.43677	-0.19499	0.45039	-0.63335	0.22398	-0.64632	0.5337
-0.093498	0.59656	-0.21053	-0.03506	0.31545	-0.22229	0.46975	-1	0.40838
-0.14401	0.45209	0.56864	-0.013437	-0.2912	0.043286	0.15482	-0.29729	-0.34154
-0.33275	0.20977	0.80471	0.45637	0.092896	1.1341	-0.38592	0.54602	-0.51086
-0.20525	0.050068	0.49067	0.11243	-0.065649	1.1789	-1	0.1924	-0.15333
-0.14899	0.51464	-0.44631	-0.37738	-0.29377	0.47199	-0.72223	-0.070458	-0.2122
0.12376	0.26506	-0.20172	-0.34644	-0.26987	0.38712	-0.84408	-0.20764	0.16156
0.1024	0.073037	0.24753	-0.36437	0.23032	0.20329	-0.060644	0.31732	0.72474
-0.13018	0.36018	0.53873	0.30355	0.22933	0.0181	0.48121	1.1913	0.79746
-0.46881	-0.26261	-0.60302	0.13169	0.37802	-0.65509	0.62418	0.29972	0.096324
-0.43586	-0.49974	-0.82068	0.58265	0.18864	-0.70067	0.80881	-0.89598	-0.14193
-0.32984	-0.3668	-0.17168	-0.41964	0.29721	-0.12326	0.47546	-0.48191	-1
-0.40368	-0.38381	-0.73948	0.22323	0.4726	0.41333	-0.33663	0.10407	-0.38311
-0.28725	-0.68343	-1	0.67013	0.03434	0.018194	-0.72794	0.23443	-0.74644
2.2504	0.97164	2.3075	3.0235	1.8441	2.2995	0.27235	3.1917	2.3888
34.407	11.65	40.589	16.443	10.656	9.7164	7.9516	23.578	17.296
40.427	11.852	46.325	13.649	11.351	10.005	7.4314	24.5	17.244
33.29	9.2755	39.736	10.22	9.7734	9.5899	6.3129	22.755	15.63
26.946	7.4751	33.273	8.4336	8.3829	8.4327	5.432	20.212	14.838
22.343	6.3017	30.33	6.9849	6.9552	7.9102	4.5777	18.934	14.463
19.687	5.2711	27.051	6.6339	6.0673	6.9274	4.1556	17.424	13.47
18.058	5.0001	24.299	5.6036	5.5713	6.2616	3.6446	16.256	12.669
17.263	5.0455	22.119	5.6505	5.4414	6.2655	3.4136	15.19	12.71
16.013	4.7186	19.678	4.7998	5.2451	5.5924	3.0684	14.406	12.691
15.287	4.3934	17.484	4.7695	4.9967	4.7915	2.8439	13.993	11.849
14.624	4.3109	17.329	4.0844	4.6107	3.9499	2.649	13.518	11.15
14.191	3.8074	15.175	3.5167	4.4937	3.2307	2.7165	12.979	10.903
13.394	3.5545	12.285	3.63	4.5766	2.9517	2.7379	12.256	11.282
12.788	3.5188	11.371	2.934	4.3537	2.9791	2.3985	11.386	10.828
12.509	3.4259	10.259	2.7091	4.4304	2.5185	2.1217	10.623	9.6677
12.181	3.6019	9.7369	3.119	4.0862	2.0912	2.0605	9.3463	9.5984
11.721	3.4537	7.8341	2.8181	3.925	1.8585	2.0384	8.9631	8.935
11.682	3.378	6.5471	2.8754	4.0535	1.6501	2.1366	8.656	8.5361
10.991	2.9571	5.934	2.2122	4.2086	1.7482	2.1709	7.6779	8.3909
11.203	2.8705	7.2858	1.8022	4.2567	1.4278	2.2655	7.0062	7.8372
11.306	3.0707	18.233	2.3099	4.33	2.5119	3.0768	8.6694	9.5486
11.441	3.1668	16.077	2.1133	4.0941	2.2966	2.7587	8.7812	9.8441
12.024	3.0157	12.789	2.302	3.8193	1.9748	2.5932	8.0794	8.475
11.847	2.5968	10.121	1.7998	3.5003	1.968	2.7331	7.7642	7.4196
11.591	2.4809	8.9376	2.1962	3.4706	1.7563	2.824	7.3054	7.2217
16.136	5.6053	30.33	10.662	6.4611	5.4333	5.9232	11.846	10.982
15.24	4.775	35.584	8.3169	7.3329	8.0192	5.9904	11.598	10.616
9.598	2.7566	28.468	5.8171	5.815	6.7887	3.7468	8.897	8.843
7.2117	1.2962	21.721	4.2253	3.9298	4.6169	2.4389	6.1615	5.8408
5.9569	-0.020399	16.193	2.8227	2.287	3.5625	1.9206	4.4975	4.5194
4.7356	-0.95313	13.061	2.586	1.6038	3.1384	1.3747	3.8968	2.9908
3.0826	-0.62106	10.798	2.6971	1.7106	2.3099	0.73068	3.4249	3.0235
1.4735	-0.15655	8.0131	2.3971	1.3871	1.9343	0.49434	2.6608	3.4418
0.76894	0.47142	7.631	2.8345	1.1005	1.634	0.62931	2.4095	2.6118
0.53658	0.28461	7.0383	2.1015	0.94798	1.598	0.35874	1.849	2.5166
0.81712	0.079763	6.1084	1.0002	0.97036	1.3998	0.13828	1.7911	3.1841
1.6079	0.54144	4.3203	1.2893	0.83602	1.0682	0.037896	0.89402	3.3017
2.6876	0.67483	4.0563	1.4249	0.7305	0.45	-0.097828	1.0097	2.8762
2.3058	0.69798	3.7633	0.93889	0.83405	0.93208	-0.15912	1.1008	2.6885
1.8533	0.60727	2.9235	0.58107	0.83137	0.28567	-0.20516	1.8275	1.9362
0.88718	0.74081	1.8859	0.5018	0.90643	0.34511	-0.13825	1.2567	1.544
-0.28838	0.76643	2.5626	0.86088	0.8933	0.12286	0.37444	0.37878	2.1326
-0.69921	0.87206	3.0251	1.192	0.97415	0.12307	1.3313	0.97256	0.96714
-0.91715	1.0036	1.3562	0.90591	0.32829	0.36709	1.348	0.49408	1.1951
-0.48974	1.1829	0.78571	1.1823	0.27626	0.47877	0.60387	0.9986	1.0909
-0.44205	0.77703	1.2264	0.68733	0.33266	0.55809	0.081906	1.2193	0.22914
-0.52554	0.63363	1.3279	0.35033	0.4262	1.1543	0.064787	0.74553	0.33788
-0.62304	-0.08389	1.4074	1.0044	0.56897	0.68451	-0.4054	0.26013	-0.12568
-0.83886	0.26175	0.76174	0.81993	1.0147	-0.26381	-0.22323	-0.067037	1.1407
-0.93166	0.62599	0.85179	0.57269	0.16414	-0.87723	-0.031025	-0.42952	0.62125
1.0386	0.3552	0.78952	0.75325	-0.25877	-1	0.83141	-0.58703	0.79505
2.3559	0.0209	0.026362	0.15836	-0.26358	-0.99789	1.2926	-0.70137	-0.18181
3.4721	0.26877	-0.04791	0.14262	-0.11906	-0.64463	0.76448	-0.45346	0.34158
2.139	0.58494	-0.49909	-0.31029	-0.26039	1.0019	-0.095912	-0.223	0.70877
1.6775	0.26019	-0.42086	-0.21582	-0.40957	0.60746	-0.33507	-0.27636	0.18382
0.86581	0.31	0.18201	-0.0065215	-0.04633	1.088	-0.69647	-0.87184	-0.3368
-0.38973	-0.30613	-0.050089	-0.1472	0.053989	0.8297	-0.83696	-0.45193	-0.01984
-0.66454	-0.62767	-0.12263	-0.24295	-0.50865	1.0998	-0.8542	0.38717	-0.35832
-0.76012	-0.033074	-0.74289	-0.46094	-0.54119	0.61359	0.13587	0.76662	-0.08653
-0.66587	-0.075676	-0.36483	-1	-0.098082	0.26102	1.3196	0.93131	0.39155
0.47519	0.12998	0.08453	-0.18535	0.062593	-0.12845	0.79422	1.1371	0.067552
1.7995	0.10643	-0.072551	-0.60302	-0.10857	-0.45386	0.031148	0.7001	-0.059242
0.70044	-0.14808	-0.22361	-0.36506	0.93735	-0.34276	-0.0067241	0.72824	-0.63127
-0.25663	-0.27322	-0.095813	0.14843	1.2908	-0.53712	0.065784	0.53484	-0.10626
-0.66331	-0.18546	-0.17024	0.053871	0.68305	-0.57731	0.20499	-0.13058	-0.11989
-0.71648	-0.069671	0.0040825	0.72533	0.26909	-0.45774	0.31326	-0.27943	-0.5001
-1	-0.14564	-0.0006033	-0.032083	0.23983	0.058902	-0.00082054	-0.058885	-0.57272
-0.81691	-0.047322	1.049	0.16821	-0.40318	0.099615	-0.51217	0.007463	-0.83227
-0.99977	-0.31428	0.50741	0.255	-0.76463	-0.045229	-0.38906	-0.13434	-0.91005
-0.71233	-0.38286	-0.082573	-0.18093	-1	-0.092366	-0.50513	0.6609	-0.20383
-0.26205	-0.005017	-0.059239	-0.074312	-0.18455	0.043398	-0.58805	-0.33044	0.55315
-0.29493	0.3581	0.27732	0.30767	0.1086	-0.4707	-0.34201	-0.20253	0.77432
-0.24445	0.71158	0.39514	0.30994	0.018828	0.059275	-0.07309	-0.16311	0.28149
-0.33763	0.31332	-0.059745	0.046148	0.0012297	0.19916	-0.049796	-0.24007	0.07514
-0.41542	-0.51338	-0.24621	-0.051202	0.2774	0.34697	0.51794	-0.74081	0.82451
