# Supplementary material for: An incentive circuit for memory dynamics in the mushroom body of Drosophila melanogaster
Source: eLife. 2022 Apr 1;11:e75611. doi: 10.7554/eLife.75611 (PMC8975552; doi:10.7554/eLife.75611)
Supplement: Figure 4—source data 1. [file elife-75611-fig4-data1.zip › realSCREEN_005.xlsx_finaldataO_timepoint9.csv]

0.87136	1.2065	1.2859	-0.12411	1.946	-0.095527	1.1846	0.31927	0.15109
-0.38429	0.44284	0.73594	0.66737	0.4223	-0.29899	0.2983	0.94249	0.14057
-0.53059	0.058257	-0.73776	-0.10287	-0.012229	-0.20621	-0.021013	1.1302	-0.31077
-0.50636	-0.035431	-1	-0.95025	0.14331	0.66688	-0.34246	0.50908	-0.71796
-0.0053117	-0.074699	-0.56851	-0.11252	0.12156	-0.085928	-0.36004	-0.1588	0.21335
-0.24616	-0.2705	-0.34751	-0.65439	0.28519	-0.52585	-0.31211	-0.39254	0.22099
-0.31037	-0.10234	-0.73884	0.9039	0.1558	0.12115	-0.51773	-0.17919	0.57473
-0.00311	-0.34347	0.07513	0.6344	-0.28523	0.16816	-0.30705	-0.2448	0.36757
0.02338	-0.50431	0.41957	0.77761	-0.25073	0.53705	-0.51745	-0.27476	0.59351
0.35231	-0.51254	0.038154	-0.091367	-0.47062	0.62599	-0.20932	-0.51415	0.19657
0.42218	-0.22174	0.27473	0.96271	-0.9963	0.64319	-0.58523	-1	-0.011877
0.60413	-0.21358	-0.069214	-0.66026	-0.44138	-0.15901	-0.55698	-0.53507	-0.15612
0.12981	0.095958	-0.23332	-0.61119	-0.49888	-0.3726	-0.73004	-0.54075	-0.12053
0.11679	-0.0444	-0.13463	-0.77216	-1	-0.67269	-0.35305	-0.50565	-0.38155
0.54129	0.026277	0.34739	0.91045	-0.9729	-0.19975	0.036894	-0.95829	-0.42154
0.17631	0.22775	0.40377	-0.93158	-0.68082	-0.5623	0.56015	0.14147	-0.80415
-0.33224	0.46288	0.29471	-0.57024	-0.23319	-0.29791	1.3702	0.14608	-0.72233
-0.31555	-0.11096	0.10193	-0.71642	-0.0059488	-0.37585	1.0589	0.76529	-0.22428
-0.18254	-0.4558	0.11091	0.22896	-0.11785	-0.15061	-0.093248	0.74032	0.21825
-0.24465	-0.41585	0.073553	-0.3072	0.31789	0.14781	-0.10901	0.35657	-0.079837
-0.10992	0.019283	0.0075514	0.15853	1.3618	0.50303	-0.59905	-0.12573	1.0364
-0.04131	0.36489	-0.355	0.85067	1.3122	0.60684	-0.10918	-0.11418	0.11767
-0.095546	0.39864	0.044974	0.63625	0.35912	0.25894	0.59056	0.2706	0.082695
0.070374	0.0023472	-0.02946	-0.1263	-0.45909	-0.27581	0.62326	0.22255	0.037583
3.0328	2.8141	1.5743	1.7843	3.2751	1.2372	1.5949	1.0177	0.88911
42.839	13.293	28.044	19.687	17.633	8.4225	12.062	10.387	12.067
52.029	12.344	35.172	17.639	17.701	9.5984	10.697	10.717	12.462
44.021	9.5414	30.417	14.135	15.152	8.8469	8.8642	9.0671	11.196
36.332	7.6747	25.38	12.529	12.822	8.2198	7.5802	7.9106	10.463
31.293	6.7314	21.46	12.484	10.94	7.5612	6.6623	7.2893	9.7089
27.133	6.0518	19.472	11.264	9.7447	6.8553	6.0382	6.357	9.121
24.002	5.792	17.56	11.695	8.7311	6.4634	5.6672	6.1039	8.9332
22.253	5.405	14.155	10.521	7.7373	6.1653	5.2059	6.1419	8.4913
21.617	5.4919	10.798	9.4813	7.0645	6.4847	4.951	5.9559	8.1467
20.479	5.4082	9.9353	8.8334	6.6944	5.9462	4.7093	5.2793	7.4535
19.705	5.5094	9.7904	8.8702	6.2712	5.3168	4.6381	5.026	7.4321
18.82	5.2066	8.492	8.5716	5.6941	4.8249	4.1616	4.8899	6.9869
18.519	4.9545	7.0683	7.687	5.5261	4.6936	3.7714	4.3028	6.8016
17.919	4.4276	5.8754	8.0017	5.2698	4.4378	4.0065	4.0026	6.4632
18.141	4.24	5.6857	6.7389	5.1345	4.455	3.5031	4.204	5.9412
17.83	4.2849	4.646	6.4727	5.162	4.2465	3.3497	3.5368	5.8217
17.33	4.5402	4.0228	6.967	5.1524	4.0538	3.5639	3.3784	5.8975
16.766	4.3026	3.8876	5.5559	5.1423	3.5114	3.4731	3.3425	5.6016
16.595	3.9424	3.6086	5.6589	5.2525	3.5026	3.4308	3.4205	5.1375
15.971	4.0547	4.415	4.7485	4.7075	3.2795	3.4521	3.0728	4.8905
16.161	4.2292	11.385	5.3228	4.7761	3.986	5.2774	3.3766	5.2673
16.887	4.2409	9.0862	6.8034	5.0141	3.5986	4.3819	3.3997	5.101
16.749	3.9729	6.9684	5.9513	5.1905	3.4955	4.1844	3.2332	4.9971
16.546	3.857	5.6157	5.2217	4.9362	3.1699	4.3658	3.2027	4.083
16.653	4.2144	4.9819	5.4181	5.168	2.4583	4.3225	2.8212	4.003
21.48	7.4343	15.72	15.914	10.013	5.6129	8.3118	6.2981	7.1611
21.856	5.4835	20.686	12.641	10.49	7.0242	8.9518	7.1693	6.7074
16.014	2.8877	18.716	8.2518	8.0565	5.4878	6.7528	5.9257	5.8845
11.355	1.4784	13.538	7.0475	5.8503	4.1285	4.1844	4.516	4.564
7.0958	0.076718	8.9878	4.8936	4.1384	2.9482	2.2548	3.8181	3.6985
4.0105	-0.59795	6.6007	3.5082	2.8667	2.1931	1.3372	3.1534	2.8124
1.8649	-0.86839	5.0794	4.1074	1.8954	2.1732	2.4538	3.0727	2.661
0.77418	-0.72879	4.2064	4.6754	1.491	1.8722	3.3769	2.2302	1.7651
0.51087	-0.91432	3.4232	4.2431	1.0572	1.8663	2.5101	1.2466	1.7795
0.25671	-0.82184	2.8388	2.776	0.746	1.5922	1.6133	0.84909	1.8357
0.4691	-0.99417	2.6481	1.7996	1.1075	0.84781	1.3834	0.83914	0.5923
0.12375	-1	2.3589	2.2783	1.2825	1.0824	0.86959	0.56756	0.59687
-0.69026	-0.59531	1.23	1.8451	2.19	1.0732	-0.085066	0.57375	0.28614
-0.84026	-0.32461	1.4228	1.7289	1.5161	0.54821	0.026295	0.88449	0.61881
-0.32345	0.12588	1.3411	2.1074	0.97474	0.22981	0.25293	0.45534	1.1221
-0.095696	0.43813	0.92636	0.54026	0.49723	0.23594	0.1273	0.13698	0.47776
-0.023248	0.085613	1.3421	1.2025	0.30739	0.79128	-0.092245	-0.12671	0.98981
-1	-0.081944	1.6668	0.74374	0.57848	0.46252	-0.10168	0.36005	0.25619
-0.38979	0.083594	1.1211	0.76	0.35998	0.97382	-0.17508	0.45334	0.23746
2.4522	-0.17858	0.53233	1.3143	-0.45493	0.90512	-0.52314	0.25586	-0.57465
3.6254	-0.4456	0.15166	0.98099	-0.32892	-0.14957	-0.70671	0.37555	-1
1.8054	-0.4898	0.18284	0.14907	-0.26758	-0.27707	-0.78265	0.027735	-0.39828
0.96878	-0.39675	0.1875	-0.087441	-0.1951	-0.40281	-1	-0.057411	-0.45443
-0.017801	-0.14379	0.45592	-0.71295	-0.2657	-0.65127	-0.60619	-0.24972	-0.32479
-0.36375	-0.17641	0.050014	-0.24792	-0.44819	-0.83318	0.078653	0.053398	0.47974
-0.68996	0.17602	-0.044404	0.54906	-0.22275	-0.42951	-0.15292	0.046095	0.35781
-0.92454	0.037783	-0.22616	0.14917	0.49015	-0.58878	0.05752	-0.038262	0.12761
-0.67676	-0.53736	0.096507	-0.16871	0.38418	-0.22402	-0.090648	-0.19414	0.58981
-0.014102	-0.77692	0.27149	-0.20758	0.11354	-0.09249	-0.21057	0.30444	0.38301
1.3067	-0.33405	-0.013855	0.47037	-0.27936	-0.47477	-0.33243	0.65761	-0.14298
0.74738	-0.43727	-0.01015	0.6417	-0.15714	0.12305	0.21494	-0.2472	-0.16696
-0.13236	-0.60713	-0.27922	-0.096097	0.10751	-0.23872	0.23785	-0.70706	-0.086199
0.056505	-0.14626	0.19443	-0.033436	0.5757	0.11559	-0.49337	-0.08584	0.28352
-0.020005	0.49453	0.41929	0.036283	0.3776	0.25361	-0.46183	0.046278	0.44359
-0.29891	0.68331	0.61634	0.24239	0.14805	0.17461	-0.42886	0.12869	-0.23147
-0.4891	0.57442	0.22897	0.38059	0.22521	1.1391	-0.21199	0.15748	-0.073014
-0.48119	-0.19268	-0.40907	0.067928	0.73703	1.5568	-0.63375	0.3062	0.011323
-0.19791	-0.04801	-0.3086	0.084142	0.50885	0.9761	-0.49397	0.06261	0.57336
-0.30615	-0.14083	-0.24297	0.59897	0.00078441	0.58971	-0.33287	0.0038812	0.19293
0.18463	0.67034	0.13023	-0.38986	-0.23169	0.068715	0.12712	-0.12289	-0.061993
0.82461	2.0609	-0.23	-1	0.088009	-0.11408	0.11392	0.11978	-0.1888
0.98198	0.68022	-0.13528	-0.14326	0.041142	0.014938	0.32899	0.088623	-0.053804
0.4089	-0.18911	0.11084	-0.39278	-0.31883	0.37537	0.24699	-0.46637	-0.031558
-0.10299	-0.57659	-0.032696	0.0030624	-0.45662	-0.25956	0.84243	-0.75741	-0.23761
-0.21294	-0.93528	-0.47311	-0.095664	-0.15951	-0.59736	-0.33083	-0.30803	-0.62529
-0.2433	-0.75069	-0.4414	-0.48861	0.46462	-1	-0.43173	0.39305	-0.42332
-0.23138	-0.2289	-0.10139	0.020381	0.27942	0.059973	-0.67351	0.7259	-0.49399
0.030803	-0.070341	0.1495	-0.17337	-0.50254	0.1308	0.39088	0.19239	0.44084
0.07551	0.23007	0.28833	0.4149	-0.28571	-0.33591	0.94073	0.10164	-0.076552
0.18895	0.2932	0.4509	0.13654	-0.66301	-0.5367	0.51069	-0.3677	-0.051498
