# Supplementary material for: An incentive circuit for memory dynamics in the mushroom body of Drosophila melanogaster
Source: eLife. 2022 Apr 1;11:e75611. doi: 10.7554/eLife.75611 (PMC8975552; doi:10.7554/eLife.75611)
Supplement: Figure 4—source data 1. [file elife-75611-fig4-data1.zip › realSCREEN_008.xlsx_finaldataM+S_timepoint1.csv]

0.41838	0.61492	-0.38548	0.10243	0.36825	-0.074283	-0.66291	-0.44419	-0.83072
0.82254	0.96553	0.96388	-0.044985	0.040599	0.49816	0.95923	0.22052	0.45118
0.02838	0.1095	1.2025	-0.16016	0.081108	0.90794	0.23714	0.57511	0.28869
-0.49843	-0.18387	0.56309	-0.021887	-0.36455	0.28821	0.41697	0.46382	0.1475
-0.37031	-0.52601	-0.18382	0.15043	-0.054505	-0.41358	0.2287	0.28831	-0.24097
-0.49649	-0.93002	-0.41764	-0.11865	0.081344	-0.093616	-0.47756	0.22563	-0.51132
-0.61423	-0.64344	-0.41246	-0.073904	-0.10649	0.068111	-0.97816	0.28085	0.1101
-0.48926	-0.31144	-0.55635	-0.56231	-0.43286	0.045722	-1	0.20738	0.52664
-0.3421	0.1051	-0.72949	-0.35992	-0.55674	-0.30892	-0.83378	-0.063469	1.0628
-0.17697	0.056437	-1	-0.29719	-0.49077	-0.099731	-0.56296	-0.37646	0.74561
-0.14847	-0.16167	-0.59201	0.08578	-0.33138	-0.09211	-0.0098807	-0.44643	0.39452
-0.06636	-0.39769	-0.24327	0.20288	-0.13923	-0.34042	0.62498	-0.51336	0.32939
0.28391	-0.60323	0.05902	0.43257	0.25048	-1	0.12819	-0.22286	-0.44116
0.14624	-0.32691	0.30422	0.72094	0.54129	-0.98646	0.28017	-0.26043	-1
-0.075312	-0.17887	0.46757	0.73725	0.94452	-0.53681	0.041553	-0.13536	-0.79838
-0.13214	-0.18127	0.32059	-0.039718	0.8423	-0.65058	0.065864	0.092991	-0.68445
0.27597	-0.34425	0.11983	-0.14936	0.83311	-0.30708	0.63589	-0.1077	-0.46474
0.30139	-0.12425	-0.1626	0.050567	0.26098	0.10152	0.34527	0.1147	-0.50298
0.012666	0.40133	-0.29774	-0.067533	-0.35694	0.37684	-0.035207	0.11493	-0.29081
-0.13624	0.36664	-0.10885	0.11562	-0.16996	0.41071	-0.49682	0.12675	0.12912
0.25578	0.18272	-0.11501	-0.021156	-0.073925	0.4079	-0.4598	0.23486	0.54689
0.57688	0.69443	0.21854	0.078181	-0.26282	0.47682	0.058277	-0.049635	1.0542
0.27716	0.78732	0.49447	-0.27011	-0.50959	0.58215	0.90125	-0.21084	0.1752
0.14699	0.62899	0.49101	-0.48975	-0.39421	0.73952	0.59358	-0.11512	-0.19633
0.33837	0.98864	1.158	-0.39423	0.68316	2.0904	2.1813	0.60184	2.2691
7.2614	11.085	5.0964	4.2814	9.8403	10.368	16.119	5.7018	15.525
8.7526	12.554	5.7	6.5219	13.976	12.493	17.168	7.2595	17.934
7.3502	10.542	5.2269	6.1755	13.742	11.377	14.971	7.6899	16.832
6.1358	9.5761	4.7677	5.1524	12.83	10.003	12.971	7.5046	15.493
5.6368	8.4995	4.3579	4.6202	11.754	9.0745	11.593	6.9456	14.925
5.0977	7.7597	4.4284	4.4422	10.84	8.3549	10.744	6.6905	14.701
4.6207	7.5368	4.1321	4.2988	10.511	7.8473	10.473	6.5149	14.841
4.5404	7.5594	3.9011	4.1733	10.041	7.7277	10.183	6.4504	14.444
4.4794	7.0826	3.9908	4.2483	9.605	7.998	9.6029	6.1337	13.734
4.3273	6.7641	4.1416	4.2231	9.0288	7.8459	9.0789	6.0348	14.652
4.4176	6.1565	4.0738	4.2749	9.057	7.7734	9.1583	5.8618	15.24
4.4134	6.1434	4.1084	3.9719	9.0298	7.6222	9.3879	5.63	15.78
4.5002	5.8303	4.1545	3.9921	9.2655	7.6109	9.4656	5.1994	15.9
4.7217	5.7158	4.0003	3.9225	9.8401	7.5497	9.3262	5.1025	16.005
4.6043	5.6682	3.9133	4.1961	9.7095	7.5011	9.1929	5.1913	16.113
4.4276	5.5763	3.923	3.9743	9.2549	7.5265	9.178	5.1808	16.041
4.7259	6.0413	3.9785	3.9856	9.0939	7.8414	8.9574	5.2246	16.518
4.6004	6.5176	3.9101	3.8637	9.1612	7.8885	8.6599	4.955	15.414
4.316	6.4924	4.0592	3.9677	9.0441	7.7505	8.4673	4.75	14.846
4.4064	6.2107	4.1123	3.7869	9.7502	7.8407	8.3867	4.7936	14.559
4.5556	6.3842	4.0162	3.6856	10.45	7.5991	8.436	4.5247	15.308
4.5406	6.3133	4.1476	3.5762	10.432	7.566	8.6615	4.6649	15.442
4.829	6.1808	4.2419	3.3368	10.341	7.6464	8.5819	4.8352	14.998
4.924	6.0915	4.0607	3.2873	10.207	7.6503	8.6661	4.7853	15.138
4.8097	5.9128	4.204	3.453	10.225	7.6602	8.7746	4.1311	14.949
4.0596	4.9331	3.8278	3.0376	9.5463	6.3149	7.1861	2.9177	12.668
2.5378	2.8319	2.5912	1.7074	8.4664	4.0969	5.1972	1.2398	9.3987
1.1212	1.3525	1.8999	0.6867	7.4818	2.7399	3.5112	0.2285	7.0416
0.2713	0.53278	1.7913	0.044046	6.2947	1.7935	2.4249	-0.40991	5.3331
-0.28062	0.11694	1.9369	-0.54948	4.9501	1.4452	1.4716	-0.68197	3.6615
-0.30033	0.094504	1.7921	-1	3.776	1.3499	1.2593	-0.89429	2.3044
-0.27179	-0.07513	1.4916	-0.86771	3.0491	1.0036	0.99874	-0.95393	1.1062
-0.45715	-0.43417	1.3169	-0.87237	2.6123	0.56256	1.1531	-0.88869	1.3928
-0.45826	-0.44083	1.3499	-0.60425	2.6315	0.348	0.88252	-0.97982	1.432
-0.083634	-0.39706	1.3296	-0.1547	2.6749	0.59832	0.9942	-0.82554	1.0419
-0.17488	-0.70338	1.1603	-0.17363	2.3893	0.67133	0.89223	-1	0.96113
-0.41066	-0.87128	0.94997	-0.21034	2.4357	0.23249	1.0614	-0.76954	0.74907
-0.55544	-0.88033	0.74648	-0.34634	2.5437	0.33194	1.3031	-0.76	1.2105
-0.60566	-0.46318	0.89291	-0.18262	2.8498	0.51864	1.5891	-0.6748	0.8122
-0.50012	-0.1789	0.96244	-0.35264	2.8863	0.47851	1.3068	-0.49893	0.69771
-0.65237	-0.69525	0.86331	-0.37343	2.8083	0.32644	1.3202	-0.35103	1.1379
-0.93552	-1	0.94491	-0.47989	2.7246	0.18768	1.8199	-0.59163	1.4021
-0.58993	-0.91877	0.99809	-0.50166	2.999	0.018459	1.4655	-0.34352	1.3198
-0.53685	-0.80603	0.85579	-0.38547	2.7299	-0.11663	1.7425	-0.34973	1.3496
-0.48602	-0.81086	0.74652	-0.60227	2.509	-0.15356	1.581	-0.31568	1.2111
-0.59905	-0.58287	0.63515	-0.25618	2.3019	-0.19496	1.5378	-0.29335	0.33017
-0.82812	-0.03205	0.47979	-0.21986	2.4603	-0.14636	1.0159	-0.015824	0.24756
-1	0.36252	0.29127	-0.21048	1.9137	0.08194	1.266	-0.043987	0.14933
-0.97891	0.25476	0.22515	-0.074489	0.82987	-0.077278	0.87082	0.040831	-0.15942
-0.83197	-0.066776	0.21491	-0.29284	0.76734	-0.073874	0.49291	-0.02161	-0.6024
-0.81168	-0.44406	0.33596	-0.72041	0.8803	-0.21928	0.21633	-0.066688	-0.37882
-0.63378	-0.12221	0.1744	-0.72315	0.27858	-0.47377	0.062767	0.13289	-0.35953
-0.43315	0.024212	-0.13748	-0.54471	0.27971	0.094724	-0.32347	0.25879	0.13962
-0.40251	0.23642	0.016372	-0.54397	0.56641	0.44906	-0.42652	0.27379	-0.085197
0.095974	-0.15029	-0.098298	-0.45388	-0.19653	0.27329	-0.20377	0.083852	0.24274
-0.093161	-0.28541	-0.069515	-0.2109	-0.44067	0.04071	0.26282	0.1075	0.33399
-0.20198	0.18005	0.072139	-0.28668	-0.51227	-0.15412	0.39449	0.16615	0.099882
-0.15856	-0.19244	0.0048107	-0.58065	-0.47186	-0.17137	0.12881	0.36179	0.27518
-0.085161	-0.58028	-0.057652	-0.47749	-0.29164	-0.15641	-0.082495	0.47279	0.30589
-0.0075183	-0.43601	-0.32579	-0.065957	-0.18979	-0.016454	-0.11921	0.26855	0.45714
-0.19474	-0.19078	-0.31878	0.023011	-0.28526	0.24302	0.48654	0.11506	0.38029
-0.06555	0.085519	-0.26389	0.066374	-0.36257	0.10127	0.31798	0.018189	-0.062302
-0.0024582	-0.072748	-0.28009	0.33034	-0.40373	-0.15605	0.24136	-0.22678	-0.47468
0.10755	-0.51947	-0.33313	0.33136	-0.78043	0.1135	0.55273	-0.23527	-0.24056
0.11552	-0.8502	-0.11047	0.36507	-1	-0.059679	0.39302	0.067687	-0.035052
0.61347	-0.77097	-0.14992	0.347	-0.06318	-0.15066	0.15252	0.061054	-0.22343
0.55494	-0.26969	-0.14073	0.15882	0.51609	-0.19901	-0.015845	0.095369	-0.37886
0.46262	0.25748	0.17421	0.37343	0.3753	-0.2952	-0.075079	-0.24964	-0.41209
0.28068	0.15655	0.52424	0.44093	0.32844	-0.18339	-0.22149	-0.19921	-0.3482
0.15551	0.20015	0.60456	0.52464	0.0053977	-0.13437	0.15228	-0.19	-0.0095608
0.16619	0.46303	0.59698	0.2669	0.088537	-0.045177	0.080446	0.033552	0.50456
0.28349	0.55187	0.10244	-0.0072021	0.44248	-0.014463	-0.49759	0.085457	0.62945
-0.16924	0.48289	-0.0099673	0.1822	0.055711	0.045275	-0.47563	-0.19526	0.63077
-0.16887	0.39897	-0.22235	0.077311	0.13603	0.4323	-0.69394	-0.22956	-0.15011
-0.21414	0.40449	-0.43084	0.0019307	0.41302	0.24336	-0.68344	-0.16204	-0.46743
