# Supplementary material for: An incentive circuit for memory dynamics in the mushroom body of Drosophila melanogaster
Source: eLife. 2022 Apr 1;11:e75611. doi: 10.7554/eLife.75611 (PMC8975552; doi:10.7554/eLife.75611)
Supplement: Figure 4—source data 1. [file elife-75611-fig4-data1.zip › realSCREEN_008.xlsx_finaldataM+S_timepoint2.csv]

0.68701	0.075487	1.3447	0.80801	0.52707	-0.77386	1.469	-0.32866	-1
0.68018	0.17809	-0.3492	-0.026583	1.7311	0.61251	0.71296	0.57268	0.35559
0.31857	-0.047037	-0.90897	-0.93897	0.88158	0.8357	0.30449	0.24508	0.081383
-0.45519	-0.24964	-0.88649	-0.68068	-0.10636	-0.16569	0.21515	0.30235	0.083142
-0.77268	-0.11786	-0.79206	-0.30847	-0.15063	-0.069563	0.084457	-0.039047	-0.074557
-1	0.17826	0.22444	0.072939	-0.7423	0.18038	-0.14031	0.34557	-0.011132
-0.76208	0.52212	0.72	0.44822	-0.76947	-0.36833	-0.29865	-0.47379	0.55072
-0.58402	0.34525	0.63584	0.15548	-0.78373	-0.43657	-0.61982	-0.99437	0.87043
-0.31925	0.11557	-0.12358	-0.053094	-0.66199	-0.45081	0.45843	-0.85119	1.0296
0.066729	-0.34393	-0.050503	0.42273	-0.68905	-0.67008	0.61936	-0.20864	0.40001
0.040349	-0.20648	-0.33912	1.1276	-0.57327	-0.52359	0.64617	0.1192	0.32741
0.26622	0.16846	0.17395	0.65942	-0.58145	0.12981	0.83882	0.2548	0.21183
0.50748	0.42587	0.065311	-0.20545	-0.33476	0.11076	0.35789	0.30886	0.11074
0.62905	0.48752	0.61735	-0.42688	0.22575	0.33555	-0.14291	0.75194	-0.49651
0.46119	0.38734	0.83847	0.026807	-0.10017	0.38338	-0.35218	0.3677	-0.58377
-0.042614	-0.019925	-0.2929	0.14291	0.44366	0.26674	-0.28753	0.10048	-0.25864
-0.062917	-0.36589	-0.11839	0.5577	0.6481	-0.1487	-0.049252	-0.333	-0.37738
0.24452	-0.54091	0.96664	0.1722	0.4268	-0.32855	-0.33106	-0.12321	0.078403
0.27238	-0.62262	0.64412	-0.37169	0.46684	-0.55048	-0.3793	-0.15386	0.20406
-0.31714	-0.2324	-0.062693	-0.42345	0.69007	0.25691	-0.24371	0.003004	-0.081014
-0.3157	0.2839	-0.90725	0.10574	0.29359	0.62426	-0.49744	-0.16328	-0.3663
-0.0078709	0.29393	-0.57867	-0.14262	-0.083605	0.59968	-0.93872	0.19689	-0.67451
0.40374	-0.10029	-0.57273	-0.37879	-0.24763	0.30989	-1	0.37798	-0.64315
0.062053	-0.61481	-0.24831	-0.74306	-0.51016	-0.15934	-0.42581	-0.27752	0.26368
0.83748	-0.49835	2.6826	-0.34899	0.51173	1.387	4.2282	1.1736	1.7042
9.5242	3.2392	12.766	7.1497	12.507	12.701	23.952	8.8562	10.403
11.47	5.1736	13.132	9.1684	16.383	15.489	24.779	12.043	11.314
9.9166	5.2359	11.403	8.0847	15.434	13.926	20.961	12.422	10.2
8.5422	4.8235	9.6486	6.9861	13.499	11.849	17.687	12.242	9.4577
7.2013	4.2597	9.1063	6.3892	12.241	10.394	15.946	11.624	8.8325
6.4702	4.2217	9.2581	6.0542	11.398	9.3589	14.593	11.681	9.0959
6.0737	4.1326	9.7931	5.8027	10.672	8.8192	14.091	10.634	8.7935
6.3198	4.0371	10.243	5.4393	10.446	8.2786	14.307	10.101	9.2007
6.5595	3.7289	8.9451	5.1919	10.302	8.0385	14.212	9.5106	9.3011
6.4498	3.5137	9.3736	4.7834	10.308	7.7491	13.979	9.2355	9.5288
5.9529	3.4678	8.8873	4.5537	10.03	7.9775	14.065	8.9852	10.199
5.4348	3.6117	7.1835	4.6513	9.7496	7.9299	14.273	8.9724	10.318
5.293	3.789	6.8425	4.8144	8.9822	8.1598	14.562	8.7514	10.106
5.2982	3.5755	6.8281	4.7375	8.8651	8.6779	14.433	8.4621	9.8243
5.3217	3.679	6.5147	5.0944	9.378	9.1315	15.053	8.2391	9.6583
5.926	3.8375	6.879	5.2145	9.6225	8.8358	15.018	7.7469	9.8021
6.1528	3.7145	6.5056	5.1632	9.8493	8.8304	14.212	7.571	9.4652
5.7692	3.521	6.3168	5.3435	9.8924	8.511	13.451	7.6284	9.3242
6.0599	3.4992	6.5629	5.4158	10.249	8.2493	13.651	7.7006	9.1165
5.995	4.1054	8.3968	5.6517	10.239	8.2337	15.582	8.1606	9.5996
6.318	8.5038	6.7129	4.8903	10.316	8.0578	16.127	9.2259	10.19
6.6931	8.9096	8.3514	5.1221	10.387	8.7558	12.916	9.1815	10.539
6.7112	8.528	10.516	5.8029	10.79	8.7438	14.433	8.8741	11.01
6.293	8.0648	10.968	5.9521	10.556	8.8008	15.465	8.8669	10.907
5.9482	7.5898	10.704	5.6906	10.192	8.8224	15.328	8.6424	10.296
4.8414	6.2656	8.4945	5.0333	9.362	7.5685	12.803	6.3387	8.855
2.7393	4.5157	6.089	3.2952	8.8806	4.7274	9.1569	3.1741	6.1222
1.307	3.4279	6.1454	1.7425	7.676	2.5727	6.298	1.1904	4.0005
0.58693	2.633	5.8376	0.58477	6.2172	1.5606	4.0914	0.25327	2.8579
0.19644	1.9993	5.442	-0.05101	4.9295	0.9216	2.809	-0.34963	2.297
0.15446	1.3844	4.7448	-0.33744	3.7574	0.67541	2.2061	-0.87493	1.847
0.10439	0.95372	4.1151	-0.7799	3.0865	-0.018913	2.1199	-0.73054	1.4428
-0.092397	0.74862	3.2615	-0.86637	2.4745	-0.082279	1.7947	-0.859	1.0163
-0.35947	0.79597	1.9458	-1	1.3853	-0.40373	1.2617	-0.77008	0.6535
-0.042105	0.79268	1.0592	-0.70446	0.91833	-0.6388	0.96101	-0.96489	0.24093
0.029282	0.77905	0.67805	-0.86838	0.42348	-0.78348	1.0363	-1	0.20954
-0.16876	0.63102	0.091681	-0.99072	0.089637	-0.81055	0.99091	-0.85889	0.21967
-0.53779	0.53565	-0.82158	-0.73071	0.24758	-0.76522	0.20747	-0.79769	0.40682
-0.17823	0.1853	-0.79359	-0.41556	0.515	-1	0.22465	-0.8194	0.17722
-0.082136	0.34855	-1	-0.15697	0.94445	-0.9533	0.53619	-0.86171	0.18068
-0.54669	0.56531	-0.86105	-0.52908	1.0641	-0.79504	0.98459	-0.88281	0.32265
-0.43348	0.86851	-0.4264	-0.45066	0.63784	-0.57593	1.1007	-0.67896	0.1728
-0.52322	0.7894	-0.36823	-0.1545	0.86297	-0.38274	1.3243	0.029936	0.10159
-0.39437	0.79691	-0.52016	-0.40906	1.0601	-0.28692	0.92776	-0.17923	0.0054014
-0.38788	0.64191	-0.2339	-0.77375	1.2628	-0.68969	0.62498	-0.26677	0.2192
-0.39684	0.68293	-0.24017	-0.63483	1.0834	-0.68104	0.15241	0.044602	0.13239
-0.63843	0.85996	-0.52241	-0.53307	0.17222	-0.46443	-0.57202	-0.13034	0.10026
-0.66425	0.52272	-0.33663	-0.60056	0.21961	-0.54686	-0.026395	-0.27789	0.25533
-0.65399	0.12974	-0.22459	-0.49898	0.57461	-0.5983	0.3146	-0.18118	0.68902
-0.26916	0.21126	0.37571	-0.17084	1.089	-0.52133	0.37551	0.14224	0.44171
-0.24549	0.50122	0.38345	-0.056291	0.48609	-0.87759	0.23924	0.22005	0.49058
-0.24979	0.73727	-0.11495	-0.021221	0.26934	-0.85823	0.50481	0.42934	0.31262
0.03817	0.75821	-0.6125	-0.25362	-0.16098	-0.64375	0.60974	0.33045	0.026722
-0.22714	0.70786	-0.8949	-0.10823	-0.47733	-0.24595	0.94292	0.044284	0.0044685
-0.64024	0.57649	-0.56401	0.2665	-0.44209	-0.081318	0.58177	-0.27597	0.578
-0.69022	0.50078	0.12955	0.18736	-0.085637	0.068994	0.63776	0.31567	0.40827
-0.43738	0.50688	0.19994	0.09518	-0.026929	-0.14696	0.11553	0.86191	0.52341
-0.32029	0.46024	0.14889	0.16523	0.053795	-0.07567	-0.34135	0.36104	0.4387
0.28441	0.12782	0.50246	0.2841	-0.020444	0.060053	-0.36437	-0.40222	0.61041
0.40708	0.27614	0.17555	0.14248	-0.1915	0.10717	-0.03967	-0.92661	0.42981
0.36278	0.24077	-0.13146	-0.020283	0.06995	0.054142	-0.07176	-0.51433	0.43842
0.37666	0.31064	-0.10581	0.29196	0.24227	-0.032223	-0.084401	-0.43119	0.35427
0.13167	0.3346	0.90136	0.44391	0.69278	-0.33785	-0.35901	-0.44138	0.25691
0.39018	0.094944	1.0925	0.32584	0.40519	-0.31101	-0.12487	-0.55983	0.088662
0.40636	0.090056	0.93498	0.28065	-0.093458	-0.36193	0.12591	-0.079886	-0.02013
-0.12461	-0.076753	0.48785	0.34568	-0.5244	0.14771	-0.33414	0.28018	-0.11238
-0.13162	-0.10424	0.21141	0.44834	-1	0.40765	-0.049788	0.13053	-0.19454
-0.084139	0.11378	-0.49097	0.2457	-0.32644	0.0019775	0.039078	-0.10386	-0.22325
-0.31545	0.040587	-0.1159	0.030952	-0.010737	0.00018214	-0.08062	-0.13336	-0.56797
-0.53868	-0.27762	0.06856	-0.25114	-0.17665	-0.12203	-0.7144	-0.07801	-0.19807
0.085662	-0.38634	-0.30193	-0.3244	-0.21007	0.51348	-0.19113	-0.18264	-0.10418
0.5219	-0.40008	-0.72768	-0.36205	-0.35922	0.42471	0.22297	-0.074105	-0.22801
-0.00091075	-0.70618	-0.47402	-0.60066	0.48003	0.52242	0.41608	0.45545	-0.49171
0.133	-0.81564	-0.32464	-0.2378	0.3126	0.25738	0.080524	0.38644	-0.70287
0.18309	-1	-0.2154	-0.39221	0.51786	0.26758	0.49465	0.33712	-0.31538
