# Supplementary material for: An incentive circuit for memory dynamics in the mushroom body of Drosophila melanogaster
Source: eLife. 2022 Apr 1;11:e75611. doi: 10.7554/eLife.75611 (PMC8975552; doi:10.7554/eLife.75611)
Supplement: Figure 4—source data 1. [file elife-75611-fig4-data1.zip › realSCREEN_008.xlsx_finaldataM+S_timepoint3.csv]

-1	-0.086888	0.54853	0.13508	-0.7423	-0.36666	-0.68828	-0.14157	1.0968
0.14861	0.14975	0.68649	0.47161	-0.3859	1.3407	1.3066	0.47134	0.71413
0.6739	0.22479	0.3641	0.088012	-0.039915	0.61283	0.61787	-0.014074	0.014757
0.32648	-0.47311	-0.10362	-0.552	-0.53591	0.02337	-0.13028	-0.60095	-0.5584
-0.12781	-0.46056	0.013952	-0.80069	-0.061344	-0.38793	-0.72464	-0.37397	-0.77374
-0.06805	-0.2553	-0.28989	-0.66144	-0.31076	-0.82456	-0.98661	0.40923	-0.43737
-0.30696	0.30403	-0.65961	0.044498	0.52521	-1	-0.18412	-0.00041206	-0.68335
-0.16471	0.90386	-0.74678	0.39851	0.14126	-0.65638	-0.19292	0.075737	-0.59307
-0.12059	0.66155	-0.56787	0.48381	0.54442	-0.33776	-0.092206	-0.32193	-0.33903
0.18036	0.4727	-1	0.2871	0.78699	-0.16184	0.47756	0.2626	-0.20641
0.25254	0.2831	-0.83962	-0.23925	0.78033	-0.45323	0.19087	1.01	-0.28338
0.25472	0.47663	-0.082545	-0.088995	0.77723	-0.6535	0.1626	-0.17214	-0.57345
0.33628	0.54239	0.45555	0.30945	0.25342	-0.1215	0.055098	-0.39462	0.099902
0.42523	0.30413	0.47352	0.51939	-0.069889	0.26688	0.062154	-0.47501	0.0124
-0.079987	-0.44432	0.35276	0.38952	-0.042751	0.38991	0.19859	-0.30956	0.10615
-0.067805	-0.39074	0.20412	0.59182	-0.086335	0.094443	-0.23015	0.12358	0.54764
-0.085398	-0.59217	-0.18658	0.69131	-0.47333	0.21178	-0.54086	0.4192	0.46126
-0.11708	-0.087521	-0.23378	-0.34216	-0.76763	0.26606	-0.82301	0.16709	0.27741
-0.2456	-0.19251	0.31737	-0.59156	-0.27806	0.44691	-0.68197	0.23351	0.38479
-0.14386	-0.20832	0.080018	-0.39033	0.11279	0.50647	0.059399	-0.25574	-0.089516
-0.11814	0.24085	0.034354	-0.21029	0.1755	0.50351	0.68127	-0.45479	0.014007
-0.14656	0.18699	0.16905	-0.22107	-0.22335	0.23439	1.0765	-0.32691	0.30424
-0.018089	-0.55935	0.45942	-0.19878	0.23912	0.099808	0.58383	0.15388	0.45497
0.21252	-1	0.55107	-0.11354	-0.31879	-0.033736	-0.19735	0.51547	0.049278
0.27688	-0.5935	0.27112	0.747	1.4045	0.091876	1.152	2.0839	1.4287
3.8009	2.2182	1.28	5.2631	15.153	4.7073	12.082	9.4471	7.2741
4.9954	3.3882	1.1018	6.3103	19.931	6.8023	14.318	10.932	8.6045
4.3372	3.2746	1.0812	6.1141	18.353	6.1728	13.36	10.305	7.7235
3.7081	3.1072	0.97971	5.5351	16.445	5.2862	11.87	10.152	7.2145
3.2778	3.0293	0.92626	5.2039	15.768	4.9422	10.603	9.6142	6.8079
2.8748	3.0287	0.79847	4.986	15.114	4.824	9.7602	9.528	7.6265
2.587	2.8331	0.6483	4.8504	14.475	4.5903	9.6967	9.7429	7.7703
2.4687	2.5617	0.56012	4.655	14.106	4.3829	9.5907	9.4743	6.8298
2.3108	2.5857	0.67055	4.5025	13.567	4.303	9.057	9.1711	6.2332
2.2238	2.466	0.69109	4.703	12.385	4.4083	9.1098	9.0475	6.4333
2.3937	2.2514	0.49548	4.5228	12.05	4.707	9.4331	8.8175	6.2098
2.4596	2.3794	0.38923	4.2136	11.896	4.8452	9.297	8.132	6.1339
2.3604	2.2619	0.45793	4.0664	11.952	4.9552	9.5367	8.2835	6.0554
2.4107	2.1706	0.46582	4.1005	12.216	5.1365	9.6706	8.2278	6.294
2.6245	2.1938	0.59673	4.4145	11.919	5.3953	9.8488	8.4214	7.0001
2.5672	2.234	0.77336	4.5786	11.813	5.4822	10.226	8.5174	7.9928
2.4774	2.177	0.90748	4.6865	12.282	5.5673	10.589	8.2381	8.3234
2.4485	2.0236	0.8534	4.4642	12.768	5.9842	10.572	7.9076	8.1849
2.6468	1.9392	0.719	4.4163	12.432	6.3756	10.722	8.5835	8.2823
2.7196	2.545	0.73146	6.2114	13.138	6.4997	11.493	9.1207	8.211
2.7168	6.7996	0.34337	5.308	13.671	6.4849	10.814	9.1377	6.8935
2.8985	7.2206	1.5276	6.2074	14.701	6.8072	11.121	9.6371	7.013
2.9625	6.9459	2.6266	6.7557	15.906	7.4184	12.323	9.8723	8.0085
2.8669	6.4908	3.126	7.0929	16.522	7.8317	12.213	10.008	8.0281
2.7273	6.129	3.4568	6.818	17.326	7.7053	11.78	9.6012	8.2468
2.3409	5.3137	2.6399	5.5243	16.091	6.2043	9.5209	7.0065	6.7282
1.2758	3.6231	1.3881	3.5172	14.068	3.7531	6.5845	3.242	4.0842
0.74648	2.3572	0.84946	1.9348	11.759	2.1388	4.3967	1.3503	2.6221
0.35271	1.5832	0.4317	0.86696	8.4563	1.1228	3.2384	0.43138	1.4391
0.084713	1.0918	0.12523	0.02495	6.1382	0.70049	2.2424	0.30311	0.64791
0.028908	0.51272	0.30376	-0.49045	5.249	0.60462	1.5005	0.02951	0.17335
0.029742	0.42654	0.30526	-0.79371	4.0783	0.43411	0.91527	-0.64237	-0.036713
0.010416	0.31828	0.28218	-0.9325	2.9256	0.38712	0.52166	-0.37139	-0.1145
0.093762	0.20717	0.13491	-1	2.5038	0.35232	-0.11828	-0.13329	-0.26403
-0.018085	0.36922	-0.062806	-0.86091	2.6956	0.23005	-0.38858	-0.30717	-0.25866
-0.16515	0.58776	-0.14867	-0.77728	2.7256	0.22771	-0.11233	-0.67704	-0.30194
-0.2185	0.71898	-0.067235	-0.79433	2.836	-0.030219	0.036566	-0.38925	-0.41738
-0.34205	0.52344	-0.26721	-0.76252	1.8316	0.094874	0.21939	-0.061827	-0.68998
-0.43047	0.39848	-0.068427	-0.44601	0.84647	0.21735	0.28042	-0.38343	-0.92616
-0.21647	0.46748	0.16042	-0.18798	0.97512	0.044485	0.22539	-0.15875	-1
-0.23967	0.71718	-0.050596	-0.25679	0.3877	-0.39389	0.17474	-0.10463	-0.78742
-0.25734	0.74944	-0.30073	-0.44703	-0.086968	-0.49338	0.31007	-0.62941	-0.62711
-0.12375	0.68015	-0.59809	-0.34147	0.033441	-0.51163	0.43765	-0.38572	-0.3803
-0.036668	0.56895	-0.61428	-0.3455	-0.43753	-0.64912	0.46118	-0.29705	-0.38657
-0.14846	0.41565	-0.50433	0.014278	0.13379	-0.37047	0.47932	0.14636	-0.59504
-0.21169	0.23713	-0.60748	0.01769	-0.18716	-0.28972	0.71274	-0.24778	-0.41046
-0.19662	0.22745	-0.5918	0.22807	-0.65515	-0.54309	1.1982	0.49316	-0.18504
-0.21213	0.66833	-0.52762	0.46146	-0.72641	-0.63093	1.3165	0.99828	0.12764
-0.29658	0.66466	-0.39477	0.29499	-1	-0.45837	1.4206	1.2575	-0.17361
-0.28154	0.63195	-0.2894	0.1065	-0.95071	-0.60794	1.4407	0.36751	0.10492
-0.031481	0.72288	-0.46332	-0.014219	-0.011665	-0.49822	0.61391	-0.47847	-0.16137
0.0015659	0.75887	-0.14011	-0.15173	-0.40511	-0.74132	0.38706	-0.44651	-0.37548
-0.050469	0.74431	0.037237	-0.15514	-0.33029	-0.70003	0.39748	-0.74352	-0.76029
0.0791	0.62703	0.083967	0.13372	0.125	-0.6135	0.16147	0.091752	-0.35583
-0.15422	0.2632	0.11005	0.20214	0.61932	-0.54477	0.33651	-0.23454	-0.0161
-0.10916	0.088388	0.16892	-0.079748	1.3559	-0.45388	0.55373	-0.63933	0.22705
-0.03259	-0.033254	0.1316	-0.38325	1.38	-0.19799	0.21769	-0.43527	0.049644
-0.010504	0.24165	0.031858	-0.1883	0.87711	-0.04468	0.22683	-0.059699	-0.052633
0.10509	0.44847	-0.10181	-0.10434	-0.44415	0.26773	0.43841	0.088971	0.18932
0.15797	0.77397	-0.25494	-0.043745	-0.55171	0.13389	0.45557	-0.3072	-0.046513
-0.14136	0.7441	-0.22145	0.13391	-0.21512	0.066278	0.041121	-0.26447	-0.5196
0.051184	0.4078	-0.30576	-0.0060941	-0.78209	0.46469	0.52224	0.65463	-0.075107
0.011395	0.088673	-0.32282	-0.033285	0.040565	0.035792	0.62863	0.79122	0.1148
0.13782	0.24986	0.058487	0.059106	-0.1665	0.24379	0.61584	0.029527	0.6483
0.12528	-0.14293	0.090123	0.17426	-0.37512	0.19881	0.50899	0.21621	0.97221
0.14094	-0.4476	-0.23555	-0.20168	-0.26747	-0.12845	0.26371	0.13993	0.61378
0.20046	-0.18574	-0.21325	-0.30905	-0.05911	-0.126	-0.27567	0.24654	-0.37881
0.17533	-0.24763	-0.094757	-0.32736	0.052815	-0.13885	-0.36572	0.71255	-0.10023
0.0082008	-0.51099	0.064607	0.17086	-0.84654	-0.081215	-0.42209	0.97629	-0.45781
-0.079625	-0.41911	0.19842	0.20879	-0.35396	-0.067921	-0.42708	-0.58366	-0.11609
-0.027263	-0.64302	0.23557	0.38387	-0.07839	-0.044236	-0.61195	-0.44507	0.039101
0.04252	-0.36452	0.104	0.02432	0.06527	0.16891	-0.66817	0.73387	0.14329
-0.079251	-0.43196	0.11233	0.075084	0.49438	0.20976	-0.93354	0.24327	-0.24968
-0.17962	-0.29775	0.22723	0.10308	0.086955	0.36082	-0.81049	-0.26136	0.092478
-0.15644	-0.24863	0.14529	0.098799	0.67351	0.8131	-1	-1	-0.23502
