# Supplementary material for: An incentive circuit for memory dynamics in the mushroom body of Drosophila melanogaster
Source: eLife. 2022 Apr 1;11:e75611. doi: 10.7554/eLife.75611 (PMC8975552; doi:10.7554/eLife.75611)
Supplement: Figure 4—source data 1. [file elife-75611-fig4-data1.zip › realSCREEN_008.xlsx_finaldataM+S_timepoint4.csv]

-1	0.033477	0.10159	0.48489	0.3236	-0.38753	0.70885	-0.33115	0.77689
-0.56382	-0.38032	-0.32537	0.30942	0.4493	-0.26582	-0.24438	0.038815	0.57257
-0.58904	-0.17665	-0.43729	-0.013339	-0.2491	-1	-0.51505	-0.4222	0.15167
-0.2944	-0.17361	-0.53084	0.030599	-0.61082	-0.66247	-0.47826	-0.69616	-0.34535
-0.15426	0.66676	-0.96434	-0.1965	-0.64248	-0.85239	-0.73128	-0.80916	-0.18256
-0.33049	0.30939	-0.59561	-0.54044	-0.5966	-0.68608	-0.84903	-0.026221	-0.9847
-0.41066	0.31391	-0.46234	-0.57791	0.03719	-0.47888	-0.75091	0.42129	-0.87011
-0.30452	1.112	-0.22673	-0.56392	0.19115	-0.1786	-0.46363	0.54835	-0.99718
-0.15526	1.0767	-0.15143	-0.51651	-0.46017	-0.13126	-0.31554	0.50451	-0.6763
-0.15524	0.92196	-0.60566	-0.013628	-0.15416	-0.34778	-0.42415	0.34543	-0.34641
0.011728	0.47131	0.12362	0.27368	0.99387	-0.054108	-0.49416	0.45617	0.53766
0.048815	0.082137	0.25464	-0.20759	0.98532	0.2792	-0.327	0.16041	0.10626
0.28738	-0.53029	-0.24137	-0.14038	0.6903	0.12413	0.20467	-0.039322	-0.23843
0.34685	-0.73242	-0.47313	-0.25151	0.25682	0.017104	0.46173	-0.15372	0.086564
0.13157	-0.36255	-0.097046	0.042989	0.71228	0.045256	-0.016549	-0.12591	-0.025571
0.2018	0.090407	0.58742	0.32649	0.42202	0.41664	0.26699	-0.1072	-0.39457
0.40687	-0.05412	1.0653	0.52119	0.31199	1.0854	0.77313	0.093993	-0.081116
0.5029	0.1188	1.0175	0.42215	0.44924	0.7336	0.9306	-0.12631	0.89182
0.51259	-0.36506	1.178	0.01507	0.27934	1.5463	1.3663	-0.15923	0.31784
0.356	-0.42594	-0.11993	0.079463	-0.22592	1.1143	1.4299	0.49942	-0.29416
0.46307	-0.64215	-0.10897	0.4171	-0.62585	0.55229	0.785	0.43774	0.32179
0.40775	-1	0.33272	0.33468	-0.90828	0.080404	0.031013	-0.022523	0.50782
0.21856	-0.55756	0.63554	-0.0072579	-1	-0.14898	-0.67947	-0.23106	0.57866
0.061806	0.20382	0.043693	-0.22872	-0.62904	-0.80066	-0.66887	-0.25598	0.5869
0.36523	0.50908	0.34714	-0.20056	0.73349	0.46515	1.6979	0.26439	1.6235
3.2445	3.8696	2.8457	2.988	4.9035	8.5772	14.933	3.8932	6.6015
3.9249	4.7584	5.1508	3.6477	6.3354	10.851	16.172	5.3887	8.1621
3.5011	4.8932	6.3864	3.0008	6.3872	9.7422	14.708	6.5156	7.7092
2.8836	4.4163	6.0118	2.2181	6.0299	8.3571	12.904	6.4152	7.4116
2.3527	4.2085	5.6665	1.6997	6.0272	7.3766	11.519	6.5962	6.9023
1.8668	3.8591	5.2291	1.5448	6.1825	6.6516	10.637	5.9648	7.1576
1.576	3.4239	4.7589	1.4558	6.6264	6.3359	10.144	5.9044	6.92
1.4678	3.5967	4.8541	1.1674	6.9022	6.2274	9.9693	5.7159	7.427
1.2719	3.6384	4.342	1.1366	6.669	6.2387	9.4487	5.3579	7.7049
1.3999	3.3423	3.2571	1.2635	6.4841	6.2862	9.3705	5.1731	7.7965
1.5054	2.8112	2.93	1.3355	6.2598	6.6012	9.5107	4.9763	7.4787
1.5399	3.0444	2.4146	1.6618	6.1799	6.6967	9.7975	4.9636	7.347
1.6145	3.0498	2.4193	1.9163	6.3864	6.9799	9.4574	5.0605	8.2544
1.6508	3.0104	2.5119	1.725	6.7255	7.0676	9.192	4.9345	8.5188
1.6388	3.3927	2.5576	1.6513	6.9733	7.2908	9.4065	4.8857	8.4483
1.5301	3.5036	2.3465	1.5762	6.9349	7.6699	9.5623	5.0825	8.2404
1.6965	3.4548	2.5192	1.4669	6.8366	7.937	9.3659	5.0911	8.4227
1.7734	3.3806	2.4901	0.98969	7.9559	8.107	10.116	5.0353	9.1784
1.7294	3.6877	2.6095	1.0861	8.5079	8.4874	10.847	4.8904	9.5223
2.0419	4.6304	2.8907	2.0172	9.2443	8.8679	11.392	5.4688	10.111
1.9271	9.8461	2.6524	1.9925	8.8589	9.0477	10.727	5.4806	9.8071
1.9863	10.3	3.2744	2.3896	9.315	9.3521	10.51	5.4461	9.2285
2.0506	9.8358	4.8013	3.2354	9.9884	9.564	11.956	5.6252	10.116
2.1377	9.1557	5.8592	3.4316	10.302	9.6617	12.232	5.6285	10.894
2.1644	9.0002	6.3597	3.7764	10.709	9.7318	12.145	5.2013	10.914
1.7315	7.3371	5.3575	3.7521	9.5336	8.4539	9.6576	3.6097	9.4071
0.79324	5.1964	3.5722	2.3901	8.8442	5.9426	6.6776	1.611	5.5153
0.23679	3.7129	2.9873	1.2018	7.7034	3.7748	4.6563	0.324	4.2808
-0.14151	2.8198	2.6962	0.47179	6.1155	2.3255	2.8479	0.02495	3.1937
-0.21386	1.9838	2.7222	0.0049113	4.4226	1.843	1.6013	-0.094072	1.9225
-0.32646	1.0226	2.4769	-0.34003	3.1401	1.4679	0.73973	-0.43686	1.2206
-0.32283	0.88152	2.4854	-0.78863	2.2636	1.4879	0.080451	-0.44186	0.14656
-0.18416	0.68362	2.0777	-0.7305	1.6056	1.4755	0.032127	-0.52676	-0.14202
-0.33145	1.0212	2.2742	-0.75027	1.8748	0.96735	-0.20291	-0.65804	-0.53258
-0.31797	0.79547	2.4739	-0.88071	1.5546	0.8334	-0.22307	-0.88224	0.083953
-0.30088	0.41127	2.4823	-1	0.9015	0.88418	-0.54245	-1	0.10947
-0.33814	0.60725	1.8917	-0.71592	0.72681	0.98027	-0.7321	-0.51009	0.025447
-0.4954	0.38169	1.7143	-0.33587	0.68487	0.53838	-0.3023	-0.18178	0.69384
-0.32803	0.21771	2.0665	-0.33028	0.87335	0.56432	0.32039	0.0044254	1.1589
-0.42169	0.13629	1.2498	-0.28363	0.70685	0.30768	0.97272	0.14527	1.4961
-0.449	0.029296	0.71566	-0.23057	0.72174	0.17827	0.76567	0.10703	0.63288
-0.54052	-0.30453	-0.084492	-0.26558	0.61004	0.070582	0.57967	-0.0019157	-0.11112
-0.53415	-0.16639	-0.02637	-0.093766	0.46727	-0.37247	0.044778	-0.28633	-0.4921
-0.48422	0.3403	-0.24057	-0.058003	0.39249	-0.065567	-0.3123	-0.158	-0.68415
-0.33192	0.50537	-0.5554	-0.056992	0.019468	-0.019368	-0.77535	-0.27173	0.0077138
-0.3909	0.48112	-0.72932	-0.12711	0.0069492	-0.21095	-1	-0.56111	0.55989
-0.47536	0.66995	-0.55379	0.0081834	-0.25119	-0.36096	-0.19814	-0.55658	0.32143
-0.42337	0.85403	-0.49055	0.0073221	-0.1849	-0.57587	-0.096155	-0.66011	1.0543
-0.57354	0.82471	-0.57567	0.045967	-0.039822	-0.61965	0.22836	-0.49744	0.85262
-0.64766	0.67127	-0.62267	0.15151	0.33937	-0.73329	0.31788	-0.43649	0.38746
-0.48344	0.92811	-0.42991	-0.1278	0.45357	-0.57185	0.37928	-0.49697	-0.22026
-0.43862	0.82889	-0.60199	-0.33871	0.57063	-0.70545	0.10684	-0.23136	-0.29655
-0.44874	0.75972	-1	-0.12795	0.060143	-0.7311	-0.40155	-0.33844	-0.49433
-0.25079	0.16116	-0.73779	-0.15313	-0.18934	-0.5156	-0.15042	-0.1717	-0.91127
-0.21023	-0.035775	-0.7335	-0.22281	0.26165	-0.47005	-0.24727	-0.31909	-0.76755
-0.23134	-0.053805	-0.96123	-0.10956	0.52235	-0.024298	-0.50161	0.14397	-0.85761
-0.18485	-0.051618	-0.25752	-0.30865	0.42389	-0.184	-0.67547	0.068822	-0.84591
-0.052376	-0.21807	0.36606	-0.34555	0.15405	-0.12754	-0.63311	0.20623	-0.8945
0.083208	-0.80793	0.063866	-0.40313	-0.17758	0.044834	-0.60839	0.14361	-1
0.074644	-0.61852	-0.042923	-0.44609	-0.82813	-0.15765	-0.94856	0.032641	-0.78422
0.25361	-0.038864	-0.061718	-0.23219	-0.28099	0.041095	-0.78535	0.27245	-0.75035
-0.08738	-0.038143	-0.084352	-0.3129	-0.19665	0.03989	-0.18616	0.52293	-0.039954
0.08448	0.20065	0.20105	-0.46986	-0.20557	0.11268	0.10377	0.75804	0.17036
0.072889	0.53511	0.57936	-0.18723	-0.23562	-0.080509	-0.14608	0.079152	0.76402
0.34532	0.34451	0.066456	-0.11217	-0.036536	-0.18792	0.026391	-0.1239	0.49423
0.27332	-0.36336	-0.11754	-0.0010556	0.38601	-0.39632	-0.014744	-0.30068	0.16346
0.18227	-0.56535	0.10596	-0.065362	-0.049588	-0.27493	0.86415	-0.44275	-0.027935
0.18537	-0.064257	0.002465	0.17116	0.50044	-0.049983	0.90316	0.025962	0.41925
-0.25466	-0.037407	0.77256	0.14299	-0.048494	-0.16992	0.22724	0.0444	0.39493
-0.087243	0.37159	0.99358	0.32693	-0.24061	-0.10294	-0.35611	-0.007539	0.78498
-0.10323	1.1237	0.52598	0.30032	0.070181	0.046598	0.078469	0.42583	0.40931
-0.101	0.87912	-0.041838	0.026556	-0.35052	0.09476	0.68812	0.14716	0.085498
-0.038562	0.023343	-0.3719	0.19305	-0.16734	0.42297	0.10929	-0.093523	0.45773
-0.073115	-0.60144	-0.58673	0.49349	0.11397	0.76701	-0.23764	-0.21309	0.088045
-0.23733	-0.15731	-0.024142	0.8374	0.20758	0.63041	0.1333	-0.32182	0.55664
