# Supplementary material for: An incentive circuit for memory dynamics in the mushroom body of Drosophila melanogaster
Source: eLife. 2022 Apr 1;11:e75611. doi: 10.7554/eLife.75611 (PMC8975552; doi:10.7554/eLife.75611)
Supplement: Figure 4—source data 1. [file elife-75611-fig4-data1.zip › realSCREEN_008.xlsx_finaldataM+S_timepoint5.csv]

0.12993	-0.37808	-0.167	0.34357	-0.12032	-1	0.6796	0.73187	-0.59017
0.068922	-0.028737	-0.30306	0.061681	0.21302	-0.71902	0.23869	0.47261	0.44933
0.00013	0.085491	-0.20048	0.085513	0.21486	-0.6089	0.079945	0.22522	0.69069
-0.044503	-0.21716	-0.39416	0.00068627	0.08418	-0.51047	0.17989	0.10834	0.33429
-0.037769	0.036629	-0.56695	-0.2222	-0.51882	-0.49538	0.1166	-0.35653	-0.30196
-0.089061	0.76757	-0.31339	-0.25063	-0.24197	-0.50848	0.17619	-0.1584	-0.036333
-0.18868	1.6031	0.40623	-0.2561	0.076538	-0.50034	-0.055778	-0.24113	-0.99099
-0.36526	0.99391	0.87448	-0.26263	-0.36899	-0.42501	0.18592	-0.39658	-1
-0.36109	-0.18684	0.4161	-0.21805	0.4488	-0.00043921	0.25207	-0.51677	-0.53813
-0.25004	-0.41692	-0.047371	-0.19028	0.059465	0.27462	-0.14437	-0.64272	0.1623
-0.27502	-0.98005	-0.25429	-0.22315	-0.20859	0.27242	-0.24078	-0.40569	-0.18505
-0.12027	-0.70262	-0.36802	-0.069456	-0.0095419	0.12003	0.0063978	-0.45387	0.2786
-0.097597	-0.80234	-0.32572	0.16521	-0.061987	0.13308	-0.23819	-0.92837	0.16031
-0.083983	-0.70487	-0.40375	0.21813	0.19275	0.27783	-0.32528	-0.32802	-0.17587
0.22802	-0.45937	-0.032624	0.098864	-0.20354	0.38745	-0.36306	0.033254	0.05373
0.61473	0.19396	0.27547	0.22847	-0.050959	0.49114	-0.20227	0.054088	-0.081103
0.54906	0.15205	-0.13212	0.40067	-0.087558	0.32225	-0.3876	-0.065281	-0.33891
0.3591	-0.070981	-0.08954	0.17069	0.10756	-0.053609	-0.49654	0.11314	0.51025
0.067258	0.49482	0.25072	0.32476	-0.70429	0.053276	-0.14304	0.585	0.14857
0.34636	0.76026	0.54439	0.14602	0.0031487	0.25841	-0.1444	1.0696	0.043208
0.11644	0.4481	0.83712	0.16074	0.45652	0.27422	0.040465	0.69415	0.70412
0.10299	-0.29604	0.33237	-0.057766	1.0245	0.60814	0.17767	0.30258	0.59845
-0.24567	-0.46077	0.089558	-0.3006	0.023423	0.74051	0.17394	0.45774	0.028895
-0.424	0.1689	-0.42796	-0.35416	-0.32825	0.60828	0.43395	-0.35428	0.075785
-0.0086453	0.99043	0.42685	-0.13827	-0.82975	0.7246	1.3862	-0.27184	0.67415
2.5058	4.8421	3.0521	0.804	4.5632	2.7479	6.5589	3.9656	1.7084
3.1071	6.4722	4.4571	0.69284	8.443	3.721	7.4297	5.2878	1.9397
2.6249	6.0945	4.5655	0.38408	9.9893	3.6136	6.8077	6.2827	2.375
1.9853	5.5327	4.0244	0.21578	9.9333	3.3127	5.6646	6.4346	2.7848
1.405	5.2679	3.3031	-0.038889	9.4385	3.0995	4.8671	6.4286	2.9345
1.0563	5.0188	2.9088	-0.24423	9.5722	2.9395	4.3195	6.2125	2.9772
0.8589	4.5369	3.3427	-0.35093	9.8352	2.9007	4.079	6.2268	3.709
0.84166	4.1756	3.39	-0.48741	9.3914	2.8726	4.2691	5.9364	3.8041
0.72304	4.063	2.965	-0.66545	9.3502	2.9191	4.2151	5.1357	3.1763
0.70324	3.8024	3.208	-0.71714	9.1865	3.0536	4.073	5.288	3.6388
0.44979	3.8994	3.2265	-0.6654	9.0159	3.1513	4.1641	5.3047	3.7883
0.4064	3.763	3.1125	-0.62607	8.9769	3.2404	3.9134	4.9323	3.8911
0.50087	3.4592	2.9883	-0.53252	9.366	3.4221	4.0363	4.3871	3.7122
0.48755	3.401	2.9695	-0.55255	9.6327	3.4035	4.2176	4.3277	3.1619
0.48456	3.1293	2.9632	-0.55425	10.89	3.3754	4.3464	4.7839	3.5691
0.54091	3.2378	2.7301	-0.42724	12.116	3.4283	4.4311	5.1221	3.5203
0.48974	3.2271	2.89	-0.3001	12.175	3.5714	4.3195	5.1658	3.2
0.46034	3.6753	2.7298	-0.23616	12.897	3.8006	4.389	5.0855	3.5173
0.53326	3.8382	2.5841	-0.2678	13.651	3.8214	4.217	5.3569	4.042
0.55764	4.6859	3.7531	-0.056001	14.462	3.7991	4.8591	5.4937	4.6325
0.3989	10.235	3.0942	-0.30666	14.408	3.6982	5.1225	5.4579	5.0241
0.42918	10.601	3.498	-0.068711	14.669	4.0078	5.0236	5.185	4.351
0.41792	9.8801	4.9108	0.48935	16.131	4.1622	5.6971	5.3266	4.8284
0.3566	9.0798	5.7627	0.87153	16.121	4.3066	5.5899	5.341	4.9243
0.42271	8.6313	6.0712	1.1959	16.845	4.3475	5.283	5.475	5.1303
0.10618	7.0857	4.5999	1.2108	15.511	3.9796	3.7308	3.501	4.2685
-0.45911	4.6797	3.0109	0.73373	13.651	3.3408	2.1553	1.1869	2.5505
-0.69497	3.1014	2.3757	0.041438	10.626	2.6648	1.3066	0.2262	1.696
-0.92421	2.2631	1.9696	-0.43638	7.4955	2.2748	0.64595	0.063882	0.96451
-0.91461	1.6144	1.5922	-0.75735	4.4355	1.977	0.25882	-0.055505	0.62054
-0.78513	0.77508	0.97714	-0.83969	2.6427	2.0175	-0.15806	-0.23841	0.41488
-0.82487	0.26255	0.67123	-0.82532	2.217	1.9899	-0.57836	-0.1185	0.011222
-0.76412	-0.14341	-0.068756	-1	1.4816	1.9568	-0.9173	-0.0020378	0.21976
-0.71597	-0.25203	-0.5195	-0.98483	0.78652	2.0381	-0.93616	0.14175	0.26717
-0.75809	-0.019851	-0.62914	-0.92399	-0.10584	1.9572	-0.8898	-0.057296	0.29461
-0.6989	-0.060065	-1	-0.78839	-0.20561	1.9395	-0.80971	-0.19273	0.11974
-0.94894	0.011023	-0.93939	-0.68904	-0.79487	1.8442	-0.98025	-0.3841	-0.53856
-1	0.092485	-0.81294	-0.76799	0.25155	1.8144	-0.84795	-0.65578	-0.38848
-0.91105	0.085223	-0.93263	-0.73271	1.3195	1.8158	-1	-1	-0.49517
-0.53743	-0.11102	-0.78482	-0.82161	0.71863	1.8331	-0.79557	-0.79314	-0.41171
-0.45034	-0.061648	-0.49286	-0.77585	0.80658	1.9657	-0.51167	-0.47663	0.079297
-0.60767	0.032236	-0.38717	-0.70656	0.81262	1.8723	-0.52919	-0.55603	0.36912
-0.72007	0.20225	-0.47732	-0.69916	0.23952	1.852	-0.42245	-0.54899	0.08907
-0.54804	0.14595	-0.47569	-0.55233	0.3615	1.8988	-0.17329	-0.80539	-0.15781
-0.57044	-0.13222	-0.43229	-0.51215	0.21134	1.9114	0.11695	-0.67529	-0.14944
-0.49163	-0.1562	-0.23254	-0.54502	0.36625	1.9101	0.14836	-0.46721	-0.72319
-0.49159	0.69288	0.25876	-0.58153	1.4276	1.7762	0.088913	-0.42059	-0.7446
-0.42586	0.87234	0.25789	-0.4944	0.071279	1.5848	0.13565	-0.1075	-0.96925
-0.42227	0.48388	-0.12174	-0.48101	-0.52335	1.598	0.12824	0.46403	-0.72531
-0.42353	-0.094676	-0.37557	-0.37244	-0.088693	1.5569	0.19695	-0.30907	-0.93951
-0.41043	-0.21191	-0.37313	-0.24289	-0.34819	1.424	0.16634	-0.39744	-0.25251
-0.42692	-0.099558	-0.45373	-0.033545	0.84898	1.2444	0.22159	0.28989	-0.43088
-0.33199	0.12162	-0.50699	-0.14505	1.4175	1.2047	0.13255	0.57521	-0.34935
-0.34468	-0.0079853	-0.88642	-0.24284	0.79982	1.2006	0.094017	0.42079	-0.41931
-0.28012	0.59885	-0.52131	0.025368	0.69673	1.1661	-0.084751	-0.34575	-0.21483
-0.25832	0.66701	0.076158	0.086324	-0.28074	1.1954	-0.1126	-0.15075	-0.62253
-0.32486	0.57952	0.31667	0.22279	0.074122	1.2181	-0.18626	0.026398	-0.31808
-0.29554	0.20275	0.43447	0.26356	-0.38541	1.2458	0.0038371	0.01328	-0.20273
-0.31893	0.12978	0.07474	0.26685	-1	1.3314	0.33961	0.22019	-0.075075
-0.19682	-0.032069	-0.50195	0.12153	-0.53597	1.3595	0.4014	0.07729	-0.087875
-0.18756	-0.10215	-0.38543	0.055493	-0.44511	1.3082	0.22356	-0.33205	-0.070877
-0.2056	0.38434	-0.065455	-0.021619	-0.12179	1.2543	0.29677	-0.57169	-0.15171
-0.12106	0.89483	-0.095762	-0.043896	-0.039519	1.3778	-0.020143	-0.4795	-0.15699
-0.12112	1.2014	0.13567	-0.14648	-0.076144	1.322	0.019121	-0.13555	-0.15525
-0.018906	1.3552	0.74941	-0.15168	-0.15973	1.3891	-0.04011	-0.45869	0.48143
0.022859	0.67264	0.91616	-0.17333	-0.64064	1.4889	0.20578	-0.30825	0.44208
0.073008	-0.18101	0.67377	-0.17295	-0.044646	1.5563	0.37209	-0.63558	0.853
0.07379	-0.20818	0.7291	-0.18684	0.48311	1.6692	0.089552	-0.39086	0.59655
0.1599	-0.82805	1.1104	-0.076932	-0.081881	1.5989	-0.021889	-0.27432	0.30827
0.25079	-0.5485	0.39922	-0.098126	0.42891	1.6837	-0.12815	-0.20462	0.34173
0.40068	-0.063461	-0.0064831	-0.12956	0.06879	1.6896	-0.24966	0.12168	-0.078686
0.31264	-0.53797	-0.56557	0.0089879	0.17783	1.8821	-0.054953	0.54555	-0.07903
0.34603	-0.65128	-0.76339	0.14825	0.41551	1.9808	-0.21403	0.61606	-0.23286
0.48483	-0.7979	-0.82708	0.25472	-0.38001	2.0107	-0.29198	0.81389	-0.047616
0.63339	-1	-0.46062	0.41319	-0.41408	2.1795	-0.37979	0.4177	0.041832
