# Supplementary material for: An incentive circuit for memory dynamics in the mushroom body of Drosophila melanogaster
Source: eLife. 2022 Apr 1;11:e75611. doi: 10.7554/eLife.75611 (PMC8975552; doi:10.7554/eLife.75611)
Supplement: Figure 4—source data 1. [file elife-75611-fig4-data1.zip › realSCREEN_008.xlsx_finaldataM+S_timepoint6.csv]

0.59555	-0.66376	0.24297	0.29343	-0.32192	-1	0.99749	0.51914	0.69832
0.55388	-0.61225	0.26201	0.027047	0.59438	-0.687	0.32786	0.59071	0.42064
0.085365	-0.99768	-0.23124	-0.24048	0.43018	-0.76593	-0.2411	0.3368	0.1118
-0.17933	-0.77149	-0.24629	-0.21204	-0.04445	-0.8387	-0.032321	0.1524	-0.082767
-0.335	-0.26038	-0.71774	-0.083117	-0.37261	-0.41302	-0.2826	-0.46635	-0.018537
-0.56576	-0.35723	-0.74424	-0.17916	-0.36029	-0.14512	-0.43538	-1	-0.0032281
-0.69699	-0.4762	-0.23879	-0.027388	0.052797	-0.21988	-0.27321	-0.4444	0.097229
-0.72619	-0.86628	0.14271	0.10754	-0.028088	-0.19675	-0.24497	-0.32291	0.16397
-0.48575	-0.59877	0.1683	0.039613	-0.048723	0.1239	-0.049846	-0.33286	-0.14739
-0.42174	0.33864	0.046072	0.0032133	0.10461	0.28866	0.56748	-0.3088	-0.11226
-0.092987	0.59525	-0.2018	-0.15263	0.15073	0.44901	0.24483	0.067269	0.14397
0.067822	0.38844	-0.51136	0.013391	0.5122	0.5847	-0.51302	0.22966	0.36217
0.044042	0.75658	-0.24692	0.30133	0.64584	0.37111	-0.61871	-0.33796	0.47887
0.17048	0.60946	-0.094653	0.46036	0.49762	0.21231	-0.75966	0.007035	-0.47795
0.23537	0.24962	0.11725	0.25347	0.40624	0.45194	-0.86075	0.03658	-1
0.27913	0.20889	0.31466	-0.25351	0.18551	0.44093	-1	0.15068	-0.30765
0.14103	0.19842	0.23058	-0.35694	0.16948	0.50746	-0.87497	0.11401	0.0023395
-0.15267	0.41291	0.35576	-0.066401	-0.38163	0.64188	-0.43333	-0.011252	-0.0062637
0.31471	0.56929	0.22645	-0.17769	-0.73674	0.41684	1.5547	0.25886	0.19104
0.5839	0.35619	0.72078	-0.13437	-0.23167	0.00085329	1.3466	0.12443	0.0977
0.2739	0.72334	0.35375	-0.13289	-0.40532	-0.058786	0.47788	-0.089288	-0.44114
0.072919	0.54559	-0.28448	-0.019479	-0.56626	-0.039192	0.24435	0.21659	-0.41468
0.27732	-0.047957	-0.17816	0.15242	-0.16797	-0.017343	0.39088	0.21975	-0.062652
-0.038999	-0.30063	0.51436	0.38427	-0.083927	-0.10787	0.46777	0.2899	0.30648
-0.1576	0.50682	1.4592	0.91473	0.80097	0.088324	2.8577	0.70657	0.56644
1.8027	3.4822	3.6223	1.8328	2.389	2.1647	8.4502	3.7278	2.8826
2.6838	4.598	4.2468	1.7382	2.8733	3.4093	8.7398	4.8877	3.3425
2.4215	4.5506	4.5974	1.5481	3.0956	3.3506	7.897	5.1622	3.0326
1.9347	4.1107	4.4436	1.0831	3.0012	3.1473	6.5969	4.3315	2.7611
1.4447	3.607	3.9706	0.57723	2.798	2.9228	5.788	4.5164	2.2995
1.0551	3.1437	3.951	0.41599	2.6683	2.7899	4.726	4.4169	1.8922
0.7412	2.5148	4.2192	0.2371	3.0203	2.9236	4.3676	4.3537	2.0073
0.52105	2.4561	4.3101	0.045763	2.9786	2.9092	4.1809	4.1133	3.145
0.4901	1.9495	4.0569	0.080897	2.6557	2.8548	4.1176	3.954	3.3098
0.4386	1.6278	3.6053	0.033519	2.8475	2.5379	4.3761	3.7182	3.0134
0.38126	1.2853	3.6943	0.07658	3.0681	2.3349	4.2898	3.7625	2.5039
0.26319	1.4736	3.5295	0.080679	3.2625	2.3251	4.1116	3.6192	1.854
0.30699	1.3935	4.0339	0.00074861	3.4781	2.2024	4.3713	3.5926	1.8741
0.25496	1.044	4.2012	-0.01751	3.6944	2.5457	4.3946	3.467	1.8147
0.17152	1.1104	4.4638	-0.042823	3.7368	3.0846	4.3974	2.9933	1.7479
0.20744	1.6065	4.6317	-0.19451	3.815	3.1514	4.5225	3.1726	2.1689
0.46658	1.7863	4.8849	-0.10815	3.9437	3.1478	4.3098	3.0771	2.3321
0.47503	1.597	5.1086	-0.19524	4.0488	3.2828	4.3657	2.8519	2.3438
0.41779	1.9182	5.3698	-0.13122	3.8574	3.3567	4.2913	2.5605	2.7629
0.59621	2.6528	5.381	0.081425	4.2813	3.4197	5.6667	2.4858	3.7018
0.64621	7.5282	2.9463	-0.08765	4.1577	3.4712	4.1016	2.832	3.7828
0.75888	7.7346	4.7536	0.34416	4.7724	3.5334	5.2933	3.5735	3.9926
0.93543	7.2845	5.6405	0.80411	5.2494	3.5191	6.1534	4.1817	4.6123
0.99658	6.7249	5.9417	1.3446	5.53	3.5665	6.4134	4.1781	4.7235
0.958	6.5375	5.9501	1.9397	5.7212	3.592	6.195	4.6223	4.7718
0.83575	5.3622	5.1596	1.6982	5.573	3.1929	4.6541	3.495	4.4123
0.18268	3.8932	4.294	1.0735	5.1727	2.4979	2.7691	1.8352	2.6191
-0.32163	2.8829	3.5238	0.4024	4.1422	1.5852	1.719	1.3292	1.2452
-0.54829	1.7987	2.9949	-0.12647	2.5252	0.94992	0.86518	0.82337	1.0057
-0.59153	1.3418	2.2867	-0.45016	1.317	0.63322	0.2798	0.50453	0.50565
-0.59385	0.99741	1.9885	-0.76489	0.77251	0.49186	-0.043752	0.42864	0.52251
-0.70235	0.37795	1.5581	-0.75466	0.66723	0.49279	-0.44346	0.18714	0.50337
-0.73309	-0.2569	1.1335	-0.69528	0.20675	0.43228	-0.5408	0.24765	0.77901
-0.83291	-0.26699	0.91889	-0.75148	0.20368	0.29821	-0.61385	0.25109	0.82229
-0.84005	-0.37856	0.63788	-0.87205	0.14743	0.24008	-0.58669	0.36671	0.92825
-1	-0.70597	0.62566	-0.94948	0.18731	0.20261	-0.37627	0.64486	0.70018
-0.79776	-1	0.37021	-0.93852	0.21346	0.11465	-0.41866	0.32176	0.1776
-0.70536	-0.82753	0.51062	-0.91064	0.12552	0.08322	-0.76109	0.28889	-0.041994
-0.72342	-0.65557	0.32038	-0.82793	-0.040543	0.075894	-0.62289	0.26889	-0.47539
-0.64237	-0.56866	0.025651	-0.80979	0.010931	-0.02223	-0.26169	0.1088	-0.23542
-0.64588	-0.35905	-0.089041	-1	-0.13692	-0.012235	-0.34147	0.60904	0.27094
-0.57591	-0.25685	-0.53157	-0.87985	-0.50038	-0.041148	-0.38296	0.54027	0.11066
-0.5113	0.039088	-0.40242	-0.49348	-0.37062	0.01839	-0.43878	-0.12715	-0.070509
-0.56092	-0.13185	-0.29441	-0.50339	-0.35128	-0.080951	-0.1777	-0.10328	0.31401
-0.46661	-0.36264	-0.59524	-0.47513	-0.26775	-0.1153	-0.50381	0.23396	0.19768
-0.47397	-0.064289	-0.78296	-0.38382	-0.16061	-0.1468	-0.063798	0.23994	0.10084
-0.45157	0.97531	-0.74234	-0.35228	-0.1789	-0.10718	0.039353	0.087527	0.092973
-0.34549	0.53882	-0.60039	-0.44287	-0.048247	-0.10357	-0.007971	0.041665	0.28401
-0.32536	-0.054659	-0.62848	-0.5342	0.15653	0.017556	-0.12917	0.11822	0.052294
-0.34629	-0.33563	-0.49488	-0.57319	0.47745	0.038232	-0.16548	-0.128	0.42962
-0.35542	-0.37585	-0.18444	-0.6095	0.21565	-0.13495	-0.39817	-0.02987	0.5343
-0.44386	-0.37704	-0.23443	-0.26706	0.13155	-0.11227	-0.21818	-0.24226	0.20725
-0.36286	-0.58228	-0.41679	-0.026169	0.63658	0.015299	-0.039944	-0.099999	-0.0092539
-0.43204	-0.32535	-0.36957	-0.054326	0.49147	0.040098	-0.15983	-0.099734	0.059897
-0.34763	-0.15969	-0.23419	0.087737	0.69499	-0.031971	-0.31126	-0.17713	-0.12044
-0.36279	-0.37457	0.097945	0.1474	0.88305	-0.18273	-0.15772	-0.077447	-0.064801
-0.34175	-0.13942	0.31878	0.16939	0.68399	-0.29343	-0.19259	-0.13844	0.30631
-0.13611	-0.3878	0.19442	0.018882	0.64036	-0.39933	-0.22807	-0.29323	0.25983
-0.18448	-0.52963	0.025253	0.060255	0.097426	-0.30221	-0.26599	0.09469	-0.11865
-0.031001	0.20303	-0.10918	-0.066245	-0.017372	-0.43413	-0.16112	-0.0067366	-0.1493
0.21666	0.24476	-0.2721	-0.088389	0.38012	-0.37839	-0.27138	0.26387	-0.12756
0.021597	0.2134	-0.50233	0.11097	0.4294	-0.3922	-0.26872	0.4006	0.060607
-0.041418	0.64379	-0.26588	0.2299	0.48189	-0.38153	0.072297	0.17462	0.12088
-0.065682	0.23425	-0.37889	0.42003	0.28632	-0.34341	0.11139	0.30557	0.3169
-0.14328	-0.088993	-0.23051	0.48037	0.34757	-0.3432	0.15951	-0.079734	0.085308
0.05425	0.061796	0.23991	0.37377	-0.12564	-0.15558	0.62155	-0.083181	-0.088808
0.059636	0.42453	0.64096	0.014408	-0.31244	0.053194	0.7398	-0.12089	-0.018584
0.058427	-0.14004	0.76043	0.15623	-0.24645	0.068403	0.523	-0.22213	-0.067444
0.060263	-0.073465	0.74826	-0.088791	-0.16447	0.13272	0.39508	-0.28136	-0.26984
0.27302	-0.008292	0.6366	-0.20679	-0.16671	0.24086	0.73131	-0.27938	-0.31634
0.030917	0.14753	0.32242	-0.22453	-0.26107	0.21993	0.33212	0.11952	0.030271
0.1046	-0.20977	0.26067	-0.15458	-0.50523	0.20194	-0.039127	0.12621	0.13219
0.17094	0.052901	-0.16524	-0.08902	-0.6638	0.30444	-0.20603	0.22846	-0.086338
0.45098	0.04782	-0.6102	-0.080102	-1	0.31311	-0.59222	0.14229	-0.093092
0.47781	-0.50896	-1	-0.11852	-0.68214	0.38509	-0.93252	-0.027222	0.092316
