# Supplementary material for: An incentive circuit for memory dynamics in the mushroom body of Drosophila melanogaster
Source: eLife. 2022 Apr 1;11:e75611. doi: 10.7554/eLife.75611 (PMC8975552; doi:10.7554/eLife.75611)
Supplement: Figure 4—source data 1. [file elife-75611-fig4-data1.zip › realSCREEN_008.xlsx_finaldataM+S_timepoint7.csv]

0.41952	-0.50614	-0.038381	0.54267	-1	0.29289	0.47468	1.4654	0.17646
-0.13434	0.0050216	-0.14669	0.036618	-0.011727	-0.46596	0.41637	0.37356	0.10654
-0.30202	-0.12408	-0.075714	-0.26591	-0.46082	-0.43229	0.026201	-0.32166	0.26754
-0.35449	-0.3625	0.20626	-0.115	-0.79207	0.067531	0.094543	-0.23455	-0.04524
-0.08847	0.011317	0.22617	-0.32169	-0.67427	0.21897	0.16173	-0.47986	0.11543
0.081547	-0.098087	0.37198	-0.0020127	-0.03786	1.0439	0.18707	-0.41076	-0.17189
0.0033499	0.03048	0.49365	-0.00019984	0.53871	1.1492	-0.37499	-0.76377	-0.6057
-0.24285	-0.8056	-0.58896	0.0013698	-0.079741	0.84943	-0.63882	-0.10847	-0.77705
-0.38175	0.61805	-0.80988	-0.0048042	-0.39428	-0.13547	-1	-0.40432	-0.26302
-0.21658	1.2536	-1	0.0050227	0.21818	0.029805	-0.52793	-1	-0.24971
0.62136	0.779	-0.63316	0.039554	0.8492	-0.18419	-0.32286	-0.57009	-0.4568
0.90662	0.094264	-0.67181	-0.16917	1.3084	-0.49252	-0.038442	-0.66562	-0.35649
0.69431	-0.029314	-0.28084	-0.71456	1.4626	-0.47817	0.22752	-0.48971	0.05559
0.51794	0.24864	1.6828	-0.79672	1.2563	-0.33941	0.14522	-0.64177	0.19185
-0.31027	0.27259	1.5126	-0.6848	1.2875	-0.47371	0.16355	-0.45357	0.069827
-0.41595	0.22513	0.48726	-0.91275	1.0215	-0.92519	0.084294	-0.13169	0.1083
-0.55018	-0.064233	0.33333	-0.61968	0.15715	-0.98096	-0.10517	0.12893	0.076803
-0.40144	-0.17297	0.9758	-0.091089	-0.3998	-0.76522	-0.31471	0.62205	-0.081035
-0.24205	-1	0.098754	0.35772	-0.57822	-0.66484	-0.27799	0.3474	0.23554
0.071068	-0.64144	-0.67319	0.41565	-0.31412	-0.020205	-0.13806	0.41743	0.32942
0.21146	0.17579	-0.46139	0.74352	-0.58237	0.26193	0.18626	0.28867	0.178
0.090008	-0.045135	-0.82578	1.0724	-0.8759	0.039801	0.55723	0.62255	0.23319
-0.0017163	-0.30449	-0.13952	0.72736	-0.92204	0.65499	0.48723	1.152	0.28601
0.024917	0.44017	-0.043283	0.75649	-0.97631	1.7496	0.52707	1.2579	0.57644
0.090379	1.1902	0.39247	1.0488	-0.58486	2.4396	1.1651	2.1208	1.2175
2.613	3.5771	4.7495	2.8458	0.43794	11.867	4.5098	5.0563	2.8433
2.9995	4.3307	6.3464	3.6591	1.2764	16.039	5.0376	6.0029	3.0161
2.5053	4.8922	6.0058	4.0447	1.8466	15.626	4.7639	6.2146	3.211
1.7662	5.104	5.1179	3.8776	2.1825	14.834	4.0759	6.4461	3.7306
1.0217	5.5242	4.3932	3.1054	2.4752	13.589	3.52	6.1838	3.7439
0.42045	5.0126	4.2323	2.4624	2.6556	12.641	3.1415	6.088	3.3327
0.055897	4.7161	4.1879	2.1765	2.8719	11.58	2.7844	6.1096	3.303
0.040779	4.2211	3.7586	2.0264	2.9837	10.843	2.8715	5.702	2.5516
-0.15568	3.7929	3.2117	2.0214	3.0969	10.214	2.9821	5.5927	2.8403
-0.20445	3.677	2.8377	1.7614	3.0486	10.605	2.9918	5.4405	2.7851
-0.11833	3.9894	2.9219	1.5218	3.2099	10.725	2.7655	5.4516	2.7697
-0.28174	3.9491	2.0028	1.4244	3.1109	11.264	2.8856	5.1133	2.503
-0.55874	3.7928	1.5805	1.2483	2.9669	11.758	2.7916	5.3814	2.5359
-0.48657	4.1052	1.9857	1.1942	2.5801	11.839	2.9434	5.2827	2.5672
-0.29374	4.3145	2.2031	0.93012	2.6509	11.92	3.303	5.5769	2.3997
-0.20855	4.4052	2.9524	0.98229	2.8968	12.113	3.624	4.8576	2.5128
-0.13974	4.3689	3.3572	0.98922	3.1068	12.524	3.628	4.6305	2.408
-0.088584	4.9532	4.0109	1.0742	3.3753	12.733	3.7228	4.6058	2.7179
-0.023572	5.2586	4.5481	1.2241	3.5717	13.243	3.8079	4.8806	2.5726
0.014277	5.2214	5.0196	1.1548	3.6057	13.45	3.8293	5.0229	2.6325
0.13129	5.1312	6.089	1.1223	3.876	13.362	3.7554	5.393	2.9621
0.21206	4.9924	7.6037	1.0461	4.3092	14.08	3.867	5.8967	3.38
0.7023	5.3869	8.3035	1.1441	4.6163	14.356	4.3222	5.8807	3.7465
1.0527	5.5253	6.8477	1.2322	5.0721	13.569	4.4704	5.4351	4.0529
1.2596	5.7434	6.1183	1.0274	5.5146	13.385	4.1537	5.2057	4.3123
0.9056	4.5981	4.5577	0.71763	4.9387	12.061	3.2371	3.5467	3.9812
0.44637	1.9983	2.028	-0.14102	4.5301	9.4774	2.0023	1.618	2.4319
-0.093905	0.56575	0.70774	-0.64566	3.7147	6.8419	1.1537	0.38915	1.8001
-0.44774	-0.29834	0.32771	-1	2.5782	5.0494	0.71346	0.11656	0.84909
-0.88031	-0.45843	0.21053	-0.94346	1.4863	3.9437	0.4801	-0.00045047	0.73131
-0.94294	-0.50819	0.25792	-0.53359	1.3971	3.5567	0.3163	0.060335	0.77795
-0.63094	-0.4193	-0.53872	-0.51072	0.85816	3.2134	0.17641	0.029347	0.66052
-0.4898	-0.63288	-0.81269	-0.32286	0.57568	3.1817	0.18177	-0.029411	-0.25151
-0.85985	-0.58824	-0.65672	-0.35452	0.40163	3.0292	0.056225	0.079844	-0.26906
-1	-0.79206	-0.67752	-0.22862	0.1305	3.0686	0.073809	0.2844	-0.40242
-0.79688	-0.6523	-0.035412	0.072146	0.11516	3.1282	0.033094	0.10612	-0.22475
-0.68228	-0.81775	-0.22738	0.080538	0.048112	3.1365	0.001128	-0.021901	-0.49406
-0.90617	-0.98133	-0.23358	-0.23543	-0.0023867	2.8103	0.29202	-0.23225	-0.85266
-0.85247	-0.73556	-0.67205	-0.42223	0.009181	2.1642	0.20421	-0.061186	-0.85779
-0.71774	-0.32665	-0.83284	-0.42184	0.13773	1.9394	0.087943	-0.4731	-0.89072
-0.74288	-0.48106	-0.54645	-0.47758	0.16036	1.542	0.26917	-0.21251	-1
-0.97072	-0.35356	-0.63952	-0.45345	0.26124	1.7214	0.66806	-0.56089	-0.89396
-0.72001	-0.25784	-0.7903	-0.47229	0.37882	1.6932	0.56352	-0.4797	-0.55203
-0.67435	-0.44218	-0.4806	-0.39606	0.058767	1.8637	0.68216	-0.65023	-0.41038
-0.42882	-0.68292	-0.58583	-0.29154	0.23753	2.0365	0.28081	-0.63855	-0.46785
-0.46171	-0.78239	-0.2181	-0.17971	0.074202	1.2948	0.36515	-0.39434	-0.5367
-0.51185	-0.77167	-0.10515	-0.36222	0.23853	1.0593	0.28758	-0.26521	-0.44888
-0.54077	-0.70139	0.42919	-0.42851	0.30436	1.0354	0.059433	-0.40746	-0.44626
-0.63307	-0.5331	0.55479	-0.39263	-0.15402	1.0715	-0.13267	-0.44022	-0.36839
-0.54988	-0.93501	0.97116	-0.35362	-0.23478	1.0855	-0.27158	-0.80247	-0.76312
-0.36071	-0.86414	0.41274	-0.30698	-0.16691	0.72502	-0.15621	-0.11166	-0.75416
-0.35942	-0.47165	0.36407	-0.38196	-0.090738	0.43599	-0.24457	-0.24693	-0.38407
-0.36008	0.20868	-0.61728	-0.50727	-0.093138	0.72857	-0.46187	-0.52182	-0.69218
-0.18786	0.053514	-0.65708	-0.73882	-0.027415	0.71105	-0.38379	-0.54752	-0.17089
-0.10346	0.11031	-0.99442	-0.71317	-0.14389	0.2495	-0.25992	-0.32163	-0.28922
-0.10058	0.29658	-0.59881	-0.61319	-0.3522	0.056881	-0.34392	-0.46422	-0.19387
0.090947	0.23415	-0.42566	-0.48845	-0.25999	-0.09924	0.32472	-0.073497	0.27937
0.16894	0.77485	-0.32212	-0.37004	0.24701	-0.66951	0.13122	-0.54848	0.04127
-0.0017106	0.54015	-0.48363	-0.010422	0.50173	-0.57008	-0.014126	-0.83968	0.25665
0.014991	0.34687	0.045618	-0.0472	0.44945	-0.36136	-0.13336	-0.097286	0.87862
0.0029447	0.4738	0.096254	-0.089975	0.45841	-0.365	0.42647	-0.36511	0.56379
0.1958	0.1236	-0.46828	-0.096499	0.38358	-0.1757	0.65362	-0.63831	0.46327
0.45198	0.0071104	-0.96138	0.027392	-0.27938	-0.48851	0.43489	-0.48435	0.38725
0.32383	-0.2487	-0.71862	0.20779	-0.21386	-0.887	0.11814	-0.28499	-0.039392
0.023998	-0.20847	-0.32396	0.17277	-0.1859	-1	-0.038832	-0.45274	0.13076
0.055138	-0.16772	0.44262	-0.030277	-0.17391	-0.51889	0.19569	-0.3775	-0.010734
0.17389	-0.4669	-0.021582	0.14949	-0.073319	0.056358	0.3745	-0.32703	-0.03607
0.27468	-0.30927	0.031695	0.21102	0.39214	0.26492	-0.064052	-0.09451	-0.10244
-0.043733	-0.08834	0.012372	0.038658	-0.083891	0.1706	-0.0018232	0.15233	-0.30042
-0.16923	-0.038053	0.47222	0.27558	0.13344	0.26034	-0.17173	0.4879	0.027767
-0.18825	-0.038853	0.39399	0.42085	-0.12527	0.55685	-0.22051	1.0108	0.1909
-0.14025	0.018173	0.28245	0.29651	-0.3583	0.081394	-0.26065	1.3287	0.11348
-0.013006	0.35215	0.41468	0.33501	0.2569	-0.067354	-0.18954	0.22654	-0.042279
0.19327	0.35849	0.69404	0.13747	0.43266	0.30905	0.0057067	0.90195	-0.52598
0.069668	-0.36534	0.87318	0.17063	-0.33692	0.20043	-0.052898	0.25087	-0.20073
