# Supplementary material for: An incentive circuit for memory dynamics in the mushroom body of Drosophila melanogaster
Source: eLife. 2022 Apr 1;11:e75611. doi: 10.7554/eLife.75611 (PMC8975552; doi:10.7554/eLife.75611)
Supplement: Figure 4—source data 1. [file elife-75611-fig4-data1.zip › realSCREEN_008.xlsx_finaldataM+S_timepoint8.csv]

0.40985	0.25502	1.3967	-1	-1	0.69263	1.7225	-0.78607	1.9194
0.133	0.028713	0.40566	-0.77395	-0.22061	0.39352	0.95888	-0.10944	1.2706
-0.05081	0.0698	-0.55554	-0.55734	-0.56734	-0.31455	0.016739	-0.34472	0.42049
-0.16967	-0.055529	-0.33644	-0.053486	-0.63834	-0.37638	-0.31315	-0.61112	-0.079675
-0.34938	-0.34077	-0.60172	0.72768	-0.71125	-0.60528	-0.69824	-0.49301	-0.53322
-0.35025	-0.3145	-0.639	0.64758	0.2513	-0.49295	-0.45739	0.32445	-0.27645
-0.5256	-0.31721	-0.26083	1.1176	0.18736	-0.37075	-1	-0.02041	-0.35828
-0.48889	-0.21312	0.083243	1.6737	0.018593	-0.55897	-0.81104	-0.21085	-1
-0.31778	-0.1495	-0.24284	2.0056	0.1414	-0.056482	-0.2596	-0.48813	-0.57575
0.006605	0.03877	-0.73769	2.1522	-0.32825	-0.17696	-0.081664	-0.48474	-0.37189
0.10214	-0.069109	-1	1.0948	-0.25567	0.17227	-0.76225	-0.5875	-0.14546
0.11375	0.055563	-0.77751	-0.40639	0.73403	0.078189	-0.57006	-0.10809	-0.20149
0.21076	0.24759	-0.62202	-0.72729	0.78383	-0.34595	-0.38282	0.0055539	-0.011799
0.25299	0.28167	-0.039001	-0.90654	0.018555	-0.40407	-0.54229	0.043703	-0.022274
0.37847	0.21707	0.5128	-0.72915	-0.25555	0.20906	0.093641	0.21889	-0.51179
0.38379	0.17282	0.73815	-0.59125	0.14104	-0.078963	-0.42644	0.085739	-0.75965
0.26329	0.18448	0.71712	-0.52996	0.40877	0.0088655	0.030606	0.30752	-0.19433
0.077726	0.2735	0.55129	-0.89686	0.5174	0.20654	0.22872	-0.073462	-0.13957
-0.0028192	-0.11644	0.52299	-0.72425	0.30849	-0.0060646	0.2689	0.28617	-0.08026
0.12984	-0.15208	-0.26422	-0.26929	0.64707	0.35985	0.010065	0.35885	0.038964
0.17873	-0.11916	-0.031956	-0.30019	0.097076	0.61402	0.51421	0.38702	-0.22964
0.02543	-0.01874	-0.076494	-0.20054	-0.05985	0.45162	0.62348	0.81134	0.53818
-0.20794	-0.0086209	0.50563	-0.35831	0.24019	0.31906	0.81894	0.56822	0.80583
-0.20323	0.049767	0.75167	-0.39432	-0.4582	0.28173	1.0182	0.92009	0.4981
0.17554	0.36442	0.94571	0.3599	-0.54792	0.83339	1.2944	2.1786	2.8963
1.8935	0.8807	3.7486	6.3207	0.87363	5.49	5.3736	4.0904	4.7117
2.4914	0.60163	5.0253	8.6827	2.229	7.2258	6.8279	5.157	4.331
2.5113	0.54899	5.3635	9.6691	3.0905	7.0611	7.2257	5.217	5.1336
2.2333	0.54108	4.5981	10.644	3.581	6.3414	6.9941	5.2429	5.2219
1.9413	0.52049	3.7608	11.124	3.9565	5.6049	6.7529	4.8661	5.4758
1.7072	0.43569	2.8756	11.402	4.3598	5.1345	6.3548	5.0653	5.2196
1.6048	0.34003	2.4107	11.753	4.6444	4.7229	6.1249	5.0647	5.0736
1.5497	0.32492	2.3129	11.696	4.8094	4.2729	5.9651	5.2701	5.0816
1.336	0.29493	2.5646	11.568	4.3258	3.831	5.8187	5.0594	4.5625
1.0289	0.25739	2.5705	11.646	4.0211	3.6312	5.4952	5.3189	5.6393
0.8686	0.23694	3.0726	11.277	3.6334	3.845	5.5379	5.0705	5.4319
0.84566	0.18473	3.2287	11.758	3.5751	3.9843	5.8099	4.8785	4.8374
0.92233	0.34005	3.4079	12.311	3.7805	4.0145	5.9284	4.7172	5.1683
1.08	0.34177	3.3412	12.391	3.7782	4.0611	5.8802	4.6234	6.1663
1.1141	0.40572	3.7739	11.895	4.055	4.1	5.874	4.2485	6.8839
1.1919	0.41906	4.1837	11.967	4.2021	4.1919	6.4527	4.2497	7.8606
1.328	0.44495	3.7549	11.712	4.6524	4.4794	6.6506	4.9199	7.7526
1.4083	0.49203	3.3107	11.976	5.1478	4.6624	6.9457	4.9232	8.6057
1.4397	0.50134	3.7813	12.348	5.3279	4.7235	7.107	5.1226	8.3318
1.261	0.48542	3.7197	12.3	5.1549	4.7221	7.7717	5.2177	8.6174
1.1233	0.68703	3.6242	12.159	5.0777	5.0003	8.2249	5.0804	9.2224
1.1455	0.76752	3.9111	12.011	5.7879	5.2852	8.84	4.875	10.57
1.1386	0.71992	4.41	12.525	6.0018	5.4049	8.9042	4.5953	10.442
1.2062	0.68714	5.1707	12.512	6.1877	5.4198	8.9572	4.4724	10.507
1.138	0.76854	5.3486	12.524	6.4201	5.4115	8.8628	4.2098	10.993
0.75975	0.54831	4.672	11.096	5.9299	4.7476	7.2336	2.5663	9.3905
0.17638	-0.108	3.1915	7.6987	5.4917	4.0311	4.4418	0.94725	6.7171
-0.31149	-0.4702	2.1609	5.2327	4.2965	2.8413	2.9896	0.20352	4.9043
-0.63091	-0.65416	1.6176	3.3982	2.8586	2.1113	2.1888	-0.12101	3.3204
-0.95321	-0.78301	0.88684	2.5633	1.5333	1.5263	1.8829	-0.18873	2.4998
-0.98354	-0.92665	0.8693	2.1783	0.37125	1.08	1.992	-0.2236	2.1043
-0.88617	-1	0.80678	1.9913	0.09727	0.66245	1.6284	-0.18923	1.4436
-0.87023	-0.94741	0.24031	1.7242	-0.20476	0.14267	1.0401	0.40785	1.3491
-0.88827	-0.94777	-0.095135	1.4993	-0.21782	-0.030094	0.7721	-0.19439	0.76217
-0.92028	-0.88449	-0.23289	1.7669	-0.99192	0.17899	0.64547	-0.44717	0.96953
-1	-0.9742	-0.15674	1.9095	-0.71382	0.22179	0.71363	-0.27529	1.4707
-0.89946	-0.99014	0.29802	2.2989	-0.88034	0.40343	0.49448	-0.069956	1.1911
-0.91042	-0.98578	1.093	1.9691	-0.71611	0.25144	0.42338	-0.30064	0.28295
-0.83188	-0.92761	0.68933	1.4868	-0.15966	0.049309	0.061071	-0.7088	0.28691
-0.82409	-0.80313	0.75661	1.6891	-0.54253	-0.27278	0.08132	-0.84073	0.71666
-0.75075	-0.85792	0.47318	2.0259	-0.69745	-0.24797	-0.024004	-0.86487	1.3471
-0.71199	-0.87747	0.31643	1.9114	-0.52645	-0.040625	0.085793	-0.75561	1.0836
-0.75	-0.88302	0.36234	1.6098	-0.32535	-0.11953	-0.20584	-0.82191	1.3665
-0.55205	-0.80246	0.48427	1.8244	-0.58914	-0.1566	0.028094	-1	1.0944
-0.47639	-0.81378	0.49999	1.7548	-0.52746	-0.44152	0.29457	-0.80005	1.8994
-0.35849	-0.71199	0.71691	2.0725	-0.53819	-0.7948	0.086902	-0.68174	0.92974
-0.33234	-0.57788	0.78734	1.907	-0.32307	-0.8034	-0.053249	-0.36068	0.3225
-0.31853	-0.33951	0.36238	1.466	-0.46173	-0.74308	-0.45963	-0.50378	-0.62491
-0.48656	-0.26954	-0.69813	1.0411	-0.6775	-0.83111	-0.59777	-0.71263	-0.74081
-0.488	-0.36552	-0.92814	0.95724	-0.51019	-0.54821	-0.082454	-0.90714	-0.19853
-0.52746	-0.33346	-0.50528	1.2088	-0.74731	-0.7076	0.070427	-0.81891	0.15338
-0.42127	-0.30315	-0.055424	1.1754	-0.38649	-0.9432	0.31605	-0.61568	0.21308
-0.44018	-0.16836	-0.0088985	0.8797	-0.13067	-0.98438	-0.31495	-0.45927	-0.37707
-0.41599	-0.11285	0.14408	0.65687	-0.5569	-1	-0.35552	-0.48583	-0.0026187
-0.38215	-0.0849	0.053117	0.95603	-0.37894	-0.71868	-0.53406	-0.21203	-0.12208
-0.26294	-0.10272	0.054062	0.6131	-0.62089	-0.45042	-0.29485	-0.071247	-0.049131
-0.29038	-0.17371	-0.082792	0.59551	-0.40314	-0.38181	-0.44343	-0.39721	0.68227
-0.16945	-0.34196	-0.49471	0.31179	-0.14556	-0.54781	-0.55412	-0.63681	0.51745
-0.20183	-0.18623	-0.58916	0.64549	0.15026	-0.35239	-0.62138	-0.87078	0.63364
-0.094008	-0.087217	-0.4862	0.79563	0.43562	-0.31959	-0.41248	-0.83548	0.20988
-0.099879	-0.15551	-0.42696	-0.069709	0.45599	0.036468	0.096165	-0.55434	0.061054
-0.062398	-0.1474	-0.030603	-0.14955	0.81367	-0.25407	0.65339	-0.54162	0.24899
-0.17421	-0.19643	0.078269	-0.22672	0.31862	0.032633	0.56042	-0.29223	0.23354
-0.1113	-0.20305	0.39824	-0.046416	0.2871	0.19864	0.38347	-0.27642	-0.11195
0.15663	0.067693	0.20603	-0.19607	-0.13686	0.43752	0.51653	0.070899	0.14826
0.2472	0.12938	0.10529	-0.45585	-0.1596	0.56626	0.4863	-0.15705	0.5089
0.10809	0.058892	0.084772	-0.56767	0.095454	0.37305	0.079625	-0.076465	0.071646
0.09792	0.13471	0.013307	0.19373	0.088489	0.56584	-0.10469	0.12248	0.035806
0.025376	0.034863	0.1394	-0.12278	-0.23899	0.62163	-0.090746	0.27537	0.0071357
0.16549	0.16126	-0.40221	-0.60301	-0.23663	0.30642	0.17502	0.67325	0.14366
0.14388	0.25427	-0.17167	-0.47428	-0.26373	0.045355	0.37852	0.8066	-0.46348
0.24464	0.3686	-0.039299	-0.46883	0.00049181	-0.0036234	-0.046099	0.067693	-0.35888
0.42141	0.25908	0.60144	-0.55312	0.056535	0.31673	-0.32483	0.49632	-0.22977
0.45873	0.16607	0.60822	0.048665	0.2095	0.50129	-0.29049	0.90564	-0.35547
0.42094	0.29294	-0.0081848	-0.71024	0.14398	0.23798	-0.30907	0.7151	-0.64376
