# Supplementary material for: An incentive circuit for memory dynamics in the mushroom body of Drosophila melanogaster
Source: eLife. 2022 Apr 1;11:e75611. doi: 10.7554/eLife.75611 (PMC8975552; doi:10.7554/eLife.75611)
Supplement: Figure 4—source data 1. [file elife-75611-fig4-data1.zip › realSCREEN_008.xlsx_finaldataO_timepoint1.csv]

0.038515	1.9099	0.075661	-1	-0.047382	-1	0.64678	0.31395	-0.42928
0.12829	1.7002	0.078952	-0.65704	0.51161	-0.38344	0.61543	0.38636	0.32672
0.12639	0.83134	-0.38037	-0.11288	0.41906	-0.43917	0.15507	-0.15139	0.27172
0.075469	-0.16283	0.025551	0.072048	0.34071	-0.52281	-0.29665	-0.65426	0.36122
0.039234	-0.54441	0.55919	0.077032	0.42342	-0.76818	-0.66445	-0.40038	0.030716
0.033951	-0.62057	0.48414	0.34038	0.54071	-0.73577	-0.35376	0.12499	-0.18367
0.013422	-0.49902	0.58937	0.35438	0.46992	-0.49312	-0.35853	0.29285	-0.30213
-0.011766	0.010613	0.94796	0.40728	0.31945	-0.35648	-0.039939	-0.019623	-0.046431
0.01817	0.1229	0.50724	0.55727	0.67603	-0.13673	0.19156	-0.55485	-0.19736
0.06485	-0.17011	0.0075354	0.84971	0.38558	0.033515	0.56213	-0.57247	-0.085323
0.086728	-0.12546	-0.52475	0.55071	0.3318	0.23966	0.61135	-0.4805	0.40407
0.05612	0.25906	-0.60638	0.26242	0.37159	0.2822	0.23355	-0.52605	0.14771
0.0024082	0.29696	-0.66016	0.24149	0.15594	0.15641	-0.27062	0.14936	0.032951
-0.02438	0.53617	-0.60792	0.11455	0.10729	0.016386	0.13021	-0.12573	0.098699
-0.028745	0.031209	-0.39174	0.001919	-0.16703	-0.0081591	0.16678	0.23274	0.025992
-0.046111	0.13203	-0.55864	0.085043	-0.60032	0.041392	-0.05463	0.71026	-0.2467
-0.084666	0.34901	-0.62145	0.08343	-0.5807	0.029428	-0.051535	0.38941	-0.33857
-0.097918	-0.4333	-0.21416	0.15905	0.06487	0.1657	-0.02309	-0.1057	-0.15229
-0.082204	-1	0.21657	-0.023761	-0.14907	0.36092	0.14335	0.020007	-0.11699
-0.038749	-0.76917	0.2743	-0.45686	-0.24168	0.40444	0.22366	0.38473	-0.14696
-0.049466	-0.87936	0.36597	-0.70877	-0.57168	0.54238	0.14176	-0.46375	-0.0035439
-0.094114	-0.45455	0.24077	-0.69497	-0.79049	0.72494	-0.19455	0.1206	0.26709
-0.088418	0.030527	0.34301	-0.4541	-0.96964	0.79682	-0.51387	0.44874	0.23936
-0.037008	-0.55119	-0.15065	-0.048319	-1	1.0497	-1	0.4807	0.043002
-0.013808	0.763	1.6135	0.22278	0.25529	2.287	0.49977	1.7965	1.1605
0.55253	13.018	8.0775	4.1247	6.6618	7.9469	8.0021	10.282	9.873
0.53794	12.535	6.5907	3.9511	7.0102	7.2495	7.1223	9.9121	10.174
0.37849	9.2518	4.7702	2.951	6.1288	5.8036	5.4042	8.678	8.7871
0.25179	7.5214	3.9701	2.3069	5.4961	4.9053	4.2299	7.5299	7.4498
0.16658	6.5506	3.6176	2.0756	5.1886	4.4653	3.5642	7.0344	6.6804
0.13954	6.5459	3.0205	1.804	4.9553	4.2696	3.193	6.2869	6.687
0.13006	6.0291	2.7007	1.7517	4.6478	4.1133	2.9999	6.2573	6.4922
0.11058	6.1635	2.2891	1.5523	4.4844	4.0562	2.9136	5.9131	6.3446
0.10246	5.986	2.2088	1.5046	4.3844	4.0485	3.0534	5.7179	6.6154
0.086636	5.7745	2.6243	1.6311	4.5829	4.2088	2.9415	5.6738	6.6888
0.093364	5.5748	2.9553	1.7013	4.37	4.2539	2.9759	5.3752	6.8908
0.10847	5.4943	3.1469	1.6603	4.1551	4.3185	2.8597	5.4056	6.9613
0.08975	5.5769	3.098	1.6345	3.8986	4.4174	2.6892	5.4603	6.8968
0.097398	5.4571	3.0722	1.5269	3.9684	4.4759	2.7774	5.3113	7.1794
0.11545	5.361	3.0746	1.6365	4.018	4.6895	2.87	5.3028	6.8612
0.087625	5.3179	3.0199	1.7326	3.8624	4.7135	3.1863	5.7602	6.6814
0.087069	5.0706	2.9839	1.7521	3.8013	4.7857	2.9838	6.4811	7.4544
0.11093	5.0002	2.8447	1.7282	3.5232	4.8835	2.7937	7.0334	7.3469
0.098376	5.2106	2.848	1.5904	3.5455	5.0407	2.8135	6.9768	7.1419
0.086308	5.2211	2.9557	1.5135	3.7231	5.2038	2.6835	7.088	6.9266
0.07811	5.3711	2.8996	1.5501	3.9536	5.308	2.8393	7.462	7.0154
0.068673	5.3234	2.9393	1.4985	3.8509	5.308	2.7722	7.4404	6.8357
0.067339	5.1106	3.1105	1.5684	4.0251	5.3369	2.6795	7.2192	6.3771
0.045858	5.172	2.9732	1.4637	4.1018	5.3582	2.6081	7.3307	6.8964
0.037892	5.4198	2.9694	1.4412	3.5498	5.3841	2.5174	7.592	7.0048
0.074049	6.649	4.9931	1.6821	3.8603	6.232	3.9713	8.998	6.9609
0.099051	6.1961	5.2475	1.8277	3.8696	6.0801	3.6449	8.6508	5.8545
0.037623	6.2741	5.1665	1.7444	3.283	5.6451	2.8568	7.5382	4.4428
-0.055732	5.7389	4.5679	1.6796	3.0765	5.341	2.3097	6.8132	3.5088
-0.12909	4.9831	3.9033	1.5073	2.7957	5.2189	1.9079	5.7123	2.9723
-0.17884	3.9463	2.9122	1.2071	2.4535	5.2137	1.1596	4.5014	2.569
-0.24119	2.8088	1.9025	1.0329	2.4075	5.0633	0.65595	3.5296	2.3653
-0.30007	2.0141	1.2106	0.91036	2.3518	4.7918	0.25867	2.6924	2.1827
-0.34185	1.6948	0.32441	0.77215	2.245	4.5238	0.17446	2.3879	1.6614
-0.36862	1.2881	-0.58976	0.69673	2.1715	4.4499	0.050498	2.0337	1.3183
-0.4023	1.1474	-0.63612	0.58763	2.0308	4.2436	-0.50771	1.7033	1.3266
-0.41619	1.0059	-0.7392	0.54515	1.814	4.2059	-0.53369	1.6652	1.527
-0.40235	1.2136	-0.65923	0.4825	1.6348	4.0078	-0.25459	1.2911	1.2783
-0.39618	1.1611	-0.27354	0.39478	1.5491	3.9028	0.12454	1.3446	1.0212
-0.41438	0.86119	0.035806	0.62887	1.362	3.9399	0.34558	1.1602	0.86301
-0.43341	0.70413	0.37483	0.66882	1.2881	3.9076	0.19792	0.79657	0.65689
-0.43999	0.63818	0.31784	0.34932	1.3507	3.9421	-0.030793	1.6164	0.84941
-0.47313	0.45254	0.2696	0.23662	1.3271	3.8546	0.034316	1.7328	0.71038
-0.49431	0.39296	0.23934	0.26282	1.2183	3.9932	0.43387	1.4796	0.4248
-0.50741	0.74368	0.25108	0.27766	1.1034	3.9983	0.48251	0.75601	0.41933
-0.52016	0.74161	0.33001	0.21718	0.99722	3.6456	0.3118	0.15739	0.78114
-0.55229	0.75666	0.63406	0.25436	1.0061	3.6622	0.3528	-0.28003	0.95078
-0.55937	0.54026	1.3957	0.21153	0.82183	3.4936	0.19133	-0.70485	0.77044
-0.54519	0.51137	1.5836	0.18319	1.0387	3.464	0.098268	-0.79635	0.75468
-0.53029	0.65633	1.2568	0.093179	0.98041	3.4428	0.45606	-1	0.24469
-0.55224	0.7164	1.0089	0.10012	0.59077	3.442	0.10144	-0.74688	0.25756
-0.56245	0.59016	0.53784	0.16159	0.40202	3.5224	0.46251	-0.59176	0.049116
-0.59503	0.29253	0.42831	-0.0054324	0.26694	3.5735	0.3486	-0.19319	-0.079156
-0.61738	0.3554	0.31029	-0.041712	0.41151	3.5785	0.12164	-0.43523	0.12254
-0.64829	0.17845	0.11712	-0.0086064	0.34625	3.5839	0.098486	-0.46693	0.32197
-0.64468	-0.12935	-0.036446	0.03504	0.13973	3.5077	0.22445	-0.53222	0.31207
-0.63212	0.074623	-0.1346	0.099432	0.062111	3.3646	0.18248	-0.26841	0.019637
-0.6502	0.1505	-0.37239	0.16666	-0.28348	3.314	0.22757	0.2506	-0.032873
-0.67976	0.012588	-0.25847	0.36283	-0.16517	3.3176	0.51289	0.27049	-0.51418
-0.6732	-0.075392	-0.29183	0.15646	-0.03305	3.3103	0.38019	0.10186	-0.5572
-0.69876	0.28426	-0.57142	0.22331	0.042244	3.4762	0.088754	0.077465	-0.63648
-0.75329	0.0080151	-0.71508	0.0777	-0.099708	3.5541	-0.24321	-0.09733	-0.57273
-0.77248	-0.38266	-1	-0.16551	-0.22767	3.5039	-0.58026	0.10572	0.0024469
-0.79413	-0.086019	-0.81009	-0.19777	-0.19238	3.6008	-0.48291	-0.21645	0.30036
-0.81106	-0.12932	-0.35482	-0.0010901	0.033631	3.4723	-0.38367	-0.09564	0.7012
-0.85432	0.085694	-0.084727	-0.032457	-0.27423	3.408	-0.63391	-0.72307	0.51043
-0.90598	0.030875	-0.18863	-0.099671	-0.28942	3.5278	-0.50388	-0.42347	0.54277
-0.92547	-0.18543	-0.085031	-0.23029	0.027625	3.5202	-0.28708	-0.40669	0.72634
-0.92622	-0.25325	0.19368	-0.41513	0.11898	3.5205	-0.3284	-0.1267	0.55267
-0.92247	-0.22372	0.54392	-0.34682	-0.042996	3.5639	-0.13238	0.10924	0.219
-0.93084	-0.35415	0.4724	-0.18345	0.10496	3.8069	-0.039088	0.39398	-0.039777
-0.93946	-0.12111	0.43897	-0.034861	0.19396	3.9149	-0.044889	0.44411	-0.14352
-0.95422	-0.015789	0.23894	0.27685	0.32436	4.0563	0.26835	0.44887	-0.054637
-0.97394	0.44319	0.05616	0.20462	0.23911	4.1191	0.52046	0.70783	-0.73155
-1	0.58778	0.19589	0.34372	-0.10834	4.1444	0.70523	1.1777	-1
