# Supplementary material for: An incentive circuit for memory dynamics in the mushroom body of Drosophila melanogaster
Source: eLife. 2022 Apr 1;11:e75611. doi: 10.7554/eLife.75611 (PMC8975552; doi:10.7554/eLife.75611)
Supplement: Figure 4—source data 1. [file elife-75611-fig4-data1.zip › realSCREEN_008.xlsx_finaldataO_timepoint2.csv]

-1	-0.28325	0.14493	-0.029251	0.46573	0.26784	0.84828	-0.036465	0.87275
0.035842	-0.011275	0.13127	0.0073435	0.46888	0.33461	0.73054	-0.00032592	0.5262
-0.12168	-0.52398	-0.0060464	0.3979	0.034435	0.42084	0.22517	-0.030347	0.55175
-0.37459	-0.11128	-0.060913	0.60313	-0.19807	-0.35945	-0.23492	-0.0028449	0.55395
-0.20704	-0.12309	-0.071493	-0.22817	-0.19545	-1	-0.059693	0.0076903	0.15006
-0.39035	0.28051	-0.0038842	-0.74523	-0.19158	-0.98591	-0.17228	0.0070492	-0.054977
-0.099569	0.5291	0.057238	-1	-0.14259	-0.77638	0.082546	0.052779	-0.45881
0.54608	1.0353	0.038929	-0.81458	0.010193	-0.75682	0.17977	0.022193	-0.57342
0.45441	1.0064	0.02483	-0.98592	0.32022	0.33997	0.27788	0.022892	-0.18581
0.48125	0.78214	0.051052	-0.33159	0.36207	1.309	0.2494	0.025391	0.044739
0.45044	0.53029	0.065948	-0.062263	0.42379	1.2336	0.093437	0.024349	-0.27545
0.39665	0.32478	0.060589	0.58757	0.64316	0.89468	-0.55619	0.071643	-0.18812
0.29339	0.2453	0.058643	1.307	0.31966	0.28562	-0.51033	0.060998	-0.098273
0.063852	-0.30561	0.030791	1.2803	0.44569	-0.68656	-0.36551	0.038938	-0.1765
0.078776	-0.63007	0.025907	0.832	0.24128	-0.79878	-0.042139	0.016566	-0.08575
-0.32022	-0.57285	-0.0083167	0.44311	-0.20793	0.038309	-0.11503	0.012031	-0.10328
-0.40476	-0.55572	-0.05086	0.38869	-0.49195	0.40369	-0.41166	0.030674	0.12147
-0.096278	-0.52591	-0.084647	0.26135	-0.62587	1.1527	-0.19036	0.024612	0.18145
-0.40602	-0.633	-0.13097	-0.14223	-0.25757	0.3913	-0.20977	-0.0035589	0.22419
-0.17267	-0.13006	-0.097794	-0.046656	-0.057318	-0.66436	-0.49311	-0.060916	0.20677
0.29409	0.50204	-0.082152	-0.30617	-0.2766	-0.78548	-0.29798	-0.081493	-0.042271
0.46518	0.54619	-0.11247	-0.46942	-0.29595	-0.066036	0.31545	-0.057715	-0.3599
0.060864	-0.37598	-0.034477	-0.40489	-0.38805	-0.1986	0.47454	-0.073913	-0.32287
-0.027649	-1	0.053901	-0.542	-0.40619	0.0061429	0.18198	-0.07023	-0.50791
1.3587	0.21925	0.29032	-0.17813	1.1079	2.459	2.3468	-0.004236	0.6412
7.3301	9.8561	0.97404	7.053	8.0782	17.654	13.784	0.46127	6.2685
6.9311	10.707	1.0361	7.5711	9.3096	18.211	12.436	0.60297	6.7195
5.064	7.9597	0.81761	5.3662	8.5902	14.174	9.6093	0.56321	6.0064
3.6403	6.0289	0.58173	3.8761	8.0998	11.5	7.7245	0.49774	5.1344
2.8437	4.6024	0.47855	2.9377	7.335	9.7351	6.3992	0.42327	4.6235
2.7085	3.8484	0.41626	2.4584	6.6901	9.0008	5.7131	0.37507	4.3979
2.9561	3.588	0.36556	2.2621	6.2052	8.4142	5.7139	0.34675	4.2042
2.9015	3.5748	0.32761	2.0405	5.5378	8.1538	5.637	0.33218	4.3814
2.9749	3.7103	0.27894	2.2068	5.0204	8.0941	5.9518	0.33022	4.4746
3.0811	3.721	0.25414	1.8722	5.0491	7.6768	5.9884	0.35373	4.5176
2.9635	4.0098	0.25761	1.8259	5.0686	7.4756	6.2088	0.33665	4.7758
2.8674	4.1159	0.22032	1.8473	4.8449	7.5002	6.2955	0.32865	4.7038
3.4117	4.2548	0.20707	2.2376	4.7672	7.4197	5.9985	0.33986	4.8796
3.739	4.4834	0.22709	2.5185	4.6563	7.4632	6.4796	0.31728	4.909
3.397	4.6284	0.24622	2.6637	4.6254	6.9411	6.8719	0.31576	4.6057
3.9539	4.554	0.24493	2.8273	4.5593	6.0509	6.9198	0.3291	4.4093
3.934	4.4978	0.23438	3.2302	4.4559	6.2631	6.7175	0.34285	4.3791
3.613	4.5512	0.16412	3.3799	4.1949	6.874	6.6429	0.33487	4.7277
3.7103	4.4127	0.16121	3.552	4.1522	7.2291	6.586	0.34065	5.0076
4.1624	4.2153	0.14827	3.2759	4.3664	8.0636	6.104	0.31619	4.8528
4.1744	4.4864	0.11825	3.2972	4.2793	8.5909	6.4909	0.31521	5.1757
4.3598	4.846	0.098161	3.0335	3.9252	8.9083	6.8224	0.29802	5.4176
4.4594	4.6605	0.076906	3.053	4.0647	9.0448	6.4788	0.24579	5.5315
4.1302	4.6837	0.042678	2.5824	4.6946	9.453	6.4879	0.24061	5.4113
4.0328	5.0532	0.082512	2.6092	4.6085	9.6853	6.5135	0.24544	5.452
4.6768	6.3186	0.46214	3.3466	5.1461	11.141	8.6816	0.28373	5.5757
4.4882	6.2395	0.516	3.9806	5.1999	10.331	7.5519	0.24402	4.982
3.5575	5.7611	0.45587	3.6732	4.8818	9.045	6.1631	0.14484	3.8033
2.7119	5.16	0.41059	3.0852	4.456	7.5357	4.7188	0.066392	2.8217
2.1368	4.0682	0.29311	2.4308	3.9441	7.2289	4.1358	-0.025924	2.2565
1.7357	3.148	0.14163	1.7512	3.7639	7.0862	3.3372	-0.1206	2.1049
1.2252	2.1205	0.030208	1.1619	3.2684	6.6759	2.887	-0.20304	1.8143
1.0344	1.7492	-0.026644	0.75142	2.2593	5.7776	2.3573	-0.25788	1.3245
0.81111	1.0096	-0.15917	0.60771	1.7535	5.4809	1.8108	-0.28832	0.99435
0.57499	0.86368	-0.21538	0.4716	1.7644	5.0047	1.6513	-0.33155	0.71298
0.22563	0.74793	-0.25401	0.79029	1.2493	4.1871	1.154	-0.37429	0.75658
0.35994	1.033	-0.2775	1.0134	0.98943	3.1164	0.92738	-0.39101	0.43413
0.32117	1.6925	-0.33682	0.31059	0.84712	2.1447	0.65576	-0.42376	0.41725
0.062383	1.2467	-0.34657	0.052864	1.6154	2.2167	0.76955	-0.4532	0.30379
0.15599	1.0961	-0.31874	-0.081399	2.0192	1.8505	1.2486	-0.45454	0.16604
0.3314	0.40157	-0.3179	-0.17595	1.7025	1.6526	1.4559	-0.4746	0.14801
0.0096043	0.098579	-0.32752	-0.041851	1.4307	1.4841	1.5838	-0.497	0.50901
0.11741	-0.15078	-0.34678	-0.32874	0.85317	2.0071	1.3539	-0.49359	0.66932
0.47915	-0.27238	-0.29663	-0.31817	0.35157	1.493	1.3536	-0.54779	0.42884
0.029218	-0.39273	-0.28602	-0.75272	-0.073982	1.1127	1.6978	-0.56502	0.40922
0.027004	-0.40005	-0.31349	-0.79365	-0.64465	0.73527	1.3349	-0.60874	0.34346
-0.17816	-0.34907	-0.39288	-0.51401	-0.73385	0.57879	1.3281	-0.62448	0.62026
0.17884	-0.043646	-0.44547	-0.36745	-0.66463	0.45835	1.0652	-0.62662	0.73325
0.2137	0.27726	-0.39106	-0.055559	-0.19535	0.29297	0.57581	-0.61885	0.83106
0.036828	0.36433	-0.39286	-0.13985	0.22419	-0.28469	0.47394	-0.62895	0.78667
-0.18309	0.1819	-0.38657	-0.37037	0.70619	-0.54033	0.45737	-0.65341	0.50312
-0.36263	0.1829	-0.39878	-0.51536	1.1673	-0.32417	0.63802	-0.67311	0.40384
-0.16021	0.37863	-0.47007	-0.46505	0.84876	-0.57812	0.4197	-0.72371	0.37163
0.041367	0.23348	-0.51165	-0.27021	0.83139	-0.37645	0.84304	-0.73161	0.24923
0.27594	-0.1582	-0.48564	-0.24531	0.51895	-0.090998	0.84254	-0.74642	0.10214
0.14973	-0.25034	-0.49996	-0.16772	0.91743	-0.03486	0.38316	-0.75594	0.057881
0.11368	-0.14736	-0.5657	-0.53232	0.48991	0.73029	0.50324	-0.80434	0.1481
-0.21425	0.13707	-0.58523	-0.65261	-0.25033	0.56632	0.29047	-0.80354	-0.012048
-0.17234	0.33906	-0.60387	-0.58185	-0.31599	-0.15247	-0.071708	-0.80273	-0.21448
0.06996	0.42368	-0.63668	-0.51829	-0.60628	0.0099853	-0.33308	-0.81271	-0.39499
0.31967	0.75906	-0.69842	-0.60142	-0.70845	-0.22901	-0.61128	-0.84451	-0.070865
-0.10175	0.273	-0.70845	-0.34873	-0.50806	-0.40607	-0.62905	-0.85517	-0.035258
-0.19933	0.56747	-0.73005	-0.25084	-0.41526	-0.29109	-0.43901	-0.87225	-0.034962
0.10492	0.33956	-0.84565	-0.58003	-0.57231	-0.30584	-0.60594	-0.90096	0.15042
-0.17187	-0.061943	-0.88647	-0.40477	-0.80389	-0.56789	-0.43463	-0.88175	0.16592
-0.17866	-0.12915	-0.88266	-0.33746	-0.65245	-0.33958	-0.728	-0.89239	0.028783
0.034443	-0.067871	-0.88097	-0.28583	-1	-0.19301	-1	-0.91319	0.12309
0.27216	-0.12057	-0.96169	-0.21455	-0.78634	-0.32124	-0.99501	-0.91733	0.39495
0.11527	-0.30103	-0.93187	0.17977	-0.31807	0.09265	-0.57061	-0.91898	0.028274
-0.27484	-0.50987	-0.93517	0.84741	0.12052	-0.023101	-0.32385	-0.91618	-0.015819
0.069262	-0.25301	-0.96299	0.67332	0.28181	0.028666	0.15679	-0.9406	-0.15502
-0.063655	0.13649	-1	0.83519	0.40716	0.4676	0.80185	-0.94042	0.13386
0.070601	0.10419	-0.95936	0.86846	0.47119	0.62033	0.73235	-0.96541	0.37814
0.056105	-0.25008	-0.97967	0.92389	0.71001	1.239	0.52331	-0.97807	-0.3025
-0.093587	-0.62184	-0.96463	1.1179	0.89391	0.25586	0.95691	-1	-1
