# Supplementary material for: An incentive circuit for memory dynamics in the mushroom body of Drosophila melanogaster
Source: eLife. 2022 Apr 1;11:e75611. doi: 10.7554/eLife.75611 (PMC8975552; doi:10.7554/eLife.75611)
Supplement: Figure 4—source data 1. [file elife-75611-fig4-data1.zip › realSCREEN_008.xlsx_finaldataO_timepoint3.csv]

-0.20315	-0.24231	0.18548	0.49826	1.4449	-1	3.3621	-0.11181	-0.25697
0.029481	0.033743	-0.070633	0.078928	1.0886	0.062627	2.6404	0.38288	0.42786
-0.091089	-0.50028	-0.71599	-0.25132	-0.11182	0.21575	1.8029	-0.15591	0.5116
-0.40637	-1	0.57717	-0.31475	-0.58709	-0.42525	0.56783	0.27811	0.067093
-0.35152	-0.72105	0.40939	-0.026017	-0.36812	-0.92224	-0.081311	-0.0060915	-0.088121
-0.58699	-0.33712	-0.078353	-0.19365	-0.4587	-0.65987	-0.23051	-0.84488	-0.31088
-0.4142	-0.37145	0.79989	-0.62224	-0.68694	-0.070935	-0.68349	-0.64878	-0.10804
-0.31711	-0.062182	-0.27599	-1	-0.27022	-0.099485	-0.86538	-0.18395	0.23306
-0.066607	0.10194	-0.51227	-0.37399	0.53828	-0.29983	-0.69045	0.32654	0.10093
0.038743	-0.061214	-0.31998	0.65514	0.80732	-0.2336	-0.37905	0.61714	-0.051821
0.020219	-0.17275	-0.51134	0.56673	0.93124	0.77028	0.17817	0.45716	-0.034228
0.086761	0.20328	0.80766	1.2544	1.0152	1.049	0.58621	0.19519	-0.22394
0.29392	0.12683	1.2	0.55873	1.1431	1.1894	0.8046	-0.11777	-0.038884
0.086721	-0.06054	0.5487	0.44389	0.73857	0.64199	0.16519	-0.37266	0.27861
0.28006	0.025323	0.06711	0.17176	-0.01579	-0.14573	-0.07614	-0.38682	0.20457
0.2541	0.21921	-0.69572	0.40164	-0.74086	0.32315	-0.76401	-0.51308	0.51396
0.20134	0.38555	-0.72741	0.54946	-0.85185	-0.12461	-0.84275	-1	0.65244
0.274	0.6068	-0.90918	0.33618	-0.56461	0.19516	-1	-0.64118	0.44342
0.12834	0.78042	0.1801	-0.48623	-0.46076	-0.00089522	-0.78586	-0.062436	0.24758
-0.067708	0.58554	1.3165	-0.93001	-0.098949	0.32941	-0.70629	0.082396	-0.16485
0.18346	0.34893	0.99925	-0.22862	-0.40495	0.66344	-0.81104	0.53601	-0.42235
0.3	0.4114	-0.50933	-0.10636	-0.61408	0.034577	-0.55429	1.1246	-0.53802
0.34245	-0.22414	-0.76506	-0.54981	-0.83568	-0.5125	-0.73132	0.84841	-0.80691
-0.014868	-0.07594	-1	-0.43214	-0.63677	-0.97975	-0.90544	0.19692	-0.63613
0.12321	1.5195	0.9517	0.56733	1.3021	1.9786	1.495	0.88982	0.49274
4.0088	6.2654	13.52	6.1192	11.398	14.465	12.82	5.7783	7.2054
4.8517	5.7924	14.814	7.5375	16.066	14.726	14.182	7.5411	8.1907
3.8436	3.8608	12.437	7.1072	15.079	12.507	12.295	7.4135	6.7911
2.816	2.5288	10.298	5.5739	13.294	10.224	9.8773	7.0675	5.8159
2.1222	1.7915	9.3751	4.7755	12.047	9.2332	8.6323	7.05	5.1978
1.9707	1.54	8.2041	4.234	11.196	8.28	7.9135	6.9143	4.8672
1.8256	1.3484	7.4858	3.8031	10.665	7.7342	7.6709	6.3392	4.8466
1.7668	1.5016	7.5881	3.4762	10.186	7.5265	7.7515	5.736	4.767
1.702	1.4666	7.4451	3.4237	10.128	7.7359	7.9192	5.7429	5.0452
1.6682	1.3432	7.3077	3.3311	10.232	7.4835	8.6463	5.8637	5.3321
1.9066	1.3351	6.8928	3.5963	9.8843	7.5568	8.4421	5.7865	5.143
1.8726	1.2631	6.5351	3.71	10.001	7.9403	8.2161	6.0243	5.2783
1.7743	1.5355	6.3964	3.8747	9.9631	8.0236	8.6719	6.2213	5.7006
1.814	1.5789	6.1176	4.038	10.143	8.0566	8.7205	6.6386	5.9237
1.9517	1.5174	6.205	4.1302	9.9509	8.1753	8.7179	7.3027	5.9018
1.8916	1.7159	6.4424	3.9646	9.9404	8.1401	8.6159	7.3541	5.6679
1.854	1.894	6.4147	4.0141	10.4	8.3076	8.9334	7.3662	5.7278
1.9331	2.0833	6.1327	4.3414	10.686	8.1764	8.8283	7.2047	6.0166
1.9297	2.1267	6.3978	4.3639	10.657	8.03	8.4158	7.3034	6.0965
2.0015	1.9961	6.7475	3.9182	10.49	8.1206	8.0671	7.8249	5.9484
1.9254	2.0861	7.2847	4.0423	10.356	8.4555	7.8677	7.7755	5.7065
1.9087	1.9914	7.0607	4.2171	10.641	8.2891	8.1324	7.1538	5.5239
2.0738	2.1721	6.9053	4.0133	11.188	7.9688	8.1516	7.3083	5.5608
2.0295	2.23	7.3797	4.0886	11.169	7.9544	7.7701	7.2543	5.4875
1.9702	2.4956	7.5883	4.0502	11.237	8.4565	7.6395	7.3299	5.6515
2.2018	3.2202	9.8762	4.9331	12.401	11.281	10.148	7.7028	5.9635
2.1967	2.8236	11.282	5.4625	11.997	10.705	9.3388	6.8155	5.0565
1.7766	2.5952	11.057	5.0565	10.758	9.6069	8.1832	5.4151	4.1915
1.119	2.2795	10.079	3.6809	9.5086	8.7605	7.172	4.3629	3.6155
0.40219	1.8081	8.9559	2.76	8.7308	8.3296	6.3342	3.5382	3.5748
-0.081144	1.034	6.7916	2.1498	8.7468	7.9565	5.4609	2.8593	3.2546
-0.47196	0.55274	4.5858	1.7856	8.2426	7.4917	4.2079	2.1973	2.6675
-0.66678	0.42728	3.6407	1.4391	7.3767	7.0317	2.7206	1.8205	2.478
-0.81105	0.35392	3.2463	1.1611	6.4595	6.5802	1.6438	1.5541	1.7057
-0.7113	0.11769	2.7251	1.0416	6.0105	6.1024	1.0071	1.223	1.4124
-0.89595	-0.15775	2.6091	0.7284	5.7956	5.5554	0.70559	0.83462	0.96941
-0.88191	-0.44264	2.648	0.72184	5.2342	5.3038	0.41564	0.61504	0.53391
-0.82011	-0.47704	2.6385	0.71885	5.0312	4.2457	0.74167	0.53733	0.73045
-0.79209	-0.46635	2.2058	0.56	4.874	3.9589	1.1997	0.71182	1.1103
-0.83444	-0.42151	2.0965	0.67619	4.4797	3.7589	1.082	0.78146	1.541
-0.92125	-0.2828	2.5562	0.33704	4.2138	3.0301	1.0367	0.74113	1.1959
-0.92654	-0.64075	3.2687	0.40047	4.21	2.2714	0.73398	0.90066	0.93329
-0.70143	-0.63562	4.3113	0.19559	3.5655	1.8774	1.1813	0.99058	0.83362
-0.96233	-0.70142	3.4236	0.1655	3.3487	1.5409	1.1395	0.87334	0.49522
-0.91326	-0.55222	2.8169	0.34191	3.0554	1.6112	0.63373	1.0242	0.69306
-0.82433	-0.41056	3.044	0.1732	2.4495	2.0438	1.5705	0.62286	0.63873
-1	-0.3509	2.5338	0.085674	2.0282	2.5531	2.1707	0.36762	1.1704
-0.74631	-0.64301	2.0212	-0.85761	2.4591	2.3663	2.032	0.312	1.4744
-0.75672	-0.70828	1.6742	-0.78038	2.5695	2.1248	0.79338	0.16942	1.3325
-0.93437	-0.72412	1.1539	-0.63179	2.5324	1.5093	0.73695	-0.16697	1.0389
-0.57721	-0.60554	0.57907	-0.65156	1.9891	0.97511	0.17413	-0.14483	1.0953
-0.15738	-0.22695	-0.1066	-0.5077	1.4678	0.4775	0.45707	-0.42771	0.89321
-0.18049	-0.46699	-0.47094	-0.35328	0.96016	0.20607	0.91661	-0.58163	0.84083
-0.21205	-0.78442	-0.61523	0.20625	0.44487	0.12408	1.3585	-0.54911	0.94302
-0.073161	-0.68732	0.36491	0.3667	0.44184	0.092453	1.2128	-0.64557	0.46855
-0.25112	-0.74118	0.71736	0.4338	-0.18157	-0.33731	0.51068	-0.43767	0.13407
-0.087036	-0.59231	1.218	0.26437	-0.19452	-0.55744	0.24569	-0.18437	0.17886
-0.10004	-0.54854	0.51213	-0.043733	-0.18942	-0.71175	0.26304	0.021229	0.62653
-0.10252	-0.36702	0.0531	0.23036	-0.35296	-0.57668	0.66718	0.068317	0.41377
-0.13408	-0.089653	-0.18947	0.17092	-0.62231	-0.731	0.30017	-0.28758	0.31282
-0.11445	-0.030334	-0.17872	0.29702	-1	-0.84512	0.12096	-0.17076	0.41621
-0.01883	0.38155	0.012353	0.57292	-0.89423	-0.28204	0.020547	-0.46874	0.93357
0.058744	0.85894	-0.43283	0.0043218	-0.82473	-0.53188	-0.17463	-0.46131	0.70423
0.31051	0.82285	-0.16295	0.48689	-0.58825	-0.30057	-0.6779	-0.17768	0.86326
0.68785	0.86665	-0.58845	0.46856	-0.808	-0.37947	-0.40141	0.033195	0.43291
0.6063	0.78736	-0.35191	0.43821	-0.76904	-0.074794	-0.37502	0.084449	-0.17738
0.31593	0.87292	0.52792	0.64019	-0.70179	0.10129	-0.46573	-0.036804	-0.59456
0.30706	0.67128	0.43548	0.22241	-0.64655	0.07217	-0.91385	0.23507	-0.62702
-0.079009	0.036888	0.48949	0.16316	-0.46627	0.34497	-0.6446	0.26483	-0.7148
0.119	-0.41764	0.18908	-0.04023	-0.36423	1.004	-0.17346	0.11811	-0.46154
0.41232	-0.48647	0.10993	-0.26091	0.42616	0.81467	-0.39246	0.11973	-0.53827
0.12045	-0.16017	0.15447	-0.44276	0.46286	0.27209	-0.30371	0.51961	-0.64631
-0.20989	-0.30558	-0.41759	-0.49029	0.52444	-0.1439	0.63183	0.52008	-0.80839
-0.40986	-0.31095	-0.48842	-0.76697	1.0987	-0.39425	0.6557	0.4182	-0.8705
-0.7048	-0.16952	-0.95304	-0.40549	1.2354	-0.34149	1.0762	0.4262	-1
