# Supplementary material for: An incentive circuit for memory dynamics in the mushroom body of Drosophila melanogaster
Source: eLife. 2022 Apr 1;11:e75611. doi: 10.7554/eLife.75611 (PMC8975552; doi:10.7554/eLife.75611)
Supplement: Figure 4—source data 1. [file elife-75611-fig4-data1.zip › realSCREEN_008.xlsx_finaldataO_timepoint4.csv]

-0.13018	1.0509	0.76964	0.75545	0.059755	0.87099	4.2348	0.64528	3.0349
0.8965	0.81663	0.69726	-0.37844	0.39893	0.28688	2.3435	1.3737	2.2581
0.6225	0.52388	0.30096	-0.48698	0.67056	-0.082254	0.5706	0.38167	1.0783
-0.10396	0.46981	0.14419	-0.70103	0.47094	-0.497	0.03757	-0.53414	0.17404
-0.24127	0.055073	-0.24047	-0.65853	0.82524	-1	-0.39789	-0.91852	-0.2088
-0.24665	-0.58492	-0.075255	-0.090715	0.59143	-0.8126	-0.77445	-1	-0.63792
-0.34424	-0.47393	-0.067795	-0.047872	-0.060148	-0.32535	-1	-0.77272	-0.72998
-0.57508	-0.23684	-0.34788	0.82758	-0.74217	-0.25094	-0.82495	-0.45752	-0.69911
-0.50317	-0.015232	-0.4099	0.42738	-0.94123	-0.54346	-0.5523	-0.35321	-0.59189
-0.33307	0.52098	-0.035925	0.6412	-0.8591	-0.30458	-0.60846	-0.30169	-0.27618
-0.17673	0.57306	0.7218	0.31937	-0.15684	0.51784	-0.63922	0.1198	-0.34587
0.30622	0.30343	0.48302	-0.46435	-0.013847	1.4015	-0.61121	0.15316	-0.41408
0.31911	-0.32704	0.20577	-0.49928	0.11384	1.4913	-0.37772	0.089802	-0.49351
0.47547	-0.72375	-0.058038	-0.21229	-0.22308	1.3399	-0.57878	0.25101	-0.18342
0.13444	-0.48844	-0.75481	0.14835	-0.7837	0.65498	-0.67813	-0.15335	0.22508
-0.73427	0.12612	-0.5027	0.32458	-0.64141	0.49972	-0.33235	-0.14173	0.29838
-0.69753	0.32449	-0.10086	0.19458	0.065472	-0.22947	0.14195	0.22896	-0.35394
-0.52526	0.18179	-0.050323	-0.48145	1.3788	-0.15663	0.95753	0.27336	-0.2466
-0.0042928	-0.073649	0.35485	-0.30472	0.91706	-0.19289	0.81213	0.50192	-0.31748
0.024715	-0.55888	0.33355	-0.17322	0.035107	-0.77156	-0.00082792	0.24334	-0.48724
-0.12188	-0.61915	-0.12862	-0.10967	-0.55498	-0.43078	-0.10582	0.18863	-0.27778
-0.020647	-0.31087	-0.33674	0.55517	-0.57951	-0.64365	-0.31524	0.23196	-0.38475
0.66829	-0.4228	-0.49303	0.20984	-0.27777	-0.76247	-0.7712	-0.15486	0.080952
1.311	-0.11065	-0.40867	0.20507	0.30668	-0.059487	-0.52955	0.10515	-0.5012
1.701	1.0061	0.68961	1.4039	1.5477	1.4985	2.8814	0.90359	0.07028
6.5321	8.1428	7.0194	7.1984	12.34	10.393	15.772	5.0719	11.015
7.5032	9.1997	8.1517	8.5603	16.618	11.626	17.081	6.6563	12.811
6.0491	6.7016	6.631	8.2328	15.68	9.5666	14.384	6.5255	10.597
4.7897	4.9578	5.1799	7.6133	13.957	7.9357	11.794	6.303	9.1112
4.0189	4.0345	4.3546	6.8394	12.424	7.0218	10.532	5.807	8.2371
3.5947	3.6221	3.5278	6.2435	11.111	6.308	9.6411	5.831	7.9033
3.3348	3.7312	3.1019	5.5321	10.4	5.7455	9.1106	5.7439	7.8371
3.2933	3.0925	2.8202	4.8235	10.16	5.4864	9.1727	5.2246	7.5186
3.5099	3.1356	2.4584	4.6839	10.051	5.35	9.4356	5.3529	7.7679
3.2759	3.2718	2.5116	4.3425	10.245	5.2503	10.284	5.1493	8.0995
3.6325	3.2559	3.0759	4.2705	10.136	5.4515	10.201	5.5603	8.2279
3.8819	3.1029	3.5232	4.905	9.6854	5.3784	10.147	5.3729	8.5956
3.8116	2.7485	3.3586	5.3158	10.172	5.0369	10.55	5.5161	9.3548
3.8151	2.4585	3.0835	5.7591	10.538	5.4202	10.627	5.4593	9.4015
4.0018	2.3986	3.0285	5.9313	10.603	5.6283	10.58	5.4694	9.6042
4.1596	2.5647	3.0511	6.1318	10.431	5.7569	10.562	5.6678	9.1193
4.2682	2.6548	3.3597	6.2689	10.376	6.2949	10.498	6.291	9.3444
4.6077	2.7805	3.4777	6.2681	10.648	6.6867	10.505	6.1793	9.4214
4.5585	2.9176	3.4436	6.3693	10.331	6.6224	10.143	6.0409	9.5048
4.4779	3.0429	3.3851	6.4907	11.001	6.5522	10.036	5.7151	9.1912
4.6551	3.3395	3.6363	6.2558	11.702	6.4828	10.313	5.9131	8.9128
4.4113	3.5219	3.8018	6.7523	11.725	6.6167	10.475	6.1029	9.3175
4.3362	3.3506	3.7795	6.9046	12.059	6.7382	10.281	6.014	9.6879
4.164	3.8457	3.7964	7.01	11.777	6.6319	10.03	5.6851	9.5989
4.6381	3.9615	3.7601	7.3846	12.252	6.7619	10.578	5.5537	9.92
4.9662	5.425	5.3636	7.3774	13.17	7.3322	12.92	5.3966	10.159
4.5211	5.2968	6.1226	6.1835	12.367	6.6763	11.851	4.792	8.4318
3.5553	4.4739	5.8566	4.6489	11.024	5.5652	9.9797	3.9059	6.901
2.3714	3.4132	5.3834	3.4301	9.8005	4.708	8.1791	3.135	5.5723
1.7402	2.3588	4.4029	2.9471	9.2927	3.9677	6.5253	2.3273	4.6845
1.305	1.4159	3.1394	2.4912	8.2435	3.1431	4.7588	1.7575	3.7726
0.56552	0.50231	2.1756	2.0285	7.3093	2.2193	2.9733	1.2339	2.9294
-0.12539	0.22136	1.7313	1.6032	6.9338	2.0864	1.8193	0.77683	1.7954
-0.48016	-0.072223	1.6006	1.3712	6.9724	1.739	0.92371	0.54468	0.74915
-0.58934	-0.44398	1.6628	1	6.3012	1.4512	0.53569	0.26277	0.3145
-0.50778	-0.49941	1.5266	1.1607	5.3777	0.96725	0.25061	-0.075855	0.36772
-0.57526	-0.72519	1.8506	1.1004	4.7657	0.63007	0.010397	-0.0044002	0.20527
-0.53912	-1	1.9311	0.84009	4.3075	0.66763	-0.57893	-0.13817	-0.041014
-0.70938	-0.76614	2.0533	1.231	4.1147	0.57958	-0.42613	-0.088608	0.079342
-0.81979	0.00033025	1.8853	1.4741	3.879	0.28234	0.72885	-0.12468	0.22284
-0.47117	-0.066952	1.6152	1.5102	3.6378	0.30072	1.3506	0.075818	0.52919
-0.82947	-0.22214	1.7266	1.1196	3.278	0.21782	1.0891	0.10072	1.2696
-0.45802	-0.43516	1.8181	1.4733	2.6083	0.30374	0.24476	-0.10626	2.3312
0.28956	-0.57504	1.7439	1.6326	2.2338	0.35599	0.092189	-0.22474	2.1818
-0.41278	-0.52036	2.127	1.3928	1.949	0.30235	0.067367	0.02686	1.5156
-0.32144	-0.066312	1.788	1.1556	2.0687	0.19447	0.233	0.24279	0.61058
0.10525	-0.27615	1.8546	0.6805	2.0379	0.21707	0.36111	0.084579	0.24558
-0.1166	-0.22413	1.6161	0.23049	1.2441	0.11911	0.057077	-0.14262	1.0601
-0.14161	0.22726	1.9157	0.17014	0.80814	0.46747	-0.015818	-0.30874	1.3386
0.050465	0.38134	1.7455	-0.2756	0.28133	0.43021	1.3076	-0.58558	0.77124
-0.065185	0.59974	1.2433	-0.19308	0.98603	0.35862	1.1049	-0.63813	0.70269
-0.11978	0.54364	0.89985	-0.06319	1.52	0.27088	0.65784	-0.50086	1.1566
0.21957	0.69959	0.41914	-0.26598	0.91677	0.17885	0.51999	-0.2972	0.56672
0.050765	1.1662	0.0038882	-0.37244	0.79073	0.093363	0.23933	-0.07075	0.6276
0.39393	0.60235	-0.41531	-0.25312	1.0616	0.5299	0.10222	-0.027325	0.60741
0.63924	0.12268	-0.5864	-0.63551	1.1333	0.61966	0.32443	-0.022885	0.63925
0.19246	0.29964	-0.64574	-0.50501	1.4985	0.34255	-0.086046	-0.12968	0.24781
0.40323	0.24906	-0.89555	-0.53224	1.2045	0.096978	0.048823	0.14077	-0.35189
0.16926	-0.16458	-1	-0.73282	0.78416	0.053703	0.062354	0.31487	-0.45819
-0.42373	-0.2656	-0.95638	-1	0.40798	-0.062917	-0.32371	0.46611	-0.63238
-0.4788	-0.43659	-0.30323	-0.90274	-0.073277	-0.2046	-0.61587	0.50568	-1
-0.42746	-0.63256	0.37452	-0.95182	-0.26594	-0.31826	-0.52025	0.4608	-0.66297
-1	-0.65117	0.28967	-0.747	-0.50979	-0.66991	-0.14077	0.58709	-0.42419
-0.98013	-0.38536	0.17365	-0.2204	-0.37199	-0.62783	0.57592	0.38808	-0.57558
-0.78906	-0.54278	0.3975	-0.21167	-0.68347	-0.53203	-0.089567	0.31612	-0.2543
-0.37053	-0.5832	0.21566	-0.033346	-0.65175	-0.40463	-0.48681	0.031962	0.58708
-0.1949	-0.60157	0.20744	-0.11116	-0.33588	-0.19306	-0.25676	-0.50726	0.32957
-0.025124	-0.31513	0.12875	0.053407	-0.35003	-0.11406	0.0064834	-0.3009	0.28898
0.43669	-0.0045939	-0.29511	0.62253	-0.47172	-0.077518	-0.21921	-0.56206	0.17964
0.13054	0.21284	-0.095923	0.64565	-0.38405	0.082376	-0.33043	-0.45954	0.3398
0.31029	0.41277	0.12573	0.75506	-0.53758	-0.11294	-0.33547	-0.25018	0.021249
-0.17838	0.47758	0.067403	0.48838	-0.54192	0.15249	-0.043797	-0.075771	-0.083209
0.055557	0.34577	0.39489	1.0168	-1	0.20619	-0.028577	0.44362	-0.11212
0.7878	0.21417	-0.058049	0.98549	-0.79861	0.32085	0.56048	0.32867	-0.019902
0.6929	0.26674	0.005023	1.0088	-0.41444	0.41345	0.83174	-0.24709	0.43136
