# Supplementary material for: An incentive circuit for memory dynamics in the mushroom body of Drosophila melanogaster
Source: eLife. 2022 Apr 1;11:e75611. doi: 10.7554/eLife.75611 (PMC8975552; doi:10.7554/eLife.75611)
Supplement: Figure 4—source data 1. [file elife-75611-fig4-data1.zip › realSCREEN_008.xlsx_finaldataO_timepoint5.csv]

-1	1.3105	0.5467	0.80682	1.8692	-0.89918	1.7179	-0.12494	-0.29325
-0.81596	0.94011	0.73553	0.18877	1.1211	-0.55858	1.6554	0.74405	-0.28523
-0.66522	-0.67884	0.40545	0.13681	1.2805	-0.6745	1.0236	0.049956	0.053593
-0.68584	-0.83196	-0.40886	0.099682	0.14857	-1	0.23958	0.81022	0.064491
-0.58059	-0.39171	-0.73386	-0.89269	0.034681	-0.9465	-0.3399	0.48478	0.30498
-0.33801	-1	-0.85298	-0.71039	-0.14002	-0.67788	-0.42973	-0.4487	0.074344
-0.33355	-0.96182	-1	-0.73	0.74566	-0.47386	-0.59286	-0.6698	-0.037998
-0.17322	-0.51444	-0.59823	-0.4129	0.65604	-0.25834	-0.86745	-0.78341	-0.013262
0.1356	-0.88753	0.4975	0.04152	-0.1732	0.19571	-1	-0.56801	0.26422
0.27789	-0.31906	0.27361	0.24016	-0.44305	0.50123	-0.80719	-0.14563	0.43063
0.31504	0.60534	0.4564	0.46637	-0.82407	0.59492	-0.62775	-0.36211	0.60982
0.22699	0.00026549	0.21662	-0.050971	0.036214	0.62756	-0.23971	-0.32165	0.25552
0.50535	-0.76886	0.18733	-0.67765	0.5374	0.40971	0.054676	-0.22231	-0.42879
0.82861	0.18199	0.21715	-0.78163	-0.20787	0.12341	0.28286	0.3219	-0.54184
0.54646	0.88045	-0.080495	-0.63621	0.064417	0.10114	0.22108	-0.12027	-0.42433
0.47996	0.52222	-0.24718	-0.29929	-0.36658	0.38875	-0.090412	-0.62253	-0.078127
0.51008	0.53611	0.176	-0.025626	-0.13872	0.5714	-0.16516	-0.28245	-0.42963
0.33243	0.38683	0.025801	-0.17021	0.024306	0.4183	0.015675	0.059793	-0.19479
0.23568	0.37001	-0.11835	0.20062	-0.79785	0.3448	-0.052145	0.61826	0.076032
0.26585	0.046256	-0.064358	0.82492	-0.39073	0.33321	-0.15014	0.82488	0.23744
0.12143	0.13836	-0.19308	0.71019	-0.6177	0.3074	-0.08043	0.46744	0.12233
-0.025046	0.23618	0.04818	0.30674	-0.42176	0.38882	-0.015807	-0.14076	0.14109
-0.087262	0.088524	0.15958	0.61349	-1	0.018716	0.16609	-0.015259	0.16988
-0.076672	0.11104	0.35152	0.75149	-0.99655	0.16376	0.08183	0.44655	-0.077138
0.1779	1.7805	0.74051	0.93838	2.0308	1.4469	2.0924	1.4226	1.7193
1.881	11.088	5.1538	3.073	13.912	6.7346	11.772	8.0613	8.8974
2.1181	13.38	5.8716	3.4223	18.35	7.136	12.261	9.7497	10.07
1.776	10.664	5.0655	2.8271	17.547	6.1332	10.379	10.032	8.7862
1.4036	7.9595	4.0022	2.3152	16.483	5.3761	8.8787	9.836	7.6841
1.2183	6.9253	3.3728	2.1965	15.251	4.9203	7.5904	9.3673	6.6684
1.0011	6.6195	2.8973	1.7957	14.39	4.5884	7.0405	8.9727	6.0602
0.89348	6.1897	2.5694	1.15	14.118	4.353	6.7883	8.4326	5.8641
0.88258	5.8268	2.4883	0.94663	14.188	4.1414	6.4777	8.151	6.1882
0.85251	6.1373	2.387	0.66478	14.11	4.0039	6.1987	8.5719	6.3188
0.78897	6.0221	1.9687	0.48491	14.111	3.9083	6.5565	8.4148	6.6638
0.7751	5.9733	1.9254	0.5151	14.538	3.8172	6.7169	8.4093	6.7804
0.86575	5.7622	1.9379	0.42428	14.605	3.7073	7.0041	8.4142	7.9729
0.8458	5.6174	1.7733	0.4873	15.387	3.7765	7.0597	7.4994	7.9057
0.92049	5.9839	1.671	0.65099	15.453	3.7154	6.8274	7.9606	7.1932
0.9633	6.199	1.7786	0.8808	15.546	3.9092	6.5821	7.7512	7.3662
0.99828	6.1969	1.9657	1.3489	15.768	4.278	6.7739	7.936	7.4491
1.0974	5.9876	1.888	1.4886	16.121	4.3675	6.8461	8.4474	8.0194
1.1323	6.0973	1.7424	1.5734	16.066	4.3965	6.6289	8.8586	8.6016
1.2563	6.2514	1.4793	1.5241	16.286	4.4041	6.713	8.8875	8.333
1.3175	6.352	1.4161	1.7875	16.323	4.3339	6.4709	9.0416	8.349
1.3084	6.3005	1.6322	1.9202	16.99	4.1371	6.3578	8.7861	8.0038
1.3142	6.2182	1.743	1.9156	17.33	4.1747	6.0363	8.3305	7.9023
1.4476	6.4451	1.7154	1.8061	17.459	4.1769	5.9277	8.9428	8.0237
1.4274	6.7757	1.5768	2.0738	17.412	4.0896	6.4126	9.2287	8.3935
1.5228	6.6682	1.6075	2.29	17.169	4.3027	6.6952	9.0083	8.9176
1.6967	8.3012	2.7215	2.4078	17.331	4.7677	8.7043	9.2961	8.4839
1.5256	9.164	3.0254	2.0847	16.482	4.4637	8.5085	8.2313	6.4349
1.1799	8.8653	2.6405	1.251	14.586	4.0917	7.1978	6.7979	4.796
0.93679	7.5262	2.3124	0.41974	13.2	3.7148	6.3914	5.2202	4.8322
0.67427	5.4114	1.7997	0.089119	12.115	3.3739	5.5139	4.0909	4.714
0.42107	3.5217	1.0594	-0.21723	11.213	3.088	4.2627	2.6274	4.6294
0.37889	2.5178	0.3925	-0.4253	10.058	2.8045	3.3531	2.1297	4.2916
0.19936	1.6516	-0.027481	-0.53407	9.2764	2.5517	2.4866	0.80289	4.127
0.072061	0.95813	-0.35441	-0.43251	8.8343	2.2863	1.7951	0.079425	3.7644
0.093384	0.53153	-0.61399	-0.8148	8.6541	1.9244	1.3802	0.029112	3.6106
-0.048843	-0.021994	-0.81986	-0.89832	8.3494	1.4602	1.2962	0.53146	3.6861
-0.11706	0.76958	-0.81869	-0.95818	7.6163	1.4728	1.0767	0.35167	2.8127
-0.068817	1.5424	-0.54556	-0.96667	7.101	1.4956	1.0783	-0.50165	2.9249
-0.063638	1.2984	-0.64089	-0.93413	6.1579	1.3396	0.94953	-0.80148	3.0374
-0.12149	0.79323	-0.57412	-0.93865	5.3595	1.3025	0.77176	-1	2.3656
-0.12829	0.62601	-0.37591	-0.73816	5.0556	1.1811	0.91991	-0.77166	1.8861
-0.054662	-0.11217	-0.035055	-0.6071	5.2611	0.99814	1.2075	-0.93949	1.4599
-0.08205	-0.2044	0.10451	-0.81647	4.7958	0.96558	1.2909	-0.78494	1.7568
-0.091353	-0.42817	-0.14483	-0.85252	4.1936	0.95443	0.63638	-0.92756	0.87779
-0.28032	-0.28023	-0.10625	-1	3.7036	0.78643	0.34844	-0.56576	1.1931
-0.31995	-0.33164	-0.17529	-0.8801	3.4813	0.68181	0.5348	-0.43808	1.5071
-0.16501	-0.17275	-0.06307	-0.77538	2.9418	0.59001	0.34158	-0.62125	1.8885
-0.16468	-0.081353	-0.34788	-0.39397	2.7593	0.25808	0.11558	-0.43605	1.459
-0.21262	-0.58799	-0.52051	0.1301	2.4916	0.18565	0.4274	0.63079	1.6821
-0.21619	-0.58224	-0.68328	-0.26913	1.4105	0.087898	0.46811	-0.29078	1.8479
-0.22129	-0.39073	-0.4958	-0.58412	1.2729	-0.13141	0.45276	-0.068195	0.95303
-0.16227	-0.088273	-0.67021	-0.57706	0.8046	-0.091306	0.013817	-0.48744	0.075242
-0.21698	0.098735	-0.03231	-0.57416	0.60259	0.019716	0.0041315	0.040737	-0.080048
-0.15309	-0.058616	0.13812	-0.6874	0.69241	-0.34222	0.12762	-0.21407	-0.14058
-0.22725	0.5235	0.061368	-0.38852	0.69659	-0.3572	-0.28116	-0.20705	-0.028308
-0.20576	-0.3183	0.20196	-0.35359	0.66265	-0.28703	-0.029723	0.25419	-0.62279
-0.18426	-0.44088	0.34321	-0.38165	0.15449	-0.31851	0.44142	-0.28068	-0.43523
-0.11464	-0.2143	0.39152	-0.2739	-0.28232	-0.50553	0.14925	-0.4313	-0.61938
-0.082502	-0.032594	0.082254	-0.36753	0.19855	-0.46007	0.2181	0.0023606	-1
-0.079493	-0.32224	0.18691	-0.22815	-0.12806	-0.59791	-0.17853	0.21253	-0.43876
-0.15124	-0.51145	0.38515	-0.21188	-0.20392	-0.44115	-0.011929	0.099184	-0.02823
-0.090655	-0.13937	0.55531	-0.23153	-0.36968	-0.54912	0.023136	-0.22193	0.34564
-0.01036	0.46649	0.32995	-0.23106	-0.92896	-0.23178	-0.02841	-0.24222	-0.2108
-0.013876	0.26064	0.011817	-0.26707	-0.62784	-0.43617	-0.10453	-0.22346	0.11135
-0.017282	0.31422	-0.11921	-0.1449	-0.42531	-0.3798	-0.028263	0.072336	0.39406
0.043014	0.16915	-0.41858	-0.13495	-0.73539	-0.16959	-0.15463	0.6712	0.51004
0.1527	-0.15492	-0.35245	0.39811	-0.48718	0.028428	-0.042188	0.38168	0.21976
0.11143	-0.56913	0.097619	0.82421	-0.28312	-0.0079984	-0.27101	1.1853	0.29483
-0.035489	-0.085289	0.067307	0.74574	-0.059392	0.004155	0.09088	0.7688	-0.53068
0.118	1.2053	0.13909	0.31535	-0.17181	0.23822	0.073284	0.19941	-0.76588
0.097843	1.0306	-0.13554	0.070127	0.082976	0.20919	-0.011508	-0.40721	-0.92755
0.076208	0.49305	-0.074207	0.075762	0.59646	0.39061	-0.056132	-0.23674	-0.54461
-0.041193	-0.29156	-0.18192	0.25317	0.85882	0.34589	-0.11014	-0.10148	0.19926
-0.15676	-0.75585	0.055299	0.35302	0.37404	0.35927	0.25047	-0.52395	0.64682
-0.22887	-0.73234	-0.21542	0.41463	0.2296	0.85837	0.15197	-0.54695	1.1571
