# Supplementary material for: An incentive circuit for memory dynamics in the mushroom body of Drosophila melanogaster
Source: eLife. 2022 Apr 1;11:e75611. doi: 10.7554/eLife.75611 (PMC8975552; doi:10.7554/eLife.75611)
Supplement: Figure 4—source data 1. [file elife-75611-fig4-data1.zip › realSCREEN_008.xlsx_finaldataO_timepoint6.csv]

-0.86698	0.88798	2.6931	0.24766	1.6668	0.66958	0.84617	0.50172	0.78971
-0.23598	0.24914	1.483	0.20213	0.5353	0.57793	0.51257	0.048986	-0.1213
0.044879	-0.42493	-0.15965	0.067018	0.05075	0.20916	-0.16628	-0.19602	0.047808
0.043391	-0.90463	-0.031753	-0.023271	-0.63047	-0.31578	-0.36437	-0.1228	-0.56144
-0.49136	-1	-0.26117	-0.19049	-0.42818	-0.59117	0.14055	-0.016156	-0.044073
-0.49247	-0.56515	0.14209	-0.16692	-0.5171	-0.57348	0.12288	0.044059	0.20605
-0.88546	0.036582	0.24054	-0.14219	-0.27309	-0.061663	-0.30036	-0.09782	0.060506
-0.98878	0.49476	-0.018572	-0.20766	-0.0076169	-0.41272	-0.20491	0.20564	0.013883
-0.88403	0.39452	-1	-0.27648	0.11493	-0.25711	-0.43654	-0.0052276	0.031898
-0.24857	0.18363	-0.4864	-0.22857	0.49705	-0.60084	-0.19996	-0.40804	-0.4639
-0.15786	0.069924	0.42058	0.008463	0.75835	-0.42269	0.12745	-0.35136	-0.34676
-0.1811	0.44275	0.3469	0.031704	0.55585	0.4922	0.027807	-0.22242	0.031617
0.04972	0.33982	0.15484	0.093571	0.23608	0.33669	0.23383	0.12878	-0.12975
0.31053	0.47455	-0.17022	0.13435	-0.025604	0.15672	-0.51578	-0.065657	0.29718
0.30936	0.52784	-0.65402	-0.22828	-0.018395	-0.18825	-0.28733	-0.39952	-0.053548
0.50685	0.30721	-0.28044	-0.20695	-0.066142	-0.72728	-0.052178	-0.20554	-0.16724
0.46537	0.032724	-0.10908	-0.1529	-0.25716	-0.76275	-0.25984	-0.046972	-0.0001173
0.46074	0.42864	-0.99638	-0.10104	-0.57688	-0.20348	-0.35945	0.34585	-0.20283
-0.0044845	-0.16386	-0.77809	-0.013046	0.33956	0.59563	-0.10394	0.11632	0.24092
0.29901	-0.4894	-0.46313	0.16086	0.31462	1.1014	0.19153	0.52502	0.087363
0.85026	-0.27316	-0.21863	0.23879	0.15127	0.45272	0.6484	0.47614	-0.58324
1.0382	-0.15828	0.21562	0.27689	-0.58721	0.084537	0.7874	0.052945	0.36355
0.77373	-0.10451	0.13048	0.22246	-0.83272	-0.10115	-0.10579	-0.023407	0.18059
0.28503	-0.78615	-0.19959	0.25391	-1	0.54181	-0.28185	-0.28452	0.32312
0.79434	1.6318	1.5474	0.068541	-0.18618	2.7627	2.1212	0.56032	1.203
4.7519	6.7969	8.7532	0.80056	7.2849	12.758	11.559	4.6061	8.4573
6.0222	6.7056	11.497	0.75986	10.693	14.2	11.883	6.5317	10.083
5.611	5.0709	10.854	0.47616	10.392	12.112	9.7358	6.4943	8.2382
5.0131	3.6713	8.4618	0.22101	9.1001	9.8543	8.1012	6.5001	6.9713
4.0168	2.8011	6.8935	-0.040965	8.1091	8.2928	7.3359	6.2296	6.6118
3.4117	2.4347	6.3829	-0.36846	7.5514	7.3237	6.4153	6.1839	6.3531
3.1797	2.2671	6.2528	-0.49603	7.3823	6.8427	5.8692	5.7572	6.2131
3.1865	2.0326	6.5931	-0.6363	6.9041	6.274	6.0052	5.5043	6.4203
3.0614	1.7095	6.9993	-0.60197	6.7422	6.0736	6.1878	5.2332	6.3236
3.0083	1.5562	6.5449	-0.55071	6.6765	5.7554	6.3257	5.2035	6.4106
3.0411	1.852	6.2567	-0.47171	6.7732	5.8329	6.2314	5.3294	7.0475
3.3491	1.6555	6.2178	-0.26158	6.9945	6.3168	6.1427	5.8389	7.1257
3.2593	1.7217	5.8036	-0.070032	7.0223	6.7018	6.1532	5.5735	6.934
3.6823	2.0157	5.7889	0.03529	6.7833	7.0423	6.2696	5.5473	7.6729
3.8734	2.0796	6.1428	0.050956	7.2311	7.3652	6.2883	5.4276	7.9708
4.08	2.4431	6.4439	-0.25251	7.4241	7.6983	6.6362	5.5407	8.0945
4.0869	2.4222	7.2767	-0.56009	7.4135	7.8846	6.2818	5.3264	8.1653
4.301	2.7227	7.5416	-0.56959	7.7966	7.9625	6.3334	5.1699	8.5441
4.4317	2.9866	7.5844	-0.4542	8.1648	8.4033	6.501	5.289	8.7333
4.604	3.1621	8.0337	-0.38936	8.1242	8.7681	6.2987	5.399	8.5556
4.5463	3.1182	7.5728	-0.32254	7.9962	9.1379	6.7302	5.5494	8.7309
4.8334	3.1385	7.5717	-0.24374	8.1608	8.9461	7.0957	5.3864	8.5531
4.8108	3.4027	7.5548	-0.14445	8.2047	8.8619	6.6479	4.9553	8.4905
4.9749	3.5209	7.5338	0.084463	8.3651	9.3933	6.4357	4.8998	8.2057
5.0399	3.5531	7.2198	0.21097	8.8316	9.6635	6.5994	5.3471	9.1448
5.2613	4.4981	9.7817	0.20767	9.0012	9.7777	8.8493	5.4014	8.5529
4.8689	4.815	9.803	0.20272	8.2353	8.7587	8.744	5.4023	7.1382
4.0719	4.7476	8.8886	-0.03813	7.1808	7.1867	6.9811	4.7404	7.049
3.4232	4.2435	7.5634	-0.29168	6.5277	5.6338	5.3523	3.637	6.3333
2.6015	3.0427	5.4248	-0.52971	5.9098	4.8098	4.6132	2.5326	5.2716
1.6868	1.8063	3.234	-0.68992	5.1737	4.3338	3.4246	1.6448	4.9419
0.94938	0.75287	1.2484	-0.69931	4.7094	3.5599	1.993	0.70214	4.1486
0.5881	-0.17764	1.2481	-0.83831	4.17	2.9764	1.4813	0.18167	3.7438
-0.15687	-0.42033	0.39356	-1	3.8504	1.9825	0.94019	-0.0041843	3.6407
-0.45699	-0.3507	0.41868	-0.97996	3.5053	1.0878	0.46716	-0.10084	3.2012
-0.32397	-0.5635	-0.11659	-0.88305	3.1515	0.4135	0.18144	-0.31283	2.1876
-0.49511	-0.7252	-0.49932	-0.5274	2.8025	0.24337	-0.19713	-0.086401	0.75388
-0.64479	-0.85953	-0.58773	-0.41519	2.6188	-0.29685	-0.39174	-0.29	0.45551
-0.78316	-0.89777	-0.66875	-0.42208	2.1856	-0.23956	-0.56317	-0.49651	1.9611
-0.74986	-0.63595	0.32575	-0.44985	2.1238	-0.21119	-0.47829	-0.34745	1.8845
-0.80328	-0.68974	1.1854	-0.50872	1.8388	-0.25636	-0.8388	-0.47652	2.0029
-0.98525	-0.51648	1.0417	-0.47746	1.3732	-0.40409	-0.6506	-0.33495	1.6891
-0.84822	-0.64122	0.16426	-0.19449	1.2356	-0.65445	-0.80194	-0.37269	1.8169
-0.88604	-0.70821	-0.25289	-0.19328	1.2197	-0.48347	-1	-0.80398	1.2514
-1	-0.63065	-0.2591	0.013594	1.2214	-0.18586	-0.49559	-1	0.77746
-0.83466	-0.42281	-0.13301	0.10523	1.0829	-0.29622	-0.4768	-0.56769	1.318
-0.8696	-0.60179	-0.082509	0.15588	1.0658	-0.55038	-0.30674	-0.33984	1.4127
-0.78259	-0.76104	0.2784	-0.079791	0.92901	-0.36341	0.10175	-0.68995	1.9759
-0.67576	-0.49334	0.36596	-0.31769	1.0648	0.0055146	0.28592	-0.58428	1.3583
-0.77693	-0.13311	0.60222	-0.3651	1.3792	-0.020462	0.26822	-0.0868	0.81172
-0.47048	0.2403	1.031	-0.39126	0.90152	-0.28836	0.23721	-0.095115	0.42907
-0.43499	0.062709	0.44596	-0.33284	0.73936	-0.1594	-0.014552	-0.43385	0.91316
-0.33428	-0.070949	0.31121	-0.37722	0.27638	-0.36277	0.10766	-0.10545	0.441
-0.24531	-0.082434	-0.15158	-0.37831	0.17028	-0.69982	0.015062	-0.13551	-0.43794
-0.39312	-0.21224	-0.16077	-0.12504	-0.2417	-1	-0.42691	-0.012901	-1
-0.31213	-0.18454	0.092313	-0.023871	-0.15074	-0.30979	-0.018559	0.25158	-0.62941
-0.41392	-0.17665	0.18673	0.021841	-0.053652	-0.23598	0.32578	0.19499	-0.62149
-0.36861	-0.30449	-0.78904	0.22754	-0.28815	-0.11937	0.59604	-0.17898	-0.85458
-0.36869	0.28435	-0.64355	0.2546	0.043856	-0.03003	0.58913	-0.26954	-0.85174
0.095236	0.70988	0.29177	0.14972	-0.2222	0.39401	0.058977	0.19771	-0.48945
0.79334	0.28484	0.56959	0.089495	-0.2556	0.43285	0.21212	0.24316	0.11508
0.50294	0.026014	0.25505	0.077678	-0.006773	0.50919	-0.1329	0.28788	0.20913
0.18243	-0.28684	-0.49223	0.053602	-0.32419	0.526	0.20934	0.32237	0.57079
-0.1369	-0.18288	-0.28718	0.025164	-0.44265	0.21032	-0.047028	0.14935	0.74231
-0.1832	-0.24284	0.38205	0.28426	-0.54282	0.18781	-0.34149	0.05076	0.30666
-0.14624	-0.057916	0.48006	0.18976	-0.29063	0.11723	-0.46021	-0.19018	0.79841
-0.076327	0.15233	0.41897	0.13853	-0.2041	0.14821	-0.56154	-0.10509	0.6422
0.35045	-0.10406	-0.50307	0.096124	0.0082317	-0.11742	-0.37593	0.21699	0.76565
0.4135	-0.05383	-0.84931	0.14633	0.24574	-0.18384	-0.05003	-0.050786	-0.25798
0.17647	0.26234	-0.17288	0.25041	0.10382	0.44277	-0.33899	-0.15831	-0.99256
-0.034096	0.1267	0.44914	-0.015197	0.33655	0.58378	-0.45217	-0.075582	-0.72607
0.11239	0.11925	0.51183	-0.048565	0.12322	-0.12895	-0.032627	-0.21989	-0.18335
0.013264	0.043307	0.34111	-0.070625	0.22846	-0.21824	0.34069	0.03526	0.058424
-0.13528	-0.0016283	-0.018661	-0.24326	0.10089	-0.31785	0.6303	-0.036525	-0.0080534
-0.695	-0.090841	-0.19827	-0.29713	0.16888	-0.34201	0.24343	0.011861	0.30262
