# Supplementary material for: An incentive circuit for memory dynamics in the mushroom body of Drosophila melanogaster
Source: eLife. 2022 Apr 1;11:e75611. doi: 10.7554/eLife.75611 (PMC8975552; doi:10.7554/eLife.75611)
Supplement: Figure 4—source data 1. [file elife-75611-fig4-data1.zip › realSCREEN_008.xlsx_finaldataO_timepoint7.csv]

-1	-0.48341	-0.71555	0.21776	1.631	0.50068	1.253	0.8179	-0.12656
-0.91778	-0.22189	1.1902	0.10261	1.2665	0.13166	1.0762	1.1306	-0.072701
-0.8688	-0.11976	0.9585	0.11662	1.1515	-0.13674	0.63875	0.03202	0.45396
-0.96429	-0.1198	-0.16773	-0.010178	1.121	-0.28899	0.099679	-0.8284	-0.039673
-0.99312	-0.082032	-0.93684	0.030154	0.62283	-0.53586	0.14587	-0.65315	-0.053519
-0.89835	0.23786	-1	0.038386	0.098233	-0.56301	0.1033	-0.67795	0.24972
-0.60391	-0.083192	-0.82769	0.069427	-0.26285	-0.47051	-0.33964	0.19228	-0.075919
-0.33381	-0.098991	-0.26628	0.1992	-0.12787	-0.27877	-0.36749	0.004561	-0.63785
0.094912	-0.15735	0.2618	0.29663	-0.20215	0.013863	-0.22084	-0.38726	0.1976
0.33773	-0.1436	0.19776	0.25058	-0.76932	0.29938	-0.59385	0.11632	-0.17252
0.46828	0.17007	0.54007	0.12107	-0.27812	0.81143	-1	0.5769	-0.28629
0.5378	0.20305	-0.028938	0.14586	-0.40122	0.57306	-0.82515	0.50261	-0.7382
0.68568	0.026903	-0.3025	0.18606	-0.19363	0.4915	-0.76752	-0.6967	-0.31645
0.75042	-0.12503	-0.26829	0.070759	-0.19413	0.085057	-0.12671	-0.61246	-0.11119
0.76558	0.041032	0.13222	0.029567	-0.91381	0.19894	-0.21387	-0.66986	0.50079
0.71741	-0.29616	0.45403	0.10325	-1	0.088073	-0.17441	-0.9871	0.38366
0.82326	-0.085835	0.55524	0.088175	-0.49033	0.06745	0.010237	0.27303	0.32326
0.70679	0.035117	0.17338	-0.24566	-0.37059	-0.30597	0.017866	1.1051	0.3268
0.36514	0.20179	0.052357	-0.21532	-0.50413	-0.11687	-0.074631	0.106	0.202
0.12945	0.082343	-0.027028	-0.27143	-0.41847	-0.1349	0.40442	-0.11231	0.4706
0.080824	-0.060904	0.36715	-0.38846	0.11148	-0.074127	0.21033	-0.32686	0.25697
0.027964	0.4435	-0.19164	-0.44081	0.048166	0.15626	0.466	-0.1166	-0.22937
0.10921	0.56215	-0.098794	-0.34799	0.024591	-0.19869	0.18398	0.15607	-0.41357
-0.020376	0.074118	-0.051379	-0.14626	0.051326	-0.31294	0.094473	1.0553	-0.091555
0.36417	0.48659	0.97471	0.19293	0.7874	0.38627	1.533	2.4416	0.43823
2.1578	3.8483	6.3019	0.59044	7.125	7.2275	9.1811	8.9679	5.4272
2.1957	4.6424	9.1311	0.77589	8.8029	8.0971	9.119	10.952	7.1228
1.8747	3.8435	8.0812	0.84297	7.7615	6.8372	7.5695	11.583	6.7727
1.5505	2.9579	6.6009	0.9943	6.7092	5.8679	6.5536	12.069	6.1606
1.2911	2.2803	5.6473	0.94983	5.8303	5.0438	5.9701	11.808	5.5445
1.1501	1.7922	5.1704	1.0336	5.2297	4.6855	5.6145	12.152	4.465
0.91649	1.6086	4.6798	1.0221	4.7745	4.561	5.4153	11.728	4.5988
0.74096	1.4217	4.1078	0.98384	4.6599	4.674	5.3466	11.792	4.8774
0.61344	1.2056	3.9556	0.97634	4.6168	4.8401	5.2543	11.575	5.0721
0.56756	1.104	3.9497	0.80407	4.8946	4.8244	5.1472	10.862	5.1644
0.58542	1.1329	3.7252	0.52261	4.7223	5.0766	5.1368	10.407	4.9621
0.55079	1.1341	3.5162	0.32355	4.6231	4.9273	5.2103	9.9136	5.0579
0.67615	1.1554	3.6374	0.28817	4.5168	4.8643	5.2956	9.69	5.4027
0.71009	1.117	4.0668	0.29463	4.5419	5.1008	5.2901	10.092	5.1432
0.72501	1.2609	4.2016	0.24579	4.7126	5.5415	5.298	10.38	5.8478
0.71076	1.6397	4.3641	0.28699	4.673	5.9837	5.3503	9.9571	5.977
0.6917	1.7373	4.3526	0.47996	4.8694	5.7979	5.6927	10.138	6.5946
0.8015	1.792	4.2357	0.50786	5.0816	5.6466	5.471	10.138	7.2465
0.82069	1.7645	4.0794	0.48453	4.963	6.0188	5.5435	10.794	7.3702
0.98115	1.7015	3.7454	0.39826	5.369	6.52	5.8056	10.886	7.7251
1.1248	1.7176	3.6434	0.3767	5.3938	6.5108	5.6645	11.202	7.9264
1.2098	1.7745	3.3798	0.40759	5.2331	6.5908	5.7995	11.239	7.9149
1.3212	1.7429	3.9311	0.47552	5.396	6.5755	6.0456	11.395	7.9274
1.4962	1.6572	4.7753	0.44514	5.7352	6.51	5.7022	11.528	8.4581
1.7044	1.7257	5.2128	0.41168	5.8057	6.4319	5.7527	11.217	8.4806
1.9539	2.0142	6.4025	0.22034	6.1715	6.5843	7.2649	12.155	8.7869
2.1333	2.122	6.6853	0.22345	5.5895	6.0153	6.6349	11.112	7.8153
1.839	2.0357	6.3402	-0.070379	4.9623	4.9871	5.4914	8.7086	5.973
1.4752	1.6268	5.602	-0.32315	4.2318	4.3372	4.7653	6.9629	4.5045
1.0619	0.94038	4.6378	-0.5518	3.8676	3.7445	3.6625	5.1008	3.8842
0.67964	0.3279	3.1423	-0.60127	3.5877	3.2107	2.7385	3.4721	3.3204
0.39658	-0.12282	1.3111	-0.74992	3.2833	2.5465	1.37	1.9771	3.5639
0.1661	-0.33801	0.41358	-0.88998	3.2093	1.976	0.85735	1.1117	3.6667
0.026593	-0.48838	-0.14257	-0.95108	2.61	1.2719	0.2964	0.45662	3.7837
-0.083148	-0.63157	-0.52021	-0.91146	2.4299	0.66154	0.24832	0.077719	3.2059
-0.067506	-0.87596	-0.33919	-0.85256	2.7051	0.17869	0.14057	0.23031	2.8252
-0.19741	-1	-0.025159	-0.8882	2.9462	-0.28722	-0.29506	-0.48237	2.2342
-0.22735	-0.92101	-0.061847	-0.97417	2.7135	-0.28077	-0.75058	-0.48475	2.1287
-0.20011	-0.95726	-0.082603	-0.9791	2.7535	0.019169	-0.74551	-0.40561	1.807
-0.3488	-0.94589	0.26328	-0.96572	2.5725	-0.22935	-0.67861	-0.52389	1.6493
-0.37872	-0.93371	0.066873	-0.92785	2.2147	-0.33876	-0.49398	-0.87745	1.668
-0.31767	-0.96184	0.21509	-0.98826	1.9326	-0.64456	-0.17002	-0.51659	2.0221
-0.33097	-0.83189	0.61427	-1	1.5348	-0.88122	0.10295	-0.77834	1.8733
-0.3784	-0.95558	0.49363	-0.98799	1.4663	-1	0.24383	-0.29127	1.8846
-0.24031	-0.8906	0.58457	-0.87892	1.5823	-0.7675	0.13507	-0.65084	0.9866
-0.31694	-0.70924	0.26186	-0.88958	1.5291	-0.90653	-0.039866	-0.91151	-0.47516
-0.23483	-0.64702	-0.029332	-0.92281	1.408	-0.79762	-0.007586	-0.98669	-0.41011
-0.091715	-0.52687	0.50902	-0.82659	1.0449	-0.79334	0.24713	-1	-0.10244
-0.10401	-0.35482	0.63622	-0.5983	0.8659	-0.62673	0.33938	-0.67422	-0.23592
-0.1083	-0.47437	0.489	-0.15709	0.75142	-0.62567	0.29618	-0.41345	0.057831
-0.069746	-0.66316	0.89583	0.18208	0.68825	-0.59846	0.11097	-0.14793	0.30612
-0.047911	-0.59182	0.42352	0.33398	0.65142	-0.40124	0.36334	-0.40344	0.35124
-0.095606	-0.3267	-0.27678	0.22061	0.26098	-0.44507	0.55277	-0.22724	0.41761
-0.2744	-0.030209	-0.2057	0.088296	0.26695	-0.46665	0.39019	-0.012293	-0.11793
-0.27757	0.051696	0.088182	0.078387	0.38496	-0.19357	0.3299	-0.20479	-0.40338
-0.35521	0.28894	0.097787	0.29264	0.31616	-0.1858	0.60694	0.61955	-0.54623
-0.20436	0.14814	0.23802	0.35042	0.12098	0.44938	0.5186	0.89705	-0.51524
-0.26845	0.01986	0.54737	0.62582	0.14023	0.38738	0.30677	1.3546	-0.62677
-0.30066	-0.054296	0.88269	0.76114	-0.0059711	0.41411	0.20573	0.50134	-0.98279
-0.223	-0.2057	0.4964	0.72766	-0.090298	0.26415	0.04657	-0.29566	-1
0.002012	-0.13684	0.70631	0.60366	-0.28725	0.3703	-0.030474	-0.38947	-0.25721
0.058388	-0.053489	0.38348	0.25544	-0.12193	0.082917	-0.16388	-0.31963	0.021602
0.0482	-0.0074605	0.0056772	-0.031733	0.1652	0.41547	-0.16688	-0.099444	0.40849
0.0040507	0.25324	-0.14505	-0.035781	0.12771	0.38902	0.053038	-0.31453	1.0229
0.092015	0.53401	-0.29661	-0.074973	-0.22012	0.50656	-0.012742	0.1807	1.3357
-0.054553	0.3932	0.014727	0.1177	-0.3242	0.27021	-0.26177	-0.15041	0.77109
-0.010781	0.26604	0.037864	-0.011191	-0.20728	0.039817	-0.24113	0.15668	0.33826
-0.080148	0.1253	-0.11168	-0.15446	-0.28552	0.11324	-0.47771	-0.62295	0.73083
-0.080094	-0.096243	0.099074	-0.30374	-0.3126	0.044908	-0.26943	-0.19333	0.35173
-0.042623	-0.18007	-0.17436	-0.40871	-0.34617	0.038215	0.053924	-0.10251	-0.47325
-0.027957	-0.22327	-0.29219	-0.46271	-0.094909	0.18939	-0.071643	-0.4404	-0.71598
-0.043972	-0.2275	-0.41479	-0.40136	0.11224	-0.13142	-0.44225	0.056762	-0.02517
-0.0079611	0.22427	-0.4574	-0.35665	0.19046	-0.16793	-0.032802	0.1297	-0.26753
-0.026089	0.035886	-0.83242	-0.32784	0.30714	-0.55945	-0.037593	0.28226	-0.24095
-0.10634	-0.20864	-0.74919	-0.22553	0.55744	-0.65824	-0.13399	0.082195	-0.21314
