# Supplementary material for: An incentive circuit for memory dynamics in the mushroom body of Drosophila melanogaster
Source: eLife. 2022 Apr 1;11:e75611. doi: 10.7554/eLife.75611 (PMC8975552; doi:10.7554/eLife.75611)
Supplement: Figure 4—source data 1. [file elife-75611-fig4-data1.zip › realSCREEN_008.xlsx_finaldataO_timepoint8.csv]

0.34841	-0.67604	1.0845	-0.032563	-0.087272	1.1509	0.15342	0.58063	0.81333
0.2173	-0.26601	0.68851	-0.10435	-0.34752	0.44629	0.45571	0.26853	0.44593
0.082604	-0.070162	0.14697	-0.095465	-0.70005	-0.040461	0.35883	0.4387	0.4296
-0.23508	-0.18077	-0.1429	0.1472	-0.34055	-0.32335	0.12732	0.091363	0.068747
-0.40985	-0.20623	-0.27275	-0.06172	0.0030933	-0.55716	-0.026499	-0.40127	0.15242
-0.57343	0.031888	0.04963	-0.27789	0.39903	-0.8319	-0.40999	-0.73781	0.18915
-0.50571	0.33157	-0.30398	-0.36823	0.67089	-1	-0.1626	-0.75499	-0.50674
-0.42795	0.44691	-0.30078	0.75317	0.11824	-0.92747	-0.29246	-0.55041	-1
-0.24248	0.53978	-0.55741	1.1993	0.22802	-0.29079	-0.34921	-0.77075	-0.83649
-0.05523	0.29284	-0.85596	1.2554	0.4157	0.12629	-0.1588	-0.087086	-0.65373
0.033309	0.39736	-0.38747	1.4952	1.1314	-0.021844	-0.11309	0.53751	-0.30521
-0.0057814	0.48682	-0.10741	1.5116	0.45059	0.2148	0.46086	0.83236	-0.18988
-0.090759	0.28284	-0.13336	0.21861	0.091687	0.096046	1.0825	0.67597	0.39037
-0.11041	0.44352	-0.15008	-0.63727	0.73806	0.08743	1.0058	0.074518	0.5829
-0.16123	-0.057569	-0.13171	-0.46504	0.92332	-0.22965	0.54684	-0.47896	0.32274
0.033041	-0.43739	-0.308	-0.73432	0.65372	-0.038631	-0.202	-0.36756	0.35368
0.29787	0.17397	-0.16085	-1	0.062582	-0.32079	-0.70379	-0.088817	0.43182
0.18663	0.23969	0.12988	-0.76675	-0.2431	0.081546	-0.99683	-0.012327	-0.21702
0.091624	-0.0182	0.49098	-0.51953	-0.75961	0.30605	-0.68317	-0.30692	-0.50127
0.14726	-0.68254	0.62811	-0.40972	-0.57741	0.36438	-0.45819	0.091262	-0.16484
0.069386	-1	0.4712	-0.40649	-1	0.26033	-0.087362	0.3509	0.010233
0.2944	-0.53523	0.025877	-0.18593	-0.6629	0.26528	-0.1466	-0.076819	0.12471
0.4807	0.19018	0.38683	0.0091888	-0.64526	0.66993	0.09346	0.68704	-0.072014
0.53538	0.27276	-0.2898	-0.52434	-0.52263	0.51276	0.50583	0.0049284	0.13156
0.69828	0.7791	0.56015	0.20815	0.17966	1.4511	2.0302	0.72422	0.7413
1.83	5.8303	5.4794	4.0712	5.378	7.8738	10.588	4.902	4.4656
1.8598	7.0902	8.1888	6.2286	7.5822	8.5225	12.359	6.2996	5.7621
1.4244	6.0347	8.1601	7.4301	7.2726	7.7246	10.807	6.7614	5.4468
1.0116	4.6023	7.0704	8.02	6.1786	6.9605	9.1956	7.0508	4.36
0.63561	3.6213	5.8126	8.2882	5.2283	5.9374	8.1447	6.4982	3.9454
0.45397	3.2003	5.0327	8.1724	4.5597	5.3192	7.7597	6.1598	3.6063
0.35434	2.9289	4.8538	8.1653	3.9904	5.024	7.5003	5.703	3.4793
0.21188	2.9094	4.3899	8.528	3.3702	4.8687	7.6083	5.581	3.8871
0.24214	2.7226	4.2907	9.6213	3.1976	4.5406	7.5078	5.5428	3.8441
0.22331	2.4935	3.9452	10.24	3.354	4.9419	7.4059	5.5485	4.1105
0.31974	2.323	4.1104	11.062	3.3383	5.4024	7.4894	5.1532	4.0699
0.30346	2.0102	4.1215	11.642	3.6504	5.4458	7.7268	5.0418	4.1443
0.19753	1.6716	3.9222	11.754	3.5765	5.7216	8.0094	5.6071	4.4351
0.0010756	1.8955	3.983	12.018	3.3704	5.6741	7.9426	5.1934	4.0789
-0.11667	2.2594	4.3022	12.237	3.4468	5.7104	7.7774	5.7295	4.067
-0.10965	2.3106	4.3232	12.252	3.4572	6.0888	7.7385	6.1719	4.3112
-0.17424	2.398	4.2677	12.154	3.7144	6.3762	7.4185	6.1301	4.6671
-0.1707	3.0484	4.6191	12.033	4.1855	6.2974	7.393	6.0339	5.2487
-0.20749	2.8021	4.9076	11.583	5.0124	6.6155	7.5598	6.2477	5.1253
0.027404	3.298	5.0973	9.9915	5.1774	6.6734	8.0242	6.8922	4.8692
-0.05546	6.9219	3.2385	8.1017	5.2702	6.6458	7.6803	6.8095	5.1749
0.24851	6.9778	3.7547	8.6569	5.4927	6.9699	7.728	6.3399	5.9599
0.51146	6.6625	5.0198	9.526	5.8122	6.9541	9.007	6.537	6.097
0.62103	6.5865	5.21	10.691	5.8456	6.8627	9.6528	6.5339	6.4172
0.63972	6.5459	4.996	11.424	5.9018	7.0277	9.5895	6.4116	6.4788
0.93251	6.7205	6.2078	11.002	6.022	7.6672	9.8534	6.4731	6.2511
0.92033	6.7435	6.4331	11.387	5.1145	7.0684	9.2039	6.1247	5.4073
0.63327	6.124	6.5719	10.432	4.1197	6.1166	7.5425	5.6689	4.4738
0.36758	4.813	6.2658	8.8471	3.6081	5.4446	6.5147	4.355	4.1758
0.083478	3.2886	4.7328	7.2803	3.2182	4.9919	5.3562	3.2127	3.7806
-0.12622	2.0417	3.2914	6.4074	3.0932	4.4213	4.5024	2.2357	2.8298
-0.37401	1.441	1.9257	5.7294	2.839	4.0132	3.952	1.6899	2.4218
-0.49567	0.81909	0.99374	5.1808	2.8184	3.6025	3.1713	0.9251	1.9602
-0.66223	0.60407	0.30915	4.3894	2.6998	2.9898	2.6196	0.68327	1.3679
-0.65726	0.29949	0.076564	3.8831	2.4892	2.5244	2.017	0.30817	1.177
-0.72773	0.090464	-0.20294	3.2164	2.3133	2.0773	1.8936	0.14443	0.95535
-0.81941	0.045827	-0.22047	2.9363	2.0511	1.7441	1.6071	-0.48593	0.82709
-0.8667	0.13964	-0.15971	2.8899	1.8775	1.4244	0.94081	-0.44236	0.43165
-0.85721	-0.15556	-0.66219	3.1893	1.4631	1.3277	0.9293	-1	0.39737
-0.93699	-0.071677	-0.72381	2.8671	1.828	1.1482	1.0116	-0.48584	0.18624
-0.96006	-0.077804	-0.8062	2.4743	2.2699	0.82136	1.0368	-0.83045	-0.11802
-0.97683	-0.29021	-0.7921	2.3912	2.1044	0.37187	0.82859	-0.65697	0.18446
-0.88951	-0.26045	-0.48827	1.9658	2.0306	0.30985	0.44751	-0.31959	0.1915
-0.84022	-0.20775	-0.37893	2.1336	2.0453	0.18566	0.55479	-0.36049	0.22214
-0.88477	-0.32553	-0.67695	2.4596	1.8364	0.074659	0.62729	-0.3296	0.79139
-0.89733	-0.09465	-0.70258	2.3578	1.3695	-0.013928	0.54648	-0.71567	0.19163
-0.94648	-0.1693	-1	1.9253	1.2601	-0.14688	0.42767	-0.44801	-0.21776
-0.94822	-0.3395	-0.92592	1.7477	0.84887	-0.28474	0.36232	-0.66018	-0.15297
-0.85856	-0.014018	-0.45889	1.7048	0.64137	-0.61169	0.57511	-0.29197	0.48702
-0.86584	-0.11672	-0.57819	1.6569	0.54057	-0.58161	0.5867	-0.54583	0.41627
-0.89339	-0.20608	-0.43242	1.3971	1.0289	-0.57161	0.67781	-0.1613	0.51803
-1	-0.28124	-0.3372	1.3083	0.80671	-0.54277	0.77417	-0.20436	0.12855
-0.89417	-0.12253	-0.12409	1.2849	0.64283	-0.46275	0.74588	0.041233	0.14231
-0.92443	-0.15278	-0.08128	1.3738	0.537	-0.55532	0.64644	0.15139	-0.068851
-0.87932	-0.099468	0.19311	1.0504	-0.031865	-0.51063	0.11912	-0.37823	-0.011987
-0.7579	0.039445	0.10767	0.77916	0.011863	-0.51018	0.074424	-0.49696	-0.23962
-0.60892	0.45271	0.23349	0.75836	-0.10234	-0.6389	-0.16114	-0.64153	0.055574
-0.43555	0.53092	-0.46959	0.73462	-0.25329	-0.46098	-0.074484	0.52693	-0.14115
-0.3011	0.55584	-0.084814	0.42771	-0.6074	-0.26253	-0.077039	0.91802	-0.1939
-0.15501	0.2461	-0.017572	0.34301	-0.77305	0.048993	-0.2852	1.3079	-0.016685
0.0078008	-0.10561	0.13342	0.29414	-0.9767	0.22304	-0.56665	0.28488	-0.020671
0.158	-0.27274	0.56978	0.1648	-0.63385	0.24993	-0.93927	0.081989	0.20539
0.25402	-0.13679	0.67656	-0.035546	-0.17259	0.034457	-1	-0.19604	-0.25326
0.35138	-0.44126	0.59659	-0.28764	-0.14144	0.30487	-0.52683	-0.43084	0.017976
0.38155	-0.12399	0.6325	-0.2633	0.36418	0.067785	-0.45524	-0.627	-0.077456
0.33296	-0.066233	0.49837	-0.44541	0.16133	-0.02227	-0.41136	-0.26144	-0.02673
0.29046	-0.089221	0.2135	-0.79863	0.21929	-0.015394	-0.25981	-0.21677	-0.3237
0.30822	-0.15615	-0.23903	-0.66899	0.22971	0.28346	-0.085068	-0.28603	-0.011708
0.27725	0.032169	-0.23674	-0.81205	0.33937	0.44958	0.29638	0.06031	-0.003842
0.32084	0.32285	-0.31592	-0.99189	0.075501	0.40875	0.45802	0.23508	-0.24044
0.37894	0.18864	-0.25164	-0.87791	0.041857	0.38626	0.27968	0.56293	0.0084462
0.38254	0.136	0.13254	-0.47482	-0.43009	0.28022	0.26338	0.30018	0.02292
0.38254	-0.099743	-0.14733	-0.39408	-0.041244	0.2176	0.49535	-0.36169	0.20368
0.33092	-0.042303	-0.56348	-0.11254	0.042028	0.037218	0.35674	-0.29166	0.17192
0.33497	-0.013163	-0.25616	-0.15911	0.50085	-0.083017	-0.0075679	0.18784	0.16034
