# Supplementary material for: An incentive circuit for memory dynamics in the mushroom body of Drosophila melanogaster
Source: eLife. 2022 Apr 1;11:e75611. doi: 10.7554/eLife.75611 (PMC8975552; doi:10.7554/eLife.75611)
Supplement: Figure 4—source data 1. [file elife-75611-fig4-data1.zip › realSCREEN_008.xlsx_finaldataO_timepoint9.csv]

0.35925	0.12304	1.7469	-0.37279	-0.52864	0.72252	0.56255	1.1041	1.778
0.11568	0.0085746	0.23517	-0.060788	0.014477	0.36761	0.4037	0.52379	1.1635
0.04866	-0.22449	-0.054251	0.22592	0.48797	0.16111	0.36814	0.072572	0.7461
-0.16066	-0.14446	-0.5196	0.29918	0.21638	-0.029249	-0.19481	-0.019922	0.16731
-0.37135	0.01386	0.16111	0.30716	0.10205	-0.61752	0.029327	-0.01015	0.032613
-0.32368	-0.11315	-0.032146	0.28737	-0.48945	-0.84269	-0.028619	-0.25786	-0.31575
-0.15774	-0.021431	0.15553	0.42866	-0.13058	-1	-0.28085	-0.18841	-0.42338
0.01833	-0.13246	0.51793	0.26609	0.1684	-0.81308	-0.16948	-0.64331	-0.5196
0.11687	-0.20132	0.70719	0.21201	0.63401	-0.51299	-0.10414	-1	-0.81697
0.16326	0.04445	0.81764	0.30579	0.42465	-0.6401	0.017468	-0.48846	-0.69732
0.10042	0.23385	0.28692	0.1027	0.72224	-0.40384	0.27589	-0.49879	-0.59137
-0.16859	0.14528	-0.10374	-0.072853	0.80227	-0.105	-0.039226	-0.1599	-0.42179
-0.15674	0.3015	-0.5065	0.00012098	0.23417	0.32762	-0.47369	-0.49455	-0.29416
-0.38675	0.2004	-0.44504	-0.10459	0.216	0.79395	-0.65661	-0.86434	-0.1802
-0.45917	-0.082279	-0.32907	-0.16527	0.4213	0.8838	-0.82926	-0.25345	-1
-0.15355	0.0076496	0.065745	-0.24057	0.40103	0.66919	-0.2058	-0.36441	-0.84656
0.10394	0.19931	0.039691	-0.24804	-0.2681	0.31643	0.28736	-0.30706	-0.41342
0.37445	-0.15715	-0.23393	-0.29682	-1	0.11753	0.84209	0.11024	-0.012061
0.15241	0.053612	-0.32997	-0.20269	0.20205	0.37438	0.29114	0.54107	0.32093
0.17454	0.28077	-0.47734	-0.054693	-0.048843	0.4463	0.25327	0.55455	0.26068
0.17688	0.03826	-0.081073	-0.20254	-0.87073	0.34432	0.3719	0.62268	0.20992
0.093416	-0.45247	-0.54359	-0.13185	-0.5155	-0.078174	0.22177	0.6305	0.4325
0.00065965	-0.4016	-0.65449	-0.13179	-0.65446	-0.11041	-0.32657	0.70015	0.6858
0.33945	0.28026	-0.4231	-0.14971	-0.54068	-0.3717	-0.61555	0.69092	0.73519
0.5038	0.8443	1.0869	0.41582	0.16205	0.30718	-0.058276	1.5086	1.4656
1.8732	3.1535	6.0267	4.7208	4.1322	4.4121	4.5144	3.5414	4.6199
2.1924	2.8784	5.8126	7.1281	6.1582	5.5221	5.7811	4.6652	4.7218
2.067	1.6958	5.0006	7.8813	6.9136	5.0935	5.3332	4.742	4.221
1.7848	1.0032	3.6667	8.2282	6.7912	4.5626	4.7906	4.8657	4.1371
1.4783	0.5359	3.2273	8.8738	6.2438	4.1596	4.533	4.904	4.0847
1.1305	0.35011	3.394	9.0403	5.37	3.6635	4.5761	4.8939	3.5478
0.81462	0.18766	3.156	8.9568	4.9804	3.6966	4.8446	4.4356	3.1024
0.64968	-0.063223	3.3606	9.3189	5.0093	3.8447	5.0504	4.4495	2.7732
0.68032	-0.24135	3.2154	9.5888	4.6556	3.6536	5.3344	4.4777	2.556
0.66732	-0.21915	3.1369	9.5126	4.3239	3.6917	5.232	3.9195	2.7583
0.57095	-0.22515	3.4977	9.3604	4.4059	3.5071	4.8715	3.8492	2.5592
0.63784	0.00058456	3.6066	8.726	4.6098	3.4565	4.8524	4.1921	2.9745
0.73445	0.32433	3.8483	7.5945	4.6903	3.4626	4.9888	4.3798	3.314
0.8077	0.60658	4.091	6.4197	4.8545	3.7214	4.9232	4.2216	3.8714
0.83103	0.67734	4.1603	5.9674	4.6754	3.6952	5.1632	4.4409	4.0944
0.91809	0.62101	4.0186	5.8519	4.6503	3.5375	5.1101	4.046	4.7559
1.089	0.64682	3.6355	5.8441	4.6821	3.4531	5.1097	4.4174	4.7106
1.14	0.94854	3.3837	5.7188	5.2377	3.6154	5.1388	4.1663	5.0431
1.2546	1.1964	3.4243	5.5961	5.5116	3.862	5.0021	4.3416	4.9511
1.3602	2.216	4.3749	5.2818	6.099	4.0774	5.3205	4.6972	5.4161
1.3999	4.8015	1.869	4.3781	7.0198	4.2402	4.73	4.0336	6.0514
1.6308	4.467	4.1145	5.5365	7.2233	4.6219	5.1165	3.7013	6.0816
1.7847	4.577	5.2193	6.0737	7.6481	4.8589	5.9507	3.9475	6.2489
1.9	4.4649	5.3686	7.1662	8.4219	5.1818	5.9144	4.0452	5.7821
1.9758	4.3501	6.0587	7.8372	9.2341	5.5819	5.9257	3.5911	6.1514
2.1425	4.0426	7.5407	7.487	9.3322	5.4904	6.4005	4.028	6.6164
2.1059	4.0151	7.8009	7.3349	8.0978	4.7669	5.9616	3.9753	5.651
1.9669	3.5265	7.0589	7.348	7.5217	3.9834	4.8551	3.4277	4.6298
1.75	2.376	5.8286	6.9787	6.9991	3.5692	3.9461	2.994	3.5817
1.2218	1.4232	4.689	6.128	6.7903	3.3068	3.2169	2.0128	3.1982
0.59311	0.63355	3.1791	5.7142	6.6249	2.9393	2.572	1.6862	2.9878
0.098181	0.25663	2.1033	5.2553	6.6415	2.6174	1.9319	1.2468	2.3464
-0.065462	-0.15604	1.2927	4.6599	6.5877	2.2574	1.3342	0.56826	1.9683
-0.13086	-0.32839	0.44471	4.1773	6.107	1.8532	1.1532	0.32518	1.5197
0.05464	-0.29111	-0.11169	3.7773	5.7575	1.6001	1.0393	0.23045	1.2385
-0.057622	-0.32085	-0.31766	3.3098	5.55	1.3389	0.99093	0.0088208	1.2259
-0.13006	-0.46024	-0.29123	3.2505	4.966	1.0131	0.95666	-0.33892	0.89492
-0.39317	-0.48955	-0.32042	3.1374	4.6823	0.8433	1.0004	-0.34383	0.84573
-0.5753	-1	-0.35881	2.9359	4.874	0.47916	0.85113	-0.47638	0.8322
-0.75048	-0.91945	-0.5044	2.8327	4.618	0.19543	0.70877	-0.53297	0.67516
-0.92308	-0.75506	-0.34437	2.9084	4.1466	0.18298	0.48087	-0.48379	0.60661
-1	-0.60179	-0.24142	2.7464	3.8463	-0.022077	0.16731	-0.75344	0.55623
-0.93036	-0.54434	-0.4227	2.6015	3.5515	-0.11456	0.036175	-0.66751	0.74513
-0.75098	-0.5299	-0.25148	2.3282	3.0219	-0.058429	0.12919	-0.48716	0.18748
-0.58019	-0.28765	0.46072	2.107	2.4895	-0.10863	0.14514	-0.47246	-0.17887
-0.41334	-0.34463	0.76946	1.9158	2.679	-0.18375	-0.025353	-0.52164	0.1514
-0.49447	-0.32635	0.60154	1.7404	2.2858	-0.24378	0.10359	-0.29366	-0.10471
-0.44615	-0.40082	0.53214	1.6722	1.3612	-0.052161	-0.024109	-0.3562	0.22457
-0.40633	-0.59092	0.29393	1.3273	1.3467	-0.018104	-0.069755	0.1976	0.63486
-0.41334	-0.4863	0.75329	1.1029	1.0337	-0.097997	-0.20865	0.19462	0.43424
-0.43565	-0.45602	0.90593	1.1172	0.90371	-0.016196	-0.1405	-0.25496	0.67879
-0.24035	-0.36006	0.28429	1.2955	0.36913	-0.18041	-0.053176	-0.34612	-0.089591
-0.079849	-0.16231	0.043745	1.1536	0.25974	-0.054184	-0.01286	-0.12021	0.030244
-0.001024	0.070361	0.15275	0.91318	0.49439	0.34043	-0.17946	-0.17328	0.342
-0.27315	0.035747	0.14102	0.80418	0.41845	0.3496	-0.15048	-0.27245	0.23159
-0.421	-0.21483	0.32276	0.70731	0.39746	-0.045601	-0.029856	0.13215	0.34011
-0.42977	-0.48641	0.2643	0.43544	0.20946	-0.10393	0.35451	-0.15671	-0.13348
-0.21065	-0.37877	-0.26301	0.18785	-0.13718	-0.26719	0.67935	-0.15953	-0.082844
-0.032622	-0.22003	-0.48862	-0.1498	-0.48274	-0.29912	0.77162	-0.29661	-0.26158
0.024765	-0.27285	-0.2331	-0.1128	-0.77236	-0.40828	0.69058	-0.32708	0.14405
0.015517	-0.14405	0.055199	-0.41026	-0.94935	-0.2351	0.44687	-0.59272	-0.19511
0.11582	0.16704	0.027829	-0.5822	-0.66293	-0.2925	0.39639	-0.51562	-0.3448
0.22269	0.010758	0.28908	-0.71538	-0.70312	-0.13291	0.44242	-0.012707	0.63392
0.29986	0.006655	0.246	-0.71152	-0.50471	-0.13641	0.38657	0.54771	0.32471
0.53328	-0.22427	-0.75178	-0.2201	-0.33421	-0.24196	-0.19025	-0.015476	0.068086
0.65147	-0.078918	-0.96595	-0.033864	0.025389	-0.032966	-0.10885	0.0044589	0.084641
0.71762	0.066531	-1	0.24386	0.11083	0.082987	-0.0043133	0.050798	-0.10133
0.52525	0.11209	0.16638	0.35292	0.36935	0.12856	0.039492	0.66028	0.060934
0.18591	0.1959	0.69842	0.28155	0.78478	0.0083295	-0.067583	0.45037	0.4768
-0.015201	0.19465	0.53388	0.25122	0.64853	-0.07787	0.27681	-0.059992	0.7579
-0.15211	0.46056	0.47838	0.2297	0.21464	0.056855	-0.080131	-0.20425	-0.51317
-0.25663	0.35768	0.54381	-0.026985	-0.34819	0.043625	0.057621	0.18939	-0.6104
-0.32784	0.28971	0.1101	-0.50715	0.15834	0.18094	-0.45224	0.10812	-0.0049661
-0.33637	0.094577	-0.20587	-1	-0.14377	0.27898	-1	0.12749	-0.54285
-0.41919	0.28986	-0.17053	-0.9927	0.17341	0.28053	-0.95284	-0.15708	-0.60467
