# Supplementary material for: An incentive circuit for memory dynamics in the mushroom body of Drosophila melanogaster
Source: eLife. 2022 Apr 1;11:e75611. doi: 10.7554/eLife.75611 (PMC8975552; doi:10.7554/eLife.75611)
Supplement: Figure 4—source data 1. [file elife-75611-fig4-data1.zip › realSCREEN_011a.xlsx_finaldataM+S_timepoint1.csv]

0.4049	0.72115	0.00079434	0.18506	0.47247	0.27333	0.37431	0.8163
0.20621	0.32337	-0.077042	0.15172	0.25366	0.13308	0.10194	0.24289
0.21853	0.14067	-0.063423	0.23177	0.10044	0.11292	-0.35264	-0.1677
0.10725	0.13077	-0.27938	0.19003	0.061792	0.13325	-0.51267	0.020962
0.10725	0.19572	-0.076457	0.18136	0.065157	0.16415	-0.29258	-0.25675
0.081351	0.12636	0.15844	0.27956	0.1091	0.09878	0.18961	-0.047134
0.22991	0.083729	0.02193	0.010706	0.12402	-0.021824	0.019303	-0.1366
0.10421	0.090082	0.084735	-0.086462	0.17226	-0.0023485	0.098609	-0.25066
0.028167	0.11253	0.2303	-0.18206	0.14518	-0.042329	0.41466	-0.14289
-0.11013	0.020226	0.91658	-0.17683	0.056754	-0.065883	0.071449	0.038318
-0.072533	-0.028277	0.72371	-0.41167	0.0074047	-0.067415	0.0020598	0.1728
0.012173	-0.060685	0.33352	-0.22588	0.063802	-0.11101	0.29781	-0.026193
-0.080136	-0.11164	-0.12895	-0.016393	0.015673	-0.058016	0.10704	-0.22072
-0.065971	-0.075011	-0.38592	-0.10534	-0.010616	-0.086672	0.20441	-0.26206
-0.060874	-0.15711	-0.23168	-0.087277	-0.094519	-0.032276	-0.32511	-0.28367
-0.15383	-0.13499	-0.21119	0.024034	-0.07548	-0.062277	-0.34177	-0.12587
-0.2119	-0.11125	-0.39072	0.043364	-0.23532	-0.12033	-0.14045	0.059657
-0.1933	-0.11398	-0.24343	0.037108	-0.17797	-0.12834	0.008946	0.15295
-0.019782	-0.15085	-0.1699	0.0077696	-0.18811	-0.10202	-0.010583	0.2139
-0.018496	-0.19867	-0.21571	0.12232	-0.14842	-0.02459	-0.0487	0.092844
-0.13081	-0.17578	-0.15316	-0.0086612	-0.1197	0.018082	0.10812	0.11016
-0.19054	-0.18203	0.13405	-0.026381	-0.17413	0.069019	0.17592	-0.0099403
-0.11063	-0.26808	0.20165	-0.097973	-0.22811	-0.059225	-0.11152	0.083425
-0.081021	-0.17628	-0.17877	-0.03987	-0.19534	-0.018037	-0.03815	-0.074019
-0.17331	-0.091802	-0.07157	0.21146	-0.23123	-0.12531	-0.12644	0.079258
-0.31372	-0.28519	0.05492	-0.26502	-0.38135	-0.24477	-0.14527	-0.36182
-0.56873	-0.60727	-0.54721	-0.73197	-0.60964	-0.40205	-0.19463	-0.90025
-0.84949	-0.75166	-0.62197	-0.92644	-0.81342	-0.51613	-0.30694	-1
-0.85427	-0.79845	-0.80187	-0.91762	-0.81556	-0.6039	-0.26966	-0.88682
-0.87453	-0.78333	-0.52635	-0.86717	-0.85176	-0.60687	-0.37795	-0.89016
-0.7878	-0.80487	-0.82661	-0.9107	-0.90549	-0.72473	-0.31707	-0.8642
-0.85558	-0.84265	-0.69186	-0.80466	-0.88457	-0.79232	-0.29602	-0.81117
-0.84867	-0.8068	-0.82893	-0.77321	-0.87434	-0.79778	-0.40573	-0.9792
-0.84176	-0.75824	-0.9425	-0.70274	-0.96231	-0.82113	-0.3925	-0.81597
-0.86977	-0.69003	-0.90728	-0.53471	-0.94354	-0.91289	-0.51414	-0.34316
-0.99315	-0.66386	-1	-0.62965	-0.94057	-0.91184	-0.61845	-0.449
-0.93863	-0.67933	-0.84919	-0.63886	-0.95482	-0.99341	-0.88313	-0.46612
-0.95518	-0.7305	-0.87237	-0.72179	-1	-0.95559	-0.8595	-0.2924
-0.95662	-0.81711	-0.77654	-0.77984	-0.90044	-1	-1	-0.15337
-0.90571	-0.85252	-0.58112	-0.86936	-0.8638	-0.89206	-0.84422	-0.4693
-0.90919	-0.88514	-0.54288	-0.88263	-0.78625	-0.86571	-0.60185	-0.54642
-0.93257	-0.96231	-0.54028	-0.87694	-0.90263	-0.86404	-0.60397	-0.52838
-1	-0.97112	-0.92119	-1	-0.8148	-0.87868	-0.56694	-0.30726
-0.89266	-1	-0.92465	-0.89676	-0.74181	-0.94942	-0.57246	-0.15708
-0.84689	-0.92043	-0.58254	-0.93329	-0.65894	-0.88238	-0.55962	-0.34914
-0.8809	-0.90703	-0.9912	-0.86779	-0.68578	-0.91103	-0.41495	-0.24836
-0.93936	-0.89694	-0.89579	-0.82929	-0.55764	-0.8602	-0.44266	-0.21323
-0.86958	-0.90115	-0.92619	-0.77815	-0.682	-0.85709	-0.60039	-0.12552
-0.74337	-0.86183	-0.77272	-0.70742	-0.69199	-0.81563	-0.76493	-0.14899
-0.76893	-0.8639	-0.65727	-0.61841	-0.52455	-0.82044	-0.80607	-0.096434
-0.6167	-0.5887	-0.0025298	-0.04443	-0.18255	-0.62447	-0.43841	0.72276
-0.1257	-0.20364	0.88607	0.39782	0.11665	-0.30251	-0.046601	1.5106
0.015564	0.13196	0.93292	0.50089	0.31932	-0.094657	0.57503	1.3759
0.090643	0.43014	1.0717	0.68608	0.3645	0.18075	0.48023	1.502
0.033365	0.49427	0.86366	0.68609	0.49526	0.35485	0.55321	1.8239
0.11848	0.43561	0.49258	0.6457	0.49314	0.34447	0.45803	2.0286
0.09418	0.41771	0.59231	0.57451	0.51232	0.45976	0.2436	2.2545
0.11313	0.39308	0.26604	0.67425	0.57395	0.34979	0.48692	2.4008
0.13605	0.32291	0.44739	0.74972	0.44619	0.2554	0.61524	2.3778
0.077589	0.37747	0.54903	0.81366	0.48956	0.12973	0.65609	2.2296
0.1784	0.43006	0.15435	0.83938	0.45922	-0.00048754	0.68343	2.3598
0.116	0.41185	0.33331	0.76149	0.41035	0.055699	0.41679	2.2571
-0.0091218	0.47012	0.2571	0.69335	0.35159	0.043973	0.17185	2.0398
0.012767	0.48733	0.49404	0.63109	0.40038	0.077667	0.060625	1.8983
-0.01632	0.41149	0.46734	0.64509	0.47367	-0.0031543	0.061721	1.4337
0.082775	0.30927	0.33328	0.55567	0.27889	-0.11547	0.30776	1.4343
0.07094	0.28662	0.40792	0.43925	0.20133	-0.075451	0.64263	1.4218
0.086272	0.27713	0.57764	0.46113	0.25407	0.013664	0.714	0.7755
0.095399	0.27835	0.95168	0.44503	0.064403	0.003841	0.4265	0.53709
0.043617	0.27025	0.62015	0.38102	0.104	0.036159	0.38318	0.54669
-0.01265	0.2502	0.76549	0.38723	0.15456	0.1419	0.28569	0.60305
0.065898	0.20102	0.74043	0.407	0.072385	0.11867	-0.00058912	0.62365
0.10189	0.097752	0.41558	0.30732	0.018992	0.087065	-0.10973	0.73895
0.068584	0.13016	0.17657	0.3463	0.17795	0.069034	-0.21246	0.602
0.13125	0.24143	-0.13181	0.34888	0.19275	0.057285	-0.05383	0.25196
0.15343	0.25312	-0.011481	0.17591	0.17151	0.15527	0.091641	-0.071128
0.084025	0.15061	0.14709	0.23011	0.3038	0.13267	0.268	-0.23096
0.18363	0.1429	0.21863	0.18222	0.26446	0.11291	0.1793	0.056821
0.209	0.17816	0.33372	0.20559	0.20754	0.088768	0.10501	0.22026
0.1468	0.20437	0.28425	0.093123	0.13121	0.16764	0.043343	0.071981
0.18994	0.21498	0.23494	0.022344	0.17439	0.18747	0.16393	-0.054999
0.12253	0.16866	-0.19295	-0.039383	0.02341	0.065408	0.2306	-0.27012
0.078157	0.11004	-0.16444	0.032126	0.12806	0.030817	0.067917	-0.35309
0.2356	0.048062	-0.083381	-0.0055774	0.25891	-0.050951	-0.20618	-0.095673
0.028259	-0.067398	0.2523	-0.12517	0.2544	-0.072049	-0.31044	0.22378
-0.10312	-0.18884	0.44281	-0.2051	0.28004	-0.10722	-0.25206	0.32622
-0.099027	-0.2298	0.57975	-0.27275	0.19278	-0.063245	-0.15863	0.046996
-0.070191	-0.23553	0.35544	-0.21581	0.17745	-0.062434	0.015704	-0.071784
-0.16807	-0.13239	0.4025	-0.25655	-0.043934	-0.064888	-0.033437	0.037129
-0.18482	0.028107	0.37072	-0.17339	0.0024871	-0.1405	-0.11869	0.17803
-0.13989	0.0052024	0.38912	-0.15488	0.068956	-0.103	-0.39963	0.23872
-0.13582	0.061997	0.26415	-0.075277	0.071471	-0.077864	-0.27484	0.24562
-0.12381	-0.01854	0.12978	0.17801	0.017949	0.011942	-0.22733	0.06277
-0.055151	-0.025188	-0.48372	0.1132	-0.074194	-0.028261	-0.014353	-0.23592
-0.039748	-0.092377	-0.4798	0.21035	-0.073574	-0.047121	-0.055021	-0.24596
-0.1039	-0.022708	-0.70779	0.097166	-0.14331	-0.022882	0.016251	-0.36597
0.05892	0.022453	-0.4107	-0.05083	-0.15514	0.0035278	-0.059451	-0.1419
0.10361	0.09353	-0.34943	-0.024767	-0.28914	0.02371	0.21492	-0.07993
0.1281	0.052133	-0.2608	0.086746	-0.32801	0.073678	0.48302	0.20517
0.21959	0.15944	-0.11738	0.1126	-0.29338	0.19236	0.32706	0.20309
