# Supplementary material for: An incentive circuit for memory dynamics in the mushroom body of Drosophila melanogaster
Source: eLife. 2022 Apr 1;11:e75611. doi: 10.7554/eLife.75611 (PMC8975552; doi:10.7554/eLife.75611)
Supplement: Figure 4—source data 1. [file elife-75611-fig4-data1.zip › realSCREEN_011a.xlsx_finaldataM+S_timepoint2.csv]

-0.013949	-0.061073	0.26182	0.22747	0.067992	0.23336	-0.029002	0.88276
-0.14884	-0.2838	-0.051943	-0.31228	-0.0090352	0.098637	-0.079093	0.53328
0.015216	-0.3085	-0.010116	-0.14554	-0.037041	0.10512	-0.14005	0.36213
-0.11604	-0.095417	0.028756	-0.011276	-0.047366	0.064419	-0.030247	0.1283
-0.055172	0.12269	0.13679	0.48437	0.020137	-0.03473	0.095208	-0.02477
0.095282	0.1872	0.090169	0.74345	-0.010407	0.028281	0.096784	-0.23838
0.10386	0.13364	0.20039	-0.0056866	0.011062	0.026525	0.12755	-0.44279
0.192	0.013011	0.3359	0.32886	-0.045919	0.11343	0.17718	-0.44098
0.13836	-0.079667	0.27728	0.25283	-0.034771	0.14098	0.12965	-0.40612
0.15323	0.0050905	0.14521	-0.40681	0.057984	0.12503	0.14769	-0.48307
0.0067271	0.21494	0.016649	-0.33169	0.063922	0.030812	0.15636	-0.3589
-0.072792	0.39861	-0.28715	-0.28035	0.14459	-0.027872	0.033085	-0.24547
-0.10541	0.37187	-0.22431	0.056604	0.13029	-0.015381	0.068777	-0.1748
-0.023177	0.29673	-0.2619	-0.15953	0.015533	-0.021227	0.055466	-0.1346
0.072715	0.19407	-0.094404	-0.37842	-0.0034418	-0.10564	-0.031693	0.050805
0.05171	0.041079	-0.11784	-1	0.041959	-0.088579	-0.0068851	0.14812
-0.014022	-0.036411	-0.21801	-0.64277	0.071112	-0.10041	-0.028496	0.2475
-0.0078903	-0.1381	0.064648	-0.31695	0.040526	-0.09253	-0.04523	0.25284
-0.045701	-0.049146	0.16213	0.77731	0.098591	-0.035474	-0.09094	0.26184
0.027395	-0.19755	0.098495	1.062	0.067926	-0.0023943	-0.076357	0.097585
0.086906	-0.32685	-0.13319	0.51827	-0.013411	-0.073636	-0.036709	0.066877
-0.081933	-0.20864	-0.30407	-0.0039786	-0.11119	-0.13072	-0.14539	-0.055482
-0.15635	-0.087469	-0.078507	-0.16725	-0.27003	-0.13383	-0.12161	-0.029323
-0.10211	-0.1063	-0.036807	-0.28859	-0.24901	-0.10418	-0.22605	0.0026472
-0.046305	-0.11805	-0.11558	-0.54654	-0.10926	-0.082746	-0.23441	0.0083468
-0.08286	-0.42389	-0.26714	0.41556	-0.18274	-0.18155	-0.14812	-0.25356
-0.14984	-0.64438	-0.54518	0.66241	-0.49919	-0.46722	-0.23393	-0.68369
-0.29583	-0.72821	-0.81055	0.82382	-0.703	-0.71533	-0.46096	-0.85108
-0.39548	-0.7675	-0.80708	0.63253	-0.77245	-0.72524	-0.46127	-1
-0.42278	-0.80341	-0.92471	0.82292	-0.88578	-0.79684	-0.66973	-0.96146
-0.43345	-0.88363	-0.98331	0.68005	-0.90884	-0.74357	-0.7099	-0.94681
-0.41022	-0.84756	-0.867	0.73939	-0.9263	-0.801	-0.78009	-0.7855
-0.46993	-0.87066	-1	1.0115	-0.96638	-0.80552	-0.80256	-0.71542
-0.52012	-0.81254	-0.9001	0.97297	-0.96105	-0.83143	-0.91644	-0.63401
-0.53035	-0.80061	-0.99744	1.7056	-0.98744	-0.78152	-0.81877	-0.64095
-0.65029	-0.77699	-0.95472	1.6254	-1	-0.70666	-0.8372	-0.57948
-0.73223	-0.85215	-0.87992	2.047	-0.94501	-0.80883	-0.87699	-0.65943
-0.74199	-0.88058	-0.78552	1.2944	-0.94533	-0.90344	-0.92302	-0.68317
-0.752	-0.87923	-0.70869	0.74764	-0.99064	-0.8918	-0.9113	-0.61091
-0.72793	-0.91447	-0.74921	0.77787	-0.95031	-0.90972	-0.90598	-0.57444
-0.92778	-0.83765	-0.75491	0.71624	-0.86239	-0.964	-0.97122	-0.67003
-1	-0.88615	-0.8948	0.72373	-0.8736	-0.99097	-1	-0.63448
-0.97857	-0.91049	-0.83942	0.30227	-0.86361	-1	-0.93308	-0.64573
-0.96901	-0.90621	-0.84624	0.23478	-0.73476	-0.93695	-0.91045	-0.65246
-0.87657	-1	-0.53397	-0.21863	-0.67071	-0.92807	-0.87732	-0.57125
-0.83693	-0.97078	-0.20678	0.36405	-0.14773	-0.84248	-0.72488	-0.22579
-0.68541	-0.95859	0.098641	0.68536	0.33826	-0.845	-0.61932	0.013021
-0.64944	-0.71858	0.27167	1.0776	0.38156	-0.84267	-0.67772	0.25091
-0.56799	-0.6686	0.21177	0.18579	0.21895	-0.87448	-0.74464	0.15511
-0.47101	-0.63609	0.043225	-0.23769	0.032572	-0.85018	-0.70759	-0.048733
-0.19078	-0.41857	0.46676	0.27132	-0.019268	-0.63237	-0.59711	0.28829
0.11649	-0.062831	0.56402	1.6657	0.07351	-0.35321	-0.41906	0.48051
0.3073	0.19372	0.61701	1.8284	0.095609	-0.051716	-0.27787	0.53513
0.30383	0.24787	0.54738	1.7697	0.10746	0.015372	-0.17946	0.58838
0.31456	0.15212	0.36851	2.0837	0.11653	0.055578	0.025424	0.48105
0.37689	0.21004	0.45405	1.3554	0.092892	0.13935	0.029298	0.48502
0.38154	0.19365	0.44873	1.1966	0.097171	0.18364	0.071276	0.57252
0.22789	0.23758	0.33482	0.99881	0.097545	0.17681	0.077946	0.56039
0.3318	0.25622	0.33635	0.89904	0.14361	0.23327	0.12729	0.53427
0.28526	0.32483	0.36894	1.0822	0.12887	0.27398	0.15878	0.70496
0.30228	0.3599	0.25076	1.0615	0.12338	0.26493	0.12899	0.73613
0.28025	0.36426	0.14186	1.0724	0.17788	0.16308	0.17068	0.54242
0.44299	0.33338	0.044546	0.72622	0.26514	0.21189	0.14064	0.52941
0.43633	0.33283	-0.034217	1.1732	0.17302	0.22155	-0.054057	0.48325
0.075258	0.31199	0.15499	0.91854	0.15345	0.23527	-0.15421	0.38065
0.040224	0.27639	0.17423	1.1579	0.13078	0.15305	-0.074071	0.40872
-0.063041	0.33495	0.12273	1.5907	0.042896	0.096675	-0.068191	0.52404
0.071626	0.34696	0.028497	1.4711	-0.012986	0.046625	-0.037593	0.33961
-0.019272	0.33961	0.022316	1.6211	-0.031025	0.081055	-0.14362	0.15327
-0.16265	0.31116	-0.061834	1.8564	0.0012905	0.034601	-0.1841	0.065335
-0.16069	0.20612	-0.14533	1.5949	0.016302	0.018018	-0.16033	-0.019047
-0.11042	0.23138	-0.090408	1.6251	-0.050325	0.14354	-0.23255	-0.11166
-0.029569	0.16533	-0.18613	1.7693	-0.087535	0.14918	-0.25894	-0.12398
0.069885	0.22415	-0.053968	1.6624	0.027127	0.11892	-0.19758	-0.11368
0.050298	0.091714	0.11437	1.6755	0.054367	0.077199	-0.1165	-0.056483
0.024937	0.16631	0.15557	1.3408	0.12255	0.063762	-0.084816	-0.019842
0.082167	0.22671	0.069734	0.77036	0.11853	0.092771	-0.13001	0.027436
0.059618	0.18858	0.3405	0.55892	0.15765	0.11268	-0.036021	0.059586
0.013166	0.09555	0.15757	0.30827	0.11429	0.16785	-0.016568	0.061493
0.057606	0.075254	0.13353	0.10412	0.022631	0.18547	0.088311	0.091678
0.06609	0.026809	-0.089955	0.42802	-0.019113	0.10904	0.13152	0.041262
-0.058669	-0.17191	0.048132	0.46945	0.033402	0.14946	0.15961	-0.0069648
-0.097572	-0.21696	0.030664	1.0332	0.0081722	0.1096	0.22186	-0.010913
-0.033157	-0.16211	-0.064782	0.65389	-0.029146	0.039959	0.14899	0.20412
0.012065	-0.13191	-0.21992	0.52367	0.048884	-0.026932	0.22384	0.20287
0.0020393	-0.047077	-0.26156	-0.12746	0.12623	-0.088188	0.080697	0.20103
-0.01643	-0.020125	-0.10979	-0.5538	0.11923	-0.14888	0.23568	0.23552
-0.042229	-0.066997	0.015566	0.067557	0.12897	-0.16477	0.087187	0.12287
0.0056765	-0.034436	-0.098277	-0.26902	0.10025	-0.069764	0.068069	-0.12832
-0.018187	-0.10917	0.063996	-0.7978	0.062612	-0.087216	0.058025	-0.2077
0.093153	-0.10337	0.15396	-0.88666	0.09897	-0.047835	0.035014	-0.24956
0.081343	0.017461	0.096437	-0.67331	0.054723	-0.037057	-0.097459	-0.18523
-0.015404	0.073835	-0.022803	-0.34005	-0.086114	-0.12035	-0.050007	-0.15222
0.057202	0.082058	0.015689	-0.20312	-0.099834	-0.093205	0.073174	-0.2223
-0.025951	0.06379	0.021683	0.037981	-0.076848	-0.021072	0.11225	-0.13529
-0.056153	0.11429	-0.0024026	0.33315	-0.13627	0.041175	-0.0062078	-0.079501
-0.049681	0.053494	0.040248	-0.29121	-0.12095	0.035725	-0.11931	-0.053463
-0.024651	0.036896	-0.064403	-0.6354	-0.085548	0.048377	-0.1789	0.041082
-0.033036	-0.045417	-0.062877	-0.56492	-0.10201	0.059841	-0.25106	0.16117
0.031408	0.012036	0.13433	-0.19887	-0.11448	0.15504	-0.19904	0.31234
