# Supplementary material for: An incentive circuit for memory dynamics in the mushroom body of Drosophila melanogaster
Source: eLife. 2022 Apr 1;11:e75611. doi: 10.7554/eLife.75611 (PMC8975552; doi:10.7554/eLife.75611)
Supplement: Figure 4—source data 1. [file elife-75611-fig4-data1.zip › realSCREEN_011a.xlsx_finaldataM+S_timepoint3.csv]

0.046586	0.6504	1.2632	0.95741	0.12875	0.027605	-0.76089	1.824
-0.048076	-0.38374	0.78001	0.064986	-0.062148	-0.073907	-0.14846	0.76974
-0.10052	-0.38338	0.75213	-0.6458	-0.02699	-0.10338	-0.092657	0.030055
-0.07971	-0.30092	0.041367	-0.56945	-0.14579	-0.0098	0.20476	0.024505
0.062332	0.10462	-0.26932	-0.42447	-0.1464	0.048859	-0.17636	0.13286
0.056693	0.25434	-0.77587	-0.20356	-0.052282	0.094115	0.23437	0.27519
-0.021472	0.23846	-0.53199	-0.22008	-0.12745	0.2187	0.6934	0.5309
0.34949	0.18042	-0.69494	0.0755	0.068027	0.14771	0.50563	0.59749
0.33494	0.0372	-1	0.20785	0.20873	0.029011	0.097734	0.35376
0.11871	-0.011607	-0.52031	0.15926	0.28399	0.0054254	0.099865	0.10274
-0.043333	0.12584	0.40222	0.23078	0.12011	-0.030881	-0.39342	-0.45931
-0.17504	0.059369	-0.18009	0.1279	-0.13914	0.014716	0.050569	-0.13592
-0.20072	0.11741	-0.48135	0.11167	-0.013247	0.046564	-0.47922	-0.15123
-0.21338	0.21828	-0.38202	0.12874	0.062109	0.13704	-0.13006	0.31187
-0.14337	0.31265	-0.56818	0.1422	-0.22763	0.086811	0.26172	-0.31122
-0.12126	0.34258	-0.12672	-0.067797	-0.31899	-0.016986	0.59062	-0.60287
-0.069885	0.48233	0.27769	-0.29389	-0.22942	-0.077576	-0.84276	-0.70149
0.022241	0.41615	0.87188	-0.065853	-0.062927	-0.14875	-0.40622	-0.89589
-0.052312	0.39176	0.87686	0.063013	0.048073	-0.12138	0.11207	-0.90409
-0.084815	-0.12708	0.37225	0.070764	0.026998	-0.072133	0.73204	-0.96946
0.040047	-0.60932	0.56724	0.12251	0.11874	-0.0079739	0.17544	-0.42645
0.13318	-0.70172	-0.23208	-0.027886	0.41855	-0.013054	0.11512	0.28275
0.023718	-0.74354	-0.16103	-0.021149	0.22722	-0.06119	-0.025187	0.2783
0.16595	-0.67048	-0.28089	0.077337	-0.15889	-0.11956	-0.4181	0.043755
0.042791	-0.57578	-0.069644	-0.0644	-0.0016553	-0.078886	-0.2674	0.32996
0.17381	0.0020901	0.37433	0.66861	0.42948	-0.014647	1.3405	-0.012161
0.31279	0.59724	-0.051997	0.90235	0.55414	-0.2012	2.7387	0.11693
0.45163	1.0163	0.081789	0.74216	0.61093	-0.35788	3.0395	0.79305
0.49803	1.1383	0.38495	0.51927	0.55316	-0.44947	2.954	1.5262
0.25427	1.1645	0.95565	0.27976	0.42826	-0.45248	3.5483	2.2994
0.13503	1.2241	0.82122	0.19726	0.39824	-0.55029	3.3059	3.1844
0.079062	1.0375	0.76343	0.0061922	0.21435	-0.60761	3.1034	2.599
-0.021545	0.79881	0.90853	0.18213	0.12888	-0.68893	3.3352	2.2645
-0.25101	0.6797	1.2263	-0.042009	-0.065294	-0.73072	3.4884	2.3203
-0.1897	0.48136	1.3982	-0.2996	-0.1285	-0.72707	2.2379	2.3318
-0.24975	0.11517	0.89008	-0.42662	-0.22625	-0.68094	1.8128	2.5377
-0.39871	-0.16704	0.94477	-0.48415	-0.40824	-0.71571	1.8288	2.3943
-0.54406	-0.304	0.87737	-0.52266	-0.63146	-0.76675	1.8811	2.6898
-0.47785	-0.42522	1.33	-0.5917	-0.83843	-0.76128	2.628	2.975
-0.69094	-0.41893	1.2861	-0.66931	-0.71985	-0.76981	1.8849	3.0708
-0.7958	-0.53538	1.7239	-0.76344	-0.94942	-0.75517	1.873	2.9133
-0.96251	-0.91236	1.5812	-0.8178	-1	-0.88813	1.5245	2.6121
-0.89107	-0.68684	1.9308	-0.72742	-0.80399	-0.90799	0.67198	2.2385
-0.68918	-0.94942	1.7888	-1	-0.92042	-1	0.5994	1.9957
-0.76917	-1	2.6057	-0.96375	-0.75733	-0.88445	0.025499	2.0267
-0.72971	-0.84919	2.6018	-0.30945	-0.012257	-0.90444	1.3145	2.0884
-0.80621	-0.18767	2.825	-0.0089561	0.7407	-0.92638	1.2686	2.9205
-0.91209	-0.28238	2.6645	-0.15267	0.78547	-0.83842	1.7276	3.2005
-1	-0.4781	2.9713	-0.33151	0.35992	-0.73518	1.4244	3.1415
-0.89754	-0.4302	3.1096	-0.45221	0.22539	-0.6957	0.98264	2.8242
-0.52056	0.30078	3.5658	-0.27545	0.35895	-0.43511	2.25	3.8273
0.12514	0.85957	3.7846	-0.095943	0.36725	-0.055383	2.5986	5.0153
0.51943	1.4168	3.4265	-0.095672	0.2433	0.073937	3.2642	5.0091
0.52674	1.1518	3.6442	-0.091178	0.31007	0.31103	3.8752	4.8021
0.43197	1.1578	3.8222	-0.22857	0.57158	0.35577	3.8954	4.4617
0.43579	1.3336	3.3315	-0.34913	0.49961	0.37609	3.968	3.9463
0.33166	1.3775	3.3196	-0.15876	0.67906	0.33154	4.0524	4.1048
0.3699	1.586	3.2694	-0.10936	0.61393	0.22921	3.7775	4.148
0.34826	1.5731	2.8088	-0.39718	0.44303	0.2662	3.5451	3.59
0.33752	1.5051	2.7901	-0.38189	0.43345	0.13165	3.577	3.2847
0.35481	1.2784	2.0429	-0.30154	0.40597	0.26029	2.8524	3.2096
0.49187	1.2183	1.3724	-0.3652	0.33502	0.21131	2.7493	2.9911
0.5562	1.0616	0.70571	-0.25496	0.24568	0.15579	1.2689	3.1536
0.60917	0.9983	1.1742	-0.1821	0.19873	0.10911	1.2799	2.9622
0.46405	1.141	1.347	0.01149	0.14865	0.081899	1.0843	2.7503
0.54631	1.3393	0.6581	-0.11148	0.031218	0.22224	0.62183	2.7142
0.48722	1.3006	0.80436	-0.090859	0.017963	0.31163	0.81102	2.1267
0.54936	1.2504	0.93175	-0.029547	-0.090957	0.27067	0.60051	1.6902
0.36613	1.2538	1.1317	0.0085007	-0.17438	0.16707	0.6841	0.85739
0.3279	1.0092	1.8615	0.099739	-0.16673	0.033414	-0.16365	0.78526
0.20525	0.96872	1.8813	0.01879	-0.18445	-0.010089	-0.38934	0.031862
0.10439	0.64316	2.1807	-0.046991	-0.027491	0.0022687	0.46289	0.22308
0.20364	0.36974	1.7777	-0.07563	0.0021957	0.01723	0.50752	0.36177
0.14514	0.58002	1.597	0.005998	0.20158	0.07862	0.86515	0.61681
0.023518	0.49147	1.742	-0.11101	-0.043173	0.097071	-0.09446	0.80471
0.046317	0.47689	0.67844	-0.31784	-0.16182	0.078373	-0.63277	1.4209
0.024844	0.59075	0.93211	-0.071426	-0.54935	0.077066	-0.33755	1.1773
-0.11165	0.75361	0.26565	0.042764	-0.2975	0.12279	-0.26344	0.98907
-0.03519	0.68992	0.043488	-0.1951	-0.10839	0.095886	0.04093	0.91498
-0.14187	0.74597	-0.040902	-0.29279	-0.09137	0.091851	1.2244	0.44948
-0.0057008	0.51683	-0.51319	-0.12721	-0.062732	0.18768	0.49226	-0.18284
0.13092	0.26525	-0.5588	0.057424	0.069717	0.15136	0.19778	0.31876
-0.010852	0.40812	-0.39047	-0.14287	0.14753	-0.0035257	-0.74422	0.25357
-0.23968	0.22317	-0.60567	-0.15715	-0.12492	-0.13711	-0.47356	0.32496
-0.14645	0.22446	-0.45474	-0.053713	0.049312	-0.10992	0.95889	0.12931
0.082289	0.042516	-0.50218	0.092741	0.093663	-0.10804	1.033	0.0056683
0.084196	-0.25347	-0.5025	0.20524	-0.020555	-0.17663	-0.50275	-0.35855
0.075259	0.019463	-0.13372	0.30014	0.036768	-0.086526	-0.49609	-0.83703
0.11594	-0.11292	0.21602	0.22527	0.027337	-0.053598	-0.82947	-1
0.17853	-0.28413	-0.10463	0.2514	-0.04495	-0.11233	-0.7474	-0.50848
-0.23349	-0.18287	-0.14165	0.11059	-0.076327	-0.089887	-1	-0.47422
-0.18761	-0.16771	-0.38719	-0.066278	-0.10025	0.020912	-0.69148	-0.60316
-0.35265	-0.001021	-0.42118	-0.22938	0.072272	-0.0026263	0.38775	-0.64072
-0.33316	-0.31505	-0.11534	-0.2424	-0.044326	-0.045318	0.35616	-0.23677
-0.21059	-0.15564	-0.35079	-0.19116	0.20682	0.02516	0.15025	-0.17776
-0.084665	-0.18909	-0.22374	0.052569	0.0017294	-0.0054204	0.23683	0.39418
0.069753	-0.32588	0.10573	-0.025505	0.18401	0.02592	0.32893	0.72762
0.24124	-0.33754	0.48909	0.20947	-0.062947	0.18295	0.45053	0.53908
0.3181	-0.33015	0.66011	0.13487	0.1152	0.12034	0.14825	0.41284
0.51509	-0.35295	0.82984	0.081348	0.18955	-0.056992	0.41855	-0.45587
