# Supplementary material for: An incentive circuit for memory dynamics in the mushroom body of Drosophila melanogaster
Source: eLife. 2022 Apr 1;11:e75611. doi: 10.7554/eLife.75611 (PMC8975552; doi:10.7554/eLife.75611)
Supplement: Figure 4—source data 1. [file elife-75611-fig4-data1.zip › realSCREEN_011a.xlsx_finaldataM+S_timepoint4.csv]

-0.06442	1.0926	0.27783	1.5209	-0.15915	0.14919	-0.5988	-0.07075
-0.14577	-0.074317	-0.096242	0.80977	-0.022399	0.2662	-0.19403	-0.016123
-0.18553	-0.34703	0.1478	-0.08458	-0.015585	0.2434	-0.12621	0.31794
-0.13232	0.18952	0.23814	-0.22567	-0.067094	0.15898	0.05964	0.14404
0.11584	0.22248	-0.38738	-0.31251	-0.018156	0.22248	0.47149	0.22573
0.026312	0.60879	-0.29118	-0.020353	0.19491	0.10636	0.50048	-0.041174
-0.062746	0.76794	-0.070674	-0.30763	0.088766	0.27843	0.41705	0.0056599
0.070527	1.0476	-0.48376	-0.46168	0.54383	0.27379	0.071688	-0.68949
0.074022	0.92321	-0.39495	-0.72747	0.36768	-0.042647	0.088812	-0.70186
0.26708	0.72455	-0.30329	-1	-0.20403	-0.1535	0.56884	-0.48259
0.39899	0.44785	-0.079412	-0.67992	-0.68738	-0.16874	0.21889	-0.021632
0.39853	-0.21111	0.30114	-0.34653	-0.45944	-0.17215	-0.081696	0.27538
0.11184	-0.35799	0.38726	-0.19233	-0.41254	0.019484	0.19483	0.32645
0.1858	-0.42711	0.31948	-0.11595	-0.40717	-0.032759	0.24296	0.1937
0.049792	-0.79944	-0.01782	0.2928	-0.4328	-0.095034	0.038205	0.040922
0.2995	-0.65429	0.089157	-0.63714	-0.23059	0.0081842	-0.040962	-0.56627
0.08543	-0.66317	0.35531	-0.61683	-0.18479	0.086731	0.046709	-0.80483
0.017281	-0.5716	0.33058	-0.60129	-0.29755	-0.050999	0.15105	-0.67104
0.046468	-0.14154	0.076714	-0.31849	-0.3187	-0.07881	-0.081717	-0.19411
-0.36786	0.25318	0.013198	0.26372	-0.088126	-0.13419	-0.42617	0.15781
-0.2859	-0.24178	-0.080751	1.0711	-0.019536	-0.10106	-0.62255	0.52433
-0.41503	-0.50279	-0.28772	1.0412	0.87616	-0.086483	-0.44139	0.62879
-0.21759	-0.56794	-0.11617	0.80075	1.0439	-0.29095	-0.39596	0.64718
-0.27025	-0.71763	0.07275	0.84813	0.9098	-0.40591	-0.061168	0.77193
-0.36458	-1	0.22223	0.83113	0.38924	-0.48342	0.81186	0.69189
-0.11557	0.69694	-0.042201	2.359	1.804	-0.177	2.7905	0.60064
-0.085177	2.6294	0.10573	3.9348	3.4191	-0.13876	4.4309	1.2043
0.058738	3.5869	0.97021	3.8234	4.0607	-0.1931	5.2851	1.9096
0.082771	4.0028	1.837	3.5772	4.4023	-0.38124	5.1822	2.5464
0.15822	3.7047	1.9345	3.2377	3.5525	-0.41749	5.0972	2.681
0.10984	3.6972	1.8491	3.1503	3.2648	-0.52476	5.325	2.8403
-0.21054	3.2778	2.1197	2.9376	3.0186	-0.63511	4.3346	2.9195
-0.20923	3.0186	2.123	2.3825	2.5545	-0.73963	4.0097	3.357
-0.013274	2.3219	2.4632	2.2717	1.8577	-0.82254	3.409	3.4107
-0.18852	1.8562	2.579	2.2832	1.2015	-0.76124	3.761	3.2436
-0.31552	1.3312	3.1561	2.6802	0.96353	-0.67824	3.7177	3.1935
-0.34913	1.423	2.5021	2.5866	0.82882	-0.82027	3.453	3.0043
-0.61412	1.0413	2.5129	2.4002	0.58871	-0.83479	3.3622	2.6135
-0.60491	0.65012	2.6448	2.3753	-0.051116	-0.77075	2.6613	2.5949
-0.84641	0.56443	3.3231	1.8706	0.013585	-0.80709	2.7557	2.4924
-0.74868	0.49598	2.9442	1.6973	0.32501	-0.66473	2.7129	3.0202
-0.5591	0.39904	2.7513	2.1232	0.13624	-0.69648	2.5211	2.8908
-0.82684	0.15621	2.8704	2.0643	0.82375	-0.74497	1.9453	2.7748
-0.81398	-0.37971	2.9959	1.9337	0.68331	-0.65984	2.2577	2.5542
-1	-0.52597	2.8073	1.4097	0.79114	-0.74881	1.7225	2.6408
-0.88209	-0.95929	2.7854	2.6238	1.4963	-1	2.1663	2.336
-0.77993	-0.70712	3.077	2.9583	3.6039	-0.82079	1.8864	2.5536
-0.6632	-0.59122	2.938	2.5007	4.2171	-0.67738	2.0577	2.4741
-0.47354	-0.56783	2.7692	2.2668	3.8093	-0.48813	2.0627	2.1059
-0.43831	-0.66283	2.683	1.8001	3.6534	-0.47875	2.4075	2.0023
-0.35835	-0.10101	2.9592	2.3209	3.46	-0.074749	2.613	2.44
0.36057	0.46657	3.4847	2.2985	2.9048	0.25562	2.6908	2.6921
0.46626	0.96753	3.5816	2.0846	2.4683	0.3335	3.3028	2.6851
0.70543	1.013	3.7273	1.8034	2.7076	0.53966	3.1849	2.4036
0.78102	0.98046	3.6735	1.9741	2.8069	0.43268	3.2812	1.7573
0.75031	0.68055	3.3504	1.6876	2.3382	0.54423	3.7358	1.1877
0.84311	1.1031	2.5685	1.3688	2.4258	0.55539	3.5963	0.85586
0.49997	0.96338	2.323	0.70255	1.8881	0.4892	3.404	0.81879
0.5186	1.0233	2.2757	0.71412	1.668	0.57484	3.5654	0.95029
0.61948	0.87513	1.8055	0.96008	1.7238	0.61857	3.1633	0.83916
0.83174	1.4789	1.0426	1.0302	1.5142	0.55245	3.1098	0.86057
0.77208	1.0739	0.83093	0.72124	1.5354	0.3892	3.1973	1.0699
0.4703	0.80817	0.22721	0.71258	1.3936	0.5516	2.865	1.2606
0.67192	1.18	0.33182	0.85581	1.4622	0.55605	2.2212	0.86763
0.55781	1.3215	0.028054	1.1076	1.4231	0.55258	1.4607	0.41292
0.65784	1.3323	0.11059	0.86665	1.2363	0.58026	1.0444	0.50883
0.46161	1.0857	0.78457	0.68216	1.0445	0.53965	1.3196	0.32535
0.53489	1.2532	0.4955	0.7521	0.44518	0.53023	0.99815	0.3385
0.51081	1.0787	0.051719	1.082	0.52769	0.38867	0.97004	0.3816
0.50688	1.0941	-0.1943	0.75046	0.5703	0.38777	0.54133	0.12099
0.49175	1.4748	0.26328	0.83455	0.46016	0.15582	0.39902	0.19384
0.36299	1.4767	0.42787	0.87573	0.26585	0.047508	0.83759	-0.19141
0.22048	1.1946	0.87223	0.94158	-0.21363	0.16779	1.1709	-0.2205
0.17979	0.94918	0.77079	0.6059	-0.45662	0.10516	0.4302	-0.14965
0.31278	0.76833	-0.23333	0.16115	-0.1918	0.2066	0.29771	0.036759
0.42378	0.71618	0.5146	0.34014	-0.051554	0.33125	1.0889	-0.074965
0.49596	0.62705	0.59394	-0.10255	0.17108	0.26366	0.39938	-0.54096
0.11461	0.24914	0.66813	-0.091983	0.047291	0.15376	0.62312	-0.84554
-0.012477	0.40397	0.3319	0.012552	-0.0030754	0.27928	0.22401	-0.99298
0.058336	0.57473	0.51436	-0.13927	0.22617	0.33042	0.30013	-0.83195
-0.10389	0.3533	0.67557	-0.28681	-0.25314	0.20733	0.33388	-1
-0.077232	0.44571	0.73041	-0.093224	-0.47719	0.24819	-0.02932	-0.93762
-0.044711	0.5238	0.4237	-0.2915	0.029771	0.10141	-0.62862	-0.31116
0.0036085	0.50424	0.49919	-0.34348	0.30651	0.12843	-0.02195	-0.28619
-0.27372	0.073878	-0.0052746	0.10889	0.11307	0.27905	0.39063	0.1199
-0.21633	-0.25036	-0.22952	0.15987	0.41436	0.31873	0.22562	0.43619
-0.22861	-0.16132	-0.36831	-0.12889	0.29977	0.032255	0.12335	0.40258
-0.039861	-0.425	-0.62296	-0.42914	-0.52242	-0.14065	0.36736	0.81961
-0.086546	-0.68665	-1	-0.76627	-1	-0.030937	0.47246	0.80878
-0.15899	-0.79538	-0.59696	0.046407	-0.82955	-0.14048	-0.023277	0.5389
-0.11136	-0.78541	-0.41286	0.26913	-0.63504	-0.18558	-0.27819	0.49358
-0.14559	-0.5613	-0.54317	-0.13344	-0.48697	-0.13169	-1	0.69151
0.051368	-0.43898	-0.16942	0.24884	-0.31218	0.016067	-0.99056	0.41734
0.13281	-0.26632	-0.33569	0.010421	-0.24294	-0.023605	-0.88492	0.28582
0.10161	-0.1274	-0.020096	0.215	-0.63206	-0.1061	-0.60819	-0.18889
0.007833	0.084493	0.0036728	0.22863	-0.048439	-0.10454	-0.086227	-0.099244
0.056913	0.039707	0.28153	-0.056745	0.43409	0.018569	0.32532	-0.0061173
-0.026958	0.61323	0.025229	-0.038977	0.85078	-0.062548	0.37113	-0.00082057
0.13849	0.6117	0.065758	0.11171	1.007	-0.24897	0.1391	-0.24416
0.14814	0.55006	0.085433	0.23455	0.71746	-0.26742	0.43129	-0.39129
