# Supplementary material for: An incentive circuit for memory dynamics in the mushroom body of Drosophila melanogaster
Source: eLife. 2022 Apr 1;11:e75611. doi: 10.7554/eLife.75611 (PMC8975552; doi:10.7554/eLife.75611)
Supplement: Figure 4—source data 1. [file elife-75611-fig4-data1.zip › realSCREEN_011a.xlsx_finaldataM+S_timepoint5.csv]

-0.32058	2.613	-0.030495	1.3818	-0.031591	0.022263	-0.13758	0.13859
-0.96269	-0.30746	-0.57943	0.11556	0.067444	-0.5728	-0.012474	-0.099401
-0.39123	-0.80235	-0.003017	-0.68166	-0.027705	-0.077632	-0.25089	0.032395
0.37002	-0.49337	-0.071125	0.061246	0.00083151	0.53893	-0.44666	0.069503
0.45925	-0.84695	-0.23287	1.2779	0.017889	0.48176	-0.54599	0.35456
0.55321	-1	0.36063	1.0905	-0.38298	0.32625	-0.40091	0.44865
0.71929	-0.60561	0.8663	0.95076	-0.13539	0.2511	0.1766	-0.14633
0.81724	-0.38459	0.18295	0.6193	-0.013557	0.49616	0.48309	-0.054915
0.54536	0.72462	0.5545	-0.71007	-0.12687	0.078455	0.65377	-0.058428
0.60574	1.6291	0.67345	-0.74701	0.029693	0.14764	0.52095	-0.15966
0.80052	0.75064	0.67856	-0.64109	0.12709	0.22272	0.59851	-0.092856
0.51242	0.44454	0.50729	-0.80077	0.47322	-0.49711	0.4172	-0.0051799
-0.57113	-0.57129	0.25178	-0.40498	0.35569	-0.20893	0.31849	0.26211
-0.43779	-0.31133	-0.12209	-0.28102	0.2102	-0.45959	0.45346	0.29236
-0.14907	-0.51606	-0.74475	-0.81954	-0.026648	-0.4868	0.32186	0.18345
0.018342	-0.71017	-0.83552	-0.74293	-0.18286	-0.17055	0.37388	0.052758
0.05951	-0.75232	-0.79761	-0.61329	-0.14376	-0.18414	0.2176	-0.037731
0.10208	-0.17825	-0.51936	-0.41187	-0.094414	0.08341	0.15653	-0.25449
-0.10187	0.83285	-0.44863	-0.47522	0.17146	0.019184	-0.080755	-0.34999
-0.47117	0.60199	-0.501	0.18585	0.081478	-0.040993	-0.11647	-0.42571
-1	0.12051	-0.095497	0.10986	0.35736	-0.26357	-0.32095	-0.36965
-0.7612	-0.32472	0.36632	0.34939	0.061527	0.0035552	-0.71476	-0.21035
-0.19374	0.25435	0.5749	0.36621	-0.43138	0.02943	-0.66451	0.16654
-0.20251	-0.16717	-0.035288	0.82115	-0.35672	0.26123	-1	0.26377
0.33865	-0.091035	-0.3591	0.87722	-0.4141	0.47186	-0.56837	0.37523
1.0824	3.2249	0.51687	3.5242	0.91994	1.0433	0.63775	0.54342
1.4542	6.2444	1.5038	7.5257	1.8288	1.6996	1.4204	1.3645
2.0748	8.4944	2.3618	8.7875	2.7242	1.7197	2.1857	2.1574
2.041	8.7324	2.9755	8.7517	3.0618	1.7791	2.4766	2.6673
1.9423	7.8763	3.9662	8.3997	2.9425	1.5045	2.264	3.153
1.9127	6.9144	4.4006	7.4388	2.6386	1.235	2.0388	3.2893
1.9836	6.1971	4.2552	7.2504	2.4282	1.0721	2.3157	3.3598
1.8801	5.2903	4.3613	6.7442	2.1834	0.96632	2.1978	2.968
1.7138	5.3107	4.5961	6.6715	1.7945	0.85633	2.0494	2.8368
1.7869	4.7489	4.6208	5.2358	1.2649	0.82574	1.8206	2.9609
1.5362	4.1967	5.3003	5.1485	0.86994	0.64013	1.5651	2.8745
1.1055	3.1001	5.6253	5.0541	0.77475	0.45972	1.5109	3.071
0.60262	3.058	5.0364	5.5689	0.44477	0.16215	1.4293	3.0959
0.11211	2.7848	5.3486	4.9044	0.4676	0.0078893	1.2472	3.0046
-0.095279	2.4377	4.6492	5.2284	0.27638	-0.27629	1.1278	3.1656
-0.47803	2.1304	4.4107	5.2446	0.38084	-0.11933	1.1115	2.8875
-0.40246	1.5369	4.0047	4.7312	0.32339	-0.60284	0.90049	2.9087
-0.62137	1.0489	4.6227	4.535	0.23002	-0.40898	0.80708	2.9893
-0.6908	0.088616	4.5592	4.0271	-0.025542	-0.41379	0.8336	2.7356
-0.68506	-0.040903	4.6513	3.5415	0.014051	-0.33862	0.8971	2.8654
-0.68651	-0.5898	4.9939	5.6061	0.12698	-1	1.2373	2.5678
0.10596	-0.59217	5.1091	6.1667	1.2653	-0.75498	1.2662	3.0926
0.27573	0.32432	4.609	4.6743	1.5042	-0.72039	1.1483	2.9677
0.67977	1.22	4.8075	4.3843	1.2795	-0.17237	1.0508	2.6861
0.57211	0.43964	4.4846	4.4127	1.1029	-0.010671	1.0107	2.7983
0.87192	0.732	4.9008	3.4627	1.183	0.32251	1.2464	2.8825
0.82232	0.87531	5.4596	3.1726	0.58342	0.89422	1.245	2.8476
1.264	1.218	5.5268	2.2753	0.0084767	1.1567	1.4006	2.7019
1.6409	1.5324	5.0779	1.5534	-0.13924	1.2133	1.2935	2.4763
2.1626	1.7939	4.7103	1.8889	-0.11503	1.1209	1.2335	2.3376
1.9275	1.4893	4.2934	1.8501	-0.25402	1.0407	1.2631	1.9378
2.0692	1.9622	4.3571	1.143	-0.34326	0.9706	1.4435	1.7998
1.9324	1.425	3.9009	1.4125	-0.64593	1.0752	1.3064	2.0855
1.991	1.2341	3.7265	1.7628	-0.6328	0.89737	1.4744	2.0487
1.8346	0.84959	3.6509	1.7074	-0.74567	0.72054	1.4066	2.1252
1.6953	1.3068	2.768	1.1424	-0.80256	0.86854	0.94389	2.0727
1.4675	1.9589	2.5327	1.092	-0.89409	0.82685	0.71302	1.5566
1.6491	2.3834	2.2286	1.1585	-0.92883	0.84815	0.82844	1.2749
1.5233	2.0952	1.9703	1.3199	-1	0.99088	0.86245	1.2435
1.6543	1.7448	2.1887	1.1041	-0.73926	1.053	0.7081	1.2961
1.8606	1.028	2.2746	1.1174	-0.74535	0.74647	0.3566	1.5474
1.6995	0.77998	2.4933	1.2331	-0.6286	0.95554	0.51637	1.9382
1.6881	0.79507	2.5362	0.93763	-0.61509	0.44724	0.3744	2.0305
1.8248	0.85795	2.5231	0.74142	-0.61035	0.2756	0.54283	1.3943
1.4099	1.2002	2.809	0.093166	-0.55417	-0.033996	0.5042	0.98205
1.1612	1.1507	2.4124	-0.60506	-0.27061	0.23452	0.20983	0.84607
0.51489	0.60383	1.878	-0.5025	-0.15602	0.039819	0.29125	0.51224
0.56957	-0.15661	2.2945	0.0070123	-0.1678	0.10019	0.2163	0.54867
0.63884	-0.14021	1.9708	0.7307	0.11358	-0.29412	-0.19004	0.7493
0.54018	0.036447	1.2802	0.5413	-0.04462	-0.35579	0.038543	0.64648
0.50284	0.76114	1.4857	0.7252	-0.40939	-0.14944	-0.029768	0.44293
1.0129	-0.20481	1.2187	0.29119	-0.35259	-0.25213	0.26425	0.24876
0.65868	-0.063277	0.39877	-0.011652	-0.22449	-0.48282	0.22123	0.12785
0.59414	-0.11788	0.66542	-0.0042061	0.068699	-0.023326	0.21269	0.16708
0.82804	-0.83001	0.5131	-0.028792	0.13517	0.29198	0.37	0.24518
0.61843	-0.78422	0.28826	-0.6151	0.20822	0.55332	0.28635	0.25927
0.082003	-0.84615	0.10119	-0.22344	0.046646	0.3036	0.27769	0.42239
0.47257	0.055916	-0.37922	-0.57138	-0.045757	0.27545	0.44238	0.32357
0.20232	-0.058507	-0.81096	-0.65658	-0.16128	0.11483	0.28781	-0.16167
-0.0978	0.86206	-0.23601	0.23568	-0.044053	0.54045	0.23409	-0.68835
-0.06402	0.54159	-0.38029	1.1915	0.16246	0.37611	0.046972	-0.92887
0.16991	0.36254	-0.36368	0.51304	0.14461	-0.00082807	0.077582	-1
-0.074823	1.1118	-1	-0.0082833	0.27006	0.26834	-0.14186	-0.67741
0.014724	0.45657	-0.94621	-0.03832	-0.042564	0.19402	-0.33039	-0.5292
0.091465	-0.28187	-0.35928	-0.14474	-0.26977	0.23065	-0.41964	-0.29495
-0.1451	-0.37791	-0.10646	0.7718	-0.43563	0.38484	-0.22142	0.1423
0.043322	0.0041937	-0.26806	0.3977	-0.41558	-0.15764	-0.47852	0.32121
0.20391	0.19409	-0.7097	0.47998	-0.3141	0.094964	-0.3795	0.40636
-0.37033	-0.05787	-0.31807	0.14599	0.16482	-0.018357	-0.48927	0.44732
-0.7234	0.17141	-0.038995	-0.11239	-0.061843	-0.23277	-0.24693	0.61575
-0.82938	-0.40493	-0.57872	0.049296	0.15997	-0.38231	-0.32349	0.50147
-0.95238	-0.23028	-0.20284	0.13095	0.41217	-0.11555	0.020834	0.34399
-0.25118	-0.75653	1.121	-0.071623	0.44144	-0.28069	0.17179	-0.067401
-0.071222	-0.58913	0.95266	-0.66764	0.20356	-0.27253	0.50355	-0.26854
0.32589	1.1416	0.35433	-1	0.014939	-0.31759	0.5587	-0.37431
