# Supplementary material for: An incentive circuit for memory dynamics in the mushroom body of Drosophila melanogaster
Source: eLife. 2022 Apr 1;11:e75611. doi: 10.7554/eLife.75611 (PMC8975552; doi:10.7554/eLife.75611)
Supplement: Figure 4—source data 1. [file elife-75611-fig4-data1.zip › realSCREEN_011a.xlsx_finaldataM+S_timepoint6.csv]

-0.22572	0.21034	0.65946	-0.043756	0.059499	-1	0.72563	0.51514
0.045689	-0.46302	-0.35389	0.0089958	-0.55212	-0.9048	-0.13567	0.28035
0.083044	-0.77748	-0.53549	0.02013	-0.26428	-0.64407	-0.72817	0.20982
-0.24292	-0.087218	-0.23511	-0.082784	0.5395	-0.22634	-0.22424	0.20687
-0.01969	0.87663	-0.13683	-0.24442	0.10438	-0.043091	1.0967	-0.090952
0.3175	0.46428	0.16216	-0.37697	0.5867	0.063699	0.69047	0.011737
0.50355	-0.19081	0.065958	-0.57238	0.1367	-0.0043876	-0.71863	0.16374
-0.14531	-0.24017	-0.063299	-0.37983	-0.1824	0.2547	-0.48236	0.053874
0.14759	0.35394	0.090243	-0.055627	-0.21078	0.081444	-0.72811	0.088872
0.23883	0.86033	0.1558	0.051144	-0.45083	0.38411	-0.54144	0.052294
0.29615	0.88393	0.15175	0.33733	0.31769	0.55026	-0.47096	-0.21714
0.47498	0.66279	0.24701	0.72463	0.8431	0.83088	-0.83059	-0.17834
0.54738	0.46048	0.15338	0.69343	0.65125	0.67161	0.034378	-0.42446
0.46751	0.4488	-0.27458	0.31023	0.020334	0.40883	-0.010829	-0.9664
0.45763	0.10715	0.30853	0.24913	-0.30394	0.24513	0.34196	-0.6337
0.3459	0.083172	0.6322	0.20229	-0.09373	-0.091131	0.30702	-0.46377
-0.31659	-0.19781	0.6304	0.12113	-0.1962	0.21736	0.094425	-0.33793
0.28192	-0.41871	0.33942	0.23352	0.10134	-0.050874	-0.15023	-0.11746
-0.070782	0.18858	0.00032827	-0.21976	0.091704	-0.13861	0.14783	-0.11368
-0.34874	-0.14039	-0.10626	0.13326	-0.34952	-0.063327	0.56175	0.59245
-0.4299	-0.69377	-0.80301	0.22327	-0.36131	-0.080153	0.27007	0.45373
-0.52209	-0.73615	-1	0.062723	-0.16816	-0.29121	0.044352	0.62926
-1	-0.7169	-0.35887	-0.39568	0.13007	-0.12195	0.34948	0.40058
-0.88594	-0.93798	0.27071	-1	-0.449	-0.048075	0.35712	-0.1149
-0.28823	-1	0.60484	-0.80373	-1	0.15841	0.44283	-0.27984
0.13342	0.95732	1.7161	1.6348	1.9883	0.87378	1.5707	1.4793
0.71111	2.321	3.1158	4.3163	4.3516	1.3239	3.2458	3.945
0.86801	2.8097	4.4995	5.3047	5.7008	1.5471	3.0004	5.4012
1.0675	2.7953	4.6701	5.4086	6.1553	1.4849	2.8164	5.9597
1.2511	2.3216	4.8444	5.1338	6.1112	1.6081	2.7291	5.9252
0.90154	1.8456	5.0194	5.0426	5.7127	1.1328	2.5232	5.6131
1.0052	1.6667	4.8632	4.807	4.9999	1.1799	2.3639	5.6263
0.72401	1.1887	5.0413	4.7478	4.6616	0.98259	1.5952	5.6811
0.82368	1.1897	4.7636	4.5155	3.8288	0.82178	1.1102	5.4267
0.71114	1.0061	5.3239	4.3146	3.5818	0.86412	0.82938	5.1264
0.84688	0.77436	5.0872	4.378	3.3496	0.72275	0.90228	5.4207
0.51888	1.0781	5.0581	4.2587	3.1034	0.79867	1.2834	5.4277
0.18701	0.88411	4.5535	4.3505	2.944	0.48301	0.55751	4.9624
0.00095511	0.86963	4.7175	4.2922	2.6558	0.411	0.93602	4.8006
-0.01394	0.35735	5.0199	3.8342	2.3845	0.32604	0.56881	4.6142
-0.11641	0.079309	4.8942	4.1621	1.841	0.17559	0.68284	4.5379
-0.073782	-0.11089	4.9863	3.825	1.4175	0.17835	0.53394	4.5608
-0.31291	-0.31434	4.8955	3.8086	1.1848	0.031426	0.042345	3.8919
0.10729	-0.48875	4.6516	3.6669	1.6865	0.12339	0.10488	3.8941
-0.265	-0.69986	4.4662	3.7775	1.4467	-0.082194	-0.82524	3.9089
-0.6464	-0.58575	4.965	4.3009	2.4489	0.27927	-0.41652	3.0978
0.053404	-0.66453	4.6772	4.6323	3.5315	0.22638	-0.79063	3.8995
0.09102	-0.65379	4.3812	4.8192	4.1851	0.31453	-1	3.9233
0.062614	-0.40982	4.2782	4.7377	3.7859	0.37396	-0.84914	3.4979
0.20568	-0.23353	4.3665	4.298	3.8352	0.22603	-0.67456	3.2347
0.52964	0.33478	4.8363	4.2837	3.2379	0.67328	0.17018	3.3653
1.2783	0.49941	5.2245	3.5977	2.7346	0.77925	0.065267	2.7345
1.577	1.1088	5.0398	3.0883	2.0716	0.58203	0.39715	2.3181
1.4953	1.0076	4.7698	2.7596	1.7243	0.77541	0.27014	2.0181
1.8266	1.0099	4.4396	2.3729	0.95411	0.80463	0.64889	2.2411
2.0539	0.99146	4.7937	2.1252	0.93226	0.77015	0.61859	2.2438
2.2133	0.96286	4.3958	1.9572	0.64452	0.90901	0.51649	2.4601
2.0099	1.1036	3.8578	1.8126	1.0206	0.49231	0.59011	1.7479
2.073	0.98191	3.2815	1.5458	1.2224	0.69981	0.59632	1.4944
2.0579	0.63042	3.6985	1.5392	1.1504	0.48839	0.65696	1.4372
1.7638	0.36496	3.4282	1.0552	1.1336	0.52379	0.43131	1.2794
2.0511	0.47275	3.3964	1.4686	1.0825	0.52179	0.62623	1.0453
1.9062	0.26962	2.9196	1.7786	0.80361	0.5974	0.517	1.2227
1.9833	0.31217	2.4693	1.8383	1.0618	0.54195	0.44744	0.99185
1.3172	0.32233	2.6794	1.4317	0.70515	0.34883	0.31982	0.60874
0.9318	0.62253	2.3053	1.2869	0.32005	0.35186	0.21268	0.70853
0.98066	0.71037	2.2295	1.4952	0.18879	0.22348	-0.063404	1.2994
0.839	0.77626	2.0406	1.4833	0.33635	0.25623	-0.07908	1.2833
0.91572	0.86795	1.8618	1.0171	0.2441	0.47118	-0.55044	0.75635
1.2553	0.7863	1.7663	1.2019	-0.21573	0.46601	-0.68971	0.4445
0.95058	0.62601	1.7362	0.98455	-0.1901	0.44914	-0.90032	0.32472
1.2035	0.42285	1.1092	0.90551	-0.27567	0.28973	-0.99271	0.54758
1.5609	0.80583	0.72027	0.26208	-0.45889	0.57781	-0.63034	0.82786
0.73693	0.76229	0.62181	0.037676	-0.68593	0.29126	-0.33	1.0597
0.56023	0.75306	0.34108	0.19946	-0.61359	0.32268	-0.12422	0.63386
0.58003	0.62023	-0.53012	-0.12366	-0.083286	0.2993	0.081306	0.603
0.50362	0.40181	-0.35804	-0.35524	0.3335	0.24584	0.1065	0.36034
0.54111	0.48964	-0.016117	-0.050161	-0.030812	0.28204	0.09459	0.032512
0.43632	0.4465	-0.040641	-0.20857	0.0079758	-0.073334	-0.2692	0.22323
0.48397	0.56966	0.406	0.17346	-0.072559	-0.26318	0.13967	-0.35796
0.62899	0.46996	-0.075327	-0.27907	-0.12259	-0.09756	-0.3856	-0.60535
0.38473	0.1991	-0.1072	0.15373	0.5753	-0.099468	-0.33996	-1
0.35709	0.33566	0.39347	0.32216	0.75924	-0.49689	-0.32435	-0.9563
0.26992	0.39799	0.90028	0.42516	0.80002	-0.47661	-0.55278	-0.77822
0.61809	0.56797	0.6475	0.048823	0.66441	-0.37516	0.076321	-0.46795
0.78297	0.34541	0.30559	-0.39953	0.28917	-0.19333	-0.55228	0.21128
1.0734	0.45941	0.19633	0.044971	0.20241	-0.10434	-0.27899	0.25047
0.7656	0.51157	-0.029469	0.43239	-0.17891	-0.13441	-0.83569	0.64888
0.1615	0.30162	-0.35093	0.2452	0.20368	-0.15949	-0.40944	1.0036
-0.19866	0.38764	-0.46109	-0.43576	0.18063	-0.062589	-0.077503	0.8733
-0.041239	0.1628	-0.2814	-0.20184	0.054599	-0.057816	-0.10404	0.75183
-0.61227	-0.11734	-0.1916	-0.024994	0.12866	0.26385	-0.14345	0.47537
-0.51984	-0.029511	0.027245	-0.41937	0.14812	0.13486	0.082436	0.38345
-0.71874	-0.19888	0.18305	-0.28229	0.1026	0.4255	-0.070529	-0.35722
-0.68654	-0.20493	0.43918	0.14826	0.17557	0.36548	-0.54583	-0.50294
-0.60808	-0.3449	-0.12564	0.34576	0.17145	0.22117	-0.14621	-0.51397
-0.51028	-0.66765	0.043504	0.58265	-0.52673	-0.08711	0.32934	-0.27423
-0.14582	-0.7619	-0.086176	0.066235	-0.60723	-0.26533	0.89692	-0.23745
-0.19251	-0.8415	-0.31111	-0.042447	-0.60666	-0.046646	1.0237	-0.13058
-0.75263	-0.92674	-0.34579	-0.40497	-0.79325	-0.145	0.86243	0.027026
