# Supplementary material for: An incentive circuit for memory dynamics in the mushroom body of Drosophila melanogaster
Source: eLife. 2022 Apr 1;11:e75611. doi: 10.7554/eLife.75611 (PMC8975552; doi:10.7554/eLife.75611)
Supplement: Figure 4—source data 1. [file elife-75611-fig4-data1.zip › realSCREEN_011a.xlsx_finaldataM+S_timepoint7.csv]

-0.1939	-0.026923	1.4686	-0.18731	0.20021	-0.62768	0.91941	-0.82864
-0.1847	-0.094334	0.92711	-0.68077	-0.36725	-1	-0.41656	-0.51052
0.47231	-0.075127	0.4274	-0.11433	0.52658	-0.85231	-0.56897	-0.12107
0.20681	-0.057883	0.52831	0.40076	-0.061001	-0.7889	0.75735	0.40347
0.26909	-0.37345	0.019615	0.48907	-0.25062	-0.76458	-0.29163	0.15423
0.32617	-0.69618	-0.040248	-0.018464	-0.13533	-0.24209	-0.34846	-0.69869
-0.23277	-0.33952	0.4142	0.63784	-0.074854	0.075502	-0.52001	-0.51704
-0.28266	0.089597	0.077673	0.5651	0.57981	0.15608	-0.65571	0.072087
-0.25724	0.21487	-0.12926	0.16744	0.53877	0.27588	-0.53704	0.0841
-0.37564	0.15879	-0.40208	-0.39638	-0.050065	0.16901	-0.062351	-0.028739
-0.24072	0.57969	0.07383	-0.35891	0.46003	-0.061836	-0.064497	0.079226
-0.4556	0.81392	-0.080723	-0.17008	-0.49377	-0.31444	0.47681	0.2865
0.26425	0.79371	0.29245	0.12128	-0.41456	-0.096908	0.94907	0.3763
0.096726	0.53475	0.78277	0.070408	-0.14868	0.33599	0.54204	0.67321
0.12624	0.84183	0.34908	0.35593	0.40845	0.61719	0.17066	0.3893
-0.22816	0.41363	0.12171	0.33847	0.1447	1.0774	0.19136	0.16403
0.59101	-0.030707	0.1482	0.10605	-0.082603	0.76815	-0.0098376	0.45129
0.60179	0.13971	-0.023751	-0.030011	0.63613	0.58883	0.19946	0.51754
0.8241	-0.044342	-0.69692	0.055852	0.36107	0.33357	-0.59793	0.43182
0.31731	-0.16748	-0.93169	-0.27054	-0.010735	0.32691	-0.57966	0.1455
0.31186	-0.29017	-0.88016	-0.47424	-0.5916	0.38321	-0.11416	-0.064185
-0.34784	-0.50558	-0.92613	-0.32878	-1	0.062178	-0.33536	-0.53291
-0.60846	-1	-1	-0.19891	0.04828	-0.068725	0.51205	-0.61288
-1	-0.87879	-0.51996	-0.079456	-0.22299	-0.35247	0.384	-0.31392
-0.81361	-0.27907	-0.54899	0.16381	0.10407	-0.20973	0.48545	-0.1115
0.72767	1.6458	1.1949	3.0398	5.6806	1.2472	3.7242	0.90757
1.6891	2.922	2.1776	4.9294	10.235	2.3306	5.3073	2.169
1.958	3.5867	3.4313	5.3649	12.356	2.1551	6.0719	2.9924
1.8224	3.3709	3.2487	5.4017	12.695	2.0496	6.9238	3.4366
1.5933	3.3332	2.9209	5.4703	12.787	2.2699	6.8778	4.0498
1.5099	2.9019	3.8889	5.4266	12.31	1.9675	6.3041	4.0528
1.118	2.2916	3.6084	5.3172	10.905	2.0039	6.0774	4.0942
1.5995	2.0896	3.8028	5.1051	10.288	1.8291	5.9535	3.8108
1.0202	1.5106	4.2766	5.1093	9.4461	2.0989	5.2665	3.5598
0.96605	1.0701	3.7815	4.4757	8.2069	1.4705	4.9035	3.4089
1.0381	0.67513	4.0978	4.9721	8.063	1.9185	3.9632	3.1603
0.79614	0.81013	4.2907	4.6371	6.9322	1.9311	3.9007	3.1774
0.3981	0.35612	4.1677	4.2896	7.0824	1.8087	3.804	2.9094
1.047	0.5173	4.0098	4.2216	5.7491	1.7717	3.5118	3.0632
0.87431	0.83655	3.4647	3.886	5.097	1.8128	2.9912	2.8764
0.82797	0.78424	3.6037	3.4403	4.839	2.0484	2.978	2.634
0.45307	0.32857	3.0728	3.4016	4.658	1.6306	2.712	2.4032
0.53902	0.011137	2.8227	3.2356	5.2557	1.5927	2.4048	2.3068
0.49065	0.053078	2.6797	3.1747	4.4111	1.2544	2.2396	1.9695
0.7875	0.22589	2.5573	3.1083	3.0611	1.4778	1.9785	2.0866
0.37519	0.051314	2.4797	2.8611	3.1197	1.608	1.9038	1.7715
0.1805	-0.44603	2.3787	2.3987	3.1093	1.4002	1.4927	1.5333
-0.013834	-0.41838	1.7018	2.229	3.5411	1.3324	1.2907	1.5859
-0.27677	-0.64581	1.8943	2.3325	3.0066	1.4949	1.1811	1.0988
-0.57591	-0.72919	1.0323	2.0885	3.63	1.5693	1.7237	1.1363
-0.003381	-0.65296	1.762	2.2119	3.0271	1.4167	2.0967	1.6763
0.70972	-0.21003	2.5715	1.6424	2.6255	1.2993	1.5169	2.1863
1.4104	0.57588	3.5405	0.90303	0.68367	1.4519	1.1463	2.3143
2.2784	1.0844	4.176	0.92341	0.63774	1.3779	1.7321	1.815
1.8575	0.97901	4.1309	0.87999	-0.4031	1.839	1.2347	1.5187
1.8057	0.67704	3.7765	0.50118	-0.1165	1.6472	1.478	1.3228
1.6147	0.84884	3.5747	0.33884	-0.4272	1.2503	1.9175	1.5707
1.4057	1.0361	3.326	0.40686	0.52473	0.72654	1.2629	1.7228
1.175	1.013	2.6356	0.48348	0.97545	0.88799	1.2516	1.4618
1.4218	1.2498	2.5206	0.25033	0.95419	1.0715	1.0671	1.4049
1.3163	1.3523	2.0938	0.35139	1.1981	1.0354	0.8298	1.2536
1.1354	1.1977	2.3419	0.22442	0.87074	1.0271	0.38114	1.0734
0.27482	0.78474	2.2891	0.29824	0.68313	1.0413	0.79758	1.091
0.71833	0.93637	2.3275	0.36828	0.64522	0.69511	0.054423	1.0387
0.55456	0.67226	2.011	0.22669	1.5134	0.5158	-0.12969	0.75067
0.36361	0.96345	1.3822	0.56816	1.1427	0.63941	-0.50783	0.62675
0.6728	0.85675	0.93585	0.70201	0.9548	0.53111	-0.13271	0.81139
0.53109	0.74958	1.3735	0.49172	0.55448	0.022208	0.30219	0.87737
0.80454	0.80605	1.558	0.2088	0.47153	0.55323	-0.050068	1.1168
0.74161	1.0779	1.1879	0.35282	0.77929	0.30933	-0.58228	0.94544
0.90814	1.0511	0.81147	0.37202	1.1366	0.19681	-0.65625	1.0197
1.0241	0.71457	0.53448	0.34586	0.54635	0.3401	-0.77777	0.61778
1.0043	0.34661	0.23891	0.31838	-0.9777	-0.017306	-0.41006	0.62652
0.91058	0.18519	0.63844	0.40568	-0.14496	0.17469	-1	0.81733
0.59468	0.22692	0.54184	0.11278	0.32363	-0.11243	-0.35424	0.28538
1.1403	0.072651	0.5381	0.011569	0.68781	-0.25182	0.47903	-0.024265
0.59553	0.19729	0.61284	-0.01497	1.0405	-0.80951	-0.1989	0.011076
0.39319	0.21676	0.63145	-0.091849	1.1639	-0.33104	-0.44687	-0.032959
0.12127	-0.020891	0.5966	-0.16765	0.57044	-0.34742	0.39204	-0.093686
-0.55377	-0.081055	0.4377	-0.11347	1.5169	-0.47148	0.80176	0.49129
-0.45321	0.18124	0.50643	0.28349	0.669	0.1878	-0.10445	0.48248
-0.1672	0.28842	0.078223	0.64877	-0.25387	0.031812	-0.46321	-0.0048887
-0.67362	-0.091046	0.15504	0.38446	-0.5907	-0.011027	-0.68741	-0.52533
-0.39753	-0.085939	-0.42968	0.45079	-0.52204	0.051108	-0.13759	-0.77009
0.14759	0.13171	-0.26473	0.67911	-0.51581	-0.26704	0.069593	-0.82254
-0.18544	-0.21994	-0.20179	0.67353	0.61765	-0.56896	0.18641	-1
-0.693	-0.30354	-0.25737	0.40777	0.29573	0.075072	0.36473	-0.92216
-0.39547	0.19267	0.087927	-0.13587	0.68746	0.63517	-0.019166	-0.69504
-0.45403	0.3226	-0.011965	-0.46508	-0.16585	0.16474	-0.55162	-0.21531
-0.48387	0.3055	-0.1805	-0.43094	-0.71747	0.30331	-0.27164	0.09159
0.2233	0.36808	-0.1946	-1	-0.28044	0.097933	0.074879	0.5027
1.263	0.0070395	0.31043	-0.33785	0.17327	-0.22819	-0.46408	0.55876
0.63989	0.12504	-0.22239	0.15425	-0.47528	-0.17498	-0.45773	0.80296
0.33794	-0.061048	-0.10354	0.24392	-0.14523	-0.05249	-0.46879	0.82128
0.59563	-0.32702	-0.42001	0.23135	0.4429	0.24581	-0.33754	0.89721
0.20374	-0.41016	-0.19582	0.12203	-0.29769	0.4231	-0.50799	0.47105
0.58202	0.047357	-0.37446	0.0084435	-0.16402	0.1856	0.14924	-0.044537
-0.074121	-0.20555	0.47795	-0.3385	0.020199	-0.45438	0.49175	-0.44864
-0.67758	0.026112	0.85129	-0.22013	-0.70484	-0.23521	0.65827	-0.29213
-0.95968	-0.10529	0.030774	-0.23247	-0.90935	-0.17926	1.219	-0.25392
