# Supplementary material for: An incentive circuit for memory dynamics in the mushroom body of Drosophila melanogaster
Source: eLife. 2022 Apr 1;11:e75611. doi: 10.7554/eLife.75611 (PMC8975552; doi:10.7554/eLife.75611)
Supplement: Figure 4—source data 1. [file elife-75611-fig4-data1.zip › realSCREEN_011a.xlsx_finaldataM+S_timepoint8.csv]

0.10202	0.45714	0.18606	0.41444	1.0292	-0.10522	-1	-0.48626
0.14315	-0.38499	0.2798	-0.43284	0.57157	-0.27755	-0.91928	-0.63444
-1	-0.23972	-0.18692	-0.49985	0.30775	-0.22611	-0.73555	-0.68204
-0.57745	-0.33754	0.055794	-0.020944	0.078407	-0.078234	-0.016825	-0.68744
-0.018453	-0.16626	-0.44652	0.13676	-0.0013441	0.018923	0.50757	-0.021235
-0.22086	-0.14775	-0.13155	0.2043	-0.3303	0.17636	0.30982	0.56241
0.67097	-0.45642	0.28719	0.33267	-0.039606	0.10997	-0.3627	0.59557
0.70771	-0.67449	0.45336	-0.10818	0.074553	0.14524	-0.28373	0.48792
0.44628	-0.24485	0.28768	0.40257	-0.12499	0.031362	-0.064934	-0.13859
0.68097	0.33315	0.4267	0.53079	-0.58699	0.0197	0.63843	0.17574
0.38701	0.64066	0.4871	0.46513	-1	0.073591	0.33978	-0.14434
0.15826	0.68869	0.13862	0.56654	-0.70118	0.23916	0.68695	0.12306
-0.31653	0.13744	0.09426	0.42159	-0.22487	0.2614	0.52697	0.19877
-0.075384	-0.19567	0.1146	0.64638	-0.23157	0.11137	0.30854	0.37325
0.39162	-0.10354	0.20493	0.24867	-0.16933	0.10797	0.4784	0.70394
0.66378	-0.20552	0.26249	0.17743	-0.34282	-0.12089	0.17073	-0.27174
0.11952	-0.095399	-0.0049765	-0.16442	-0.39768	-0.17701	0.17372	-0.22521
0.25828	0.038151	-0.25208	-0.27333	-0.39637	-0.11769	0.10277	-0.52197
-0.09448	-0.1027	0.14518	-0.040632	-0.26332	-0.1835	0.15109	0.17557
-0.7763	-0.11899	-0.14287	-0.3873	0.54908	0.01965	-0.24553	0.4505
-0.23092	0.18237	-0.44491	-0.66362	0.48812	0.082246	-0.1694	0.37887
-0.66449	0.49447	-0.49206	-1	0.53081	-0.058748	-0.18921	-0.055641
-0.43799	0.34806	-0.52483	-0.58588	0.54428	0.0065235	-0.17585	-0.20369
-0.31671	0.15373	-0.79706	-0.37028	0.63662	-0.058522	-0.23174	-0.15299
-0.48604	0.031819	-0.51476	-0.13931	0.5299	0.023626	-0.25436	-0.52163
0.22914	0.33937	0.46774	3.2487	2.5497	0.50164	2.1313	1.0728
1.2004	0.54815	1.0332	6.0199	4.0334	0.79229	2.9636	3.258
1.181	0.81942	1.3044	6.8178	4.4556	0.9984	3.2688	3.9742
2.1246	0.75313	2.1601	7.0702	4.6801	0.9967	2.9808	5.2917
1.8538	0.60505	2.0125	6.6196	4.5758	0.8361	2.7421	5.3808
1.748	0.3105	2.1072	5.964	4.661	0.92023	2.726	5.5351
1.6301	-0.021352	2.3762	5.6582	4.8152	0.72927	2.8492	5.7158
2.1188	-0.12901	2.0427	5.4632	4.4846	0.60565	2.495	5.0007
2.1678	-0.037437	1.6486	5.2255	4.3575	0.3982	2.4094	5.2697
1.2726	-0.014707	1.8261	4.8893	4.1637	0.59002	2.1215	5.3489
2.0843	-0.18028	1.6958	4.8056	3.7561	0.33893	2.0826	5.0585
2.076	-0.41391	1.6353	4.5528	3.617	0.28335	2.3291	4.8375
2.4122	-0.2358	1.4521	4.3378	3.6264	0.30026	1.7489	4.6243
1.4897	-0.55785	1.6969	3.8465	3.526	0.28941	1.663	4.2564
0.7902	-0.45716	1.5475	3.8718	3.4041	0.076773	1.5006	4.1694
1.5387	-0.7366	1.2435	3.8157	3.4836	0.13362	1.4853	4.1853
2.1697	-0.70227	1.5754	3.5973	3.5337	-0.088108	1.3162	3.6538
1.6827	-0.81411	1.2427	3.1675	3.4558	-0.099933	1.2623	4.0826
1.8247	-0.65404	1.1418	3.3202	3.152	-0.097067	1.421	2.8862
1.1743	-0.73492	1.0861	3.4227	3.2792	-0.22269	1.0141	2.886
1.4228	-0.8367	1.3466	2.9932	3.4909	-0.38857	0.77298	2.4846
1.3439	-1	1.431	2.6997	3.4735	-0.46166	0.85314	2.4832
1.7592	-0.9104	1.5206	2.5798	3.3291	-0.5461	0.84742	2.0438
1.9591	-0.68878	1.4984	2.5495	3.3281	-0.61456	1.0768	2.0175
1.5662	-0.72007	1.5448	2.4386	3.0256	-1	1.1012	1.7283
1.2921	-0.25951	2.4228	2.5836	2.7915	-0.802	1.2861	1.8853
1.4294	0.67989	2.7899	2.1422	2.3998	-0.51964	0.88846	1.7332
1.7397	0.90268	3.1609	1.8553	2.1516	-0.38006	0.99699	2.6193
2.4447	1.0521	3.0337	2.0773	1.8464	-0.3333	0.88992	2.3879
2.6157	1.1608	2.4744	2.0405	1.7665	-0.24525	1.0578	2.0835
2.064	0.86743	2.3442	1.3052	1.8784	-0.2021	0.55784	2.2389
1.5714	0.69848	2.2839	1.4585	1.9343	-0.34499	0.67507	1.5551
1.8328	0.62648	2.4189	1.476	1.7968	-0.10892	0.63953	1.4131
1.8857	0.50108	2.3296	1.1644	1.6914	-0.08114	0.329	1.0746
1.8323	0.29008	2.3066	1.0976	1.7787	-0.15695	0.44878	1.5298
2.0038	-0.1055	1.8756	1.5386	1.2595	-0.1176	0.040722	1.302
2.2634	-0.043657	1.4709	1.5833	1.4319	0.012172	0.14016	1.0427
2.286	0.060836	1.5147	1.5583	1.7137	-0.12504	-0.047689	1.2154
1.2694	0.095536	1.4612	1.7106	1.6051	-0.2502	-0.018114	0.63075
1.364	0.0083805	1.6011	1.9309	1.6479	-0.15228	-0.33563	0.45357
1.0333	-0.35493	1.6699	1.7047	1.4987	-0.050474	-0.34384	0.31316
1.7273	0.0015319	1.7291	1.6932	1.5848	-0.33777	-0.29527	0.08732
1.8022	-0.21381	1.4783	1.313	1.4289	-0.59262	-0.26383	0.14066
1.2281	0.10417	1.4592	1.6196	1.6195	-0.68648	-0.11531	0.2328
0.46761	0.29017	1.7562	1.5345	1.4977	-0.44804	-0.20741	-0.23483
0.7173	0.49185	1.0538	1.5004	1.2876	-0.41378	0.34361	-0.45495
0.55868	0.080686	1.1301	1.1897	1.2697	-0.38804	0.13088	-0.23583
0.76764	0.068796	0.81733	1.2205	1.243	-0.49935	0.56968	-0.059587
0.62863	0.14987	0.8121	1.3163	1.0107	-0.39628	0.7417	-0.50228
1.0334	0.25776	1.0154	1.3466	0.75532	-0.29772	0.36404	-0.53876
0.70822	0.22361	1.001	1.3556	0.51716	-0.12837	0.24514	-1
0.80434	-0.15188	1.4766	1.162	0.66745	0.073508	-0.23405	-0.60967
0.5799	-0.28417	1.4233	0.8724	0.37107	0.15507	-0.11706	-0.9974
0.88362	-0.10152	0.98335	0.65534	-0.05284	-0.045588	-0.44532	-0.58948
0.54077	-0.2455	0.68909	0.20967	-0.047872	-0.014872	-0.15633	0.0034923
-0.19502	-0.28624	0.78181	0.20735	0.0038539	0.10082	-0.0044208	0.38074
0.017067	-0.53813	0.86122	0.60965	-0.1015	0.24261	-0.013094	0.36895
-0.68822	-0.29067	0.76232	0.40858	0.10742	-0.094039	-0.053887	0.60578
-0.18668	0.061042	1.0036	-0.037344	-0.21604	0.029945	-0.082269	0.48923
-0.40584	0.0089701	0.74462	0.030162	-0.57535	-0.057168	0.36657	-0.013971
-0.78601	-0.13792	0.38026	-0.063588	-0.43023	-0.20942	-0.09529	-0.10185
-0.37802	0.17936	-0.0049456	-0.13847	-0.59913	-0.066475	-0.67794	0.1726
-0.62456	0.42272	-0.15321	-0.17188	-0.3836	-0.073034	-0.59278	0.17624
-0.80676	0.28337	-0.50294	-0.28565	-0.31238	0.1798	-0.70514	0.16899
-0.60675	-0.047214	-0.88182	-0.20951	-0.61438	0.14989	-0.20218	0.11768
-0.44114	-0.1965	-0.5189	-0.098244	-0.65299	0.1264	-0.39925	-0.21821
-0.55384	-0.33253	-0.55593	0.02332	-0.27558	0.067129	0.15771	-0.45716
-0.24714	-0.13586	-0.4405	0.12064	0.013531	0.1647	0.24536	-0.21426
-0.11256	-0.14539	-0.65035	-0.11107	0.11817	0.007722	0.14504	0.22373
-0.27674	-0.12143	-0.30896	-0.3965	-0.17787	-0.20355	-0.041212	0.37914
-0.038607	0.15492	-0.28779	-0.44781	-0.10339	-0.12893	0.14293	-0.055663
0.98085	0.099613	-0.34001	-0.53392	0.41515	-0.10169	-0.16077	0.59808
1.1264	0.043369	-0.28367	-0.50963	0.32524	-0.15232	0.20366	0.092027
0.90971	0.27531	-1	-0.35152	0.473	0.03981	0.52011	0.23253
-0.20169	0.19622	-0.77542	-0.25958	0.88628	0.15856	0.62096	-0.56195
