# Supplementary material for: An incentive circuit for memory dynamics in the mushroom body of Drosophila melanogaster
Source: eLife. 2022 Apr 1;11:e75611. doi: 10.7554/eLife.75611 (PMC8975552; doi:10.7554/eLife.75611)
Supplement: Figure 4—source data 1. [file elife-75611-fig4-data1.zip › realSCREEN_011a.xlsx_finaldataO_timepoint1.csv]

-0.26153	0.17792	0.52112	0.34222	0.8085	0.51704	0.046566	-0.0002526
-0.42621	-0.11919	0.066676	0.033969	0.21336	-0.061063	-0.72223	-0.13267
-0.29651	-0.099294	0.018202	-0.11357	0.045633	-0.33684	-0.87039	-0.10327
-0.059871	0.047007	0.18141	-0.082878	0.1399	-0.51095	-1	-0.13816
0.072409	0.13621	0.096861	-0.17498	0.16454	-0.53301	-0.80279	-0.0074854
0.2783	0.24972	-0.031817	-0.054877	0.13883	-0.63795	-0.84889	0.11004
0.54099	0.10458	-0.027756	-0.13199	0.010976	-0.38708	-0.34303	0.10524
0.48971	0.27031	0.026288	-0.23473	-0.079894	0.0095445	-0.4136	0.17399
0.33288	0.38588	0.0056717	-0.20808	-0.25595	-0.29856	-0.29622	0.26402
0.27469	0.37485	-0.38016	-0.074015	-0.45809	0.13676	-0.044325	0.16451
0.26895	0.23124	-0.32451	-0.030944	-0.33523	-0.25354	0.12203	0.22244
0.2632	0.18233	-0.17242	0.12422	-0.093923	-0.43879	0.57149	0.24984
-0.049466	-0.21231	0.067016	0.1594	-0.10495	-0.29959	0.35632	0.21504
-0.023184	-0.41239	0.073022	0.077908	0.032341	-0.30251	0.45248	0.14411
0.091985	-0.3609	-0.01969	0.13189	-0.2874	-0.079513	0.47054	0.033435
-0.097237	-0.16561	0.2847	0.062757	-0.234	0.26542	0.76753	-0.10886
-0.25453	0.11352	0.064838	-0.046074	-0.23001	0.40707	0.59998	-0.12778
-0.24198	0.24278	0.084052	0.15487	-0.26429	0.41352	0.33133	-0.029729
-0.30029	-0.027414	0.061201	-0.010026	-0.057717	0.45299	0.3241	-0.021107
-0.17535	0.098296	-0.02253	0.063472	0.099441	0.47436	0.33041	-0.08369
-0.033453	-0.13869	-0.091353	0.06452	0.11727	0.3576	0.17455	-0.27739
-0.14216	-0.32047	-0.1517	-0.011519	0.10758	0.43592	0.34916	-0.39207
-0.19346	-0.29888	-0.30063	0.034496	0.2846	0.36936	0.22982	-0.15993
-0.0579	-0.45949	-0.0285	-0.076043	0.23847	0.29982	0.21517	-0.10025
0.19484	-0.41985	0.0039331	-0.09294	0.17446	0.2299	0.13596	-0.51961
-0.076471	-0.38506	-0.30514	-0.55263	-0.26064	0.11072	-0.065352	-0.82378
-0.44052	-0.57043	-0.69105	-0.96728	-0.59444	-0.42531	-0.2486	-1
-0.63456	-0.53517	-0.76889	-0.98784	-0.76282	-0.31061	-0.50174	-0.86459
-0.63633	-0.71923	-0.66083	-1	-0.88771	-0.35299	-0.41649	-0.74185
-0.72218	-0.71507	-0.76285	-0.97927	-1	-0.40874	-0.13868	-0.65007
-0.89544	-0.59649	-0.69097	-0.854	-0.93885	-0.41802	-0.069991	-0.57117
-0.88332	-0.53682	-0.62691	-0.76379	-0.82744	-0.48462	0.35585	-0.39135
-0.78163	-0.40003	-0.6169	-0.64969	-0.65091	-0.37906	0.49354	-0.36521
-1	-0.28276	-0.54996	-0.67148	-0.53376	-0.2868	0.49836	-0.30884
-0.96887	-0.14034	-0.57706	-0.61075	-0.4936	-0.23881	0.47895	-0.14574
-0.90187	-0.20281	-0.58508	-0.61286	-0.42066	-0.37051	0.64345	-0.11961
-0.81362	-0.27317	-0.58842	-0.59496	-0.44222	-0.4062	0.76903	-0.15809
-0.69165	-0.30409	-0.65292	-0.40995	-0.39933	-0.15781	1.212	-0.10993
-0.74607	-0.11784	-0.64068	-0.42332	-0.24788	-0.12592	1.0844	-0.080145
-0.70189	-0.23094	-0.73079	-0.47008	-0.19423	-0.099916	1.1996	-0.30313
-0.55908	-0.20523	-0.77901	-0.40607	-0.1476	-0.22503	1.3825	-0.436
-0.65151	-0.35998	-0.76669	-0.50415	-0.058603	-0.39477	1.275	-0.39904
-0.51637	-0.42032	-0.83022	-0.50658	0.11951	-0.46666	1.2395	-0.31264
-0.50585	-0.39846	-1	-0.44522	0.20621	-0.50472	1.0031	-0.30146
-0.58561	-0.5019	-0.94058	-0.50185	0.12055	-1	0.88441	-0.18304
-0.69564	-0.61994	-0.87323	-0.45375	0.0060089	-0.99935	0.98171	-0.1001
-0.77138	-0.91209	-0.82307	-0.44009	0.15775	-0.71392	0.72269	-0.075339
-0.80837	-1	-0.6765	-0.53363	0.10585	-0.63859	0.50629	-0.038222
-0.69731	-0.95865	-0.63429	-0.56972	0.16693	-0.96906	0.44583	-0.079034
-0.68673	-0.77665	-0.58644	-0.40092	0.29674	-0.95535	0.21142	-0.090572
-0.49416	-0.56086	-0.29063	-0.13678	0.80643	-0.25747	1.0126	-0.11419
-0.089345	-0.13854	-0.21775	-0.079034	1.3985	-0.30695	1.9555	0.10781
0.07481	0.26847	-0.19378	-0.22762	1.8072	0.55908	2.2142	0.50193
0.18416	0.39939	-0.22679	-0.16532	1.8233	0.64851	2.3105	0.58017
0.07686	0.24404	-0.25578	-0.30967	1.6867	1.0403	2.1544	0.69254
0.15134	0.42161	-0.13891	-0.2747	1.593	1.3247	1.7993	0.74206
0.14383	0.54246	-0.11839	-0.32423	1.611	1.3493	1.6499	0.62189
0.1327	0.76958	-0.10999	-0.34178	1.4821	1.3411	1.4608	0.54091
0.27136	0.7678	-0.24014	-0.49792	1.4304	1.3158	1.3114	0.44282
0.24307	1.1752	-0.28791	-0.49444	1.4059	1.5474	1.7564	0.41011
0.17346	1.2203	-0.13366	-0.47774	1.3739	1.4557	1.4656	0.42375
0.10472	1.0681	0.039029	-0.49923	1.3524	1.1396	1.1212	0.30964
0.38001	1.0896	0.026755	-0.62172	1.2558	1.1428	0.98534	0.41551
0.43082	1.0838	0.29759	-0.66149	1.3252	1.0459	0.75563	0.34647
0.36623	1.0811	0.20373	-0.60634	1.2552	1.2724	0.24303	0.34946
0.38385	0.68096	-0.061841	-0.62749	1.1832	1.3636	0.22982	0.36384
0.28842	0.6237	-0.16458	-0.54526	0.99871	0.93637	0.23807	0.16728
0.24725	0.61571	-0.13613	-0.36436	1.1366	0.72179	0.26254	-0.119
0.16489	0.54142	0.1612	-0.25674	1.0133	0.25859	0.52271	-0.19481
0.030122	0.80611	0.17306	-0.18073	0.80026	-0.11149	0.39023	-0.1063
0.07633	0.76912	-0.05038	-0.051188	0.5904	-0.14534	0.59445	0.20532
0.096675	0.8693	0.024115	-0.02049	0.3088	-0.13305	0.74784	0.22195
0.019019	0.78725	0.21201	-0.086156	0.2359	0.060817	0.61669	0.25653
-0.022066	0.84978	0.30423	0.060049	0.21145	-0.16272	0.85732	0.32052
0.051399	0.69127	0.25339	0.091328	0.12565	-0.35984	0.47463	0.25554
0.13956	0.49007	0.27637	-0.12786	0.021376	-0.2688	-0.15369	0.24722
0.08384	0.32629	0.23882	-0.068299	0.098449	0.16452	-0.28427	0.21874
0.089512	0.12828	0.084964	-0.045711	0.13439	0.28104	-0.36987	0.37841
0.13072	0.29179	-0.031899	-0.094345	0.18873	-0.41626	-0.51915	0.53904
0.15523	0.51903	-0.029024	-0.18647	0.24964	-0.8692	-0.12442	0.27904
0.12682	0.38397	-0.019874	-0.2172	0.2318	-0.51902	0.15845	0.18096
0.10266	0.51551	0.032279	-0.018494	0.23105	-0.53602	0.055569	0.14194
0.0086409	0.74458	0.095229	0.051669	0.23474	-0.37322	-0.19207	-0.0071806
0.0065432	1.0596	-0.14926	0.038533	0.16259	-0.51623	-0.38478	-0.012051
0.12285	0.92943	0.008487	0.07084	0.13885	-0.54266	-0.56169	-9.5728e-05
0.18073	0.85416	0.057764	0.0049005	-0.061156	-0.3763	-0.63825	-0.052843
0.0026846	0.436	-0.019746	-0.11144	-0.038345	-0.74348	-0.7586	0.028169
-0.057073	0.19762	0.14551	-0.15521	-0.014421	-0.40708	-0.55792	0.038303
-0.16186	-0.021711	-0.0035247	-0.17085	-0.18229	-0.30533	-0.30476	-0.20975
-0.0829	-0.02192	-0.10583	-0.044296	-0.3537	0.086411	-0.40361	-0.25867
-0.23332	-0.093084	-0.23705	-0.15812	-0.3212	0.16619	-0.59145	-0.26669
0.0051665	-0.14765	-0.11555	-0.0038735	-0.42256	-0.038007	-0.19837	-0.39771
0.00059418	-0.52825	-0.16968	0.090642	-0.28467	0.12474	-0.23066	-0.2935
0.030329	-0.57891	-0.051403	0.16172	0.0019749	0.040806	0.058605	-0.099648
0.20775	-0.5754	-0.19969	0.066644	0.060012	0.39138	0.10466	-0.022355
0.093881	-0.74842	-0.14164	0.056009	0.053606	0.3403	0.047045	0.024767
-0.11681	-0.81349	-0.067022	0.20769	0.037966	0.16922	0.57934	0.15549
-0.22622	-0.70946	0.34247	0.079442	0.074122	0.33323	0.43946	0.078463
-0.077099	-0.39136	0.27904	0.025647	0.097104	0.67067	0.68141	-0.0186
0.0039439	-0.11209	0.055351	0.081105	0.1326	0.91245	0.99713	0.027474
