# Supplementary material for: An incentive circuit for memory dynamics in the mushroom body of Drosophila melanogaster
Source: eLife. 2022 Apr 1;11:e75611. doi: 10.7554/eLife.75611 (PMC8975552; doi:10.7554/eLife.75611)
Supplement: Figure 4—source data 1. [file elife-75611-fig4-data1.zip › realSCREEN_011a.xlsx_finaldataO_timepoint2.csv]

-0.2038	-0.20569	0.03547	0.84867	0.022	0.1715	-0.039622	-0.56252
-0.27397	-0.45297	-0.028623	0.41706	-0.2954	-0.022778	0.18886	-0.6357
-0.047533	-0.27975	0.028682	0.40984	-0.13785	-0.06894	0.051781	-0.45682
0.089631	-0.07777	0.37838	0.23929	0.039243	-0.13553	-0.074843	-0.11547
0.25057	0.0049352	0.24977	0.23524	0.1274	-0.0073729	-0.31545	0.38168
0.32673	0.21885	0.18675	0.11303	0.185	-0.11362	-0.11164	0.42269
0.10011	0.38115	0.055176	-0.14588	0.2133	-0.12079	0.10437	0.24289
0.48883	0.3187	0.25693	-0.26425	0.12773	-0.00024727	0.002728	0.41009
0.24868	0.40017	0.41388	-0.28168	0.19596	0.0094375	0.088566	0.59283
0.16599	0.48978	0.40543	-0.21527	0.13243	0.051364	0.17502	0.555
0.065878	0.34121	0.29453	-0.27045	-0.0056953	-0.016853	0.14141	0.84457
0.17808	0.30044	0.12541	-0.34277	-0.12863	-0.0198	0.20305	0.82738
0.26663	0.20643	-0.066121	-0.26239	-0.078002	-0.055964	0.30888	0.5812
0.038943	0.13575	-0.46325	-0.21449	0.11263	-0.065983	0.42618	0.22354
-0.10472	-0.082149	-0.37486	-0.050791	0.15906	-0.11291	0.30009	-0.011637
-0.14598	-0.24645	-0.33231	0.087227	0.084591	-0.0065901	-0.031838	-0.1487
-0.26029	-0.29961	-0.33202	-0.056752	0.067948	0.078998	-0.10559	-0.36421
-0.32568	-0.21723	-0.032233	0.010901	-0.0099854	0.053109	-0.30346	-0.27839
-0.23721	-0.18285	-0.04451	-0.17775	-0.17142	0.10084	-0.33347	-0.25716
-0.11723	-0.18185	-0.045595	-0.074231	-0.18769	0.096116	-0.26996	-0.009597
-0.20537	-0.25425	-0.020756	0.013873	-0.111	0.036974	-0.11651	-0.1866
-0.069634	-0.30353	-0.1704	-0.098718	-0.11651	0.032895	-0.14901	-0.37062
-0.061664	-0.053714	-0.29693	0.030822	-0.18096	0.16523	-0.069464	-0.76249
-0.167	0.040416	-0.22282	0.049485	-0.044139	-0.049081	-0.070097	-0.92193
0.082103	0.43811	-0.30915	0.27685	-0.080427	-0.0056197	0.15967	-0.42377
0.51092	0.78117	-0.17281	0.042196	-0.099478	-0.26697	-0.11897	-0.41217
0.41899	0.6022	-0.79084	-0.57995	-0.53414	-0.51845	-0.55957	-0.5703
-0.10496	0.38812	-0.82369	-0.80013	-0.73952	-0.69921	-0.96953	-0.88608
-0.52139	0.21393	-0.88181	-0.66986	-0.94411	-0.6608	-0.9945	-0.95244
-0.52571	0.023725	-0.65593	-0.728	-1	-0.66098	-1	-1
-0.5721	0.070583	-0.51875	-0.55747	-0.91693	-0.67587	-0.94863	-0.29844
-0.72455	0.023646	-0.50245	-0.44938	-0.90407	-0.61336	-0.91361	-0.0070155
-0.79485	-0.07304	-0.43879	-0.53738	-0.96522	-0.64362	-0.73569	0.030709
-0.82803	0.0331	-0.41644	-0.39447	-0.99296	-0.70677	-0.60845	-0.061616
-0.72468	-0.082328	-0.44611	-0.24543	-0.95116	-0.77644	-0.60743	-0.30248
-0.85002	-0.23338	-0.53654	-0.23768	-0.94615	-0.92841	-0.51912	-0.41331
-0.83651	-0.2432	-0.68604	-0.26734	-0.88288	-0.8829	-0.40651	-0.54846
-0.79291	-0.27312	-0.51863	-0.33517	-0.98125	-0.94059	-0.13038	-0.60238
-0.94318	-0.28681	-0.61447	-0.36234	-0.74049	-0.94339	-0.21277	-0.44668
-0.98925	-0.37092	-0.65413	-0.27083	-0.76373	-0.95977	-0.058388	-0.19037
-0.75813	-0.41027	-0.72289	-0.44023	-0.67545	-0.95159	-0.01067	-0.10692
-0.76429	-0.43836	-0.86612	-0.63123	-0.57928	-0.97669	0.009618	0.011638
-0.85906	-0.61834	-0.87989	-0.7079	-0.5437	-0.99987	-0.052298	0.15709
-0.75292	-0.77917	-0.84033	-0.75038	-0.58607	-1	-0.17556	-0.004466
-0.89183	-0.73731	-0.88507	-0.88336	-0.56483	-0.94935	-0.13219	0.123
-1	-0.63617	-1	-0.94626	-0.47004	-0.92029	-0.12315	0.19679
-0.86915	-0.78426	-0.88961	-1	-0.45895	-0.84336	-0.04986	-0.10513
-0.93118	-0.90057	-0.88923	-0.93947	-0.3628	-0.79951	-0.21483	-0.31001
-0.89035	-1	-0.86514	-0.9551	-0.41695	-0.78527	-0.24858	-0.16735
-0.7452	-0.98846	-0.71034	-0.71647	-0.41925	-0.77993	-0.18295	-0.26737
-0.53145	-0.71118	-0.33612	-0.16446	0.076335	-0.64317	0.29027	0.17882
0.19806	-0.36368	-0.15473	0.15647	0.55683	-0.42733	0.82075	0.97636
0.45339	-0.15329	0.12087	0.30056	0.80054	-0.35627	0.96617	1.6588
0.72885	0.09592	0.04986	0.35418	0.89907	-0.44616	1.1271	1.8502
0.7374	0.12488	0.12475	0.51114	0.98239	-0.43329	1.3007	1.8802
0.60622	0.023808	0.0021156	0.41791	0.87046	-0.3099	1.1837	2.0692
0.50243	0.16804	-0.014437	0.30732	0.81636	-0.23805	1.0841	2.5345
0.82255	0.46312	0.01751	0.13965	0.76688	-0.12343	0.94116	2.613
0.92379	0.57758	0.025784	0.13771	0.71357	-0.032332	0.96115	2.1301
0.988	0.64658	0.095855	0.13019	0.69387	-0.037296	0.90496	1.7889
0.97436	0.80153	0.061841	0.17268	0.67022	0.054586	0.79491	1.7097
0.94562	0.67668	0.036642	0.020304	0.79583	-0.1174	0.83205	1.8647
0.84029	0.61663	0.26917	0.087936	1.0326	-0.0050199	0.7438	1.5486
0.58503	0.50475	0.54704	0.093566	0.9669	-0.042746	0.701	1.7103
0.40676	0.57	0.40577	0.15134	0.92049	-0.025496	0.72805	1.5452
0.65886	0.45684	0.32661	0.068471	0.99938	-0.10337	0.27201	1.2341
0.6799	0.16744	0.29402	0.19698	0.99495	-0.19255	0.089367	0.75247
0.45927	0.31186	0.33271	0.12687	0.88997	-0.19798	0.041864	0.434
0.50493	0.42325	0.58369	-0.11197	1.0191	-0.13114	0.15375	0.93324
0.44239	0.21341	0.53262	0.14589	0.89654	-0.047737	0.17857	0.98406
0.53947	0.26148	0.62949	0.10804	0.56702	-0.13532	0.21411	0.66381
0.32575	0.32788	0.39296	0.20604	0.37933	-0.087726	0.11752	0.88617
0.31977	0.16487	0.23994	0.15888	0.26079	-0.0449	0.23003	0.74486
0.26206	0.17037	0.0060151	0.24911	0.29862	-0.0026722	0.15959	0.43535
0.36663	0.10835	0.10806	0.18298	0.31255	-0.02869	0.20565	0.33666
0.40052	0.029958	0.16691	0.23897	0.30204	-0.060969	0.24259	0.12588
0.36784	-0.19451	0.30452	0.19554	0.32418	-0.18087	0.3398	0.32158
0.43926	-0.070246	0.31226	0.10891	0.040659	-0.21329	0.41332	0.035534
0.56046	-0.12232	0.21696	0.094021	-0.10288	-0.13432	0.24711	-0.072965
0.53258	0.040521	0.059001	0.26475	-0.03143	-0.20186	0.31905	-0.0072417
0.40793	0.11473	0.32084	0.18108	0.067781	-0.11159	0.25363	0.27002
0.19779	0.054832	0.30718	-0.045932	-0.16947	-0.022976	0.069927	0.28861
0.42375	0.073014	0.47043	-0.093438	-0.24442	-0.037972	0.022436	0.043635
0.087438	0.22207	0.35934	-0.20692	-0.28481	-0.11264	0.083764	0.34096
-0.11593	0.067907	0.22932	-0.040436	-0.28036	-0.042332	-0.18781	0.077919
-0.078551	0.16361	0.089316	0.083664	-0.14334	-0.012319	-0.28253	0.37266
-0.20768	0.13075	-0.11267	-0.05909	0.049171	0.091023	-0.14823	0.5493
-0.25534	0.19901	-0.0447	-0.005872	0.096273	-0.0077663	0.04854	0.83189
-0.045251	0.050623	-0.16641	-0.16302	0.01168	-0.059226	0.081158	0.50348
-0.0044086	0.15359	-0.10893	-0.25846	0.060525	-0.06114	0.1566	-0.15917
-0.015415	0.3301	-0.0060552	-0.12463	0.081207	-0.16093	-0.025159	-0.55629
-0.068252	0.30115	-0.19066	0.075141	0.033458	-0.17495	-0.044702	-0.83803
-0.19328	0.15629	-0.18955	-0.021979	0.05361	-0.14463	-0.059919	-0.49727
-0.29913	-0.15749	-0.19283	0.010498	-0.017171	-0.053972	-0.028956	-0.018937
-0.16506	-0.26565	-0.056635	0.15292	0.044466	0.0083551	-0.095576	0.07729
-0.10233	-0.14134	-0.057256	0.29999	0.15999	0.097837	-0.29987	0.0028144
-0.18048	-0.13364	-0.10492	0.14793	0.10105	0.19594	-0.25116	0.17473
-0.25296	-0.18446	-0.13219	-0.1223	-0.035819	0.32968	-0.17037	0.1096
-0.027277	-0.21459	-0.11852	-0.17411	-0.075605	0.28367	0.021193	-0.2356
-0.16452	-0.2042	-0.031333	0.096169	-0.04166	0.17338	0.04846	-0.59273
