# Supplementary material for: An incentive circuit for memory dynamics in the mushroom body of Drosophila melanogaster
Source: eLife. 2022 Apr 1;11:e75611. doi: 10.7554/eLife.75611 (PMC8975552; doi:10.7554/eLife.75611)
Supplement: Figure 4—source data 1. [file elife-75611-fig4-data1.zip › realSCREEN_011a.xlsx_finaldataO_timepoint3.csv]

0.1989	0.33582	-1	-0.19975	0.051906	-0.28187	-0.01557	-0.1414
0.057225	0.15958	-0.51359	0.016871	-0.17023	-0.39805	-0.18775	-0.29128
-0.15387	0.27195	0.069054	0.15096	-0.14085	-0.2784	-0.21187	-0.26586
-0.047579	0.15998	-0.11034	0.39592	-0.10626	-0.085761	-0.16977	-0.17319
-0.12602	-0.045585	0.76452	0.35204	-0.019302	-0.011454	-0.047118	-0.023814
-0.071595	-0.075295	0.93883	0.017828	-0.015325	0.08049	0.094246	0.21473
0.071346	0.022884	0.62086	-0.3482	0.013378	0.19894	0.0060701	0.17177
0.15779	0.075011	0.19715	-0.3706	0.10025	0.22125	0.24085	0.45605
0.088438	-0.080422	0.2	-0.19209	0.15187	0.10902	0.24536	0.30531
-0.147	-0.11614	0.05965	0.033178	0.23415	0.20643	0.16546	0.24424
-0.032695	-0.23264	0.5643	0.27858	0.30937	0.36302	0.67518	0.35514
0.082719	-0.24483	0.56153	0.19909	0.2377	0.25557	0.67249	0.3297
-0.0042746	-0.16333	-0.007047	-0.085368	0.22595	0.18394	0.50233	0.38831
-0.0088715	-0.16439	0.077259	-0.10936	0.17082	0.34137	0.29389	0.46977
-0.10813	-0.098259	0.16823	-0.073123	0.098264	0.52219	-0.043159	0.30738
-0.063501	-0.044076	0.046747	-0.097461	0.036712	0.39748	-0.055812	0.20342
-0.25406	0.028258	-0.63328	-0.19935	-0.15419	0.14003	-0.07858	0.15981
-0.27052	0.0072919	-0.20385	0.013209	-0.21896	-0.076898	-0.17689	-0.047136
-0.27563	0.1441	-0.27981	0.11365	-0.2396	-0.081193	-0.32233	-0.17347
0.051522	0.19155	-0.63284	0.18736	-0.26327	-0.29288	-0.28414	-0.35354
0.11378	0.087617	-0.77698	0.1143	-0.1136	-0.26311	-0.42601	-0.26683
0.20889	0.0069457	-0.39075	0.094294	0.0071414	-0.27486	-0.34882	-0.43441
0.29329	-0.13671	0.079983	-0.13985	-0.1031	-0.46157	-0.28595	-0.60063
0.23985	-0.089321	0.20037	-0.15211	-0.092822	-0.51369	-0.24209	-0.83406
0.3718	0.03888	0.75276	-0.35347	0.12963	-0.36427	-0.44512	-1
0.75756	0.81584	0.89783	-0.22252	0.18257	-0.090546	-0.38239	-0.69766
0.50597	0.82023	0.34782	-0.34407	-0.011952	-0.031989	-0.52034	-0.21649
0.17575	0.54166	0.58527	-0.15799	-0.092864	-0.34308	-0.83915	0.069268
-0.063005	0.47707	1.0302	-0.056622	-0.31927	-0.49431	-1	0.09303
-0.12063	0.5183	1.1119	-0.23897	-0.49423	-0.36453	-0.86724	0.070265
-0.18915	0.34808	1.5266	-0.30969	-0.60741	-0.34505	-0.82314	0.03437
-0.21714	0.22246	1.0075	-0.24873	-0.64279	-0.47264	-0.88606	0.020646
-0.27172	0.095741	1.2703	-0.35711	-0.69955	-0.40055	-0.87316	-0.058527
-0.31273	0.060602	1.3592	-0.26174	-0.81942	-0.56431	-0.52915	-0.20117
-0.49827	-0.071176	1.4499	-0.52403	-0.92627	-0.46183	-0.6359	-0.21632
-0.68356	-0.20243	1.7063	-0.53439	-0.91028	-0.68773	-0.35809	-0.27481
-0.602	-0.32351	2.3536	-0.64146	-0.89466	-0.70548	-0.33018	-0.23396
-0.69187	-0.43171	2.3202	-0.76908	-0.91202	-0.71472	-0.4263	-0.2552
-0.78099	-0.48226	2.5272	-0.55539	-0.92042	-0.75527	-0.40654	-0.41028
-0.81726	-0.44211	2.8815	-0.67405	-0.91934	-0.6943	-0.21384	-0.34005
-0.90657	-0.45451	2.5436	-0.84629	-1	-0.80812	-0.11421	-0.26382
-0.93377	-0.49437	2.3655	-0.77229	-0.94933	-0.92612	0.055201	-0.53907
-0.83447	-0.54965	2.1538	-0.68813	-0.93347	-0.67549	0.036093	-0.54023
-0.99518	-0.61543	2.443	-0.88661	-0.89118	-0.70645	0.038291	-0.68326
-0.95483	-0.72639	2.4554	-0.96912	-0.86987	-0.57261	-0.18544	-0.67567
-1	-0.88809	2.5442	-0.99695	-0.9236	-0.58887	-0.061295	-0.72391
-0.97839	-0.99841	2.5941	-0.95869	-0.87923	-0.69057	-0.15056	-0.62
-0.9247	-0.99972	2.7252	-0.89149	-0.79455	-0.88684	-0.18318	-0.50115
-0.94641	-1	2.7037	-0.99148	-0.73317	-1	-0.18589	-0.49573
-0.97488	-0.88295	2.28	-1	-0.72345	-0.93539	-0.16279	-0.36313
-0.97952	-0.65845	2.3987	-0.51584	-0.42029	-0.84641	0.079482	-0.17609
-0.81849	-0.34288	2.8846	-0.49164	-0.035363	-0.52415	0.49787	0.1811
-0.59711	-0.16309	3.0859	-0.28526	0.16368	-0.13619	0.66468	0.40791
-0.35065	-0.10883	2.8201	-0.19506	0.18672	0.049075	0.60056	0.52095
-0.12367	0.077577	3.2601	-0.10132	0.26453	0.39671	0.67112	0.68539
0.14027	0.11198	3.2087	0.094911	0.35908	0.57602	0.69207	0.80592
0.28857	0.22665	2.7627	0.11263	0.38483	0.82325	0.85424	0.86766
0.38759	0.4861	3.023	-0.07779	0.45251	0.86847	0.98492	0.90988
0.3321	0.50476	3.0752	-0.045263	0.42724	1.1601	0.66826	0.87398
0.41684	0.58451	2.7101	-0.26362	0.36677	1.0767	0.61568	0.94778
0.45783	0.7258	2.8958	-0.45837	0.38258	0.84672	0.69037	0.84762
0.30071	0.773	3.1247	-0.31676	0.31041	0.90531	0.74209	0.99022
0.071595	0.68432	3.4172	-0.45355	0.39653	1.0193	0.766	1.056
0.17261	0.64437	3.1286	-0.57396	0.35375	1.0826	0.85579	0.86254
0.18648	0.67281	2.8331	-0.3955	0.29108	0.94873	0.49929	0.76012
0.26115	0.67222	2.5037	-0.16839	0.14205	0.99129	0.4107	0.7011
0.11938	0.4542	2.4029	-0.21917	0.24884	0.85962	0.095507	0.72271
-0.12434	0.32802	2.4024	-0.023289	0.32489	0.8534	0.036101	0.69133
-0.019036	0.45138	1.942	-0.048759	0.33856	0.89846	-0.077224	0.60161
0.09392	0.45175	1.8143	0.085816	0.32511	0.7781	-0.084799	0.59623
0.22656	0.36029	1.2928	-0.032742	0.27558	0.90918	-0.016482	0.65818
0.12682	0.26418	1.4004	0.028682	0.23842	0.81675	-0.035748	0.6069
0.055545	0.1728	1.0605	0.0096064	0.15469	0.67449	0.044473	0.47622
-0.16309	0.22302	0.70251	0.12841	0.22267	0.7793	0.22718	0.52223
-0.073623	0.26385	0.56796	0.25984	0.19413	0.57682	0.068286	0.64435
-0.092758	0.16107	-0.02711	0.080251	0.22584	0.44558	0.21106	0.69974
-0.045823	0.15911	0.095774	0.29553	0.038932	0.031284	0.25192	0.43889
-0.0052901	0.12084	0.061315	0.31076	-0.04366	0.0068212	0.40413	0.36173
-0.057093	0.064545	0.70087	0.32421	0.011968	0.024478	0.25811	0.46658
0.11105	0.027363	0.29518	0.42581	0.082177	-0.14134	0.14467	0.35208
0.030235	-0.06084	0.030016	0.3766	0.14954	-0.16511	0.27494	0.41862
-0.083476	-0.12586	-0.43218	-0.0019406	0.10888	-0.094393	0.12565	0.23439
0.048987	-0.17517	-0.48988	0.0032493	0.0042748	-0.25708	0.55812	-0.095308
0.061845	-0.21791	0.45748	0.020647	-0.012049	-0.054881	0.23348	-0.25665
0.062326	-0.17089	0.48057	0.18307	0.0027042	-0.038424	-0.011064	-0.32056
-0.065505	-0.098907	0.73004	0.040289	0.088595	-0.012718	-0.21921	-0.22432
0.026147	-0.094802	-0.15003	0.071313	0.063246	-0.0024699	-0.15406	-0.28909
0.14992	0.084962	-0.11416	-0.13782	0.016178	-0.12744	0.063786	-0.42199
-0.019858	0.16455	-0.31759	-0.036895	0.028195	-0.044102	0.039041	-0.30113
0.054656	0.082021	0.44041	-0.034315	-0.066948	-0.11792	0.19869	-0.12037
-0.088551	0.0075022	-0.41113	-0.061433	-0.13789	-0.071365	0.11762	0.10001
-0.26171	0.0767	-0.29531	-0.015054	-0.14967	0.065848	-0.13019	0.15895
-0.22045	0.053216	-0.041459	-0.02262	-0.1168	0.20473	0.040723	-0.06793
-0.17352	0.041364	-0.096693	-0.17114	-0.067434	0.087843	-0.0089606	-0.10143
-0.11086	0.038143	0.24825	-0.23387	-0.0019408	-0.059696	0.031034	-0.2713
0.030382	0.0066217	0.62143	-0.11454	0.021542	0.044172	-0.17191	-0.15043
-0.0037627	-0.076637	0.22243	-0.030778	-0.089191	-0.018402	-0.16715	-0.049725
0.23237	0.010873	-0.20676	-0.09235	-0.026991	0.047149	-0.25662	0.067018
0.19562	-0.08094	-0.68325	-0.33547	0.046389	0.053465	-0.26246	0.10783
0.10076	0.075447	-0.37164	-0.16736	0.065031	0.019928	-0.35122	0.1366
