# Supplementary material for: An incentive circuit for memory dynamics in the mushroom body of Drosophila melanogaster
Source: eLife. 2022 Apr 1;11:e75611. doi: 10.7554/eLife.75611 (PMC8975552; doi:10.7554/eLife.75611)
Supplement: Figure 4—source data 1. [file elife-75611-fig4-data1.zip › realSCREEN_011a.xlsx_finaldataO_timepoint4.csv]

-0.31395	0.53149	0.46046	0.5627	0.09205	-0.38022	-0.60288	-0.3889
0.10065	-0.50735	-0.39664	0.046501	-0.03847	-0.37517	-0.2783	-0.30155
-0.028901	-0.73908	-0.070796	0.15404	-0.19538	-0.20224	0.066212	-0.15066
-0.21896	-0.70044	-0.0041761	0.32871	-0.14046	-0.089714	0.18287	-0.17448
0.35049	-0.32332	0.10343	-0.062033	-0.048663	-0.13869	0.13743	-0.031841
0.57962	-0.44985	0.19607	-0.089879	-0.0040476	0.10629	0.15212	-0.09452
0.36611	-0.48071	0.3577	-0.71223	0.12711	0.18031	0.26751	0.018175
0.44041	-0.14011	-0.17132	-0.72158	0.053966	0.1162	0.59943	0.095303
0.57692	0.35453	0.17048	-0.46939	0.10796	0.16865	0.47561	0.17651
0.51628	0.53392	0.23145	0.058873	0.14998	0.2	0.10433	0.16439
0.30241	0.55095	0.45117	0.12682	0.11044	0.15199	-0.02399	0.086508
0.40142	0.23269	0.11797	-0.51106	0.011011	0.14663	-0.18697	0.060562
0.14065	0.21471	0.27056	-0.15462	-0.026934	0.016065	0.15876	0.079392
0.07829	0.61734	0.084319	0.10263	0.080656	0.001347	0.095812	0.066602
0.020306	0.51736	-0.18557	0.36706	0.063351	-0.016521	0.21572	0.29883
0.5328	-0.026574	0.25958	0.22859	0.065651	-0.10043	0.10534	0.19448
0.060472	-0.20845	0.13864	0.011339	-0.047629	-0.00041577	-0.034891	0.084247
-0.075444	-0.14371	0.17553	-0.034781	-0.036846	-0.033565	0.089952	0.060959
-0.29598	-0.1897	0.060268	0.21815	0.05495	-0.065449	-0.28106	0.0092853
-0.4968	-0.39911	-0.020097	0.33282	-0.022519	-0.018205	-0.25094	0.1959
-0.56047	-0.1695	0.043537	0.071429	-0.08134	0.0080124	-0.10661	-0.074769
-0.77229	0.44418	-0.61225	-0.056962	-0.075859	0.084926	-0.093735	-0.06934
-0.84844	0.27837	-0.66033	0.26405	-0.10899	0.11646	-0.36926	-0.14435
-0.8556	0.20238	-1	-0.061186	-0.089995	0.12374	-0.42246	-0.16074
-0.87992	0.32723	-0.80414	0.5408	-0.18199	0.080128	-0.39538	-0.26057
0.70336	1.5036	0.30091	1.9109	0.16724	0.28998	0.015571	0.14013
0.9861	1.7239	0.17705	1.3581	0.19691	0.14737	-0.49476	0.42077
0.89082	1.249	0.77528	1.5349	0.054018	-0.020386	-0.79154	0.34937
0.69847	1.2738	1.2137	1.6587	-0.1165	-0.076264	-0.93366	0.32456
0.47796	1.2848	1.4849	1.6009	-0.32027	-0.15794	-0.73045	0.44464
0.42326	1.3547	1.4718	1.7746	-0.52367	-0.32015	-0.81067	0.35537
0.2341	1.2728	1.0729	2.1719	-0.74457	-0.41957	-1	0.30284
0.13452	1.1629	1.1518	2.2146	-0.75818	-0.447	-0.76408	0.16262
0.33663	0.99863	1.0904	2.1854	-0.89363	-0.50943	-0.764	0.0024903
0.15946	0.83454	1.3957	1.783	-0.92509	-0.56071	-0.70395	-0.055426
-0.30737	0.88543	1.0031	1.4576	-0.95436	-0.50864	-0.35237	0.0049525
-0.52798	0.72884	1.5553	1.4382	-1	-0.62925	-0.27466	-0.05897
-0.45016	0.66586	1.6103	1.5897	-0.90293	-0.66069	-0.35453	-0.21899
-0.41218	0.39624	1.4046	1.7807	-0.97109	-0.71106	-0.15193	-0.27087
-0.48633	0.34421	1.4006	2.1417	-0.93222	-0.73364	-0.17639	-0.55499
-0.41399	0.11088	1.0296	2.2988	-0.9025	-0.80929	-0.11249	-0.71685
-0.48756	-0.22866	0.9321	2.2465	-0.88625	-0.74789	-0.1992	-0.80312
-0.64486	-0.45996	1.1638	1.909	-0.89396	-0.70718	-0.14008	-0.77283
-0.75515	-0.58474	1.204	1.776	-0.95621	-0.83196	-0.17637	-0.83336
-0.75288	-0.63475	1.4006	1.9498	-0.95276	-0.94269	-0.14925	-0.80955
-1	-0.62803	1.4105	2.1021	-0.9312	-1	-0.059149	-0.79766
-0.7531	-0.6697	1.2446	2.0527	-0.90015	-0.9168	0.18968	-0.88775
-0.93812	-0.87867	1.3764	2.6673	-0.88666	-0.9461	0.18715	-0.936
-0.96811	-0.94379	1.344	2.5428	-0.69466	-0.90947	0.33995	-1
-0.92971	-1	1.3842	2.4473	-0.76583	-0.89345	0.39829	-0.9204
-0.59163	-0.78756	1.6301	3.2037	-0.47629	-0.74614	0.86663	-0.59494
-0.11011	0.091245	2.2534	3.1357	-0.12206	-0.55007	1.1431	-0.41426
-0.11962	0.75829	2.605	2.9756	-0.050389	-0.34576	1.464	-0.071144
-5.0568e-05	0.81935	2.5356	2.605	-0.03979	-0.28192	1.3526	0.013623
0.20777	0.74236	2.5687	1.8723	0.035387	-0.23307	1.1484	0.24506
0.34714	1.0591	2.5266	2.0429	0.21488	-0.1645	1.0863	0.40345
0.62681	1.7315	2.0628	1.589	0.27993	-0.019192	1.0416	0.53845
0.3804	2.1716	2.5899	1.257	0.36006	0.17427	1.1434	0.67003
0.55248	2.3218	2.1797	1.0313	0.351	0.12671	0.89905	0.67955
0.41621	2.5036	2.1234	1.0315	0.32947	-0.026252	0.58663	0.84026
0.96363	2.8143	2.1582	0.61606	0.27821	0.021169	0.47832	0.87232
1.0577	2.453	1.9395	0.75264	0.27984	0.12798	0.63146	1.1248
1.0279	2.5861	1.5564	1.0035	0.40144	0.2437	0.50907	1.2009
0.61118	2.5817	1.5089	0.67831	0.28422	0.33651	0.53859	1.1746
0.38127	2.3498	1.5612	0.37046	0.15256	0.21359	0.58433	1.0958
0.48953	2.1996	0.89768	-0.035976	0.083806	0.11122	0.459	0.90841
0.53904	2.0576	0.97263	-0.25619	0.086245	0.097191	0.50014	0.93724
0.74195	2.0003	0.7225	0.4383	0.16645	0.094692	0.46299	0.8021
0.66596	1.7662	0.87198	0.57697	0.1854	0.17463	0.41289	0.79957
0.54484	1.6566	1.0005	1.0122	0.1444	0.19108	0.31987	0.71921
0.55311	1.6611	0.82877	0.98099	0.23398	0.17343	0.035266	0.67176
0.54563	1.136	0.87021	0.60608	0.178	0.13458	-0.049386	0.50116
0.45965	0.7234	0.56032	0.65353	0.13887	0.13172	0.075354	0.36314
0.38495	0.68873	0.44265	0.61537	0.18576	0.23292	0.10441	0.29295
0.71373	0.69714	-0.016521	0.49297	0.22144	0.14323	0.12562	0.20211
0.65667	0.80251	0.2764	-0.020389	0.080388	0.19166	0.21958	0.27154
0.74371	0.23009	0.42802	0.02388	0.13742	0.21713	0.04732	0.36128
0.092813	0.083201	1.2784	0.10534	0.030086	0.01869	0.26017	0.39026
0.21157	0.085895	1.2101	-0.39112	0.028148	-0.044271	0.096343	0.46312
0.30524	0.087706	1.2562	-0.17741	-0.0032286	-0.083378	0.20803	0.22032
0.5213	-0.26832	0.75082	-0.41926	-0.048675	-0.070768	0.27871	-0.016288
0.24411	-0.35716	1.1614	-1	-0.1785	-0.14501	0.20356	-0.15358
0.22662	-0.13435	1.1959	-0.72349	-0.072188	-0.20226	0.15908	-0.5293
0.38728	-0.11275	1.2851	-0.30339	-0.070363	-0.32856	0.07692	-0.79035
-0.00099002	0.041128	1.3451	-0.052756	-0.065035	-0.25525	0.32492	-0.75709
0.064522	0.13099	0.79108	0.37614	0.076415	-0.25277	0.098894	-0.63322
0.05122	0.18633	0.10476	0.47629	0.075539	-0.24278	-0.07637	-0.5702
0.061652	-0.091055	-0.0058938	0.37072	-0.020831	-0.12155	-0.20209	-0.29958
-0.046473	-0.059824	-0.10761	0.30742	-0.060808	-0.10547	0.025107	-0.16603
-0.21516	-0.26894	-0.43567	0.022819	-0.033457	-0.10164	-0.21839	0.016941
-0.2482	-0.35731	-0.5862	-0.12429	-0.018835	-0.14805	-0.13024	0.1245
-0.3075	-0.5309	-0.90685	-0.051056	-0.044512	-0.050806	-0.25513	0.25639
-0.34851	-0.68548	-0.90877	0.48052	0.026035	0.02886	-0.16812	0.44069
-0.10159	-0.27629	-0.83198	0.66183	-0.024573	0.23452	-0.15175	0.615
-0.090951	0.12312	-0.78321	0.42669	-0.10353	0.19534	-0.12251	0.58866
0.25679	-0.065238	-0.87386	0.57897	-0.032553	0.14614	-0.055037	0.47518
0.074274	0.36281	-0.67573	0.36595	0.028182	0.11253	-0.10829	0.25296
-0.16593	0.57413	-0.4284	4.2123e-05	0.14328	0.16812	0.018953	-0.025208
-0.35971	0.23266	-0.28692	-0.79588	0.042744	0.080532	0.10467	-0.33611
-0.18431	-0.43233	-0.26958	-0.98504	0.028229	0.1155	0.1416	-0.60276
