# Supplementary material for: An incentive circuit for memory dynamics in the mushroom body of Drosophila melanogaster
Source: eLife. 2022 Apr 1;11:e75611. doi: 10.7554/eLife.75611 (PMC8975552; doi:10.7554/eLife.75611)
Supplement: Figure 4—source data 1. [file elife-75611-fig4-data1.zip › realSCREEN_011a.xlsx_finaldataO_timepoint5.csv]

-0.38853	0.24047	1.6151	0.26729	0.22033	-0.085237	0.027271	0.50154
-0.11036	-0.26237	0.81084	-0.19921	0.038687	-0.11763	-0.011726	0.88999
-0.021123	-0.25561	0.9466	-0.74574	-0.09166	-0.11592	-0.13728	0.45769
-0.074445	0.039587	1.0093	-1	-0.086204	0.10289	0.053871	0.19894
0.1328	0.14541	0.061412	-0.8402	-0.0055069	0.1563	0.091034	-0.24688
0.2628	0.063786	0.28228	0.13798	-0.012443	0.12509	-0.017922	-0.4421
0.28622	-0.022966	0.2451	0.70909	0.011147	0.068017	-0.13514	-0.86899
0.21352	-0.015781	0.37873	1.0101	-0.19543	0.090823	0.01698	-0.77424
0.29656	0.051163	0.2628	0.98154	-0.13864	0.091752	0.021973	-0.7428
0.13146	0.16305	0.11385	1.0626	-0.042608	-0.047783	0.030673	-0.50752
0.23396	0.13678	0.014312	1.2706	0.039409	-0.062323	-0.066016	-0.42248
0.17711	0.050756	0.28264	1.1379	0.0046298	-0.12222	0.080874	-0.40691
0.14067	0.087592	0.072064	0.39039	0.082905	-0.049102	-0.046538	-0.28035
0.073518	0.11706	-0.25432	0.13616	0.016114	0.014453	0.049677	0.018719
-0.010662	0.03759	-0.32884	-0.57189	-0.092843	0.090545	0.052302	0.018491
-0.2363	0.084244	-0.28653	-0.15916	-0.051158	0.12293	0.0029863	0.055266
-0.11263	-0.085782	-0.37988	-0.95487	0.0028766	0.1812	0.064122	0.44239
-0.32171	-0.22286	-0.69585	-0.81143	0.1591	0.15695	0.063411	0.43879
-0.15919	-0.1873	-0.86631	-0.59598	0.18092	-0.034405	-0.062565	0.047446
-0.17772	-0.053256	-1	-0.4604	0.22134	-0.048035	-0.011091	0.15363
0.045696	0.010745	-0.94406	-0.034744	0.091892	-0.17952	-0.028528	0.19061
-0.2512	0.023692	-0.40973	0.27032	-0.046646	-0.081997	0.019534	0.22726
-0.13663	-0.0028204	-0.49837	-0.38265	-0.1755	-0.10126	0.030152	0.65037
0.0061933	-0.14318	-0.43113	-0.61767	-0.13071	-0.15554	-0.088061	0.40114
0.21276	-0.11626	-0.32654	-0.51676	-0.1658	-0.20284	-0.093127	0.42787
0.9434	0.45306	0.53709	0.33909	0.48643	-0.22185	-0.059425	0.2977
1.1026	0.37549	0.98929	0.22245	0.81803	-0.43305	-0.4583	0.21894
0.85592	0.25223	1.1587	0.49647	0.73905	-0.58067	-0.95982	0.030506
0.91515	0.10561	1.5476	0.61603	0.65505	-0.62485	-0.97984	0.32399
0.73244	0.026252	2.3241	1.0179	0.45014	-0.73488	-1	0.31471
0.65945	-0.088112	2.2677	1.3337	0.18956	-0.79915	-0.86929	0.13642
0.71617	-0.14736	2.0903	1.4295	0.13044	-0.80577	-0.87175	-0.0041316
0.3916	-0.16089	2.0284	1.2599	-0.032108	-0.82068	-0.84218	-0.14717
0.2722	-0.23885	1.6172	1.0222	-0.14634	-0.86366	-0.90039	-0.12665
0.10109	-0.24187	1.8212	1.4693	-0.095268	-0.8403	-0.83714	0.14376
0.11848	-0.31348	1.6921	1.3709	-0.10886	-0.86433	-0.64122	0.035393
0.072177	-0.29074	1.2124	1.0041	-0.15215	-0.89087	-0.61955	0.12794
0.10138	-0.36517	1.2881	1.2635	-0.23825	-0.92051	-0.57258	-0.06143
-0.035899	-0.4982	1.3118	0.65564	-0.32058	-0.76308	-0.54283	0.22659
-0.46742	-0.62699	1.3891	0.48041	-0.33934	-0.83747	-0.57582	0.15422
-0.68676	-0.62539	1.2655	0.64615	-0.35978	-0.79523	-0.47116	-0.046992
-0.54299	-0.66858	1.5791	0.43243	-0.37625	-0.87973	-0.50667	0.011879
-0.5161	-0.78093	1.8288	0.25881	-0.45304	-0.92316	-0.54144	-0.083543
-0.69725	-0.906	1.6674	0.17723	-0.65932	-0.98526	-0.40215	0.051993
-1	-0.93002	1.2273	0.59464	-0.73853	-1	-0.29957	-0.36586
-0.91846	-0.93023	1.2529	0.86562	-0.78743	-0.94452	-0.33345	-0.75199
-0.98108	-0.87218	1.5254	1.2102	-0.82081	-0.91128	-0.3753	-1
-0.89006	-0.88287	1.5177	1.4339	-1	-0.91401	-0.38639	-0.83162
-0.69677	-0.98208	1.5659	1.1591	-0.97017	-0.96128	-0.2565	-0.69312
-0.80727	-1	1.3732	1.0344	-0.99438	-0.9646	-0.2349	-0.68399
-0.22009	-0.99572	1.4063	1.6214	-0.75211	-0.8779	0.057927	-0.36279
0.13649	-0.73052	1.9476	2.3095	-0.31657	-0.63395	0.10839	-0.15508
0.71954	-0.56039	2.0345	2.2739	-0.11643	-0.44704	0.2326	0.4042
0.7708	-0.46739	1.786	2.1585	0.13071	-0.28184	0.25283	0.45128
0.96555	-0.32915	1.5998	2.1872	0.17805	-0.17415	0.2294	0.79815
1.1986	-0.19022	1.7334	1.4451	0.18256	-0.094045	0.29709	0.9527
1.1338	-0.035119	1.8666	1.4278	0.21456	0.073372	0.44652	1.0583
1.1748	0.0896	1.9914	1.0982	0.16129	0.16198	0.47354	1.1324
0.97566	0.22003	1.9858	1.3152	0.25187	0.19728	0.37161	1.0018
1.1606	0.36437	1.6907	0.65483	0.34867	0.21735	0.39853	1.1144
0.61418	0.38437	1.5885	0.80917	0.3048	0.16467	0.56104	0.91818
0.96642	0.28367	0.98179	0.35624	0.23816	0.12998	0.4668	1.022
0.70964	0.36185	0.83203	1.0635	0.13182	0.14025	0.47174	0.92886
0.81535	0.28802	0.46157	0.82582	0.25059	0.045449	0.43559	0.36313
0.70541	0.32323	1.1535	0.78981	0.26768	0.066617	0.17874	0.58155
0.90797	0.23788	0.68417	0.53036	0.22623	0.12169	0.060431	0.60561
0.76144	0.1832	0.5724	0.4594	0.25291	0.05529	0.1584	0.76333
0.85541	0.10145	0.81542	1.034	0.22457	0.095984	0.16592	0.72656
1.0566	0.13682	0.58862	1.0733	0.14668	0.021021	0.1002	0.49469
0.90315	0.055792	0.58581	0.63071	0.099702	0.060093	0.019328	0.57814
0.77564	-0.013715	0.75921	0.48825	0.036619	0.036762	-0.024114	0.30889
0.73929	-0.015047	0.67851	0.6028	0.055471	0.048893	0.047162	0.28616
0.58598	0.040959	0.6981	0.40616	0.15939	0.037933	0.058241	0.54238
0.2235	0.017006	0.94645	-0.83267	0.22327	0.030206	-0.13	0.46789
0.32013	-0.0082996	0.65754	-0.32016	0.13087	0.10199	-0.032386	0.10304
0.17229	-0.038423	0.45457	0.33702	0.078882	0.1505	-0.0084505	-0.2287
0.16076	0.040069	0.96764	0.1117	-0.020919	0.20478	-0.17646	-0.64005
0.064861	0.11574	0.60286	0.12081	-0.085666	0.069776	-0.070094	-0.44211
0.094363	0.026961	0.47566	0.33794	-0.09707	0.12343	-0.27547	-0.60663
0.097053	-0.016986	0.49272	0.60846	-0.0029956	0.12655	-0.12175	-0.1289
0.10743	-0.049	0.49346	0.81667	0.034908	0.085688	-0.050281	0.22165
-0.060831	-0.1214	0.24124	0.51324	0.030872	-0.095913	-0.034514	0.46895
0.019649	-0.070983	0.37516	-0.39106	-0.035165	-0.13093	0.028484	0.46518
-0.024057	0.016851	0.27437	0.15017	-0.056144	-0.12308	0.042529	0.35339
0.069633	-0.095967	0.10209	-0.49622	-0.032575	-0.034837	-0.11348	0.012879
-0.022004	-0.15331	-0.24469	0.080743	-0.067374	-0.070202	-0.0090239	-0.10288
0.15244	-0.07891	-0.57027	0.14469	-0.00319	-0.087742	-0.048897	-0.10196
0.12318	-0.042643	-0.47174	0.29068	0.022852	-0.10579	-0.043093	0.38547
0.38302	-0.058169	-0.56795	0.58311	-0.09072	-0.14004	-0.048133	0.17275
0.15592	-0.0045693	0.083916	1.2954	0.070499	-0.066075	-0.11483	-0.1826
-0.075292	0.066712	-0.076819	0.79284	-0.019009	-0.051723	0.015657	-0.46455
-0.0065409	0.17554	-0.40172	0.14183	0.002401	0.02842	0.1259	-0.65803
-0.25851	0.14157	-0.2044	-0.23734	-0.040742	0.054337	0.10907	-0.48931
-0.21086	0.11521	-0.40688	-0.49335	-0.028289	0.045472	0.035389	-0.44284
-0.31582	0.020631	-0.1956	-0.58079	0.0036686	0.040873	0.05845	-0.40221
-0.19179	0.047223	0.37914	-0.35033	0.073227	0.024192	0.037989	-0.39142
0.031689	0.056324	0.4712	-0.31116	0.074675	-0.012474	0.013421	0.045634
0.034614	-0.028762	0.016985	-0.60627	0.057798	0.0040481	0.01701	0.52514
-0.018401	-0.021555	0.45511	-0.31682	0.13653	0.066441	0.13745	0.47255
-0.062766	-0.015837	0.20248	-0.49362	-0.16637	0.03583	0.17709	1.0367
