# Supplementary material for: An incentive circuit for memory dynamics in the mushroom body of Drosophila melanogaster
Source: eLife. 2022 Apr 1;11:e75611. doi: 10.7554/eLife.75611 (PMC8975552; doi:10.7554/eLife.75611)
Supplement: Figure 4—source data 1. [file elife-75611-fig4-data1.zip › realSCREEN_011a.xlsx_finaldataO_timepoint6.csv]

-0.59881	-0.0065019	0.15515	-0.0095362	-0.031993	-0.11602	0.14406	0.18172
-0.55066	0.033174	-0.070596	0.1212	0.019075	-0.16722	0.049476	0.060016
-0.28026	-0.089353	0.023826	0.012722	0.06497	-0.030092	-0.00039036	0.070548
0.05465	-0.077714	0.085101	-0.2497	0.079426	0.093512	-0.025677	0.022552
0.26171	0.19093	0.13535	-0.04894	-0.0047735	0.22256	-0.11862	-0.023898
0.26263	0.23552	-0.17245	0.19553	-0.030754	0.21823	-0.25183	-0.036904
0.54818	-0.060168	-0.015202	0.075259	-0.040862	0.12734	-0.099198	-0.17535
0.8944	-0.12233	0.022442	-0.046321	-0.060919	0.10752	-0.033427	-0.12747
0.86997	0.003773	0.0046212	-0.038288	-0.011512	0.075088	-0.1383	-0.065606
0.52202	-0.024785	0.019445	0.0020447	0.063698	0.10568	-0.040399	-0.055746
0.60477	-0.13475	0.045314	-0.021692	0.099368	0.011093	0.10423	-0.03392
-0.023863	-0.2408	0.24984	0.098163	0.21356	-0.035126	0.13614	0.026467
0.3198	-0.073368	0.57616	-0.010543	0.063437	-0.051128	0.11822	0.0079054
-0.24192	0.015037	0.50657	0.01206	0.054226	-0.088712	0.11888	-0.016669
-0.033168	-0.20767	0.14538	-0.024748	-0.0025205	-0.097274	0.21198	-0.044968
0.31185	-0.23117	0.15362	0.11507	-0.0017118	0.00044136	0.10094	0.046415
0.041003	0.10551	0.11838	0.20442	0.087921	-0.037789	0.1412	0.12588
-0.19314	0.1477	-0.16282	0.043718	-0.045492	-0.046482	0.17416	0.10311
-0.31227	0.058219	-0.29172	0.056629	0.05731	-0.022884	-0.0024414	0.19
-0.67313	-0.15282	-0.36816	-0.076463	0.0075809	0.041411	-0.087562	0.080952
-0.75178	-0.098966	-0.11481	-0.14782	-0.046238	-0.013446	-0.09001	-0.018508
-0.60737	0.29492	-0.27511	-0.11899	-0.18387	-0.074971	-0.18397	-0.083752
-0.40152	0.29748	-0.22479	-0.050765	-0.21586	-0.12939	-0.17922	-0.060249
-0.023109	0.13814	-0.54553	-0.09301	-0.13407	-0.092334	-0.048243	-0.17254
-0.030902	0.22362	0.018833	-0.11753	-0.13218	-0.14372	0.024282	-0.17728
1.3584	1.0893	1.2991	-0.28319	0.3917	-0.22974	-0.19706	-0.28064
1.8018	0.8654	1.8735	-0.6118	0.53067	-0.45093	-0.58857	-0.4239
1.6453	0.41934	2.1086	-0.80177	0.51891	-0.53232	-0.84952	-0.47831
1.4346	0.085758	2.3933	-0.69048	0.35872	-0.70315	-0.93532	-0.48737
1.2821	-0.15952	2.7545	-0.79949	0.1271	-0.76921	-0.90731	-0.5756
1.0902	-0.17626	2.9871	-0.62499	-0.023162	-0.77336	-0.88092	-0.55269
1.2669	-0.23025	2.7839	-0.86446	-0.16	-0.88679	-0.88868	-0.54127
1.3906	-0.34737	2.8134	-0.89596	-0.18764	-0.89986	-0.94064	-0.53998
1.0171	-0.49579	2.7906	-0.7852	-0.32555	-0.89287	-0.92398	-0.67228
0.95462	-0.52195	3.0049	-0.84247	-0.45244	-0.84902	-0.98027	-0.60065
0.41768	-0.48089	2.6051	-0.66341	-0.5294	-0.85709	-1	-0.649
0.63821	-0.37565	2.6841	-0.71811	-0.63946	-0.91748	-0.9004	-0.56752
0.19992	-0.43967	2.5383	-0.82752	-0.63816	-0.94154	-0.90598	-0.60623
0.1532	-0.36675	2.5356	-0.93796	-0.69334	-0.92834	-0.9352	-0.54555
-0.38923	-0.36153	2.2602	-0.82469	-0.79819	-0.97201	-0.8242	-0.61056
-0.15166	-0.44037	2.557	-0.86913	-0.79689	-0.93893	-0.88313	-0.72699
-0.49352	-0.4663	2.2973	-0.95387	-0.77111	-0.92045	-0.83211	-0.79051
-0.51755	-0.47187	2.6275	-0.98636	-0.8189	-0.91607	-0.80259	-0.88387
-0.8198	-0.59725	2.6055	-0.86304	-0.83337	-0.92007	-0.68983	-1
-0.54286	-0.54151	2.2841	-0.83023	-0.84055	-0.94574	-0.74725	-0.8533
-0.89466	-0.50048	2.4188	-0.79982	-0.91856	-1	-0.73142	-0.81179
-0.69603	-0.64962	2.4309	-0.85165	-1	-0.90453	-0.63191	-0.74591
-0.74552	-0.73432	2.6894	-0.91821	-0.98953	-0.93974	-0.56054	-0.7406
-1	-0.79591	2.5103	-0.91448	-0.9488	-0.94988	-0.48861	-0.73889
-0.57568	-1	2.0909	-0.8117	-0.8765	-0.90579	-0.47645	-0.73976
-0.11812	-0.80929	2.3204	-0.79386	-0.53872	-0.70688	-0.25457	-0.65359
0.55515	-0.64941	2.5585	-1	-0.19476	-0.63135	-0.26302	-0.58623
1.1812	-0.42221	2.7983	-0.93006	-0.12734	-0.53223	-0.28767	-0.41683
0.70334	-0.46439	2.6826	-0.87346	-0.073197	-0.53641	-0.2253	-0.46456
1.0504	-0.24755	1.8572	-0.80526	-0.12086	-0.30526	-0.15536	-0.31379
1.3237	0.05978	2.0689	-0.85347	-0.11287	-0.16314	-0.10649	-0.24456
1.5184	0.12142	2.162	-0.95223	-0.034644	-0.082529	-0.13648	-0.13735
1.1523	0.23995	2.0655	-0.90641	0.045	0.046561	-0.097068	-0.15459
1.1466	0.50311	1.8874	-0.85882	0.16459	0.13788	-0.10794	-0.17711
1.2019	0.74833	2.2732	-0.7045	0.1746	0.16413	-0.036895	-0.19417
1.5187	0.64786	2.4556	-0.77598	0.18507	0.16386	-0.035402	-0.24824
1.0337	0.46636	2.1764	-0.61698	0.07824	0.19504	-0.17655	-0.16671
0.73932	0.46629	2.2533	-0.51247	0.07337	0.15961	-0.14883	-0.12555
0.74384	0.44045	1.9547	-0.40272	0.051438	0.10745	-0.076575	-0.11431
0.48746	0.48461	1.7726	-0.41005	0.072674	0.13392	-0.16053	-0.09255
0.31345	0.34122	2.0067	-0.51618	0.11398	0.081285	-0.18874	-0.085264
0.89981	0.30562	1.5737	-0.60129	0.12334	0.086	-0.10912	-0.14996
0.96283	0.23954	2.0094	-0.45712	-0.024867	0.034315	-0.041595	-0.2097
0.27469	0.34114	1.9888	-0.17062	0.11494	0.0052462	-0.19493	-0.17759
0.46082	0.20838	1.7913	-0.18091	0.018279	-0.036536	-0.19526	-0.18557
0.15562	0.23208	1.5121	-0.12146	-0.0033593	-0.020921	-0.16898	-0.15257
0.10764	0.23494	1.4286	-0.1685	0.044219	0.0072079	-0.1325	-0.080147
0.23569	-0.00018026	1.3636	-0.1746	-0.010604	-0.019631	-0.058353	-0.047777
0.33379	0.043015	1.4366	-0.17489	0.0075168	-0.02939	-0.1805	-0.028934
0.4277	0.019168	1.2139	-0.074796	0.075677	0.036807	-0.1427	-0.1268
0.37861	0.079396	1.1298	-0.053372	0.12952	0.027123	-0.17129	-0.11262
0.3653	0.113	1.1078	-0.0789	0.14296	-0.0035245	-0.05716	-0.092268
0.63666	0.0046853	1.0888	-0.10225	0.10073	0.12892	0.031217	0.022145
0.22371	-0.053674	0.57956	0.074653	0.17522	0.048743	-0.0024039	0.13518
0.0094338	-0.14112	0.75965	0.24976	0.20097	0.022212	0.013215	0.18195
0.12868	-0.037361	0.45882	0.15734	0.2499	0.013328	0.0099903	0.16768
-0.094335	0.061294	0.21695	0.1992	0.34885	-0.04158	0.030094	0.076825
-0.11641	-0.064753	0.11301	0.0058634	0.2043	0.05988	0.074399	0.14638
-1.1473e-05	-0.065538	0.12826	0.1053	0.16441	0.043411	0.083077	0.1117
0.56744	-0.097647	-0.54402	0.11497	0.058554	0.091092	0.091427	0.23903
0.44473	-0.097442	-0.30431	0.053728	0.080727	0.064212	0.047224	0.21696
0.27238	-0.087184	-0.025612	0.20485	-0.11484	-0.022132	-0.012996	0.13701
0.12693	-0.080885	-0.42185	0.23298	-0.029631	-0.072375	0.051278	-0.022833
0.13994	-0.03826	-0.75864	-0.032839	-0.11217	-0.058917	0.06304	-0.10278
0.56287	0.07074	-0.50068	-0.031432	-0.15053	-0.13961	0.013895	-0.099607
0.46847	0.11446	-0.59958	-0.16794	0.0069818	-0.022999	0.039242	-0.15943
0.056992	0.029064	-0.39732	-0.1036	0.10378	0.003796	0.0043326	-0.17838
-0.08697	0.0095245	-0.59786	-0.026282	0.0045147	-0.055939	0.023132	-0.27258
-0.3283	0.11477	-1	-0.20488	-0.040383	0.021518	0.036018	-0.24569
-0.30378	0.040518	-0.30987	-0.035208	-0.18617	0.019651	0.0020005	-0.28928
-0.4385	0.031211	0.011694	0.0099549	-0.21444	0.028369	-0.048318	-0.20024
-0.49613	0.018694	0.53302	0.167	-0.15755	-0.033084	-0.016328	-0.059444
-0.73279	-0.047503	0.42293	0.078539	0.0065227	-0.019997	-0.020426	0.054784
-0.21038	-0.0050299	0.30026	-0.14967	-0.068432	0.045966	-0.027529	0.22759
-0.074032	-0.058464	-0.12451	-0.29635	-0.2037	0.061037	-0.10965	0.38367
