# Supplementary material for: An incentive circuit for memory dynamics in the mushroom body of Drosophila melanogaster
Source: eLife. 2022 Apr 1;11:e75611. doi: 10.7554/eLife.75611 (PMC8975552; doi:10.7554/eLife.75611)
Supplement: Figure 4—source data 1. [file elife-75611-fig4-data1.zip › realSCREEN_011a.xlsx_finaldataO_timepoint7.csv]

-0.19467	-0.24984	0.87289	-0.020733	0.12477	-0.083538	0.27201	-0.043133
-0.29413	-0.31338	-0.12648	-0.21869	0.084015	-0.20065	-0.050445	0.1188
-0.27143	-0.24402	-0.43231	0.017712	-0.038447	-0.10298	-0.081018	-0.1195
0.068632	-0.22657	-0.48942	-0.16799	-0.15657	-0.065854	-0.053365	-0.091098
0.031062	-0.04782	-0.063594	-0.31919	-0.20823	0.062045	-0.21479	-0.15486
0.25325	0.060307	0.22812	-0.029024	0.021993	0.1497	-0.27516	-0.038223
0.42027	0.072251	0.52486	0.18141	-0.043663	0.16052	-0.19891	0.21659
0.54043	0.25979	0.54292	0.17278	-0.056549	0.14731	-0.14622	0.28516
0.58823	0.16137	0.52266	0.29249	-0.15892	0.16442	0.21399	0.077485
0.61619	0.24581	0.7884	0.35209	0.024327	0.12116	0.33927	0.10807
0.51999	0.25587	0.90608	0.24052	0.14653	0.14065	0.16083	-0.020715
0.23082	0.18051	0.30102	0.34067	0.24779	0.17113	0.06823	-0.16064
0.22185	0.20999	0.46931	0.23093	0.26064	0.085483	0.25383	-0.14487
0.052172	0.13663	0.25615	0.10873	0.15879	0.034504	0.13922	-0.031225
-0.41755	0.022163	-0.36741	0.02477	0.15508	0.032407	0.21237	-0.060194
-0.41429	0.076718	-0.61324	-0.21165	0.09389	0.051789	0.0011033	0.035098
-0.50239	-0.038247	-0.49582	-0.27319	-0.094762	0.024633	0.026425	0.17414
-0.26381	-0.13918	-0.31465	-0.049939	-0.23796	-0.052066	0.021188	0.16425
-0.31751	-0.14383	-0.17703	-0.10199	-0.13422	-0.095679	0.021185	0.14296
-0.31783	-0.048501	-0.066822	-0.079338	-0.09514	-0.0023548	-0.099019	0.039027
-0.45089	-0.11523	-0.5756	0.012208	0.0094548	-0.086716	0.004727	0.014952
-0.22551	0.021794	-0.55918	-0.029661	0.014039	-0.1731	-0.014137	-0.11043
0.1428	-0.07537	-0.40504	-0.33642	-0.052957	-0.24485	-0.15853	-0.19644
-0.015686	-0.061198	-0.72579	-0.1365	-0.063895	-0.23799	-0.44277	-0.20522
-0.075366	-0.0052168	-1	0.073924	-0.093789	-0.21265	-0.63879	-0.2716
1.3154	0.39487	-0.022221	0.18847	0.21785	-0.24002	-0.15711	-0.008099
1.6932	0.29835	0.4262	-0.37528	0.37495	-0.44992	-0.48581	0.23805
1.8263	0.024077	0.21415	-0.71899	0.35924	-0.54668	-0.73961	0.20672
1.8126	-0.14339	0.22901	-0.93083	0.13458	-0.5697	-0.88344	0.025675
1.8785	-0.10472	0.46587	-0.94443	0.037683	-0.64548	-1	0.049415
1.5546	-0.18825	0.62968	-1	-0.054967	-0.6443	-0.791	-0.09628
1.2201	-0.14258	1.0591	-0.8369	-0.12338	-0.66699	-0.79033	0.14433
1.0789	-0.12857	0.94957	-0.77003	-0.26044	-0.76187	-0.76035	0.17489
0.85451	-0.161	1.0513	-0.80475	-0.45966	-0.79585	-0.67857	0.13832
0.84771	-0.23421	0.99692	-0.85308	-0.3847	-0.70809	-0.48819	0.13652
0.61855	-0.2948	0.9168	-0.72652	-0.47581	-0.81846	-0.69097	0.093214
0.39856	-0.34087	0.72915	-0.67853	-0.5804	-0.82292	-0.77808	0.19751
0.57727	-0.24672	0.59803	-0.78564	-0.74123	-0.83178	-0.90973	-0.098295
0.29239	-0.34631	0.81285	-0.92219	-0.66344	-0.72391	-0.66581	-0.22517
0.43369	-0.39468	0.66334	-0.91037	-0.68513	-0.72377	-0.85258	-0.23188
0.43824	-0.54422	0.76078	-0.99519	-0.78097	-0.6876	-0.97516	-0.29374
0.42722	-0.63204	0.7343	-0.93911	-0.72732	-0.75798	-0.7208	-0.26397
-0.13956	-0.64046	0.58158	-0.81659	-0.75114	-0.72428	-0.78154	-0.41084
-0.10368	-0.76869	0.54933	-0.88255	-0.78083	-0.6723	-0.82483	-0.56861
-0.4512	-0.79531	0.27314	-0.81286	-0.79823	-0.65246	-0.80231	-0.59753
-0.42359	-0.78677	0.4504	-0.80466	-0.81972	-0.86676	-0.5873	-0.90741
-0.84333	-0.82168	0.27586	-0.76321	-0.87097	-0.92641	-0.69551	-1
-0.79317	-0.95758	0.39137	-0.80561	-0.90824	-0.87164	-0.64183	-0.94291
-1	-1	0.16828	-0.75135	-0.89237	-0.92963	-0.70578	-0.85248
-0.77486	-0.93122	0.10858	-0.74686	-1	-1	-0.5764	-0.88791
-0.18795	-0.839	0.22054	-0.54964	-0.73607	-0.76024	-0.28355	-0.98121
0.13536	-0.79631	0.14182	-0.41722	-0.47485	-0.59299	-0.29789	-0.84691
0.70353	-0.76704	-0.10824	-0.15196	-0.19559	-0.47813	-0.33846	-0.62406
1.0145	-0.7494	0.40835	-0.26249	-0.22564	-0.37877	-0.22689	-0.66994
1.0732	-0.72699	0.19481	-0.48738	-0.17475	-0.25857	-0.36524	-0.45913
0.93955	-0.64618	0.26774	-0.55385	-0.10733	-0.03554	-0.11271	-0.20866
1.117	-0.6185	0.33388	-0.53668	-0.078752	0.040201	0.081744	-0.10579
1.3917	-0.3883	0.3579	-0.49952	-0.0086768	0.07696	0.16279	-0.30789
1.2695	-0.43592	0.49286	-0.45963	0.059202	0.0089441	0.23654	-0.17773
1.2368	-0.33867	0.46811	-0.62896	0.044715	0.12747	0.23293	-0.093841
1.1474	-0.38881	0.2173	-0.6613	-0.067503	0.15452	0.21076	-0.031406
1.1065	-0.26412	-0.37319	-0.7758	0.011272	0.20463	0.084813	-0.049541
1.1374	-0.22619	0.01598	-0.72311	-0.0084524	0.20279	0.16952	-0.31991
0.77795	-0.088451	0.16255	-0.55935	0.12466	0.23539	0.09683	-0.37157
0.613	-0.14267	0.37019	-0.53737	0.072021	0.24307	0.16178	-0.48806
0.89287	-0.06848	0.37612	-0.5771	0.024909	0.30316	0.12037	-0.60629
0.794	-0.029539	0.4159	-0.19375	0.070997	0.27832	0.069468	-0.36477
0.56391	-0.053421	0.80677	-0.12998	0.080852	0.33703	0.34566	-0.31417
0.58373	0.01821	0.62938	-0.19267	0.042802	0.34477	0.24407	-0.14845
0.86228	-0.051081	0.47983	-0.16836	0.19765	0.31014	0.33361	0.006742
1.0837	-0.089325	0.3176	-0.0121	0.16503	0.21971	0.36466	0.010333
0.39965	-0.013905	0.35343	0.13504	0.30491	0.24082	0.31469	-0.17753
0.068818	-0.016634	0.33046	0.32942	0.22506	0.33263	0.30912	-0.29759
0.093009	-0.040897	0.43126	0.25379	0.094431	0.2711	0.33482	-0.16911
0.12933	-0.041931	0.24067	0.074973	0.03037	0.22888	0.15998	-0.13665
0.35974	-0.072561	0.10667	-0.15496	-0.036372	0.19764	0.18983	-0.16808
0.64614	-0.083404	0.13577	-0.01218	0.078599	0.08304	-0.089962	-0.19956
0.74243	-0.083261	0.14768	0.018758	0.078834	-0.032916	-0.14228	-0.35183
0.53015	-0.10677	0.63041	-0.063487	-0.0047912	0.016846	-0.10386	-0.2426
0.38555	-0.048918	0.53547	-0.039154	0.020376	0.10519	-0.025015	-0.12356
0.03329	-0.052277	0.48818	0.10267	0.02551	0.11535	0.042058	-0.036515
-0.21834	0.02884	0.46171	0.043939	0.013217	0.086125	0.17139	0.10705
0.13005	-0.012732	0.4792	-0.25589	0.06299	0.13233	0.15004	-0.038835
-0.087229	0.098725	0.55076	-0.34799	-0.035237	0.072184	-0.006531	0.080723
0.0051162	0.14578	0.46316	-0.12887	0.019592	0.011482	0.02352	0.19121
0.30014	0.047038	0.16818	0.16964	-0.0060575	-0.030017	-0.048249	0.0072484
0.53031	0.021252	0.51319	0.25042	-0.037295	-0.070596	0.04086	-0.11617
0.51571	-0.027378	0.27421	0.24023	0.050633	0.040727	0.24369	-0.21053
0.368	-0.09043	0.15838	0.34373	0.046533	0.046436	0.068789	-0.42322
0.46423	0.0068353	0.23969	0.59051	-0.00081574	-0.035514	0.082738	-0.46903
0.23639	0.041352	-0.033871	0.70866	-0.017164	-0.074465	0.049696	-0.45963
-0.14219	-0.012855	-0.29581	0.33796	-0.045218	0.017319	-0.063218	-0.40647
-0.25332	-0.019163	-0.2711	0.17047	-0.038913	-0.077106	-0.030945	-0.20172
-0.06243	-0.0090418	-0.54326	-0.22173	-0.041702	-0.14806	-0.029325	0.15201
-0.08969	0.0080738	-0.23777	-0.39832	-0.13361	0.037774	0.010825	0.1684
-0.53882	0.0053071	-0.42651	-0.090777	-0.093916	0.044495	0.10839	0.21199
-0.60994	0.072503	-0.4519	-0.15641	0.056228	-0.0052296	-0.19128	0.12196
-0.42364	-0.02721	-0.2962	-0.30314	0.12224	-0.10414	-0.11597	0.28099
-0.27313	-0.050135	-0.14418	-0.2417	0.0068321	-0.092553	-0.15993	0.70773
-0.6472	0.05795	-0.31659	-0.286	0.0049705	-0.01891	-0.072605	0.8192
