# Supplementary material for: An incentive circuit for memory dynamics in the mushroom body of Drosophila melanogaster
Source: eLife. 2022 Apr 1;11:e75611. doi: 10.7554/eLife.75611 (PMC8975552; doi:10.7554/eLife.75611)
Supplement: Figure 4—source data 1. [file elife-75611-fig4-data1.zip › realSCREEN_011a.xlsx_finaldataO_timepoint8.csv]

0.41495	0.76345	1.7673	0.098856	0.047953	-0.23029	-0.50293	-0.73831
0.51224	-0.35523	0.53289	-0.041221	0.14561	-0.13851	-0.45879	-0.49997
0.61438	-1	-0.11595	0.013126	-0.07437	-0.052915	-0.69421	-0.13561
0.632	-0.67591	-0.7648	-0.041838	0.11146	-0.018426	0.13348	-0.3345
0.60167	-0.41855	-0.27295	0.0045318	-0.10223	-0.024142	-0.031837	0.1821
0.91593	0.088002	-0.42055	-0.014981	-0.037524	-0.11358	-0.073821	0.69085
0.70091	0.53477	-0.80229	-0.06521	-0.24487	0.023242	-0.16908	0.58141
0.73209	0.83158	-0.99528	-0.089884	-0.086847	0.20236	0.056963	0.92958
0.37564	0.54812	-0.84694	-0.15047	-0.06417	0.11205	0.45313	0.59253
-0.10881	0.23727	-0.67998	-0.13476	-0.2997	0.065951	-0.47267	0.44831
-0.21318	0.55975	-0.79418	-0.19509	-0.10765	0.14914	-0.70767	0.56696
-0.43064	1.0493	-0.58144	-0.17277	0.065672	0.17821	-0.71198	0.66016
0.093936	0.78817	-0.3368	-0.15303	0.26932	0.24938	-0.64544	0.35202
-0.21342	0.57017	-0.012175	-0.1787	0.10926	0.07515	0.28837	0.84683
-0.24866	0.34694	0.91797	-0.12153	0.13534	0.17143	0.64183	0.098262
0.081901	-0.17056	0.93343	0.039735	0.060498	0.084996	-0.10299	-0.038419
-0.063752	-0.35676	0.64152	0.12027	0.17257	-0.081407	-0.79614	-0.49357
-0.22804	-0.65042	0.23692	0.15217	0.088663	-0.055491	1.1299	-0.81253
-0.41971	-0.9804	0.23473	0.24766	0.22141	-0.093982	0.82891	-1
-1	-0.776	-0.052328	0.25513	0.18531	-0.14082	1.0225	-0.44257
-0.90067	-0.69068	0.41714	0.13518	0.091172	-0.14214	0.46142	-0.051732
-0.89493	-0.62651	0.3528	0.11272	-0.15402	-0.01641	0.19184	-0.06361
-0.53864	-0.013729	0.54298	0.1057	-0.34978	-0.10468	0.046534	-0.90716
-0.4152	0.39728	0.097936	0.074398	-0.18308	-0.099123	0.11277	-0.43103
-0.54044	0.72807	-0.018943	0.19421	0.057883	-0.10096	-0.52201	-0.90028
0.93579	1.8639	1.0054	0.0084423	0.89188	-0.13338	1.2596	0.071923
2.2358	2.1164	1.7068	-0.49233	1.1014	-0.25344	1.4071	0.51458
2.3242	1.612	2.0908	-0.70819	1.0035	-0.47949	1.3105	0.89191
2.7908	1.517	1.8352	-0.76092	0.93107	-0.54143	1.4833	1.2947
2.7095	1.3526	1.8348	-0.9383	0.70771	-0.46972	1.738	1.1819
2.2847	0.98337	1.871	-0.90066	0.54337	-0.55089	1.9274	0.98668
2.0722	0.36275	1.5165	-0.98236	0.57255	-0.66119	1.5345	0.86378
1.4916	0.31549	0.95766	-0.94693	0.41033	-0.66156	0.7975	1.0815
1.5336	0.46603	1.4668	-1	0.11146	-0.66967	0.99222	1.0479
1.3006	0.32345	0.87628	-0.91481	0.086701	-0.69938	0.95889	1.0643
1.3229	0.38899	0.97159	-0.90937	-0.14151	-0.7592	0.64989	0.69416
1.3974	0.22827	1.0833	-0.78289	-0.17422	-0.79584	0.80811	0.86137
1.1494	0.24418	0.82349	-0.86889	-0.27681	-0.84447	1.0134	0.69053
0.57909	0.24981	0.77226	-0.93229	-0.46694	-0.84295	1.0398	0.64248
0.26388	0.43041	0.55741	-0.93127	-0.56614	-0.88812	0.51142	0.21338
-0.051494	0.22955	0.44101	-0.90506	-0.70085	-0.94029	0.4698	-0.0046391
-0.41953	0.15125	1.0613	-0.90172	-0.69924	-0.86761	0.25647	-0.4155
-0.54108	-0.0806	1.0105	-0.72939	-0.80023	-0.89901	0.66146	-0.28181
-0.18065	-0.0080743	0.47035	-0.66131	-0.95625	-1	0.67183	-0.72026
-0.64183	-0.22142	0.4358	-0.53376	-1	-0.85995	1.056	-0.467
-0.75578	-0.21614	0.82673	-0.22396	-0.70218	-0.79251	1.377	-0.40924
-0.50261	-0.12751	1.066	-0.12762	-0.50554	-0.74567	0.51868	0.12337
-0.46388	-0.028403	1.0545	-0.32852	-0.69857	-0.75372	1.2559	0.29242
-0.26362	0.111	0.69925	-0.41128	-0.80172	-0.69905	0.88679	0.31767
-0.35348	-0.033639	0.82994	-0.54395	-0.78181	-0.70707	1.4326	0.89294
0.15276	0.31449	1.5162	-0.35983	-0.12439	-0.38128	2.2227	0.38295
1.0213	0.10583	2.1156	-0.33198	0.30733	-0.21593	1.7775	0.099937
1.5532	-0.099617	1.9683	-0.51358	0.25594	-0.077795	1.2455	-0.2663
1.8943	-0.58385	1.928	-0.47376	0.36618	0.012418	1.9607	-0.073552
1.6018	-0.4972	2.0551	-0.54941	0.35936	0.14498	1.8371	0.52402
1.5682	-0.20964	2.2038	-0.51832	0.37811	0.35509	1.9765	1.0534
1.5995	0.20007	2.4278	-0.51383	0.37278	0.41416	1.4728	1.3119
1.7886	0.53407	1.8891	-0.52132	0.58621	0.52835	1.5276	1.7358
1.3168	0.60435	2.3631	-0.48823	0.46206	0.48409	2.3707	1.265
1.255	0.83442	2.1411	-0.4913	0.46596	0.53543	2.4966	1.1651
1.0449	1.1441	2.4102	-0.50525	0.42644	0.50894	3.1059	1.1222
1.5108	0.86213	1.8842	-0.43856	0.10637	0.40904	1.719	0.7951
1.2839	0.40003	1.9971	-0.57296	0.15298	0.43696	1.0633	1.495
0.99258	0.32452	1.6916	-0.57896	-0.058019	0.2883	1.979	1.5686
1.2551	0.12426	1.4421	-0.50596	-0.030813	0.37224	1.8755	1.1761
1.6874	-0.082036	1.4793	-0.4201	0.4283	0.34595	2.4667	0.58575
0.9181	-0.089438	1.2332	-0.40874	0.241	0.16754	1.8117	1.2617
0.74224	-0.10831	0.96984	-0.28701	0.013419	0.10034	1.394	0.72467
0.83185	-0.39859	0.70424	-0.36115	0.017957	-0.0071625	1.3323	0.59498
0.72695	-0.14874	1.0535	-0.18345	-0.23181	0.04929	1.7743	0.33322
0.31207	0.41322	0.83614	-0.17685	-0.19114	0.11358	1.0827	1.1102
0.88813	0.51405	0.52033	-0.15014	0.055801	0.13114	0.75426	0.83658
0.71403	0.40822	-0.0087341	-0.135	-0.18833	0.028182	0.49916	0.78845
0.92961	0.57782	-0.14187	-0.26333	-0.30782	-0.010727	-0.52826	0.90663
0.90861	-0.057243	-0.48603	-0.28291	-0.24232	0.10219	0.20516	0.56796
0.92029	-0.3383	-0.49071	-0.22167	-0.3155	-0.031574	0.12165	0.053814
0.49863	-0.46208	-0.84056	-0.025191	-0.18573	-0.082074	-0.088034	-0.21049
0.4544	-0.42125	-0.51778	0.072812	0.078965	-0.19061	0.023079	-0.087837
0.16989	-0.48872	-0.21948	0.091932	0.10013	-0.030531	-0.35524	-0.014394
0.30704	-0.20391	-0.023188	0.076782	-0.0020448	0.10757	0.017902	0.0031564
0.1463	-0.035504	-0.44282	-0.0073082	0.15965	0.12592	-0.72271	0.42922
0.37144	-0.29955	-0.36889	-0.02001	-0.074818	0.057406	-1	0.25072
0.055188	-0.35451	-0.28503	-0.056454	0.0084735	0.070275	0.017838	0.51121
-0.0077087	-0.34235	0.076517	-0.076418	0.01963	0.016089	-0.58587	0.14333
-0.13431	-0.31899	0.32849	-0.074123	-0.015479	0.078896	-0.73437	0.10006
-0.21606	-0.55103	0.43943	0.023709	-0.2133	-0.0073775	-0.28721	-0.012209
-0.16785	-0.49498	0.46695	0.089017	-2.7362e-05	0.024222	0.16616	0.18906
-0.43912	-0.65051	0.49723	-0.033181	0.16597	0.034857	-0.64474	0.16433
-0.31821	-0.68864	0.4954	-0.019234	0.13375	-0.023099	-0.72819	0.025467
-0.19748	-0.29046	0.60677	-0.091742	0.32467	-0.21833	-0.92902	-0.13003
0.11387	-0.10067	0.29112	-0.013458	0.21942	-0.23359	-0.34446	-0.21166
-0.1905	0.28336	0.47742	-0.05916	-0.10408	-0.067437	0.5135	-0.0738
0.15572	0.62598	0.50586	0.10722	0.11953	0.05862	0.70461	0.12623
0.16868	0.49772	-0.038097	0.023082	0.0071148	0.10523	0.46115	-0.30527
-0.12117	0.54416	-0.061823	0.045338	-0.07812	-0.070445	0.62473	-0.48907
0.12847	0.34293	-0.19226	0.19156	-0.090366	0.022949	-0.054161	-0.62564
0.097143	0.52464	-1	0.16375	0.014441	-0.003778	-0.3575	-0.16564
0.0011732	0.52125	-0.66049	0.037556	-0.039771	0.031353	0.29314	-0.34308
-0.0205	0.73087	0.11007	-0.17282	-0.079547	0.04457	0.68807	0.58144
0.43703	0.85606	-0.032058	-0.18854	-0.049642	0.095854	0.71007	0.74104
