# Supplementary material for: An incentive circuit for memory dynamics in the mushroom body of Drosophila melanogaster
Source: eLife. 2022 Apr 1;11:e75611. doi: 10.7554/eLife.75611 (PMC8975552; doi:10.7554/eLife.75611)
Supplement: Figure 4—source data 1. [file elife-75611-fig4-data1.zip › realSCREEN_011a.xlsx_finaldataO_timepoint9.csv]

0.55327	1.2482	0.13574	0.16271	0.20965	-0.076347	0.42595	0.084518
-0.48391	0.3694	-0.021402	-0.14182	0.0040054	-0.19298	-0.28046	-0.18943
-0.41402	-0.014928	-0.47631	-0.20543	-0.10076	-0.061606	-0.51052	0.015872
0.013246	-0.5151	-0.58644	-0.029914	-0.13917	-0.056684	-0.42911	0.2006
-0.24465	-1	0.39891	0.264	-0.069088	-0.12262	-0.68014	0.39257
-0.14662	-0.5898	0.29003	0.073521	-0.013367	0.30717	-0.85188	0.27428
0.37386	-0.24655	0.73196	0.22755	0.054295	0.28985	-0.76306	0.31497
0.52338	-0.20515	0.32616	0.047663	0.20622	0.2351	-1	0.32012
0.11243	-0.50188	0.40837	-0.16677	0.26668	0.18746	-0.14025	-0.10053
0.15277	-0.37964	0.1137	-0.024689	0.2305	0.0072901	0.84642	-0.075194
0.24067	-0.37495	-0.33189	-0.058127	0.11594	0.051223	1.1458	-0.11655
0.055706	-0.37056	0.26171	0.14464	-0.0063787	-0.12732	0.75155	0.32673
0.24604	-0.34274	0.60235	0.039686	-0.31296	-0.055816	0.2191	0.43899
-0.028332	-0.22708	0.62475	-0.057407	-0.19399	-0.22014	0.019558	0.35376
-0.0086319	-0.10229	-0.08206	-0.27256	-0.10932	-0.0027183	0.75143	0.31329
-0.28773	0.40949	0.31327	-0.058914	0.50349	-0.11901	0.6893	-0.30399
-0.013837	0.45537	0.16103	0.25857	0.52594	-0.0084764	0.49665	-0.51847
-0.20394	0.30796	-0.087653	0.26338	0.20025	0.2072	0.25241	-0.70344
0.039315	0.34187	-0.40826	0.033129	-0.092839	0.18374	0.073489	-0.52949
0.067879	0.66146	-0.3709	-0.032507	0.020722	-0.01955	0.11085	0.17651
0.13276	0.48614	-0.39796	-0.25968	-0.13916	0.14919	-0.0080961	0.19366
-0.18188	0.099638	-0.31819	-0.12117	-0.46444	-0.036641	-0.4034	-0.16861
0.12961	0.23529	-0.45658	-0.0085371	-0.3068	-0.27792	-0.56487	-0.38646
-0.6274	0.25586	-0.83035	-0.07734	-0.38942	-0.24039	-0.15071	-0.3137
-0.62817	0.042372	-1	-0.07735	-0.28419	0.098156	-0.026889	-0.33232
1.0425	1.9993	2.3113	0.55482	1.2392	0.28813	1.583	1.559
1.6954	2.793	3.354	0.7452	1.967	0.18495	2.379	3.0602
1.7917	2.695	3.9339	0.67643	2.0779	-0.045649	2.3229	3.8408
1.7146	2.6421	4.1339	0.50596	1.8058	-0.22304	2.1031	3.8346
1.7933	2.1837	4.3965	0.29883	1.7524	-0.33918	2.8725	3.2304
1.5815	1.7549	4.6135	0.26534	1.8513	-0.30535	2.4051	2.9133
1.5001	1.3547	4.2806	0.048973	1.3949	-0.38303	2.1371	2.6087
1.2504	1.0008	5.4084	-0.064215	1.2317	-0.64113	2.1139	2.317
1.1327	1.4369	5.2496	-0.15696	0.78723	-0.48054	1.7749	2.6064
0.484	1.4996	5.3444	-0.099627	0.52814	-0.54816	1.5459	2.1551
1.0348	1.6062	4.4299	0.025306	0.32082	-0.63326	1.8086	2.0392
0.86585	1.7624	4.8551	-0.22484	0.38314	-0.49217	2.0121	1.7568
1.024	1.9831	4.9363	-0.26592	0.079271	-0.58508	1.8293	1.6195
0.79864	1.9296	5.3134	-0.16397	-0.042757	-0.61416	1.193	1.3079
0.49388	1.6883	4.3395	-0.43218	0.22783	-0.74843	1.3547	0.94789
0.53623	1.5849	4.3807	-0.41887	-0.052227	-0.73782	1.5404	0.47671
0.44717	1.2626	4.5855	-0.38082	-0.4683	-0.85432	1.3781	0.40103
-0.22175	1.0933	4.4578	-0.38345	-0.53186	-1	1.3711	-0.034737
-0.21552	0.89159	4.3605	-0.42842	-0.79006	-0.90708	1.2315	0.19576
-0.55483	1.024	4.0219	-0.58237	-0.8875	-0.94634	1.1465	0.020587
-0.5598	1.1937	4.1639	-0.27058	-0.58954	-0.78477	1.568	0.06495
-0.14283	1.1776	4.7918	-0.094743	-0.56369	-0.87441	1.0503	0.087211
0.085655	1.1549	4.3457	-0.074727	-0.6958	-0.81982	1.3867	0.02352
-0.15876	1.0092	3.6811	-0.2941	-1	-0.64335	0.92353	0.05274
-0.007402	0.75599	3.5989	-0.44957	-0.86702	-0.65382	1.0348	0.072033
0.48651	0.58499	3.9174	-0.577	-0.095864	-0.35871	0.56955	-0.37633
1.0587	0.13301	4.2706	-0.59349	0.7038	-0.27405	0.018736	-0.91714
1.2434	-0.48366	4.3377	-0.82459	0.89185	-0.097305	-0.21008	-1
1.1315	-0.71105	4.2846	-0.91605	0.76827	-0.28447	0.092661	-0.67558
0.79327	-0.98839	4.0786	-0.85077	1.0394	-0.11547	-0.26432	-0.34508
0.63175	-0.61069	3.657	-0.79586	1.2372	0.15658	0.09774	-0.17175
0.70448	-0.55889	3.2477	-0.87061	0.99985	0.21338	-0.15125	-0.11453
0.84473	-0.1139	2.7215	-0.83145	1.2238	0.20509	-0.51867	-0.097387
1.1811	-0.16994	3.0944	-0.83143	0.93633	0.14121	-0.12753	-0.10377
0.82009	0.41303	2.8878	-0.70078	0.71528	0.23763	-0.28852	0.25407
0.98666	0.55645	2.8934	-0.82757	0.41973	0.1759	0.13006	0.35885
0.45131	0.71383	2.4704	-0.97214	0.27649	0.34961	-0.40575	0.47409
0.79763	0.54144	2.6996	-1	0.52486	0.29091	-0.11766	0.28923
0.8894	0.3344	2.2006	-0.67745	0.69461	0.26786	-0.50383	-0.30906
0.75164	0.44266	1.6675	-0.83342	0.75792	0.081782	-0.89289	-0.59348
0.88021	0.33271	1.8247	-0.88245	0.35764	-0.12939	-0.08	-0.40211
0.89415	0.46185	2.1511	-0.95888	0.47997	-0.012051	-0.41367	-0.43776
1.2389	0.45036	1.1691	-0.6167	0.48852	0.17489	-0.10984	-0.33249
1.048	0.33266	1.4625	-0.57269	0.16253	0.071471	-0.10674	-0.52961
1.2251	0.12236	2.037	-0.65017	0.40295	0.20792	-0.19341	-0.56687
0.95764	-0.076718	1.4665	-0.30938	0.47071	0.12143	-0.20839	-0.34003
0.81655	-0.072634	1.5867	-0.012072	0.2049	0.19802	-0.44107	-0.052358
0.58791	0.053041	0.87347	-0.06199	0.10601	0.15896	-0.74764	-0.67565
0.33808	-0.17459	0.99576	-0.085239	0.10809	0.15301	-0.38172	-0.66672
0.58108	-0.42727	1.357	0.072576	0.14708	0.30268	0.016701	-0.6217
0.28306	-0.47073	1.2159	0.13935	-0.094067	0.15301	0.16486	-0.1925
0.014313	-0.29096	0.86467	-0.14825	0.094887	0.017966	0.38084	0.24125
0.68364	-0.38052	0.5181	-0.069748	0.25476	0.19817	0.17433	0.65138
0.59459	-0.36799	-0.14678	-0.072071	0.26273	0.10066	0.34614	0.54206
0.6541	-0.44136	-0.087413	-0.10851	0.29276	0.046827	0.10303	0.44128
0.21858	-0.26829	0.22625	0.17744	0.10378	-0.20085	0.086447	0.14783
0.064106	-0.52377	0.71466	0.16428	0.23249	-0.11353	-0.30654	0.38487
-0.0104	-0.53043	0.56032	0.27496	0.2264	-0.12936	-0.42666	0.29925
-0.026205	-0.3662	0.83368	0.39644	0.3161	-0.23997	-0.32073	0.2405
0.061849	-0.19369	0.88121	0.45386	0.31212	-0.031475	-0.23017	0.3089
-0.49389	-0.17518	0.67481	0.25409	0.44655	0.15123	-0.50444	1.0013
-0.60644	-0.13429	-0.61064	0.10139	0.29944	-0.10274	-0.56143	1.0494
-1	-0.22593	-0.0091292	0.36032	0.25299	-0.080025	-0.82515	0.96633
-0.65739	-0.30735	-0.71766	0.15803	0.47288	0.012933	-0.73081	0.11475
-0.37581	-0.035255	-0.73939	0.027168	0.14173	0.099223	-0.28195	-0.54396
-0.50482	0.22184	-0.16092	0.064364	0.36624	0.072672	-0.37657	-0.55354
-0.3049	0.17175	-0.34149	0.39651	-0.096327	0.043723	0.050959	-0.43596
-0.024431	0.25867	-0.16608	0.057669	-0.14714	-0.1001	0.32559	-0.54449
-0.13124	0.50707	-0.15862	-0.17853	-0.25611	-0.047811	0.21898	-0.93892
-0.33205	0.4941	-0.51681	-0.17355	-0.48401	0.089414	0.5158	-0.78973
-0.012215	0.29833	-0.52797	-0.23877	-0.39398	0.05971	0.17291	-0.50973
0.51004	0.52532	-0.2076	-0.31828	-0.46112	-0.016757	0.49149	-0.077756
0.43836	0.30528	-0.30467	-0.2981	-0.15665	-0.012338	0.21379	-0.068893
0.74489	0.18397	0.16488	-0.3322	-0.019714	0.038332	0.27198	0.22368
0.34411	-0.041671	-0.34918	-0.42688	-0.39072	-0.061592	0.17532	0.19795
