# Supplementary material for: An incentive circuit for memory dynamics in the mushroom body of Drosophila melanogaster
Source: eLife. 2022 Apr 1;11:e75611. doi: 10.7554/eLife.75611 (PMC8975552; doi:10.7554/eLife.75611)
Supplement: Figure 4—source data 1. [file elife-75611-fig4-data1.zip › realSCREEN_011c.xlsx_finaldataM+S_timepoint1.csv]

1.4188	-0.5889	0.061569	0.26638	-0.11192	0.0093213	0.067357	0.009091
0.48973	0.070599	0.22292	0.20182	-0.31734	0.056171	-0.095228	-0.063095
0.23075	0.13373	0.16737	0.144	0.3063	-0.019255	0.026589	-0.099434
-0.11503	0.1068	-0.26535	0.12528	0.3955	-0.082342	-0.060674	-0.046855
0.035753	0.47134	-0.24553	0.048718	0.71862	-0.024652	-0.29333	0.0045064
0.024825	0.43423	-0.25444	0.074912	0.81981	0.017118	0.14984	0.054103
0.1137	0.32156	-0.22425	0.079213	0.0060854	0.034464	0.2042	0.062487
-0.066356	0.56772	-0.084501	0.022305	-0.86353	0.040994	0.16455	0.040503
-0.17533	0.59863	0.16108	-0.0037709	-0.73829	0.06884	0.20852	0.11945
-0.24665	0.46007	0.35682	0.057922	-0.76238	0.028069	0.042869	0.16975
-0.077241	0.10407	0.25985	-0.021472	-0.53214	-0.0024996	-0.019921	0.14452
-0.005077	-0.089292	0.11448	-0.10583	-0.40288	-0.049508	-0.073601	-0.012988
0.079232	-0.25535	-0.21213	-0.18009	-0.073437	0.027846	-0.26535	-0.024264
-0.18355	-0.1371	-0.40463	-0.17888	-0.26033	0.083056	-0.1669	-0.045806
-0.014622	-0.061052	-0.064946	-0.11592	0.27024	0.036012	0.045694	-0.0021696
-0.31454	0.15499	0.099904	-0.026705	-0.11369	-0.0038228	0.47011	0.079367
-0.51691	0.2072	0.32322	-0.019909	-0.56686	0.033713	0.2433	0.13915
-0.41329	-0.16791	0.29524	-0.076661	-0.72901	-0.00020244	0.033449	0.08759
-0.034379	-0.25206	0.43318	-0.056466	-0.60312	0.00050495	-0.22897	0.03666
-0.14786	-0.36811	0.18148	-0.027226	-0.41275	-0.024994	-0.12064	-0.049944
-0.19068	-0.43336	-0.12498	-0.050098	0.31501	0.034432	-0.42096	-0.10309
0.067425	-0.64957	-0.3609	-0.078567	0.94674	-0.0052753	-0.3607	-0.17297
0.17614	-0.53744	-0.29149	-0.074888	1.1172	-0.12846	0.10362	-0.16321
-0.13487	-0.090812	-0.14395	-0.0040578	1.5922	-0.12953	0.34617	-0.16335
-0.28636	0.67809	0.020097	0.10438	2.1445	-0.10365	0.43863	-0.09815
0.19465	3.3312	1.171	0.78056	3.9185	0.10987	3.7122	0.24903
0.23028	3.3462	1.245	0.74009	5.5827	-0.085408	4.6386	0.2057
0.40764	3.2306	1.3573	0.51126	5.9763	-0.20681	4.7948	0.04543
0.30279	2.8604	1.4002	0.39042	5.6138	-0.2767	4.7791	-0.1271
0.40624	2.2902	1.426	0.27822	5.4965	-0.36785	4.487	-0.34344
0.38819	1.8768	1.2311	0.079122	5.0845	-0.48647	4.424	-0.54207
0.28089	1.405	1.094	0.089819	4.922	-0.5547	4.1361	-0.71862
0.14545	1.5036	0.95206	-0.068411	4.7946	-0.61516	3.93	-0.72866
0.016724	1.6097	0.8379	-0.24888	4.1197	-0.62569	3.4295	-0.71659
-0.26185	1.673	0.87995	-0.41421	3.4591	-0.70814	3.1064	-0.72023
-0.47325	1.6854	0.77793	-0.57796	2.9821	-0.8093	2.517	-0.74988
-0.60753	1.5747	0.70468	-0.68709	2.4065	-0.88002	2.4157	-0.78754
-0.71328	1.2398	0.52218	-0.75882	2.5103	-0.89403	2.4042	-0.81541
-0.77874	0.95618	0.69465	-0.80338	2.2965	-0.92005	2.3648	-0.86784
-0.7305	0.85493	0.58193	-0.84335	1.8622	-0.93551	2.101	-0.85783
-0.81718	0.67588	0.19774	-0.81065	1.6222	-0.92437	2.137	-0.90558
-0.9119	0.33289	-0.055963	-0.79442	1.3245	-0.95734	1.861	-0.92488
-0.88249	0.19563	-0.051572	-0.76298	0.32212	-0.96052	1.6887	-0.94564
-0.81844	-0.17028	-0.19392	-0.70649	0.15756	-0.9668	1.5165	-0.97384
-0.78171	-0.098292	-0.22393	-0.7084	-0.2867	-0.9782	1.5627	-0.97641
-0.98958	-0.24215	-0.28682	-0.78245	-0.69375	-0.98877	1.607	-0.98602
-1	-0.5894	-0.36791	-0.97109	-0.77685	-0.95676	1.6326	-1
-0.75957	-0.63902	-0.49214	-0.94444	-0.96686	-0.98465	1.6471	-0.94415
-0.88393	-0.54948	-0.41021	-0.92421	-0.60926	-1	2.0061	-0.95383
-0.92381	-0.8465	-0.31689	-1	-0.94584	-0.99358	1.9814	-0.95384
-0.18532	0.44039	-0.26669	-0.55739	0.72578	-0.72805	2.0556	-0.5168
0.51872	2.274	-0.2352	-0.032144	1.8575	-0.47061	1.4329	-0.10319
0.67166	2.8453	-0.4112	0.19921	2.7222	-0.38155	1.2591	0.036709
0.69386	2.8684	-0.49828	0.22313	2.3323	-0.37484	1.1612	0.033984
0.52773	2.8892	-0.59821	0.17844	2.1742	-0.30632	1.1065	0.080246
0.31055	2.5355	-0.64521	0.15461	2.4021	-0.22691	0.65712	0.10286
0.14539	2.2116	-0.81068	0.17825	2.5082	-0.23067	0.51484	0.11501
0.24991	1.7531	-0.92279	0.10933	1.8556	-0.19884	0.28135	0.1362
0.081073	1.4158	-0.90536	0.069658	1.8438	-0.1676	0.011839	0.18592
-0.11214	1.2133	-0.86198	0.075621	1.4935	-0.11864	0.038086	0.24913
-0.098303	1.3107	-1	0.093528	1.5681	-0.12879	-0.097908	0.25474
-0.046685	1.0947	-0.94562	0.024021	1.4978	-0.17779	-0.39191	0.27555
-0.28866	1.2564	-0.98097	-0.0083806	1.3341	-0.19036	-0.49392	0.33283
-0.3852	1.3914	-0.90004	0.013133	1.6367	-0.15123	-1	0.30553
-0.21488	1.4491	-0.84952	0.014039	1.2941	-0.07839	-0.8763	0.34222
0.081198	1.7762	-0.39676	0.027487	1.3071	-0.023586	-0.4084	0.25727
0.20112	1.7471	0.27808	0.053362	1.6995	0.032782	-0.25388	0.17464
0.17059	1.6887	0.4318	0.089079	1.9128	0.022255	-0.25452	0.18872
0.017953	1.2243	0.29052	0.0879	2.0529	-0.047633	-0.19727	0.21871
-0.057179	1.0024	-0.28451	0.15916	1.8703	-0.0025264	-0.40613	0.27246
-0.18929	1.0991	-0.44496	0.12796	1.6531	0.0064237	-0.91279	0.27581
-0.28022	1.3535	-0.4161	0.13925	1.2381	-0.078308	-0.94145	0.29268
-0.15409	1.0992	-0.34459	0.17726	1.3677	-0.025273	-0.89115	0.37022
-0.003361	1.0566	-0.24119	0.19308	1.1178	0.038326	-0.44146	0.34128
0.11029	0.85941	-0.42394	0.19621	0.47797	0.02857	-0.38515	0.25017
0.1842	0.96987	-0.31206	0.10762	0.16773	0.021815	-0.13071	0.15394
0.13853	0.79889	-0.19643	0.1496	0.50052	0.054202	0.21856	0.1724
0.17302	0.94147	-0.13573	0.067316	0.021325	0.092631	0.25358	0.15493
0.053806	1.0807	-0.098871	0.046923	-0.11486	0.089522	0.22905	0.15293
0.27188	0.77387	0.19671	0.025868	0.05272	0.076165	0.21131	0.085643
0.25772	0.4479	0.20337	-0.031159	-0.022887	-0.0069725	0.091801	0.0034791
0.10143	0.27048	0.027703	-0.052347	0.44175	0.0090336	-0.24547	-0.077175
0.38995	0.49936	0.15199	-0.0044297	0.13997	0.040382	0.064804	-0.099358
0.38484	0.19144	0.076536	-0.13531	1.1587	0.017701	0.20276	-0.062614
-0.087382	0.59453	0.18346	-0.076692	0.83634	-0.018798	-0.16591	-0.029049
-0.27272	0.65266	0.34921	0.033442	0.43677	0.0087794	-0.23907	-0.071221
0.19396	0.50715	0.3949	0.044641	0.7474	0.052166	-0.3838	-0.040554
0.16204	0.20973	0.31719	-0.016434	0.52602	0.045489	-0.36374	0.0089174
-0.18209	0.27395	0.1107	-0.026235	0.50538	0.047514	0.022659	-0.026373
-0.24864	0.088053	0.11483	-0.043647	0.18385	0.051262	0.16241	-0.10862
-0.15835	-0.14319	0.18371	-0.041646	0.39107	0.024131	-0.18713	-0.069727
-0.32802	-0.1564	0.21018	0.059846	-0.038903	0.035483	-0.056464	-0.054307
-0.25027	-0.10848	0.086216	0.051675	-0.32029	0.070381	-0.092991	-0.023688
-0.21363	-0.28535	-0.16418	0.026927	-0.68804	0.037608	-0.17208	-0.045401
-0.0040534	-0.28884	-0.32552	0.034004	-0.05739	-0.0063786	-0.19647	-0.02746
-0.064504	-0.74677	-0.46817	-0.0079242	-0.32542	-0.045384	-0.030397	0.023137
-0.12799	-0.69076	-0.39937	0.050066	-0.78922	-0.07421	0.27766	0.055563
-0.026955	-0.74066	-0.15465	0.043537	-0.89192	-0.13045	0.34299	0.050736
0.24883	-1	0.11028	-0.04334	-0.95629	-0.13033	0.29179	0.043504
0.46308	-0.74551	0.027767	0.0054396	-1	-0.090131	0.18858	-0.02639
