# Supplementary material for: An incentive circuit for memory dynamics in the mushroom body of Drosophila melanogaster
Source: eLife. 2022 Apr 1;11:e75611. doi: 10.7554/eLife.75611 (PMC8975552; doi:10.7554/eLife.75611)
Supplement: Figure 4—source data 1. [file elife-75611-fig4-data1.zip › realSCREEN_011c.xlsx_finaldataM+S_timepoint2.csv]

0.11145	-0.036769	-0.21197	-0.033045	0.63101	0.089714	0.54125	0.21247
0.048093	-0.18328	-0.43075	0.0072624	0.078817	0.049003	0.0018258	0.091195
-0.02087	-0.065088	-0.12392	0.071322	-0.14822	-0.047032	-0.1757	0.061016
-0.034358	0.045225	0.21169	0.057081	-0.032945	-0.048672	-0.34132	0.010026
-0.014636	0.18295	0.30249	-0.047229	0.038558	-0.039405	-0.49078	0.031771
-0.030106	0.10978	0.40451	-0.06477	0.18245	-0.060681	-0.15215	0.014442
-0.030095	0.047563	0.44791	0.0053142	0.35255	-0.12394	-0.046125	-0.02654
-0.043802	0.0090333	0.36908	-0.023718	0.4572	-0.10686	-0.17997	-0.043223
-0.080199	-0.029203	0.38136	-0.015609	0.33182	-0.058522	-0.077771	-0.041525
-0.028552	0.12924	0.12129	0.076763	0.19307	-0.047564	-0.26416	-0.084623
-0.05119	0.14653	-0.39447	0.052867	-0.018614	-0.13523	-0.14776	-0.052963
0.0069266	0.25378	-0.54025	-0.080033	-0.15594	-0.16265	0.008542	-0.083341
-0.0080141	0.17604	-0.54973	-0.11993	-0.2537	-0.097279	0.20474	-0.089615
0.046464	0.071676	-0.45296	-0.11396	-0.19835	-0.028025	0.40398	0.073704
-0.016491	0.010163	-0.13214	-0.14996	-0.12174	-0.0084538	0.3963	0.067336
-0.048168	0.057506	-0.27432	-0.10382	-0.11092	-0.002031	0.24754	0.012468
0.086006	-0.019536	-0.073511	0.040685	-0.43978	0.0028879	0.464	0.0022538
0.096767	-0.035792	-0.024627	0.029402	-0.16293	0.088975	0.3553	0.05356
0.069534	-0.051223	0.25947	0.062366	-0.10161	0.22521	-0.03814	0.046756
0.011926	-0.01539	0.19301	0.042969	-0.025438	0.16074	-0.19125	0.020385
-0.037603	-0.1105	0.011325	0.012643	-0.25341	0.081923	-0.085112	-0.026704
-0.065879	-0.1463	-0.16069	0.044786	-0.29918	0.12739	-0.28796	-0.045667
-0.049779	-0.28157	0.30961	0.15232	-0.035688	0.09172	-0.13198	-0.13769
0.082576	-0.26483	0.35759	0.096292	0.093018	0.048776	-0.013315	-0.065495
0.2704	-0.090363	-0.013909	0.16491	0.32769	0.10857	0.04437	-0.039202
0.10747	0.4952	0.72182	0.41386	0.6914	0.12033	2.7292	-0.13525
-0.21762	0.19035	0.4301	-0.059027	0.39627	-0.31064	4.2889	-0.56481
-0.37975	-0.16713	0.3524	-0.39075	0.36584	-0.56529	4.1482	-0.74601
-0.40825	-0.35101	0.24083	-0.59706	0.25762	-0.66761	4.2255	-0.85953
-0.43314	-0.34763	0.17276	-0.68074	0.31317	-0.77492	4.222	-0.90772
-0.45744	-0.5042	0.035196	-0.7016	0.12289	-0.84704	3.9935	-0.88312
-0.45306	-0.6132	-0.16378	-0.77148	0.098945	-0.88408	3.6592	-0.91916
-0.49425	-0.77635	-0.36538	-0.78615	0.062565	-0.89686	3.3221	-0.93674
-0.50861	-0.75858	-0.35894	-0.82626	-0.13278	-0.88313	3.0469	-0.92693
-0.6529	-0.69686	-0.41045	-0.86214	-0.24072	-0.89723	2.8556	-0.91408
-0.62916	-0.73007	-0.28394	-0.90339	-0.21715	-0.89702	2.6918	-0.94622
-0.7253	-0.82382	-0.14455	-0.98785	-0.094474	-0.88878	2.4119	-0.92585
-0.78431	-0.82055	-0.16168	-1	-0.21966	-0.89562	2.3325	-0.89727
-0.84749	-0.89728	-0.48518	-0.96088	-0.29499	-0.93117	1.9876	-0.89744
-0.96897	-0.89995	-0.48522	-0.8864	-0.49099	-0.92918	1.8574	-0.93874
-0.89238	-0.91764	-0.39919	-0.88492	-0.56181	-1	1.8187	-0.99737
-0.91288	-0.95097	-0.54883	-0.90917	-0.54517	-0.98669	1.8163	-0.98355
-0.91781	-0.92951	-0.62444	-0.9239	-0.58564	-0.9328	1.8814	-1
-0.89242	-0.9714	-0.55206	-0.90523	-0.57423	-0.8927	2.0957	-0.96572
-1	-1	-0.31532	-0.86477	-0.65514	-0.86264	2.1967	-0.979
-0.94047	-0.12316	-0.16365	-0.82708	-0.37022	-0.77149	2.2037	-0.71463
-0.86805	-0.04347	-0.18169	-0.42852	-0.56648	-0.7819	2.3945	-0.84699
-0.90541	-0.4993	-0.4214	-0.41538	-0.62766	-0.7844	2.4456	-0.94682
-0.84404	-0.72738	-0.66641	-0.59807	-0.8628	-0.81372	2.4745	-0.97018
-0.83695	-0.7302	-0.95452	-0.64042	-1	-0.76004	2.0312	-0.99207
-0.46428	-0.4146	-0.18283	-0.25297	-0.60525	-0.47831	1.5378	-0.64214
-0.11208	0.32009	0.34187	0.21484	-0.15391	-0.28675	1.3634	-0.34364
0.055392	0.53702	0.6814	0.48645	-0.12771	-0.2118	1.5267	-0.26188
0.094421	0.65063	0.51701	0.45167	-0.042071	-0.10902	1.6125	-0.23261
0.033535	0.5661	-0.065632	0.46535	0.004865	-0.10031	1.3086	-0.15162
-0.0049324	0.51239	-0.43062	0.41621	0.063256	-0.099377	0.648	-0.19205
0.034301	0.42976	-0.47783	0.22928	-0.030217	-0.12844	0.84807	-0.158
-0.016114	0.31672	-0.70624	0.10792	0.040084	-0.10627	0.79699	-0.04309
0.0082149	0.38513	-0.90183	0.0030772	0.034691	-0.04811	0.5337	-0.027526
0.040882	0.2818	-0.83406	-0.054842	0.033556	-0.0088165	-0.41094	0.032447
0.029379	0.2351	-0.79809	-0.09466	0.11648	0.039046	-0.77302	0.093206
-0.014985	0.20657	-0.68014	-0.18755	0.072076	-0.011334	-0.72339	0.015468
0.0070637	0.31018	-0.91546	-0.26952	0.13045	-0.0010267	-0.63954	0.0056051
-0.031539	0.35768	-1	-0.19897	0.094854	-0.029605	-0.58595	0.0076337
-0.1782	0.53738	-0.87585	-0.15107	0.051241	-0.031979	-0.79643	0.051071
-0.20392	0.52277	-0.55964	-0.17315	0.011576	-0.091716	-0.46923	0.062062
-0.22346	0.65331	-0.73877	-0.16036	0.048714	-0.082841	-0.19749	0.16991
-0.15681	0.7195	-0.72844	-0.12792	0.11485	-0.042945	-0.24359	0.13392
-0.12488	0.59628	-0.64164	-0.086856	0.013883	0.017282	-0.39491	0.075391
-0.12222	0.57379	-0.67328	-0.073101	-0.032466	-0.0069433	-0.57376	0.03985
-0.15097	0.48534	-0.51424	0.045621	0.15566	-0.072746	-0.82222	-0.0047371
-0.10552	0.43185	-0.22176	0.17591	0.2747	-0.11568	-1	-0.0091535
-0.06404	0.35392	-0.12962	0.065613	0.21168	-0.098936	-0.74724	-0.036848
0.036206	0.48169	0.025208	0.05747	0.15329	-0.073702	-0.10766	-0.038176
-0.024982	0.39202	-0.21508	0.024519	0.053417	-0.075881	-0.12517	-0.031073
0.0029311	0.39698	-0.37653	-0.084866	0.14597	-0.076945	-0.14004	0.038399
-0.0066888	0.32652	-0.44885	-0.032672	0.40097	-0.099007	-0.18798	0.10566
-0.025201	0.20503	-0.19304	-0.010149	0.19172	-0.084931	-0.24711	0.11696
-0.0012744	0.13268	-0.19601	0.022747	0.26859	-0.039685	0.088709	0.08385
-0.013492	0.11303	-0.018255	0.058647	0.059104	-0.0023203	0.12766	0.095694
0.046221	0.017695	-0.078843	-0.059115	0.0035697	-0.0095041	0.17818	0.098516
-0.025448	0.013444	0.23746	0.018466	0.11473	-0.0086134	-0.073533	-0.014766
-0.045844	0.030117	0.15942	0.036219	0.23052	-0.017215	-0.47371	0.0099315
0.031629	0.010127	0.24537	-0.012357	0.31065	-0.0076159	-0.15922	0.024069
-0.028569	-0.044636	0.45582	-0.0046518	0.066253	0.032625	-0.47371	0.061033
-0.033587	0.05142	0.33181	-0.030143	-0.23573	-0.0011641	-0.67004	0.042006
0.027176	-0.0040722	0.37576	-0.059891	-0.2973	-0.024368	-0.50703	0.040743
-0.0034667	-0.12424	0.4068	0.029273	-0.29359	-0.067902	-0.44933	0.090169
-0.0049987	-0.16545	0.14789	0.13251	-0.15711	-0.0015396	-0.20137	0.10905
-0.050689	-0.24289	0.076927	0.14435	-0.051983	0.045746	-0.1318	0.051019
0.0741	-0.15335	-0.065005	0.16079	0.10254	0.052638	-0.34507	0.011049
0.086251	0.05682	-0.168	0.18485	0.080803	0.086873	-0.11859	0.013009
0.029153	0.011204	-0.30123	0.11029	-0.17207	0.057416	-0.059223	-0.010321
0.056001	-0.13548	-0.19235	0.036094	-0.24286	-0.0019561	-0.013516	-0.028547
-0.01323	-0.18366	-0.10271	-0.043094	-0.24298	-0.0085798	0.30949	-0.09192
-0.013937	-0.10533	-0.11439	-0.055903	-0.046257	0.042385	0.63074	-0.094159
-0.013568	0.054964	0.05466	-0.11006	0.1274	0.056185	0.94987	-0.074961
0.00664	0.052803	-0.010676	-0.14761	0.053785	-0.024847	0.39927	-0.10129
-0.0662	0.10325	0.034985	-0.13216	0.13588	-0.060737	0.28329	-0.094399
-0.019806	0.0012009	-0.23724	-0.15802	0.29158	-0.096724	0.2901	-0.065285
