# Supplementary material for: An incentive circuit for memory dynamics in the mushroom body of Drosophila melanogaster
Source: eLife. 2022 Apr 1;11:e75611. doi: 10.7554/eLife.75611 (PMC8975552; doi:10.7554/eLife.75611)
Supplement: Figure 4—source data 1. [file elife-75611-fig4-data1.zip › realSCREEN_011c.xlsx_finaldataM+S_timepoint3.csv]

0.067196	0.097013	-0.01069	-0.17226	-0.0012173	-0.17855	0.77648	-0.14423
-0.028124	-0.10637	0.27059	-0.33816	-0.24357	0.04416	-0.23205	-0.2198
-0.103	-0.026105	0.58995	-0.15716	-0.24675	-0.10399	-1	-0.056742
-0.0605	-0.058944	0.10819	-0.0035325	-0.16384	0.18531	-0.86732	0.11807
0.010852	0.086788	-0.12669	0.19852	-0.016922	-0.12958	-0.34793	0.16795
-0.0046834	0.11224	-0.31066	0.19596	0.094067	0.094879	-0.27901	0.15551
0.024868	0.11139	-0.54509	0.096936	0.072561	0.24525	-0.023312	0.19702
0.044588	0.069133	-0.62451	0.13942	0.1262	0.48684	0.43866	0.25741
0.16653	0.040865	-0.71662	0.22048	0.16514	0.42292	0.33946	0.11902
0.084444	-0.0083763	0.54043	0.15205	0.10174	0.20425	0.35402	0.019675
0.084698	-0.016355	1.3733	0.15662	0.057293	0.02419	0.26072	-0.12273
0.030792	-0.095343	0.31185	0.22531	0.083554	-0.16897	0.093389	-0.097433
-0.0058793	-0.10091	-0.27964	0.013371	0.11774	-0.26451	0.41529	-0.0037935
0.02984	-0.011387	-0.52672	-0.043829	0.12066	-0.075505	-0.050081	-0.02023
0.11456	-0.026477	-0.59037	-0.075384	0.066409	-0.23479	-0.22246	-0.011691
0.021431	0.020626	-0.45333	-0.13951	0.03151	-0.12026	-0.19156	-0.0084691
-0.046576	0.075005	0.21033	-0.047977	-0.079882	-0.32831	0.16014	-0.096827
-0.0081205	0.021254	1.3033	-0.018303	0.019495	-0.32824	0.089426	-0.083103
-0.02825	0.031453	0.83388	-0.12103	0.037104	-0.45702	0.15049	-0.080243
-0.037418	0.0028999	0.0043918	-0.1486	-0.028139	-0.22436	-0.090038	-0.069976
-0.027791	-0.070534	-0.16013	0.021035	-0.011227	0.24128	-0.059443	-0.022929
-0.08501	-0.061606	-0.57031	-0.04323	-0.1207	0.29753	0.16048	0.0070532
-0.11326	-0.042978	-0.46665	-0.05294	-0.06859	0.12845	0.10111	0.024667
-0.13119	-0.043278	-0.16474	-0.057794	-0.11264	0.23901	0.023538	-0.028171
-0.15029	-0.088636	0.0045167	0.10491	-0.1136	0.6459	0.13346	-0.021944
-0.18754	0.25075	0.90201	0.47141	0.00054937	1.7249	3.0271	0.035475
-0.63951	0.26864	0.10248	0.34054	-0.21012	0.80097	3.3148	-0.47683
-0.72743	0.47547	0.22125	0.2539	-0.43267	-0.25423	3.0722	-0.64373
-0.69939	0.54296	0.55257	0.16753	-0.52225	-0.59605	3.371	-0.5692
-0.7449	0.45084	0.59909	0.050757	-0.60804	-0.55364	3.18	-0.45568
-0.75367	0.2887	0.26348	-0.094134	-0.69042	-0.39563	3.4568	-0.3021
-0.70651	0.044257	-0.041807	-0.25223	-0.78003	-0.15815	3.2137	-0.50389
-0.7168	-0.13372	-0.51998	-0.34882	-0.86603	-0.34309	3.1752	-0.56117
-0.72592	-0.29429	-0.61607	-0.38638	-0.91987	-0.28773	3.2928	-0.54238
-0.73396	-0.38863	-0.69746	-0.47004	-0.97281	-0.41828	3.5084	-0.51654
-0.79035	-0.48455	-0.82027	-0.554	-1	-0.25212	3.5419	-0.62846
-0.82322	-0.50409	-0.89717	-0.55884	-0.94576	-0.13209	3.3745	-0.60284
-0.88462	-0.47165	-1	-0.68527	-0.88184	-0.033304	3.1075	-0.68149
-0.84987	-0.58277	-0.64123	-0.74937	-0.89507	-0.0074944	2.9761	-0.52381
-0.85372	-0.7144	-0.36381	-0.87373	-0.90828	-0.15113	2.9474	-0.59822
-0.92576	-0.75132	-0.25885	-0.85971	-0.91643	-0.25345	2.9643	-0.76234
-0.9478	-0.7934	-0.54606	-0.76305	-0.95433	-0.36734	2.8604	-0.91279
-0.92826	-0.86286	-0.5571	-0.82542	-0.9994	-1	2.8988	-0.89385
-0.82937	-0.95627	-0.44746	-0.98943	-0.941	-0.96089	2.5994	-0.83059
-0.85587	-1	-0.066631	-1	-0.90627	-0.8119	2.7305	-0.86221
-0.87854	-0.65113	-0.072058	-0.77599	-0.89968	-0.67857	3.0369	-0.59967
-0.88285	-0.354	-0.063959	-0.29945	-0.9062	-0.90211	3.1293	-0.7543
-0.88452	-0.62729	-0.41933	-0.50638	-0.90643	-0.90718	3.1456	-0.83179
-1	-0.79494	-0.34966	-0.57509	-0.83504	-0.86361	3.2542	-0.90861
-0.97838	-0.85563	-0.69984	-0.53124	-0.79827	-0.99685	3.3582	-1
-0.45074	-0.3935	-0.048495	-0.021175	-0.46469	-0.40918	2.9018	-0.35615
-0.029518	0.23267	0.28467	0.57405	-0.14595	-0.1373	2.6804	0.1735
0.19439	0.52703	0.19743	0.79852	0.032138	0.12468	2.8274	0.31718
0.23648	0.53918	0.72515	0.75944	0.12249	0.18596	2.8277	0.34484
0.19711	0.44739	0.85689	0.69619	0.2026	0.033831	2.6135	0.27633
0.18383	0.36488	0.5202	0.41941	0.090198	-0.1412	2.526	0.29741
0.094285	0.19661	0.30916	0.37837	0.043642	-0.062629	1.8418	0.40977
0.062115	0.14162	-0.027007	0.34021	0.061509	0.0040183	1.5666	0.37968
0.060961	-0.029237	-0.049915	0.18309	0.063874	-0.098782	1.2696	0.34577
0.072316	-0.17195	-0.06558	0.10328	-0.041284	-0.19242	1.0471	0.22021
0.068676	-0.20194	0.047613	0.033448	-0.049306	-0.26799	0.88403	0.31531
0.040886	-0.15708	0.20775	0.066053	-0.037101	-0.048653	1.0477	0.43065
-0.0086746	-0.13878	0.324	0.15692	-0.0015145	-0.48572	0.56681	0.45474
-0.045831	-0.16892	0.73997	0.13073	0.0037397	-0.90596	-0.014524	0.36422
-0.049783	-0.13506	0.6505	0.015174	0.0018156	-0.92359	-0.35751	0.26798
0.025295	-0.03985	0.48816	0.082972	0.0043872	-0.42745	-0.35345	0.17753
-0.068611	0.037884	0.42112	0.14123	0.10189	-0.56145	-0.1453	0.21081
-0.065106	-0.0074485	0.22785	0.15372	0.057858	-0.45705	0.31409	0.1008
-0.098387	0.082257	0.40282	0.13419	-0.0011135	-0.41729	-0.17683	0.04638
-0.11153	0.015151	0.69216	0.012688	-0.099915	-0.31711	0.19587	0.091427
-0.09375	0.028317	0.65439	0.04596	-0.069075	-0.39122	-0.2689	0.029292
-0.071118	0.15922	0.58237	-0.0087868	-0.0079926	0.069767	-0.30057	0.1139
-0.041648	0.17911	0.36041	-0.12031	-0.0020353	-0.02463	-0.20458	0.13382
-0.034422	0.15483	0.38263	0.00102	0.049771	-0.28086	-0.19207	0.1613
-0.050884	0.14698	0.4286	0.025603	0.018973	-0.22874	0.032841	0.17939
-0.069431	0.1557	0.27739	-0.032324	-0.0040966	-0.08389	-0.31517	0.30942
-0.076847	0.17156	0.38031	-0.049081	0.0069585	0.18778	-0.39126	0.30335
-0.07446	0.24299	0.078098	-0.034028	0.013353	0.7494	0.078662	0.23143
-0.027736	0.24895	0.096261	-0.069436	-0.042804	0.89087	0.22861	0.15055
-0.017336	0.11749	0.18326	-0.16623	-0.053139	0.8233	0.043112	0.056128
0.052321	0.12587	-0.034682	-0.031169	-0.049834	0.52693	-0.022155	0.011096
0.11339	0.099533	-0.063535	-0.036371	-0.055475	0.16317	-0.098966	0.033462
0.085349	0.088397	0.10942	-0.088142	-0.055276	0.073509	0.047752	-0.022683
-0.069202	0.05255	-0.072173	0.12836	-0.038185	-0.14012	-0.18591	-0.042707
-0.058964	0.0018501	-0.04196	0.17272	-0.0058575	-0.027755	-0.018887	-0.076507
0.055329	0.056854	-0.25007	0.1042	0.026807	-0.10754	-0.27104	-0.11606
0.086486	0.035406	-0.5505	0.044051	0.046021	-0.16349	0.023228	-0.22058
0.0069257	0.15248	-0.23557	0.070585	0.042582	-0.12826	-0.2339	-0.18951
0.056125	0.17445	-0.19931	0.13967	0.05187	-0.20961	-0.14017	-0.194
-0.034959	0.078087	-0.32499	0.063895	-0.025028	-0.17032	-0.30174	-0.27253
-0.075542	-0.018971	-0.31204	0.099536	-0.062237	-0.33046	-0.21525	-0.29803
-0.014398	-0.11197	0.0052622	0.12797	-0.048895	-0.42633	-0.14923	-0.23131
-0.024459	-0.08643	0.10156	0.092926	-0.04352	-0.050461	0.37221	-0.109
0.0016137	-0.16227	0.20616	0.021842	0.026113	0.2287	-0.048681	-0.057287
-0.019013	-0.1362	-0.13058	0.066363	0.028803	-0.18271	-0.1896	0.0362
-0.040238	-0.18756	-0.10199	0.028501	0.015336	-0.079678	0.059079	0.16785
0.00211	-0.20986	-0.3109	-0.20065	0.11144	0.0078188	0.031503	0.20594
0.06204	-0.21393	0.32163	-0.18961	0.085689	-0.090275	0.052272	0.17247
0.086713	-0.11344	0.31058	-0.11553	-0.021098	-0.19147	0.42536	0.19934
0.066713	-0.00096002	0.45648	-0.068107	-0.056188	-0.034637	0.40431	0.091264
