# Supplementary material for: An incentive circuit for memory dynamics in the mushroom body of Drosophila melanogaster
Source: eLife. 2022 Apr 1;11:e75611. doi: 10.7554/eLife.75611 (PMC8975552; doi:10.7554/eLife.75611)
Supplement: Figure 4—source data 1. [file elife-75611-fig4-data1.zip › realSCREEN_011c.xlsx_finaldataM+S_timepoint4.csv]

-0.092217	1.839	0.047368	0.04088	0.12665	0.14739	-0.34411	0.7838
-0.13034	0.75285	0.092667	-0.34166	0.2961	-0.041572	-0.49564	0.81362
-0.1006	0.60294	0.14781	-0.17973	-0.018055	-0.36558	-0.46227	0.20033
-0.03285	0.89715	-0.054405	-0.0041012	-0.012101	-0.15326	-0.28721	0.015816
0.031709	0.60309	-0.29485	0.10609	0.021482	0.093538	-0.4727	0.10339
0.025932	0.45279	-0.26759	0.12417	-0.093852	0.10494	-0.20185	-0.018813
0.072685	0.70052	-0.15606	0.26075	0.1324	0.16942	-0.16096	-0.097125
0.060651	0.79992	-0.14933	0.21565	0.14751	0.47078	0.091314	-0.034629
0.062124	0.69389	0.055897	0.11002	-0.0054588	0.69773	0.097886	-0.028827
0.081683	0.63401	0.0090327	-0.059121	-0.7133	0.79695	0.51642	0.34801
0.11444	0.13801	0.076541	0.13738	-0.50248	0.43938	0.35291	0.53244
0.092459	-0.29165	0.23037	0.20124	-0.42983	-0.14851	0.19816	0.24229
0.13345	-0.63753	0.19742	0.20052	-0.28107	0.13662	-0.049629	0.14394
0.12071	-0.61759	0.13069	0.030339	-0.40171	0.23649	-0.24036	-0.10987
0.096102	-0.76871	0.046117	-0.021255	0.0899	-0.070282	-0.095868	-0.23901
0.081108	-0.79581	0.085498	-0.0076674	-0.088729	-0.11936	-0.24469	-0.52983
0.033898	-0.84231	0.02181	-0.18375	-0.13303	0.30389	-0.08842	-0.81655
-0.0031388	-0.37864	-0.0044001	-0.067844	-0.40212	0.079628	0.24396	-1
-0.10376	-0.2102	0.14339	0.090884	-0.1499	-0.79733	0.40041	-0.21744
-0.16674	-0.20392	0.042109	-0.06029	-0.19112	-0.46763	0.20327	-0.30835
-0.1442	-0.67691	-0.089909	-0.10255	0.68503	-0.15556	0.16625	-0.15311
-0.10372	-0.91541	-0.30598	-0.22279	0.76518	-0.25558	0.41457	0.18347
-0.040698	-0.77544	-0.047424	-0.13003	0.72445	-0.43028	0.2167	0.35229
-0.088684	-1	0.043229	-0.13713	0.43407	-0.67181	0.24184	-0.16584
-0.18839	-0.8033	0.10004	-0.081639	0.94485	0.10269	0.19133	-0.43076
-0.5635	1.742	-0.37557	0.5633	3.1176	2.7185	2.1721	0.14426
-0.89927	3.3768	-1	1.1071	4.4256	2.7861	2.1479	-0.19509
-0.90309	4.3784	-0.78947	1.3502	5.3225	2.526	1.8426	-0.28814
-0.86868	5.1287	-0.25402	1.4101	5.5761	2.5155	1.6676	-0.12448
-0.84409	5.4283	-0.096161	1.1891	5.1217	2.0612	1.5755	0.21612
-0.84441	5.384	-0.24678	0.85049	4.34	1.4768	1.744	0.36247
-0.89431	4.7635	-0.35415	0.74488	3.341	1.2273	1.551	0.47631
-0.87272	4.2345	-0.41759	0.62774	2.6893	1.6778	1.8704	0.56821
-0.82324	3.6335	-0.42351	0.4094	2.532	1.0366	2.031	0.45113
-0.85753	2.9668	-0.26363	0.13379	2.5787	0.58955	1.8967	0.45468
-0.90002	2.6077	-0.17056	-0.056445	2.2864	0.53058	1.9156	0.49758
-0.86105	2.434	-0.25729	-0.088781	2.1936	0.88846	1.5949	0.61774
-0.91459	2.1914	-0.17487	-0.052373	2.1431	0.77173	1.7955	0.29337
-0.93791	2.0662	-0.085981	-0.18814	1.8161	0.49738	1.6261	0.31522
-0.99995	1.7211	0.0094265	-0.25665	1.2926	0.62656	1.4556	0.24378
-0.89807	1.5696	-0.21735	-0.36078	1.3812	0.3575	1.2039	0.32761
-0.88844	1.2326	-0.21828	-0.46708	1.7427	0.45829	1.2512	0.455
-0.92312	0.76287	-0.19589	-0.41263	1.4436	0.43663	1.212	0.6089
-1	0.70166	-0.1943	-0.63803	1.765	1.2192	1.1737	0.48524
-0.99305	0.61859	-0.15381	-0.80145	1.1256	1.4803	1.1021	0.39637
-0.88955	0.93241	-0.16389	-0.85954	0.33446	1.2765	1.5305	0.37701
-0.91458	1.1627	-0.49434	-0.82157	0.9801	0.90588	2.0364	0.18829
-0.94027	1.0041	-0.47281	-1	1.1992	0.40882	2.3572	-0.17368
-0.93068	0.81287	-0.52583	-0.99477	1.7653	0.29104	2.7876	-0.47657
-0.90914	0.72283	-0.67845	-0.82041	2.1247	0.79325	2.9964	-0.66572
-0.49641	1.4319	-0.50545	-0.20626	3.1504	0.58854	2.7042	0.10728
-0.014082	2.1663	-0.19244	0.41741	2.7142	0.84504	2.3614	0.51302
0.10033	2.4299	0.076987	0.70734	2.3681	0.44043	2.2475	0.70157
0.16134	2.4069	0.20523	0.67565	2.3886	0.47557	2.0428	0.79013
0.23612	2.3167	0.077852	0.67518	1.6302	0.45834	1.7326	0.67537
0.2517	1.9095	-0.092393	0.28836	1.2864	0.41873	1.3539	0.5822
0.29822	1.548	-0.14705	0.17069	0.46437	0.43834	1.1591	0.30805
0.30069	1.3461	-0.073523	0.12297	0.42107	0.42321	1.0132	0.4222
0.24887	1.4102	-0.15137	0.050669	0.68135	0.23152	1.113	0.45873
0.20643	0.97635	-0.21939	-0.18594	0.28643	-0.004757	0.5589	0.49653
0.20158	1.3224	-0.37505	-0.14666	-0.20171	0.12274	0.14382	0.83172
0.10274	1.4675	-0.42815	-0.17976	-0.27269	0.45907	-0.10605	1.1782
0.087949	1.6791	-0.43961	-0.076843	0.23919	0.17201	0.040593	1.057
0.10905	1.7069	-0.22922	-0.093411	0.21204	-0.6798	-0.24477	1.1553
0.14025	1.439	-0.20564	-0.12726	0.22064	-0.90711	-0.043821	1.1219
0.073999	1.2945	-0.19201	-0.37322	0.015499	-1	-0.27657	0.64986
0.084463	0.97509	-0.14043	-0.39483	-0.18595	-0.58694	-0.62994	0.74795
0.14109	1.2656	-0.13313	-0.226	0.14313	-0.24937	-0.60032	0.81017
0.15491	1.2569	-0.20663	-0.24875	-0.23075	-0.034263	-0.65669	0.88114
0.1192	1.7162	-0.33169	0.01014	-0.26521	-0.17192	-0.28322	0.83
0.075286	1.5442	-0.27693	0.047044	-0.11861	0.079656	-0.43385	0.55685
0.071948	1.6808	0.017957	-0.10458	0.093389	-0.32582	-0.43821	0.37694
0.034321	1.448	0.047365	-0.094718	-0.038691	0.0046787	-0.12433	0.35766
0.051022	1.2105	-0.084731	0.061672	-0.60123	0.032597	0.10708	0.16304
0.060923	1.4856	-0.33634	0.20284	-0.67137	0.098322	-0.087135	0.52168
0.093563	1.2666	-0.076236	0.25143	-0.55761	-0.48973	-0.099264	0.43734
0.060393	1.292	-0.0043534	0.015427	-0.20488	-0.31861	-0.083818	-0.37373
0.032219	1.4337	-0.13526	-0.13084	-0.14693	-0.3073	-0.014362	-0.32078
0.00013405	1.2046	-0.13551	-0.14857	0.28989	-0.15389	-0.2159	-0.32713
-0.014675	1.0932	-0.014378	-0.092233	1.0155	-0.056575	-0.098448	-0.24901
-0.0018163	0.69308	0.030167	0.11504	0.77195	0.6495	-0.065292	-0.25511
-0.0373	0.5543	-0.026694	0.20808	0.19911	0.7364	0.12205	-0.3313
0.037891	0.41529	-0.036383	-0.095148	-0.15508	-0.3362	-0.022222	-0.037768
0.048228	0.3163	0.10927	-0.010002	-0.30695	-0.27437	-0.041979	0.1435
-0.04652	0.19221	0.062248	0.32885	-0.40765	-0.59769	0.056623	0.17063
-0.052791	-0.046669	-0.048143	0.27116	-0.86014	-0.16138	-0.044806	0.46885
-0.073521	-0.029917	0.054105	0.059387	-1	0.82248	0.1963	0.65337
-0.050837	-0.03115	-0.16094	-0.032396	-0.90333	0.95184	0.21582	0.46056
-0.028467	-0.0071059	-0.23914	-0.022607	-0.44923	0.86919	-0.024007	0.31122
-0.040488	0.2725	-0.0694	-0.1373	-0.64515	-0.45908	-0.032118	0.091748
0.025986	0.28571	-0.054712	0.067776	-0.1748	-0.70424	-0.37655	0.13959
0.02118	0.0084578	-0.033757	0.15492	-0.17099	-0.28395	-0.59704	0.34963
0.015826	-0.081244	-0.10752	0.22338	0.66794	-0.33388	-1	0.20917
0.02936	-0.20186	-0.12904	0.13055	0.88179	-0.464	-0.15814	-0.0073835
0.027084	-0.52066	-0.079291	-0.19002	0.0087735	-0.40602	0.28084	-0.51297
0.024904	-0.59512	0.085629	-0.30281	0.47394	0.17464	0.7318	-0.62133
-0.039786	-0.48332	0.096333	-0.18696	1.1594	0.22206	0.34315	-0.40991
-0.0043671	-0.30233	0.24869	-0.18553	0.03606	0.17728	0.54054	0.04152
0.017951	-0.70972	0.25499	-0.0011987	-0.002856	0.36204	-0.068683	0.084171
0.020604	-0.94824	0.31991	-0.013215	-0.040158	0.73029	-0.59249	0.41628
