# Supplementary material for: An incentive circuit for memory dynamics in the mushroom body of Drosophila melanogaster
Source: eLife. 2022 Apr 1;11:e75611. doi: 10.7554/eLife.75611 (PMC8975552; doi:10.7554/eLife.75611)
Supplement: Figure 4—source data 1. [file elife-75611-fig4-data1.zip › realSCREEN_011c.xlsx_finaldataM+S_timepoint5.csv]

0.17305	-0.015017	0.44708	0.017234	-0.46915	-0.034599	0.64296	-0.022867
0.14112	-0.4858	-0.039663	-0.40302	-0.8687	0.38325	-0.19288	-0.80945
0.10054	-0.62029	-0.011719	-0.36705	-1	-0.34817	-0.42288	-1
0.074557	-0.40163	-0.10816	-0.020823	-0.49389	-0.24013	-0.25486	-0.53499
0.048504	-0.75309	-0.23952	0.16718	-0.43374	-0.57381	-0.3358	0.19166
0.03922	-1	-0.27398	0.1262	-0.43122	-0.058801	-0.066838	0.54725
0.01451	-0.7152	-0.14353	0.21453	-0.37896	0.28755	-0.38885	0.60279
0.004772	-0.55117	0.5475	0.41788	-0.040431	0.17972	-0.063671	0.56823
0.09304	0.092118	0.99738	0.32786	0.21112	0.19793	0.42422	0.79745
0.17686	0.54923	0.37516	0.29204	0.28462	0.55879	0.39745	0.70067
0.13766	0.82543	0.30314	0.10964	0.39781	0.82459	0.21625	0.26793
0.071352	0.97386	-0.25919	0.28031	-0.052623	0.88143	-0.050722	0.22035
0.026015	0.79655	-0.40519	0.17617	0.056742	0.80654	0.044545	0.25012
0.00552	0.64975	-0.58002	0.16342	0.23007	0.52745	0.33921	0.3022
-0.018875	0.40606	-1	0.14017	0.25564	0.221	0.23781	-0.056144
-0.055814	0.54005	-0.39891	0.17286	0.10499	0.0096507	0.11598	0.028559
-0.093019	0.21994	-0.042353	-0.099277	0.21124	-0.089568	-0.01147	0.089021
-0.13659	0.076639	-0.039199	-0.036348	0.43684	-0.41858	0.0062653	0.026346
-0.14672	-0.044607	-0.025592	-0.043027	0.23787	-0.2873	-0.22436	-0.26108
-0.16937	0.13638	-0.14905	-0.29479	0.43338	-0.11887	-0.34324	-0.34221
-0.20875	-0.11991	0.18321	-0.36927	0.5404	-0.67622	0.027468	-0.70374
-0.13041	-0.13835	0.41893	-0.33806	0.28883	-0.4558	0.18825	-0.47779
-0.10853	-0.27058	0.43103	-0.31771	0.2099	-0.71325	-0.12401	-0.2097
-0.038633	-0.15036	0.012638	-0.31613	0.26929	-0.86279	-0.16083	-0.17459
-0.0053116	0.12264	-0.14079	-0.22497	0.42756	-1	0.5603	0.30365
-0.4985	2.1285	1.0888	0.70746	1.384	2.632	3.2686	2.1932
-0.87476	2.9106	-0.5629	1.0636	2.2564	4.3677	3.0476	2.5756
-0.86775	3.487	0.24233	1.2636	2.7504	4.7154	2.4968	2.2948
-0.85529	3.7911	1.8342	1.1448	3.061	4.6937	2.6152	2.2319
-0.85542	3.7219	3.3855	0.90204	3.1639	4.2829	2.7196	2.2119
-0.88275	3.2374	3.7658	0.81567	2.8752	3.5042	2.7269	2.4156
-0.81445	2.6164	3.8838	0.51054	2.7498	3.3692	3.0866	2.4448
-0.82	2.1505	3.4307	0.21896	2.7035	3.0073	2.973	2.1003
-0.85157	1.6873	4.0409	-0.10676	2.6621	3.3505	3.0573	2.2496
-0.83822	1.1889	4.6387	-0.49265	2.5869	3.0053	2.9749	1.8174
-0.87401	0.91165	5.1987	-0.60732	2.3695	2.7427	2.9071	1.9279
-0.92079	0.8522	5.4215	-0.5881	2.2118	2.5276	2.8538	1.6963
-0.9235	0.41219	5.1135	-0.67812	2.1356	2.406	2.7677	1.7751
-0.9236	-0.17081	4.9465	-0.68984	2.2113	2.4252	2.5698	1.7121
-0.97386	0.0035637	4.3217	-0.68564	2.2366	2.345	2.4275	1.7831
-0.99954	-0.042723	3.8437	-0.7943	2.3068	2.2098	2.2754	1.5556
-0.96688	-0.33194	3.9364	-0.81447	2.3194	2.136	2.3256	1.9035
-0.93597	-0.35766	3.7568	-0.86409	2.1896	2.2478	2.0047	1.6176
-0.94668	-0.53444	4.3457	-0.8283	2.2162	2.6063	1.3621	2.02
-1	-0.72555	4.0857	-0.98055	2.0914	2.8627	1.2798	1.8869
-0.93973	-0.31669	3.3972	-0.83864	1.5537	3.1207	1.5393	1.9248
-0.90085	0.44642	2.6325	-0.53557	1.8372	3.1144	2.4942	1.7513
-0.96882	0.054643	2.8289	-0.78567	1.9154	2.9388	3.7262	0.86466
-0.92794	0.18317	2.903	-1	2.0653	2.8164	4.3173	0.096146
-0.857	0.14147	2.058	-0.94603	2.2275	2.3514	4.438	-0.20624
-0.52484	0.70843	1.7449	-0.30559	2.4378	2.2263	3.3337	0.9216
-0.13959	1.5371	1.074	0.49832	1.7715	1.4357	2.3311	2.274
0.049167	1.7027	0.74584	0.70554	1.4203	1.3618	1.9633	2.0796
0.19927	1.7034	0.18445	0.605	1.1937	1.7254	1.8746	1.8223
0.24689	1.4933	-0.12325	0.47382	0.88731	1.858	1.6213	1.9942
0.1995	1.4152	-0.22878	0.34959	0.55166	1.5773	1.3728	2.3153
0.19708	0.95821	0.14441	0.33232	0.66232	1.129	1.0291	1.5173
0.17657	0.90546	0.26865	0.3674	0.53514	1.0594	0.46763	1.1888
0.07183	0.58847	0.80282	0.18517	0.55262	0.83198	0.36968	0.99752
0.076062	0.31149	1.5392	0.069804	0.44518	0.5016	-0.11332	1.2513
0.16886	-0.026515	1.9823	0.12798	0.20071	0.38144	-0.3529	1.2797
0.18067	-0.027081	2.1472	0.0016637	0.14713	0.32782	-0.6259	1.3661
0.16825	-0.12139	1.4233	0.018963	0.23294	0.28863	-1	1.1662
0.1287	-0.016293	1.4064	-0.18162	0.17283	0.70707	-0.62058	0.76902
0.13253	0.17666	1.0484	-0.22864	0.0051226	0.46307	-0.5128	1.1877
0.18716	0.12583	0.35041	-0.18513	-0.0086125	0.1138	-0.82367	1.3891
0.1745	-0.0075756	-0.09319	-0.13721	0.040406	0.11948	-0.86429	1.7828
0.10851	-0.21448	0.20323	0.060786	-0.23636	-0.068385	-0.82092	1.9717
0.087083	0.061973	0.52484	0.17924	-0.34646	-0.019286	-0.80909	2.017
0.078752	0.23216	0.58072	0.073646	-0.22335	-0.153	-0.71521	1.8056
0.094184	0.11076	0.58731	0.12145	-0.34234	0.02994	-0.56635	1.102
0.11594	0.10488	0.1323	0.13999	-0.37442	0.016524	-0.53496	0.96054
0.13707	0.10607	0.30646	0.41259	-0.38013	-0.49032	-0.28491	0.56712
0.15706	-0.527	-0.019127	0.50607	-0.6652	-0.41235	-0.35078	0.87115
0.1099	-0.74463	0.17019	0.6699	-0.7024	-0.27132	-0.10788	0.58986
0.14398	-0.61943	0.33974	0.58752	-0.72502	-0.34413	0.0032759	0.33782
0.12426	-0.55955	0.049653	0.1814	-0.6294	-0.60948	-0.44361	-0.13874
0.096502	-0.50127	-0.047029	0.075864	-0.34706	-0.67339	-0.14407	-0.25211
0.037319	-0.62196	0.12444	0.12502	-0.52757	-0.34395	-0.36893	-0.22626
0.014329	-0.50299	0.2711	-0.20605	-0.38933	-0.5208	-0.57961	0.057877
0.041186	-0.29075	0.3628	-0.060889	-0.063743	-0.32245	-0.32319	0.2005
0.00038666	0.23444	0.37029	-0.063229	-0.33568	-0.61298	-0.18401	0.31706
-0.051414	0.39302	0.15682	0.055835	-0.25446	-0.55359	-0.10632	0.14432
-0.06464	0.14603	-0.59975	0.064278	-0.19681	-0.59251	0.23956	-0.26257
-0.017686	0.56576	-0.37769	-0.14132	-0.30142	0.11443	0.56934	-0.35946
-0.020219	0.13485	-0.30639	-0.18232	-0.25081	0.40517	0.44377	-0.62467
0.028351	0.20551	-0.34531	-0.11366	-0.20719	0.13178	0.24201	-0.28295
0.031812	0.076732	-0.36038	0.066481	-0.075348	0.22811	-0.10057	-0.28416
0.001135	-0.050484	-0.082983	-0.16048	-0.04509	0.4645	-0.032082	0.10064
-0.012657	0.18834	-0.038539	-0.15969	0.095537	0.4432	-0.12119	0.22694
0.047387	0.27965	0.05626	-0.023294	0.10199	0.52662	0.20446	0.3226
0.049462	0.44117	0.35052	-0.23005	-0.097262	0.24012	0.39237	0.73612
0.0063797	0.16332	-0.19302	-0.12187	0.00051382	0.0082246	0.3627	0.39357
-0.035644	0.27682	-0.13169	-0.036643	0.12597	-0.1615	0.14311	0.27348
-0.026402	0.057009	-0.032562	0.023285	0.093654	0.023747	0.010834	0.44117
-0.063589	-0.16515	-0.035972	0.031168	0.23745	0.54738	0.41428	-0.12707
-0.01318	-0.37502	0.31601	-0.053417	0.49207	0.18676	-0.035998	-0.098827
-0.026041	0.054543	0.64495	-0.063847	0.43855	0.40654	-0.34997	-0.42245
0.054391	-0.27783	0.29008	0.20425	0.26543	0.20289	-0.30035	-0.57207
0.081806	-0.12531	-0.68158	0.31975	0.13148	0.4846	-0.26914	0.019134
