# Supplementary material for: An incentive circuit for memory dynamics in the mushroom body of Drosophila melanogaster
Source: eLife. 2022 Apr 1;11:e75611. doi: 10.7554/eLife.75611 (PMC8975552; doi:10.7554/eLife.75611)
Supplement: Figure 4—source data 1. [file elife-75611-fig4-data1.zip › realSCREEN_011c.xlsx_finaldataM+S_timepoint6.csv]

0.095593	-0.31461	0.13812	0.20766	-0.75964	-0.55303	-0.64481	-1
-0.10967	-0.29217	-0.0092123	-0.077051	-0.66958	-0.071374	-0.80795	-0.45522
-0.10027	-0.27432	0.0061527	-0.27127	-0.62285	0.8345	-0.52295	0.15606
-0.056297	-0.11155	-0.18198	-0.22564	-0.59024	0.41881	-0.4601	0.1783
-0.0035495	0.22068	0.27219	-0.033901	-0.2619	0.23032	-0.48991	0.068917
0.074735	0.30962	0.32164	0.22734	-0.077189	-0.25854	-0.2433	0.27975
0.0607	0.21334	-0.20548	0.24498	-0.41838	-0.33627	-0.013781	0.28395
0.092232	0.23194	-0.26561	0.31482	-0.26331	0.0020371	-0.1367	0.42308
0.15956	0.38931	0.45199	0.2644	0.14329	-0.14981	0.038399	0.23695
0.12297	0.42769	-0.044832	0.20265	0.63097	-0.34206	0.14514	0.31273
0.17174	0.38101	0.039453	0.22071	0.91438	-0.42441	0.06861	0.3146
0.13717	0.27497	-0.24728	0.31494	0.7381	-0.22201	0.0019389	0.33832
0.082086	0.22193	0.028077	0.093719	-0.20035	0.39362	0.0020819	0.76201
-0.055787	0.28767	0.17929	-0.05824	-0.51614	-0.41578	0.24025	0.45977
-0.035427	0.12139	0.42591	0.16383	-0.4276	-0.38447	0.34997	0.10558
-0.070396	0.078719	0.76353	-0.17616	-0.38155	0.26711	0.5323	-0.24434
-0.11514	0.081788	0.56942	-0.30014	-0.1604	0.065792	0.45273	-0.34535
-0.040673	0.11098	-0.10412	-0.3949	0.32603	0.22024	0.29856	-0.22033
-0.061408	-0.11062	-0.039963	-0.39533	0.41166	0.12617	0.030655	-0.33949
-0.076159	-0.44721	-0.29518	-0.23271	0.2897	0.33238	-0.006441	-0.085617
-0.052036	-0.65991	-0.804	0.11929	0.3591	0.52842	0.22924	0.19872
-0.018939	-0.53687	-0.67068	-0.031207	0.29524	-0.13689	0.21402	-0.1302
-0.11596	-0.37144	-0.31501	-0.086364	0.30215	0.29772	0.25926	-0.53098
-0.085063	-0.23232	-0.012421	-0.091419	0.93852	-0.42246	0.46276	-0.7672
0.00080793	-0.15146	1.0811	0.043936	1.14	-0.057842	0.69121	-0.74883
-0.54162	1.301	3.0642	0.59946	4.2275	4.1071	2.0389	1.912
-0.95879	2.0936	3.8831	0.62161	6.2953	4.7031	1.977	3.4193
-0.95627	2.2648	6.2314	1.0901	6.8445	4.5577	1.815	4.159
-0.92852	2.1119	7.4538	1.3532	7.5115	4.0225	1.7352	4.5215
-0.89749	1.5511	7.6409	1.4482	7.6229	3.1168	1.9317	4.8725
-0.79898	1.0052	7.2946	1.2762	7.442	2.0336	1.9596	5.0704
-0.75057	0.48588	6.5671	1.1287	6.7499	2.319	1.8607	5.1648
-0.72681	0.26022	6.7595	1.094	6.0409	1.8931	1.651	5.2393
-0.83707	-0.041339	6.6652	1.0034	5.6696	1.697	1.6707	5.1255
-0.85257	-0.33092	6.7612	0.92017	5.459	1.2561	1.635	5.1521
-0.79715	-0.54609	6.6657	1.0782	5.3018	0.98843	1.73	5.0713
-0.88588	-0.51158	5.9001	0.89551	5.0961	1.5319	1.4895	5.0428
-1	-0.53	5.7101	0.50514	4.9748	1.3108	1.2731	4.8963
-0.93063	-0.56955	6.35	0.36063	4.4768	0.42108	1.2227	4.7971
-0.77091	-0.72213	6.4261	0.29139	4.1408	0.19788	0.98768	4.7283
-0.83343	-0.87058	6.6206	0.1816	3.7034	0.24348	1.0503	4.5531
-0.8873	-0.79487	6.2054	0.15474	3.5279	0.18689	0.9524	4.7108
-0.87948	-1	6.388	0.23524	3.4008	0.46503	0.79799	4.5573
-0.83482	-0.94274	5.8025	0.18622	3.7683	0.25831	0.82112	4.3787
-0.79565	-0.97228	5.2863	-0.071004	3.5647	-0.068109	0.82858	4.2909
-0.76024	-0.84875	5.2107	0.15414	4.2879	0.043941	1.0183	4.2296
-0.79166	-0.81746	4.6339	0.16463	4.8644	0.57089	1.2948	4.3611
-0.88149	-0.96027	4.4834	0.068131	4.9536	0.89079	1.7481	4.3589
-0.98315	-0.93763	4.0794	-0.15397	4.9859	0.33689	1.8672	4.1314
-0.93571	-0.95617	4.4463	-0.17496	4.8169	0.56989	2.3811	3.8557
-0.47137	-0.65424	4.4383	0.27419	5.5077	1.1747	1.7692	2.8865
0.11868	0.17184	4.6258	0.35217	3.9425	1.133	1.4062	1.8836
0.36714	0.62795	3.5879	0.21358	2.5744	1.0736	1.1876	1.2665
0.56016	0.58227	2.9095	0.090154	1.786	1.3759	1.321	1.4185
0.59511	0.64983	2.2383	0.18438	1.1211	1.1461	1.3854	1.6086
0.60279	0.62561	1.8853	0.1192	1.085	0.76186	1.1311	1.6828
0.61397	0.40367	2.0364	0.072934	0.54251	0.3251	0.89158	1.6544
0.53431	0.34566	1.1334	-0.048584	0.10407	0.47574	0.59481	1.4741
0.52698	0.32478	0.83317	0.16444	0.25196	0.19927	0.50519	1.2886
0.51321	0.22416	1.3365	-0.059132	0.47968	0.15255	0.61705	1.0825
0.5616	-0.0078163	0.97337	-0.2245	0.19484	0.17986	0.21114	0.93822
0.57129	-0.081636	0.60021	-0.68569	0.2215	-0.26627	-0.092391	0.88502
0.33456	-0.025488	0.55968	-0.88685	0.056353	-0.30919	-0.34368	0.74641
0.37422	-0.10694	0.95156	-0.90185	0.19383	-0.77128	-0.40485	0.64707
0.29821	-0.079226	0.60009	-0.92086	-0.25415	-0.66885	-0.50895	0.68974
0.20591	0.030287	0.62957	-1	-0.28001	-0.85184	-0.72314	0.59435
0.056761	0.14368	0.29848	-0.95632	-0.78836	-0.51185	-0.72335	0.69013
0.10216	0.13335	-0.029711	-0.99937	-0.56595	-0.87769	-0.87027	0.74037
0.2499	0.23064	0.20861	-0.82322	-0.411	-0.73158	-1	0.66734
0.16685	0.13022	0.2999	-0.60424	-0.023358	-0.8452	-0.95941	0.67089
0.19777	-0.022565	0.20433	-0.60616	-0.24183	-1	-0.7334	0.70615
0.1647	0.001537	0.11018	-0.66033	-0.62387	-0.17249	-0.38569	0.65889
0.27867	0.1755	0.4401	-0.58937	-0.31678	-0.33721	-0.60331	0.62943
0.2593	0.27577	-0.041909	-0.51266	-0.47178	-0.39231	-0.3388	0.63873
0.14297	0.1706	-0.35621	-0.57141	0.11538	-0.25344	-0.40732	0.71684
0.20624	0.19123	-0.31361	-0.44299	0.3851	0.05614	-0.58601	0.50568
0.13719	0.36289	-0.32905	-0.40376	-0.055555	-0.076364	-0.11298	0.1016
0.14911	0.33736	0.5273	-0.24156	-0.71358	-0.060286	-0.29976	-0.18099
0.19133	0.2136	0.46933	0.093731	-0.96336	-0.11321	-0.24746	-0.18995
0.13628	0.18547	0.65461	0.11989	-0.20707	0.083568	0.066428	-0.24798
0.15195	0.1418	1.308	0.11204	-0.18393	0.17991	0.18291	-0.43738
0.12597	0.08649	1.5554	0.13577	-0.47061	0.098916	0.08544	-0.44549
0.036975	0.1165	1.5697	0.24683	-0.80465	-0.20741	0.017292	-0.14645
-0.027147	0.10072	1.4304	0.45735	-0.97055	-0.34613	0.087794	0.19986
-0.067833	0.10655	0.64178	0.33326	-1	-0.3433	-0.0085754	0.21389
0.064996	0.1515	0.23998	0.22292	-0.24982	-0.4933	-0.15689	0.23405
0.15715	0.097649	-0.08222	0.16379	0.41552	-0.44811	-0.0932	0.62697
0.12034	-0.0309	-0.48143	0.20156	0.92176	-0.12673	-0.20069	0.71701
0.012906	0.14985	-0.54702	0.0059464	0.47595	-0.25889	-0.16121	0.51584
-0.018321	0.093403	-0.44458	0.23414	0.035998	0.11111	-0.32888	0.4431
-0.017285	-0.089287	-0.3063	0.25909	0.40737	0.45612	0.00012226	-0.045303
-0.070943	-0.1374	-0.086773	0.069499	0.67409	0.20984	-0.1431	-0.25274
-0.18298	-0.090534	-0.25521	-0.32943	0.8758	0.57948	-0.00074087	-0.51154
-0.1903	0.064247	-0.1172	-0.23368	0.77387	0.43305	0.018219	-0.62487
-0.13131	0.075851	-0.15321	-0.19925	0.2712	0.24435	0.19798	-0.64081
-0.050678	-0.28218	-0.41729	-0.28814	0.084143	-0.12502	0.47084	-0.638
-0.08447	-0.17957	-0.036014	-0.061135	-0.44797	0.058165	0.58437	-0.24339
-0.10971	-0.092829	-0.17552	-0.094694	-0.74871	-0.40695	0.25454	0.0082709
0.056347	-0.15397	-0.84485	0.10706	-0.7394	-0.1682	-0.35939	0.55508
-0.064758	-0.29504	-1	0.20376	-0.014839	0.37931	-0.65851	0.49823
