# Supplementary material for: An incentive circuit for memory dynamics in the mushroom body of Drosophila melanogaster
Source: eLife. 2022 Apr 1;11:e75611. doi: 10.7554/eLife.75611 (PMC8975552; doi:10.7554/eLife.75611)
Supplement: Figure 4—source data 1. [file elife-75611-fig4-data1.zip › realSCREEN_011c.xlsx_finaldataM+S_timepoint7.csv]

-0.22414	-0.072553	0.58983	-0.34422	0.28215	-1	-0.16302	-0.19313
-0.25685	-0.89468	-0.43605	-0.43796	-0.26966	-0.7302	-0.066276	0.11456
0.22469	-0.85341	-0.74343	-0.54039	-1	-0.50754	-0.60524	0.38191
0.35841	0.22085	-0.13352	0.32769	-0.25432	-0.21042	-0.26653	0.54353
0.2899	0.63838	-0.043167	0.4241	-0.76473	-0.29714	0.30202	0.16187
0.19846	0.64616	0.27126	-0.16139	-0.68243	-0.14439	-0.071082	-0.3199
0.10981	0.74273	0.22399	0.32699	-0.46114	0.1119	-0.3384	0.031605
-0.05335	0.49553	0.58932	0.023692	-0.051295	0.085427	0.32654	-0.39425
0.021847	0.046445	0.65055	0.40122	-0.2688	0.009579	0.37054	-0.54458
-0.01298	-0.18493	-0.29271	0.17266	-0.26048	0.21612	0.21017	-0.58393
0.19579	-0.051203	0.0081306	-0.059006	-0.70647	0.036554	0.020415	-0.18404
0.24939	0.032715	-1	-0.53757	-0.085879	0.080718	0.19544	0.07951
0.2516	0.31065	0.10124	-0.19156	0.33982	0.24859	0.24329	0.24446
-0.010256	-0.038083	0.020667	-0.30399	0.17878	0.31375	-0.27962	-0.33331
-0.080097	0.24299	0.080634	-0.28205	0.11543	0.1731	-0.18699	-0.49366
-0.11908	-0.10567	-0.1037	0.25227	0.40123	0.2671	0.26465	-0.80018
-0.12061	-0.52335	-0.38785	1.1902	0.72681	0.18048	0.52868	-0.47397
-0.1142	-0.23634	-0.4797	1.1784	0.17155	0.127	0.17549	0.57084
-0.0019954	-0.036506	-0.44814	0.64953	0.61569	0.15532	-0.34831	0.98991
-0.17188	0.046986	-0.19132	0.46675	0.58443	-0.019891	-0.36667	0.83615
-0.21683	0.058017	0.37978	-0.045232	0.37697	0.21123	-0.32096	0.40318
-0.19543	0.017521	0.16134	-0.80429	0.27519	0.26992	-0.2769	-0.0036937
-0.10386	-0.25068	0.51026	-0.95342	0.43314	0.17551	0.3673	0.12214
-0.21832	-0.25156	0.67256	-0.75237	0.30403	0.24727	0.28546	-0.15502
-0.16572	0.18666	1.1733	0.42365	0.8253	0.88352	0.17986	0.62488
-0.5783	2.4762	4.8917	3.4843	3.945	2.7566	3.0797	2.6842
-1	3.1345	6.1203	5.8912	6.3933	3.1592	1.8486	3.3892
-0.85449	3.6513	7.888	6.9441	7.2145	2.8056	1.2727	3.7769
-0.64182	2.7703	8.5103	6.8774	7.6584	2.2509	0.77424	3.9476
-0.44018	1.9885	8.0424	6.4968	7.65	1.9446	1.2921	4.0964
-0.3419	1.3422	8.6414	6.9255	7.734	1.4883	2.1854	4.0262
-0.34272	0.84809	8.0782	6.9097	7.5339	1.0936	3.5602	4.0081
-0.25674	0.2579	7.7292	5.9673	7.5065	0.86916	3.8058	3.6294
-0.26596	-0.023745	7.4009	5.1929	7.1313	0.48093	3.587	3.5767
-0.19803	-0.27735	7.1195	5.4434	6.7379	0.37222	3.8658	3.3735
-0.15828	-0.21868	7.04	5.1486	6.5775	0.04494	4.0303	2.9692
0.056896	-0.1708	7.4373	4.8251	6.665	0.030167	4.0273	2.6182
0.29312	-0.12694	8.1895	4.0395	6.4393	-0.026044	4.5868	2.7125
0.24892	-0.11716	7.6059	4.0978	6.6923	0.17714	4.649	2.7709
0.094615	-0.11347	7.1028	3.8289	6.2994	0.07382	4.7157	2.9201
0.20808	-0.31976	6.1461	3.1386	6.4747	-0.17944	4.972	3.0665
0.2587	-0.56765	5.1142	2.7844	6.3046	-0.23656	4.7336	2.8317
0.29447	-0.84484	4.4133	3.4741	5.6387	-0.15999	4.7998	2.4109
0.4608	-0.71866	3.8536	3.4901	5.6019	0.056516	4.3224	2.2834
0.73271	-0.45948	3.5838	2.9926	5.4254	-0.079436	4.5119	1.8819
0.55786	-0.84253	2.8063	2.4384	5.5373	0.007965	4.5537	1.5106
0.52855	-0.91071	2.6061	1.6425	5.914	0.06357	4.5912	0.51821
0.31638	-0.92946	2.3244	1.9091	5.6798	-0.065217	4.368	-0.32603
0.31579	-1	1.3616	1.6397	5.086	-0.085574	4.6647	-0.86732
0.27737	-0.91555	1.3909	2.0631	5.4153	-0.18702	4.2911	-1
0.58456	-0.27588	2.5775	3.3355	5.0808	-0.075022	3.4157	0.64128
1.1724	1.3973	3.2558	3.1579	3.5483	-0.18905	2.0833	0.83698
1.5161	1.9633	3.5218	2.1433	2.8047	-0.20016	2.201	0.67053
1.6403	2.5068	3.4719	2.0834	2.0545	-0.09801	2.8213	0.27257
1.5335	2.3081	3.7374	1.8642	1.357	-0.22969	2.3807	0.084141
1.6416	1.8248	2.9111	2.3618	1.2739	-0.37838	2.2292	0.0076682
1.4481	1.6112	2.354	2.7697	1.3042	-0.26144	1.7246	0.27315
1.2808	1.3344	2.1174	2.9427	1.3852	-0.20271	1.3012	0.63611
1.2663	0.96133	1.8883	3.0421	1.3486	-0.51356	1.2671	0.16906
1.211	1.1283	2.5174	3.4731	1.2906	-0.6818	0.69862	0.061862
0.78526	0.9268	1.8331	2.7735	1.1859	-0.78127	0.69403	0.57929
0.83967	0.83865	2.2969	2.5639	1.1727	-0.67284	0.6063	0.25155
0.87939	0.85049	1.586	2.762	0.8486	-0.64286	0.17859	0.52396
0.87804	0.83726	1.302	2.2054	0.36628	-0.73196	-0.35242	0.28387
1.1472	0.44323	1.1744	1.9356	-0.15005	-0.69692	-0.65465	-0.035335
0.9908	0.59068	0.13544	2.3224	-0.13355	-0.5789	-0.57712	-0.12486
0.76325	0.52181	-0.42934	1.8189	-0.25792	-0.51654	-0.40807	0.051859
0.85749	0.65063	0.4102	1.6412	-0.23463	-0.57483	-0.35519	0.062398
0.67386	0.52465	0.71099	1.5895	0.11026	-0.75886	-0.8557	-0.40698
0.64787	0.19985	0.48054	1.6856	0.66929	-0.84309	-1	-0.11224
0.65203	0.37476	-0.088882	1.4995	0.97569	-0.6313	-0.65432	0.12535
0.68835	0.29506	0.10106	1.2345	0.44227	-0.84408	-0.55992	0.094926
0.67024	0.4563	0.21549	1.2566	0.11751	-0.84637	-0.37515	-0.007987
0.56452	0.27073	0.40641	1.6317	-0.25686	-0.70205	-0.73241	-0.34005
0.45292	0.3042	-0.30106	1.0193	-0.066386	-0.45635	-0.64242	-0.19464
0.66215	-0.065357	-0.30352	0.29762	-0.45517	-0.361	-0.52162	-0.81907
0.50348	0.28961	-0.21954	-0.062786	-0.72892	-0.27107	-0.50815	-0.35301
0.44857	0.12672	-0.32111	-0.16036	0.09856	-0.15387	-0.35181	0.32365
0.25267	-0.15468	-0.41176	-0.25132	0.10271	0.029582	-0.36346	0.56602
0.024392	-0.049795	0.07626	0.13322	0.095681	-0.099336	-0.457	0.15907
0.12484	-0.053133	0.18466	-0.39819	0.76951	-0.19605	0.071671	0.23109
0.36561	0.032649	-0.19756	-0.44428	0.18821	-0.14151	0.18606	0.2223
0.458	-0.19937	-0.030018	-1	0.012172	-0.017873	0.016591	-0.25248
0.15795	-0.23643	-0.32301	-0.69197	-0.53126	-0.03529	0.38214	-0.32635
0.26869	-0.068244	0.36928	-0.54107	-0.79147	0.019392	0.19173	-0.45236
0.24335	-0.19689	-0.056135	-0.70112	-0.39702	-0.18198	0.62291	-0.4407
0.12181	-0.021402	-0.96787	0.27815	-0.43864	-0.26294	0.13677	-0.68769
-0.011871	0.084573	-0.10404	0.57035	-0.35561	-0.20783	-0.14122	-0.23769
-0.041295	0.33018	-0.4196	0.37257	0.2752	-0.25423	0.076601	0.23657
-0.055021	0.23182	0.22877	-0.021434	0.08058	-0.19149	0.27998	0.36841
0.078083	0.32271	-0.10647	0.43622	-0.37098	-0.17078	0.09356	-0.4173
0.408	-0.175	0.26814	0.21114	-0.21595	-0.015258	-0.026272	-0.32231
0.067973	0.16682	0.73911	0.12442	0.26413	0.033736	0.62812	0.17718
-0.15696	0.15295	0.36676	0.3516	0.16943	0.10958	0.36518	0.48099
-0.11363	-0.031582	1.5911	0.029419	0.72255	-0.12648	0.49466	0.43787
-0.18717	-0.077631	0.83491	0.16247	0.014906	-0.061075	0.34779	0.73473
-0.32963	0.033572	-0.48474	-0.26195	0.097864	0.080526	-0.62818	0.33872
-0.44184	-0.10429	-0.0027215	0.41431	-0.086198	0.29463	-0.25432	-0.18449
-0.6023	0.022325	-0.27536	0.10141	0.06415	0.23593	-0.40876	-0.2455
-0.65465	-0.33051	-0.98942	-0.66937	-0.48279	0.48174	-0.46566	-0.14409
