# Supplementary material for: An incentive circuit for memory dynamics in the mushroom body of Drosophila melanogaster
Source: eLife. 2022 Apr 1;11:e75611. doi: 10.7554/eLife.75611 (PMC8975552; doi:10.7554/eLife.75611)
Supplement: Figure 4—source data 1. [file elife-75611-fig4-data1.zip › realSCREEN_011c.xlsx_finaldataM+S_timepoint8.csv]

0.12284	0.21499	0.19996	-0.52647	0.18608	-1	-1	-0.13133
-0.12277	-0.44255	0.12028	-1	0.081275	-0.56721	-0.68657	-0.23138
-0.13369	-0.15463	-0.32604	-0.48132	-0.14616	-0.44098	-0.71408	-0.32323
0.026466	0.13776	-0.1792	-0.80551	0.011055	-0.11285	-0.60468	-0.24587
-0.0051094	0.29183	-0.26519	0.32137	-0.21313	0.090056	-0.26272	0.11049
0.02341	0.17087	-0.1362	0.037088	-0.10731	0.032121	-0.062597	0.39388
0.16226	0.093808	0.031308	0.90391	-0.23396	-0.089405	-0.066379	0.3623
0.18536	0.16296	0.44576	1.1966	-0.17352	0.25571	-0.037582	0.23827
0.090874	0.3588	0.76106	0.86504	-0.11461	0.2553	0.10696	0.095039
0.12684	0.33309	0.70811	0.61092	0.31212	0.47524	0.35254	-0.35282
0.093675	0.032832	0.44879	0.6556	0.22456	0.69418	0.39511	-0.17556
0.10545	-0.12628	0.19586	0.8336	0.26851	0.47219	0.45109	-0.0023042
0.076109	-0.70315	0.1258	0.17611	0.36175	0.52572	0.36017	-0.079861
-0.139	-1	-0.26656	-0.043266	-0.016604	0.33933	0.18962	0.19042
-0.011782	-0.81384	-0.18825	-0.024098	0.083998	0.49855	0.28966	0.27514
0.031031	-0.43224	-0.029344	-0.20228	-0.2129	0.27111	0.41697	0.087104
0.027528	-0.20437	-0.17006	-0.23974	-0.19728	0.26408	0.26684	-0.28206
-0.024019	0.014415	-0.31166	-0.47598	-0.02369	0.20815	0.21056	-0.070066
-0.022197	0.1533	0.078394	-0.76853	-0.18575	0.08348	0.29615	0.19845
-0.19138	0.28165	-0.058654	-0.49931	0.17733	-0.21094	0.25335	0.18959
-0.21237	0.33139	-0.14524	-0.54992	0.3028	-0.29551	-0.089912	0.21226
-0.075043	0.43657	-0.12506	-0.32431	0.18926	-0.5007	-0.072356	0.045804
-0.046825	0.4698	-0.25942	0.19912	-0.2415	-0.53886	-0.0029233	-0.27551
-0.087654	0.39298	-0.65444	0.14142	-0.3323	-0.70876	0.01077	-0.22876
-0.059666	0.21753	-0.39803	0.46026	0.29492	-0.22033	0.13149	-0.16654
-0.42444	0.8515	0.77702	1.9986	3.5186	2.0057	1.2387	1.074
-0.95836	-0.19313	0.38316	2.9452	6.3697	2.5651	0.59885	1.5555
-1	-0.45204	0.46703	2.7327	7.3823	2.176	0.32168	1.6316
-0.84675	-0.62654	0.50839	2.0346	7.668	1.3982	0.58399	1.5388
-0.54832	-0.56523	0.2794	1.937	7.1956	0.64416	0.9306	1.3503
-0.37755	-0.89651	0.1643	1.3291	6.8091	0.54787	1.3531	1.3378
-0.097717	-0.99277	0.42453	1.2577	6.2931	0.61972	1.6758	1.3031
-0.063656	-0.98659	0.27709	0.95431	5.3334	0.72018	2.026	1.5771
0.020515	-0.94722	-0.0013615	1.5287	4.6584	0.78311	2.4474	1.3987
-0.088825	-0.76583	-0.074773	1.7219	4.5866	1.094	2.4569	1.535
-0.099814	-0.90312	-0.17665	1.4653	4.1945	0.97933	2.5887	1.2091
-0.049792	-0.90943	-0.19707	1.1426	3.5984	0.7509	2.3297	1.0684
-0.1072	-0.85237	-0.19205	1.3687	3.2933	0.72452	2.396	0.79909
-0.26512	-0.83811	-0.23871	1.626	2.9173	0.71692	2.3297	0.59296
-0.33137	-0.77596	-0.37373	1.9033	2.9354	0.81414	2.1723	0.66388
-0.20505	-0.92022	-0.17845	1.3001	2.9117	0.8087	2.2742	0.62264
-0.22505	-0.83177	-0.21627	0.75776	2.4556	0.7368	2.3104	0.67464
-0.10438	-0.61739	-0.041928	0.089136	2.1478	0.83018	2.221	0.65576
-0.10517	-0.64103	0.10491	-0.069156	1.5372	0.74274	2.4191	0.4668
-0.21276	-0.63749	0.15625	-0.25856	1.558	0.68196	2.1521	0.44726
-0.17362	-0.65136	0.12879	0.23784	1.2323	0.68073	2.4844	0.28224
-0.23804	-0.47887	-0.12946	-0.4698	1.4287	0.91622	2.3696	0.083106
-0.046881	-0.44223	-0.12415	-0.15205	0.83924	0.88453	2.2746	-0.067686
0.070268	-0.53897	-0.20168	-0.52957	0.74652	0.93769	2.4019	-0.24767
-0.057588	-0.7168	-0.23471	0.10725	0.39788	0.93303	2.2938	-0.24371
-0.068973	-0.40022	0.27876	1.0355	0.99568	0.47178	1.3954	-0.42637
0.22414	0.77024	0.75172	0.99425	1.1264	0.015329	0.84079	-1
0.34679	1.1704	0.8884	0.47255	0.59742	0.064361	0.59259	-0.90656
0.5384	1.4205	1.0863	0.078584	0.42768	0.075807	0.45638	-0.85511
0.60406	1.4619	1.1688	0.22272	0.58175	0.074031	0.3245	-0.92227
0.50809	1.7215	1.199	0.43569	0.52482	-0.029092	0.54108	-0.84107
0.54681	1.3038	1.129	0.64697	0.44274	0.063453	0.69853	-0.42545
0.58407	1.0736	1.1457	1.2115	1.0246	-0.0086687	0.48714	-0.475
0.7155	0.79792	1.1195	0.92974	0.93326	-0.14311	0.38564	-0.50113
0.61165	0.13748	0.95682	0.67101	0.82344	0.33476	0.63148	-0.51161
0.49637	-0.14843	0.64502	1.2714	1.4261	-0.027335	0.40313	-0.49027
0.57653	-0.1546	0.41565	1.2074	0.85144	-0.12625	0.17593	-0.327
0.33226	-0.18175	0.46604	1.1947	0.68429	-0.27682	0.033132	-0.27376
0.15925	-0.40807	0.63924	1.0604	0.66588	-0.39575	0.19735	-0.082825
0.21826	-0.58694	0.77313	1.4657	0.85759	-0.4712	0.26662	-0.19027
0.28437	-0.84784	1.0262	1.4866	0.037154	-0.44214	0.078148	-0.0099464
0.32733	-0.42054	1.207	1.0422	-0.79237	-0.27896	0.17145	-0.46877
0.24619	-0.29212	1.0563	0.72409	-0.69215	-0.072196	0.25084	-0.64966
0.25397	-0.089904	1.0701	0.43074	-0.71504	0.071665	-0.056899	-0.65822
-0.019245	0.00031286	1.2405	0.13149	-0.36529	0.10915	-0.11997	-0.68804
0.060756	0.16863	1.2671	0.53721	-0.20206	0.074672	-0.059702	-0.83125
0.2076	-0.18314	1.0584	-0.0012557	-0.53265	0.037531	0.002331	-0.51116
0.2062	-0.22051	0.99608	-0.20836	-1	-0.06946	0.25707	-0.30265
0.20367	-0.12017	0.81987	0.081715	-0.30749	-0.072628	0.27046	0.013634
0.21332	0.012638	0.92526	-0.34868	-0.63429	0.036924	0.12445	-0.039709
0.44481	-0.016579	0.84002	0.054173	-0.73604	-0.089686	-0.02893	0.064662
0.39656	-0.199	0.39131	0.28017	-0.67604	0.034294	0.28503	-0.26948
0.42162	-0.23017	0.85634	-0.44275	-0.61502	-0.18286	0.091105	-0.24268
0.35779	-0.19539	0.93354	-0.13217	0.17887	-0.079379	-0.064968	-0.25317
0.28663	-0.071147	0.84721	-0.041681	0.29442	-0.14724	-0.17041	-0.33754
0.15827	-0.039234	0.54149	-0.048769	0.56419	-0.10094	-0.64973	-0.26881
0.095865	0.055703	0.5821	0.56689	0.55651	0.10613	-0.70071	0.12941
-0.092606	0.064341	0.39113	0.30277	0.43321	-0.21796	-0.56614	0.18555
-0.12882	0.16221	0.42238	0.065157	0.20199	-0.091875	-0.24533	0.19137
0.01892	-0.10817	0.04063	0.22223	0.31948	0.079695	0.15225	-0.11555
-0.046323	0.0069186	0.15935	0.75757	0.054113	0.10967	-0.067436	0.095234
-0.12897	0.31836	-0.27989	-0.27623	0.21743	-0.063402	-0.08297	0.5243
-0.12236	0.34649	-0.54774	-0.16002	0.29339	-0.21857	0.09809	0.6068
-0.052633	0.30595	-0.99233	-0.22942	0.1746	-0.4169	0.4027	0.21153
-0.085859	0.030673	-1	-0.72072	0.23258	-0.088544	0.036414	0.21893
-0.02163	0.034483	-0.81932	-0.26136	0.66127	-0.055951	0.096184	-0.48724
-0.1018	0.15368	-0.81033	0.23198	0.32424	0.25213	-0.063264	-0.24641
-0.092339	0.1242	-0.44403	0.25474	0.29436	0.075953	-0.14491	0.039478
-0.18352	0.07209	-0.32856	-0.17282	-0.044103	0.33788	0.22687	0.16173
-0.12877	-0.15452	0.013592	-0.20844	-0.17303	0.17385	0.30077	-0.17194
-0.076209	-0.044181	0.11513	0.13256	-0.26419	0.067941	0.0632	0.13026
0.054375	-0.19242	0.39874	0.36541	-0.61361	0.20747	-0.10881	0.1876
0.15379	-0.30425	0.32845	0.21023	-0.36954	0.15174	0.050887	-0.13256
-0.018886	-0.13545	0.053439	-0.40722	-0.46091	-0.052266	-0.078157	-0.091666
-0.31327	-0.20454	-0.20316	0.084675	-0.17274	-0.13402	-0.26579	-0.27244
