# Supplementary material for: An incentive circuit for memory dynamics in the mushroom body of Drosophila melanogaster
Source: eLife. 2022 Apr 1;11:e75611. doi: 10.7554/eLife.75611 (PMC8975552; doi:10.7554/eLife.75611)
Supplement: Figure 4—source data 1. [file elife-75611-fig4-data1.zip › realSCREEN_011c.xlsx_finaldataO_timepoint1.csv]

0.79388	0.024051	0.85308	0.25324	1.4635	0.92084	-0.25011	0.38459
-0.56301	-0.36362	-0.50975	-0.06092	-0.52155	0.27105	-0.034642	0.076401
-0.78851	-0.42222	-0.56098	-0.14068	-1	-0.060935	0.36123	-0.015367
-0.54827	-0.42295	-0.070351	-0.048342	-0.84226	-0.14855	0.15714	-0.34459
-0.27924	-0.3776	0.025306	-0.033941	-0.010143	-0.28593	-0.047882	-0.14611
0.037658	-0.28481	-0.02657	-0.05295	-0.17732	-0.40048	0.15805	-0.26314
1.0476	-0.12204	-0.049873	-0.0042983	0.12854	-0.44666	0.40138	-0.58209
0.75773	0.43927	0.49628	0.03404	-0.23061	-0.51969	0.41953	-0.59759
0.27074	1.0612	0.23285	-0.043245	-0.69107	-0.49141	0.15874	-0.14128
0.22948	1.0205	-0.6053	-0.072125	-0.39337	-0.45965	0.10578	0.29163
0.032488	1.3374	-0.84337	-0.20945	-0.67266	-0.37646	-0.30521	0.74872
0.20164	1.1566	0.12924	-0.16147	-0.70593	-0.48055	-0.51716	0.83034
0.28776	0.31314	0.88712	-0.049892	-0.60222	-0.32099	-0.4751	1.0841
0.12106	-0.03346	0.48368	0.00052854	-0.1881	-0.20373	-0.27287	1.4752
-0.10855	-0.083603	0.47455	0.0080616	0.2868	0.024453	-0.33534	1.3423
-0.29543	0.021996	0.88389	0.1079	0.68955	0.26479	-0.51408	0.64701
-0.73544	-0.11759	0.27435	0.19391	0.56277	0.27863	-0.15306	0.090727
-0.72165	0.029161	0.79638	0.090343	0.60551	0.23216	-0.0084405	-0.70192
-0.76188	-0.29256	0.35158	0.0041929	0.45667	0.34561	0.39224	-0.91298
-0.11353	-0.085033	-0.30449	0.065447	0.22294	0.51402	0.17747	-0.57051
0.21865	-0.39285	-0.69026	-0.044473	0.11122	0.37479	0.25477	-0.57532
0.24223	-0.63025	-0.89845	-0.0070716	0.3748	0.28587	0.41541	-0.81754
0.34685	-0.98086	-0.96847	0.06544	0.32731	0.304	0.11	-0.81444
0.32771	-0.79386	-0.36044	0.10576	0.80558	0.37881	-0.19782	-0.48814
0.76101	0.42012	0.16738	0.17417	0.90063	0.51555	1.4327	-0.30793
2.1861	5.7497	1.6694	1.2035	5.993	1.2948	7.5239	3.017
2.4682	6.807	2.1192	1.4846	8.2083	1.2475	8.7858	4.5048
2.6666	7.4612	3.197	1.5548	8.9395	1.2836	9.3739	5.3492
2.8189	7.8563	4.3367	1.6745	9.4501	1.5108	9.6841	5.7608
2.7337	7.8689	4.8741	1.6951	9.2695	1.8575	9.9079	5.7959
2.3627	8.1566	5.3688	1.73	9.089	1.8991	9.7445	5.7716
2.2818	7.8706	5.5572	1.672	8.8178	1.8936	9.4256	5.5808
2.1818	7.9613	5.3071	1.5414	8.8037	1.9221	9.1822	5.4661
2.0824	7.7116	5.2305	1.4645	8.5078	1.9008	8.284	5.3297
1.9691	7.8948	5.2431	1.3525	7.9006	1.871	7.6475	5.0269
2.0056	7.9179	5.034	1.1924	7.8365	1.7722	7.0287	4.8366
2.1413	7.8262	4.5684	1.106	7.6288	1.6885	6.5296	4.6352
2.118	7.5252	4.4991	1.0628	6.9968	1.6651	6.7479	4.5007
2.0071	7.3998	4.509	0.94725	7.3595	1.4908	7.0665	4.5222
1.593	7.1621	4.197	0.80859	6.6317	1.4741	7.2174	4.3578
1.518	7.2425	3.9185	0.79501	6.2925	1.4612	6.943	4.226
1.9712	6.9817	4.0713	0.67151	5.7595	1.4078	6.7935	4.012
1.8514	6.9177	4.2594	0.57138	5.4608	1.3079	6.66	3.7162
1.7813	6.8961	4.0834	0.55484	5.2725	1.2781	7.0452	3.3557
1.854	6.5341	4.4769	0.4487	4.9854	1.1961	7.1544	3.0163
1.659	6.3802	4.0571	0.39961	5.2208	1.1393	6.6308	2.7509
1.3575	5.974	4.289	0.30184	5.4403	1.083	6.3272	2.6513
1.1311	5.6532	4.3844	0.2066	5.2661	1.016	6.2336	2.3628
0.8647	5.611	4.1611	0.20497	5.0603	1.0021	6.3663	2.0558
0.72857	5.6628	4.3192	0.29025	4.9482	0.83831	6.7446	1.9065
1.1016	6.0898	4.1449	0.66859	5.2074	0.98006	8.9538	2.9422
0.97561	5.9042	4.0332	0.60444	4.5479	0.76521	9.4666	2.9836
0.70284	5.3483	3.3878	0.28286	3.9122	0.34513	8.8429	2.7514
0.3579	4.3044	3.0639	0.046076	3.5382	0.18167	8.5851	2.6749
0.20304	3.5693	2.4272	-0.1729	3.5948	-0.13147	8.4863	2.266
-0.16632	3.4626	1.8272	-0.37049	3.253	-0.32422	7.8116	1.8312
-0.40281	2.7206	2.0465	-0.54289	2.7925	-0.43174	6.4503	1.4849
-0.23611	2.4855	1.9617	-0.71816	2.1514	-0.76914	4.7392	1.2599
-0.13763	2.317	1.3989	-0.79874	1.8944	-0.77762	3.1438	1.1916
-0.36285	2.3229	1.3535	-0.92114	1.7026	-0.83652	1.9433	1.1548
-0.78632	1.8269	2.0075	-1	1.7711	-1	1.0026	1.2068
-1	1.7252	2.2835	-0.99582	1.3842	-0.9638	0.58419	1.4177
-0.76381	1.5219	2.7764	-0.87216	1.548	-0.99185	0.79291	1.4068
-0.71232	1.4601	2.3897	-0.84628	1.7287	-0.91919	0.41582	1.0598
-0.62136	0.89548	1.4103	-0.85368	1.719	-0.90694	0.068804	1.1922
-0.13185	0.62101	1.1276	-0.88546	1.2051	-0.92975	0.0045594	0.81596
-0.10839	0.46475	0.96856	-0.80038	0.48075	-0.91045	-0.46028	0.3789
-0.2031	0.81979	1.1995	-0.81493	0.13045	-0.90097	-1	-0.091112
-0.13344	1.0765	1.0487	-0.76297	0.16977	-0.90308	-0.81413	-0.8565
-0.25783	1.3319	0.8228	-0.64136	0.46626	-0.8978	-0.28117	-0.90244
-0.33206	0.8998	0.90695	-0.50287	0.46307	-0.67219	0.23004	-0.26278
-0.20868	0.54089	1.247	-0.49451	0.35187	-0.59781	0.22299	0.20302
-0.60481	0.45123	1.1788	-0.44688	0.43141	-0.74297	0.2653	-0.10099
-0.26884	0.15324	1.039	-0.36963	-0.31362	-0.62756	0.39482	0.14881
-0.011069	-0.32311	1.0916	-0.30245	-0.68048	-0.55452	0.59703	-0.04226
0.12886	-0.3517	0.94682	-0.20385	-0.32695	-0.47803	0.27707	-0.10052
-0.063466	-0.37936	0.21304	-0.25966	0.060256	-0.32184	-0.11502	0.29125
-0.18949	-0.058657	-0.064022	-0.20366	-0.046693	-0.45312	0.30978	0.65455
-0.30938	0.73046	0.18036	-0.064379	-0.33698	-0.34627	0.14985	0.77234
-0.49002	1.2137	0.314	-0.10214	-0.35122	-0.1166	0.35174	0.95582
-0.35504	1.1184	0.060452	-0.039734	0.033487	-0.0062347	0.62088	1.2684
-0.30444	1.2503	0.44814	0.073003	-0.14259	-0.026896	-0.20476	0.80815
-0.28029	1.1086	0.3151	0.14243	0.10348	-0.022522	0.00065007	0.59237
0.045792	1.0846	0.12902	0.068585	0.37548	-0.2516	0.42575	0.72611
0.44003	0.58062	-0.097052	0.026796	0.24873	-0.30504	0.35121	0.1889
0.086758	0.039501	0.16382	0.045599	0.30602	-0.27224	0.092179	-0.17066
-0.26222	-0.3296	-0.14864	0.029348	-0.16446	-0.27523	0.41886	0.10657
-0.34872	-0.41542	0.44815	0.10237	-0.24751	-0.16158	0.56057	-0.19263
-0.20149	-0.30218	0.11967	0.026123	-0.57441	-0.21051	0.7078	-0.024367
-0.25051	-0.25834	-0.66371	0.049597	-0.32584	-0.21939	0.36001	-0.66298
-0.28954	-0.45	-0.94659	0.075622	0.45965	-0.1329	0.29539	-1
0.099682	-0.74888	-1	0.058686	0.55037	-0.068491	-0.10723	-0.71816
0.17555	-1	-0.78943	0.092585	0.27095	-0.10145	-0.38285	-0.57798
0.19246	-0.97705	-0.6201	-0.035275	-0.1598	-0.13845	-0.33445	-0.39551
0.39103	-0.84073	-0.55046	-0.021449	-0.20835	0.023436	-0.33252	0.3978
0.56929	-0.79885	-0.40086	-0.024615	-0.27099	0.20926	-0.17167	0.098752
0.49518	-0.57345	0.4724	-0.033996	-0.44695	0.37773	-0.28766	0.097061
-0.0053822	-0.035981	1.0617	0.049212	0.31489	0.39725	-0.57368	-0.31088
0.027624	0.95364	0.52021	-0.010207	0.27994	0.60992	-0.74272	-0.27788
0.096961	1.4553	0.2169	0.013906	-0.27025	0.85293	-0.72042	-0.072745
