# Supplementary material for: An incentive circuit for memory dynamics in the mushroom body of Drosophila melanogaster
Source: eLife. 2022 Apr 1;11:e75611. doi: 10.7554/eLife.75611 (PMC8975552; doi:10.7554/eLife.75611)
Supplement: Figure 4—source data 1. [file elife-75611-fig4-data1.zip › realSCREEN_011c.xlsx_finaldataO_timepoint2.csv]

-0.02898	-1	-1	-0.077371	-0.23086	0.33992	0.51012	-0.67502
-1	-0.86219	-0.92708	-0.38625	-0.34434	0.017634	-0.24227	-0.43149
-0.84808	-0.67106	-0.53276	-0.30339	0.34745	-0.16376	-0.3118	-0.24333
-0.61608	0.04993	-0.56815	-0.28402	0.37189	-0.29564	0.079919	-0.44547
-0.036457	0.11015	-0.37683	-0.35058	0.35687	-0.31925	0.23275	-0.14038
0.45974	0.2557	-0.37109	-0.28481	0.11259	-0.36974	0.11225	-0.1073
0.75418	0.3299	-0.11165	-0.27393	-0.07501	-0.39617	0.31605	0.09612
0.64513	0.25596	0.34954	-0.10892	-0.3	-0.30702	0.42854	0.47162
0.72469	0.9567	0.87261	0.2064	-0.33429	-0.17066	0.39995	0.78347
0.41045	1.3923	1.2334	0.091922	-0.20185	-0.15015	0.084298	0.88218
-0.12792	1.4114	1.0007	-0.099299	-0.32333	0.0011201	-0.25328	0.68759
0.13963	0.9508	0.80175	-0.1216	-0.24166	0.22256	-0.064536	0.62524
0.14027	0.55795	0.061721	0.055709	-0.25366	0.22064	-0.3186	0.6424
0.31541	0.14574	-0.4832	0.19819	-0.22254	0.2809	-0.31215	0.68682
0.20279	-0.1085	-0.37006	0.29129	-0.20819	0.30453	-0.36224	0.40071
-0.31439	-0.61895	-0.039352	0.45222	0.016658	0.20299	-0.29444	0.45819
-0.28679	-0.62255	0.14696	0.53212	0.16202	0.072839	-0.29887	0.24571
-0.29112	-0.81927	0.22601	0.43406	0.22348	0.10653	-0.31254	-0.10476
-0.46697	-0.29843	0.13313	0.13718	0.49319	0.077507	-0.31773	-0.35486
0.09602	0.067742	0.621	-0.061208	0.3559	0.14231	-0.24743	-0.44356
-0.11845	-0.33447	0.24289	-0.0044393	0.020382	0.094964	-0.25449	-0.56188
0.284	-0.90218	-0.24532	-0.092101	0.31014	0.060038	0.18536	-0.79147
0.13622	-0.38155	-0.33595	-0.010822	0.27803	-0.014809	0.48642	-1
-0.1733	0.13479	-0.32826	0.059651	-0.31286	0.042719	0.75472	-0.68052
0.15799	1.8238	-0.23415	0.11904	-0.27118	0.18234	1.645	-0.39432
2.3948	7.6244	0.23503	0.71544	1.1468	0.2871	5.6344	1.2852
3.0929	8.612	-0.50881	0.32535	1.1676	-0.3106	6.7862	2.1126
3.2152	8.8307	0.21699	0.38038	1.2428	-0.46035	7.1982	2.4805
3.4474	9.0751	1.15	0.71801	1.2745	-0.27136	7.4124	2.5771
3.5514	9.0962	1.8623	1.2276	1.4209	-0.044497	7.4686	2.6226
3.4818	9.3987	2.3376	1.406	1.644	0.10419	7.1248	2.2794
3.3125	9.5542	2.9311	1.5074	1.7483	0.21572	7.1182	2.2159
3.1054	9.4125	2.9383	1.5429	1.5493	0.28332	6.6609	2.0185
3.0665	9.139	3.0708	1.4326	1.3268	0.26012	6.268	1.9025
2.6826	8.863	2.9313	1.3416	1.1305	0.23469	6.3475	1.8513
2.2542	8.501	2.6471	1.409	1.0235	0.25742	5.915	1.6585
2.0227	8.2315	2.515	1.4264	0.78428	0.25551	5.6472	1.6
1.766	8.0047	2.5547	1.3617	0.99639	0.26446	5.007	1.5528
1.2386	7.4983	2.4788	1.2507	0.68083	0.24969	4.8374	1.3925
1.0928	6.9232	2.3351	1.2948	0.57534	0.22408	4.6138	1.4268
1.0894	6.9973	2.1929	1.1502	0.51261	0.19445	4.7478	1.2896
1.2686	6.9811	1.9193	1.109	0.56459	0.17814	4.8614	1.3515
1.1148	6.5631	2.0271	0.93581	0.29548	0.06349	5.0441	1.1334
1.0812	6.3674	2.0849	0.88873	0.33522	0.059552	5.0227	0.99683
0.96752	6.0308	1.7917	1.0268	0.19216	0.1178	4.8778	0.83612
0.80813	5.6078	1.7854	1.0634	0.10818	0.084974	5.0054	0.75419
0.6611	5.5245	1.8538	1.0875	0.061676	0.010931	4.7114	0.79015
0.89179	5.0548	2.0509	0.9598	0.05898	-0.07965	4.6174	0.57214
0.79194	5.0546	2.0191	0.85093	0.048037	-0.034165	4.6159	0.19552
0.85669	4.9725	2.1139	0.85847	0.010913	-0.094146	4.9744	0.15303
1.5771	5.8605	2.1543	0.84624	0.23053	0.036367	6.6384	0.99356
1.3386	5.9667	1.2394	0.30118	0.1249	-0.055818	7.71	1.1832
1.4531	5.6006	0.88908	-0.16229	0.10877	-0.25555	6.9205	1.0037
1.5276	5.7155	0.70424	-0.4021	0.26635	-0.35814	7.3617	0.89456
1.3281	5.414	0.029528	-0.59634	0.28164	-0.56087	7.4197	0.75476
0.75582	4.5926	-0.41176	-0.78141	0.14276	-0.68196	6.32	0.55522
-0.10912	3.9224	-0.4247	-0.8918	0.12254	-0.81091	4.834	0.42484
-0.59618	3.1307	-0.43912	-0.94546	0.067777	-0.9363	3.0179	0.40731
-0.64246	2.7125	-0.53464	-0.9506	-0.26459	-0.89403	2.4659	0.58952
-0.57008	2.1036	-0.53704	-0.9444	-0.33757	-0.93326	1.9032	0.4888
-0.82154	2.1643	-0.4465	-1	-0.36596	-0.96884	1.3609	0.25669
-0.9284	1.637	-0.64927	-0.9396	-0.73136	-1	0.84209	0.36944
-0.8814	1.3433	-0.38572	-0.96635	-0.72996	-0.91206	0.62053	0.4179
-0.66596	1.1266	-0.16202	-0.8264	-1	-0.87098	0.74458	0.25447
-0.42295	1.0995	-0.0024274	-0.89313	-0.60779	-0.81751	0.74361	0.26823
0.13062	1.0841	-0.24013	-0.98824	-0.39254	-0.82029	0.34144	0.42056
-0.20897	1.0334	-0.45431	-0.927	-0.30922	-0.76752	0.47467	0.69077
-0.35262	0.95192	-0.23322	-0.70439	-0.12172	-0.68867	0.077297	0.81555
-0.44217	0.9888	0.076146	-0.71376	0.22648	-0.69724	0.15734	0.70213
-0.19419	0.69707	0.96044	-0.5003	0.21841	-0.59668	-0.1147	0.57638
-0.29079	1.0564	0.7799	-0.49987	0.31297	-0.5783	-0.057007	0.5519
-0.86048	1.4016	0.37579	-0.48375	0.11551	-0.57507	0.17836	0.6869
-0.54568	0.95539	-0.22467	-0.24043	-0.048377	-0.58999	-0.22375	0.75455
-0.3645	0.59183	-0.31652	-0.194	-0.28309	-0.43708	-0.39914	0.72028
-0.10316	0.49906	-0.3603	-0.2116	-0.15307	-0.30158	-0.36264	0.4673
-0.058186	0.32759	-0.44691	-0.28998	-0.21464	-0.18444	-0.19171	0.30266
-0.43228	0.11848	-0.21335	-0.36878	-0.43558	-0.29412	0.99539	0.16177
-0.036476	-0.15628	-0.29512	-0.14244	-0.50533	-0.19346	0.9969	0.1776
0.16432	-0.1804	-0.37958	0.046635	-0.31864	-0.081294	0.37516	0.048594
0.094112	0.25347	-0.60908	-0.00074891	-0.14158	0.008739	-0.057765	-0.13726
0.24555	0.40811	-0.032283	0.045861	0.071016	0.11999	-0.013808	-0.12871
-0.060101	0.018294	-0.1976	-0.032481	0.035229	0.11876	0.28618	-0.2278
0.041607	-0.21818	-0.090778	-0.04524	-0.026826	0.11035	0.068384	-0.12729
-0.29901	-0.22585	-0.04012	0.049021	0.0058088	-0.043888	-0.23717	0.044029
-0.34716	-0.14393	0.16608	-0.08299	0.029964	-0.040618	0.04715	0.08094
-0.15206	-0.087277	0.20009	-0.10347	-0.038972	-0.070364	0.016101	-0.02188
0.066875	0.11493	0.21432	-0.0044917	-0.32944	-0.10244	-0.28438	0.10912
0.30875	0.41541	0.39499	0.097359	-0.21678	-0.13509	-0.51915	0.15919
0.20074	0.064927	0.13959	-0.023023	-0.23319	-0.16277	-0.61733	0.30321
-0.25531	-0.072434	0.2081	-0.041377	-0.45612	-0.11351	-0.18225	0.16818
0.014227	-0.094631	0.3042	-0.0097796	-0.37572	0.00091259	-1	0.062705
0.31628	-0.15221	0.23249	0.37751	-0.11044	0.0046598	-0.60452	-0.063729
-0.015794	0.13557	0.25969	0.16834	0.039942	0.14394	-0.32909	0.16514
0.16215	-0.45047	0.33742	-0.043489	0.083219	0.10006	0.25029	0.080088
0.30528	-0.68977	0.042327	-0.093494	0.26009	0.092509	0.67678	-0.19706
-0.15694	-0.52098	-0.0628	-0.038108	0.27917	0.087593	0.67156	0.086432
-0.085372	-0.14963	-0.37199	0.045403	0.30659	0.12071	0.28752	0.25151
-0.029213	0.74745	-0.16822	-0.014199	0.34174	0.057309	0.0022218	0.11611
-0.15119	0.61192	-0.20741	-0.11582	0.22679	-0.011473	-0.17245	-0.25977
-0.080498	0.042758	-0.30466	-0.11943	0.56208	-0.026685	0.29798	-0.61469
