# Supplementary material for: An incentive circuit for memory dynamics in the mushroom body of Drosophila melanogaster
Source: eLife. 2022 Apr 1;11:e75611. doi: 10.7554/eLife.75611 (PMC8975552; doi:10.7554/eLife.75611)
Supplement: Figure 4—source data 1. [file elife-75611-fig4-data1.zip › realSCREEN_011c.xlsx_finaldataO_timepoint3.csv]

0.16592	-1	-1	-0.29952	0.51538	0.050839	0.099198	0.063865
0.072987	-0.57221	-0.13416	-0.40127	-0.41953	0.030777	-0.13608	-0.1057
-0.16917	-0.07227	0.35569	-0.23586	-0.43086	-0.19105	-0.59402	-0.4373
0.028203	0.56344	0.33207	0.017355	-0.25033	-0.26249	-1	-0.85912
-0.092183	0.53233	0.93282	0.16694	-0.16142	-0.31413	-0.43955	-0.78615
-0.10454	0.21013	0.34832	0.23892	0.045395	-0.11406	0.25751	-0.16804
-0.063945	0.47233	-0.12162	0.33996	0.044748	-0.034506	0.46126	0.31236
0.013789	0.63801	-0.54428	0.2118	0.22977	0.14906	0.27628	0.75447
0.054303	0.5718	-0.592	0.0062384	0.39369	0.18587	0.19674	0.64871
-0.15133	0.56289	0.17463	-0.16294	0.50158	0.24284	-0.019007	0.33046
-0.22938	0.17368	1.0053	0.066744	0.46482	0.049359	0.23022	0.86341
-0.064431	-0.0040937	0.51721	0.13582	0.10708	0.0349	-0.31383	0.8828
-0.054419	-0.11483	-0.19357	0.098375	-0.2552	0.01991	-0.32336	0.7941
0.32776	-0.25469	-0.35805	0.18415	-0.097009	0.070562	-0.14225	0.12575
0.22338	-0.16301	-0.031796	0.18796	-0.088288	-0.045072	-0.31346	0.43745
-0.008627	-0.094075	-0.033851	0.15107	-0.05965	-0.084045	-0.10195	0.43115
-0.19219	-0.10079	0.12469	0.13873	-0.036514	-0.056777	-0.1607	0.013014
-0.22401	-0.46308	-0.013848	0.16676	-0.065829	-0.055992	-0.084673	0.15335
-0.22002	0.024828	-0.40549	-0.12958	-0.031188	-0.030496	0.0014207	0.031051
-0.21428	0.04448	-0.50874	-0.17799	0.11163	0.093628	0.2551	-0.71699
0.086589	-0.090339	-0.55402	0.041299	0.052813	0.026526	0.43206	-0.95831
0.11744	-0.23162	-0.13124	-0.1469	-0.036847	0.075375	0.31394	-0.62142
0.37343	-0.40664	0.311	-0.30588	-0.25282	0.096027	0.44493	-0.68393
0.32474	-0.22627	0.5209	-0.29217	-0.28141	0.062946	0.66022	-0.50497
0.14301	0.41825	0.97301	0.32401	-0.23806	0.17795	1.445	-0.59679
0.79712	3.7188	2.4154	1.654	0.35706	0.24317	8.419	4.1163
0.89318	4.4052	2.6948	1.8509	-0.22157	-0.4301	10.998	6.3334
0.89365	4.255	3.728	2.0579	-0.15513	-0.64289	12.402	7.0434
1.1054	4.2862	4.6309	2.3493	0.16391	-0.64891	12.476	7.518
1.1962	4.171	4.8855	2.5285	0.27322	-0.36707	11.425	7.6766
1.0654	3.9803	4.6793	2.6054	0.36779	-0.26673	10.237	7.6159
0.91253	3.8143	4.6395	2.5368	0.42988	-0.23112	9.7972	7.2544
0.78527	3.6631	4.4836	2.6574	0.3085	-0.2626	9.1559	6.9706
0.66414	3.4719	4.5611	2.6156	0.30655	-0.22339	8.714	7.02
0.42575	3.1746	4.3217	2.4617	0.36496	-0.10154	8.194	6.7329
0.26323	2.9107	4.2862	2.5544	0.059	-0.16707	7.6348	6.4475
0.15336	2.5404	4.422	2.2896	0.020114	-0.15315	7.3088	5.9268
0.1116	2.1997	4.5562	2.081	-0.1753	-0.12789	7.4156	5.5492
0.076435	2.0497	4.576	2.0101	-0.35875	-0.17488	6.9365	5.3357
-0.15653	1.7989	4.7311	2.0017	-0.34329	-0.22548	6.2722	5.5366
-0.18993	1.5912	4.7324	2.0696	-0.49187	-0.21675	6.3118	5.3535
-0.16231	1.2582	4.2932	2.109	-0.57386	-0.15946	6.3393	4.9842
-0.068416	0.93834	4.4043	1.7908	-0.68076	-0.16378	6.1816	5.0297
-0.15709	0.83604	4.5416	1.829	-0.39343	-0.17048	6.0477	4.5996
-0.10581	0.71312	4.2281	1.7672	-0.35282	-0.18052	5.8747	4.0377
0.010581	0.35044	3.9586	1.6799	-0.49808	-0.26733	5.986	3.5377
-0.0010082	0.0089723	3.9722	1.5998	-0.6679	-0.26662	5.6346	3.652
-0.074492	-0.13787	3.9452	1.4493	-0.69073	-0.25951	5.5509	3.9139
-0.14962	-0.18309	3.9246	1.193	-0.49604	-0.14921	5.3802	3.7843
-0.3045	-0.15759	3.4908	1.1774	-0.68387	-0.16606	4.7816	3.6146
-0.29702	1.3306	3.4475	1.19	-0.63851	0.06255	5.7079	4.7789
-0.50006	1.6637	2.7544	0.54093	-0.63149	-0.17301	5.7947	4.9176
-0.46268	1.4613	2.1939	0.30957	-0.62174	-0.39601	6.3461	4.5896
-0.33744	1.165	2.0156	0.10865	-0.43947	-0.50305	7.4539	3.998
-0.26419	0.79462	1.7667	0.22127	-0.48397	-0.61564	7.7668	3.213
-0.38296	0.28186	1.4977	0.070345	-0.48023	-0.62888	5.9245	2.6744
-0.54593	-0.029149	0.9111	-0.24117	-0.42834	-0.69631	3.3044	2.3807
-0.701	-0.064223	0.71303	-0.67343	-0.63026	-0.82353	1.2773	1.8312
-0.74376	-0.069402	0.84049	-0.86559	-0.47376	-0.94554	1.3399	1.4296
-0.64339	0.018849	0.66739	-0.87071	-0.71671	-0.91908	0.92216	1.4013
-0.75643	0.24486	0.66125	-0.74531	-1	-1	-0.031827	1.6125
-0.94487	0.44223	0.45998	-0.81354	-0.82412	-0.94849	-0.005792	1.2669
-1	0.20411	0.50826	-0.84621	-0.50831	-0.9554	-0.30477	1.2196
-0.93866	0.30175	0.11329	-0.78783	-0.39524	-0.91947	-0.29761	1.2448
-0.72856	0.34001	-0.030093	-0.98774	-0.24402	-0.82054	-0.76474	1.2329
-0.6953	0.42452	-0.19822	-1	-0.3395	-0.805	-0.95012	1.1158
-0.53817	0.13716	-0.025854	-0.90554	-0.34724	-0.73555	-0.49578	1.232
-0.57684	0.03434	-0.32054	-0.71452	-0.042642	-0.61143	-0.42496	1.2991
-0.56711	0.28395	-0.25497	-0.68435	-0.0052168	-0.54731	-0.6501	1.361
-0.43612	0.5306	0.029335	-0.61359	-0.033541	-0.61469	0.11845	1.5744
-0.51816	0.56767	0.067622	-0.48857	-0.147	-0.49199	-0.0061408	1.4888
-0.41041	0.17045	0.56008	-0.46267	-0.21494	-0.36759	-0.495	1.1857
-0.32054	0.13346	0.64303	-0.36493	-0.19929	-0.3033	-0.96451	0.74725
-0.22751	0.32687	0.42421	-0.32155	-0.12704	-0.11809	-0.78147	0.51777
-0.23697	0.24088	0.18566	-0.30107	-0.07028	-0.093307	-0.84547	0.9513
-0.22817	0.21017	0.045957	-0.16144	-0.16869	-0.048969	-0.79726	0.9131
-0.036424	0.12943	0.018516	-0.059241	-0.0019879	-0.07746	-0.2283	0.66056
-0.057464	0.11899	0.19656	-0.050718	0.056628	-0.13416	-0.045115	0.24957
0.13567	0.078198	-0.030336	-0.041528	-0.069018	-0.13723	0.29265	0.48441
0.17062	0.11536	0.014837	-0.096772	-0.1386	-0.056705	0.027904	0.31512
0.15491	0.024814	-0.19335	0.001311	-0.21958	-0.052623	0.15278	0.10725
-0.054823	0.22741	-0.20899	0.16247	-0.37259	-0.022536	0.14205	0.26352
-0.033669	0.12119	0.29741	0.095054	-0.16621	-0.11743	-0.3431	-0.22394
-0.12657	-0.050107	0.53475	0.10755	-0.37383	-0.068819	-0.15933	-0.54727
-0.20523	0.0095741	0.46618	0.076219	-0.28499	0.089278	-0.36041	-0.86192
-0.13738	-0.0513	0.15201	0.073664	-0.062461	0.040305	-0.33269	-0.74841
-0.14964	-0.080403	-0.20837	0.086908	-0.017213	0.043374	-0.3276	-0.68342
-0.23426	0.16167	-0.099973	0.065856	-0.10315	0.12633	-0.0014818	-1
-0.21943	0.1723	-0.39587	0.12579	-0.38702	0.12642	0.0099299	-0.49462
-0.16376	0.24784	-0.43329	0.23704	-0.48046	0.067041	0.033189	-0.09026
-0.068791	0.16042	-0.28615	0.24208	-0.25332	0.13165	0.29737	0.25896
-0.11758	0.14418	0.0031059	0.16403	-0.18332	0.0092212	0.57309	0.33515
0.057799	0.030094	-0.11492	-0.024959	0.21187	-0.081411	0.51678	0.17531
-0.015599	0.15499	-0.29897	-0.057575	0.22789	0.072361	0.5933	-0.35942
0.058299	-0.026307	-0.29874	-0.029753	0.25415	0.064017	0.73317	0.11437
0.09045	-0.13792	-0.23672	-0.22662	0.28699	0.14759	0.29295	-0.20658
0.079086	-0.15998	0.094078	-0.087241	0.25418	0.0069383	0.087915	0.23838
0.18213	-0.20819	0.26187	-0.15259	0.19554	-0.11678	-0.20679	0.41318
0.26317	-0.42919	0.50978	-0.033101	0.5159	-0.17233	-0.63645	0.44733
0.3389	-0.22433	0.22639	-0.087577	0.65598	-0.076443	-0.88458	0.36262
