# Supplementary material for: An incentive circuit for memory dynamics in the mushroom body of Drosophila melanogaster
Source: eLife. 2022 Apr 1;11:e75611. doi: 10.7554/eLife.75611 (PMC8975552; doi:10.7554/eLife.75611)
Supplement: Figure 4—source data 1. [file elife-75611-fig4-data1.zip › realSCREEN_011c.xlsx_finaldataO_timepoint4.csv]

-0.33061	-0.72005	-0.62912	0.086794	0.13014	0.027512	-0.10413	0.3178
-0.63526	-1	-0.92935	-0.1999	-0.074788	-0.18849	-0.44921	-0.17636
-0.48898	-0.88934	0.2489	-0.14075	-0.12036	-0.29572	-1	-0.52119
-0.30655	-0.10244	0.24819	-0.097186	-0.092302	-0.29054	-0.82658	-0.25164
-0.089229	0.23502	-0.28944	-0.13709	-0.089425	-0.17049	-0.67784	-0.17707
0.16391	0.39782	0.34337	0.0054142	-0.083512	-0.044629	-0.19452	0.19292
0.43403	0.53937	0.57582	0.036097	0.13921	0.060168	-0.13562	0.06987
0.31459	0.68813	-0.2035	0.18213	0.10505	0.041965	0.36713	0.13714
0.43807	0.6112	0.22418	0.45556	0.051751	0.063847	0.45425	0.24464
0.49562	0.43889	0.38116	0.34579	0.03849	0.071342	0.15729	0.39553
0.43232	0.70137	0.69088	0.29354	-0.0083226	0.061286	0.71316	-0.021112
0.59225	0.64867	0.49718	0.18737	-0.036121	-0.013822	0.57635	0.1486
0.43395	0.38295	0.35129	0.08822	-0.078299	0.072558	0.54827	0.028925
0.27909	0.36008	0.079101	0.049363	-0.046749	0.042568	0.52956	0.077808
0.10155	0.16905	-0.36239	0.01777	-0.034409	0.014677	0.28632	0.05944
0.054792	0.10978	0.10242	-0.021699	-0.031721	0.082424	0.28926	-0.028909
-0.07054	0.051671	-0.030318	-0.33758	-0.075804	0.13942	0.08312	-0.0049156
-0.0079471	0.12831	0.017397	-0.22116	-0.063606	0.097543	0.36528	-0.023507
0.20249	-0.0019973	-0.06935	-0.22984	-0.065865	0.016051	0.039376	0.030602
-0.07798	-0.42272	-0.2094	-0.25004	-0.022901	0.02102	-0.34111	0.021244
-0.26731	-0.77074	0.13838	-0.36005	0.0086378	-0.0051525	-0.092667	-0.14483
-0.43292	-0.76918	-0.015056	-0.0038764	0.084129	0.028573	-0.26468	-0.28166
-0.5005	-0.44705	-0.69623	0.025281	0.1679	0.11968	-0.39807	-0.22147
-0.73483	-0.3388	-0.46411	0.22584	0.19888	0.048209	0.075065	0.12815
-0.13752	0.18739	0.36026	0.52227	0.091049	-0.013542	0.7728	0.21679
1.6848	4.142	2.5826	1.8894	0.41897	0.12415	5.0959	1.6353
2.0244	4.9427	3.4789	2.6333	0.20738	-0.4519	6.3644	2.6063
2.2002	4.989	4.6095	2.805	-0.12963	-0.64933	7.3597	2.8503
2.3785	5.2233	5.7796	3.029	-0.21559	-0.57495	7.5777	2.8452
2.4128	5.5611	5.8983	3.0746	-0.34445	-0.42708	7.982	2.8412
2.294	5.5	5.5202	3.1605	-0.46787	-0.4688	7.9621	2.7737
2.0276	5.4338	5.4535	3.104	-0.48267	-0.48641	7.8904	2.4812
1.908	5.1514	5.1702	2.8664	-0.45942	-0.54719	7.4566	2.3297
1.7941	5.047	4.9539	2.9204	-0.50994	-0.539	7.2312	2.1189
1.4906	4.5305	5.0505	2.7585	-0.57876	-0.53044	7.1176	1.9179
1.3698	4.3566	5.0212	2.6923	-0.58419	-0.44828	6.9071	1.7202
1.2032	3.8944	5.1066	2.6879	-0.57418	-0.44105	6.9744	1.4702
1.1219	3.4763	5.1873	2.5281	-0.57927	-0.49116	6.9323	1.1758
1.1752	3.2225	5.038	2.3501	-0.64594	-0.48193	6.75	0.94518
1.2963	2.984	4.7722	2.3522	-0.72013	-0.44842	6.7119	0.93726
1.0046	2.7668	4.3802	2.0894	-0.59964	-0.46696	6.8735	0.97006
1.0905	2.4409	4.182	1.813	-0.55846	-0.40455	6.5414	0.62614
1.1152	2.3913	4.2253	1.4337	-0.56136	-0.32236	6.5663	0.55222
1.0751	2.2955	4.485	1.1896	-0.55306	-0.37164	6.2194	0.42021
0.88279	2.1351	4.4411	1.2316	-0.65845	-0.43608	6.3257	0.28948
0.99609	1.864	4.0685	1.0853	-0.73877	-0.37989	6.1092	0.30917
1.2159	1.6209	3.6763	1.1972	-0.72174	-0.37865	5.884	0.17474
0.86746	1.4761	3.5725	1.3401	-0.79498	-0.40238	6.1332	0.19327
0.75902	1.136	3.4658	1.275	-0.75836	-0.39085	6.1451	-0.022329
0.73343	1.3124	3.6373	1.3129	-0.78772	-0.35285	6.4185	0.050338
0.99819	3.0734	4.0011	1.2408	-0.85951	-0.25638	6.7157	0.92365
0.74588	3.2837	4.28	0.60275	-1	-0.65338	7.1617	1.1077
0.55946	3.2411	4.4216	0.41286	-0.87077	-0.77969	7.5581	0.89984
0.60663	3.1935	4.3515	0.219	-0.75329	-0.9157	7.907	0.45093
0.6105	2.6705	4.0331	0.0092012	-0.78187	-0.94044	7.7423	0.12964
0.067787	2.129	3.1397	-0.23847	-0.70493	-0.99956	6.4558	-0.25415
-0.49643	1.5938	2.4782	-0.51923	-0.68516	-0.99498	4.9386	-0.5964
-0.62584	1.5072	1.6895	-0.78138	-0.61018	-1	3.6289	-0.5904
-0.75173	1.1927	1.5186	-0.74293	-0.57443	-0.96569	2.5664	-0.64343
-0.8519	0.86319	1.4744	-0.43466	-0.5531	-0.93547	2.3828	-0.53793
-0.80239	0.98818	0.90303	-0.55645	-0.58023	-0.94651	2.366	-0.35604
-0.69591	0.8951	0.54568	-0.42059	-0.45199	-0.94178	2.2406	-0.24653
-0.87662	0.8683	0.47392	-0.48715	-0.33888	-0.86407	2.0722	-0.14283
-1	0.99459	0.92047	-0.84721	-0.31878	-0.93878	1.5449	-0.24706
-0.81538	0.80812	0.61866	-0.90514	-0.3409	-0.84815	1.4335	-0.13406
-0.73981	0.52349	0.26932	-1	-0.24221	-0.70365	1.3082	-0.048013
-0.51632	0.23589	-0.049655	-0.78406	-0.17191	-0.58835	1.0658	-0.050647
-0.35324	0.36915	-0.40262	-0.53364	-0.15633	-0.59812	1.0651	-0.23269
-0.39969	0.34884	-0.39971	-0.21365	-0.12312	-0.55365	1.0028	-0.21776
-0.2216	0.59283	-0.56841	-0.021999	-0.092652	-0.51496	0.68412	-0.018672
-0.071034	0.47672	-0.44716	-0.056842	0.04696	-0.43706	0.62898	-0.11366
-0.05391	0.29937	-0.31863	0.042971	0.054127	-0.22632	0.82142	-0.2024
0.14514	0.50476	-0.56015	0.26487	0.049934	-0.27077	0.35156	0.14359
0.01663	0.77156	-0.64545	0.072796	0.03887	-0.1749	0.28407	0.03038
0.052238	0.88043	-0.61382	0.084108	0.064853	-0.19975	0.11143	-0.24272
0.10946	0.68399	-0.47928	0.1088	0.025395	-0.21911	0.019905	-0.28273
0.099553	0.30645	-0.16311	0.095721	-0.038371	-0.094839	0.0013115	-0.49013
-0.10591	0.11693	1.0355	0.26009	-0.044668	-0.02472	0.032485	-0.45612
-0.26213	0.16294	0.78929	0.25316	-0.13781	-0.0044409	0.14942	-0.080538
-0.16039	0.33614	0.504	0.53759	-0.13737	-0.013636	0.06581	-0.032073
0.037434	-0.090781	0.18922	0.49368	-0.1566	0.055042	-0.15802	-0.077929
-0.060953	-0.33699	0.4272	0.25411	-0.27398	-0.019212	-0.24974	-0.50253
0.33437	-0.25165	0.61549	0.14461	-0.25889	-0.055878	-0.5153	-0.70418
0.30407	0.29357	0.46627	-0.096506	-0.21363	-0.064137	-0.8348	-0.64815
0.10111	-0.068229	0.3574	-0.25356	-0.23065	-0.058319	-0.52517	-0.71601
-0.0066342	-0.37383	-0.17014	-0.18981	-0.098013	0.02722	-0.23274	-1
-0.10159	-0.46589	-0.51492	-0.32938	-0.054409	0.080007	0.206	-0.73731
0.043737	-0.59219	-0.63609	-0.29449	-0.12092	0.060724	0.25608	-0.9099
0.078304	-0.24572	-0.20508	-0.27086	-0.2209	0.085182	0.010098	-0.3536
0.1226	-0.18422	-0.2834	-0.30123	-0.19522	0.0031619	-0.02002	0.15797
-0.16964	-0.39889	-0.54376	-0.2099	-0.10642	-0.0013392	-0.03429	0.2329
-0.12431	-0.43326	-1	-0.2671	0.0047274	0.043441	0.067757	0.44831
0.042356	-0.15332	-0.42848	-0.1915	0.11681	-0.010215	0.13264	0.83559
0.17191	0.020359	0.41349	-0.13454	0.12726	0.023213	0.37946	0.8991
0.3937	0.68046	0.52804	0.086254	0.24943	0.0681	0.6554	0.96047
0.029932	0.48845	0.015418	0.17494	0.20329	0.025867	0.5208	0.67751
-0.27294	0.62967	-0.0080334	0.15927	0.13744	0.035445	0.054743	0.4614
-0.34989	0.46551	0.32744	0.1682	0.2318	-0.042412	0.11166	0.47727
0.014649	-0.05516	0.25425	0.18803	0.21807	-0.14267	-0.24727	0.288
0.014984	-0.66737	-0.30331	0.04839	0.26304	-0.038751	-0.78499	0.14169
