# Supplementary material for: An incentive circuit for memory dynamics in the mushroom body of Drosophila melanogaster
Source: eLife. 2022 Apr 1;11:e75611. doi: 10.7554/eLife.75611 (PMC8975552; doi:10.7554/eLife.75611)
Supplement: Figure 4—source data 1. [file elife-75611-fig4-data1.zip › realSCREEN_011c.xlsx_finaldataO_timepoint5.csv]

-0.42027	-0.47843	-0.26609	0.30518	0.09957	-0.20323	0.46422	0.14854
-0.42765	-1	-0.8087	-0.32901	-0.061549	-0.10501	-0.35411	0.17617
-0.37779	-0.69607	-0.27578	-0.55972	-0.097466	-0.061084	-0.63135	0.24504
-0.26055	-0.27972	0.037368	-0.27119	0.0063309	-0.06561	-0.30067	0.098498
0.0354	0.013834	-0.074997	-0.33833	-0.00285	-0.054166	0.60508	-0.11702
0.33386	0.12505	-0.018412	0.26227	-0.023278	-0.04645	0.30726	-0.26086
0.44127	0.45556	0.97646	0.78359	-0.023228	-0.030751	-0.093705	-0.17086
0.60488	0.42231	0.73622	1.0258	-0.022063	0.00067338	-0.41636	-0.024441
0.48349	0.54582	0.97374	0.7599	-0.012097	0.057936	-0.22031	0.048524
0.45656	0.47476	0.70755	0.58714	0.033261	0.032071	-0.30894	-0.11034
0.41489	0.068166	0.58224	0.051098	0.036543	0.047027	0.067805	-0.20697
0.31328	0.026155	0.67848	-0.27462	0.014932	0.061513	0.43173	-0.19609
0.16452	0.10224	0.38948	-0.2079	-0.019981	0.10351	0.44299	-0.12503
-0.13397	0.15639	-0.28756	-0.22414	0.009549	0.10979	0.77485	0.0071102
-0.053269	0.27561	-0.59366	-0.21996	0.060685	0.08215	0.28533	0.077525
-0.24497	0.1671	-0.42955	-0.49714	0.04094	0.093435	-0.70425	0.056294
-0.27907	0.23714	-0.88754	-0.2387	0.038927	0.079801	-1	0.17824
-0.22056	0.27559	-1	0.056631	0.016358	0.010225	-0.69788	0.017855
-0.207	0.038875	-0.27175	0.063251	-0.04961	-0.021233	-0.51482	-0.094659
0.063662	0.10333	-0.23915	-0.31166	-0.03435	-0.01907	-0.47395	-0.027524
0.027705	0.067037	-0.10656	-0.65624	-0.013933	-0.041966	0.53316	0.076304
-0.24885	-0.13968	0.10841	-0.05964	0.00041833	-0.0072745	0.11347	0.13418
-0.1969	-0.35312	0.045722	-0.16727	0.022692	0.03185	0.58057	0.036147
-0.26866	-0.60792	0.024068	0.46065	-0.0198	-0.054139	1.1099	0.033377
0.088822	-0.21572	0.031512	0.89217	-0.025586	-0.026351	2.1935	0.15787
1.0467	2.7392	3.1368	3.5788	-0.24747	-0.23763	10.363	0.76096
0.8896	3.2992	4.7105	4.5054	-0.73284	-0.77984	12.315	1.1094
0.98291	3.3883	5.5237	5.4071	-0.90915	-0.96946	13.336	1.1333
1.2102	3.1744	6.5806	5.8526	-0.95366	-1	13.505	1.0313
1.2365	3.0776	7.2482	5.821	-1	-0.9811	13.955	0.75572
1.2826	3.0031	7.5088	5.6782	-0.9789	-0.91305	13.498	0.52981
1.0646	2.8316	7.236	5.5365	-0.99462	-0.91319	12.699	0.22821
0.83177	2.5085	6.7388	5.3624	-0.95768	-0.91372	12.268	0.13436
0.63244	2.3334	6.3749	4.8026	-0.97689	-0.93833	11.391	0.024408
0.34364	2.2221	6.5183	4.6147	-0.95739	-0.93743	11.205	-0.1141
0.11542	1.9821	6.2005	4.4219	-0.94498	-0.85799	10.987	-0.25881
0.0095081	1.8772	5.8155	4.2337	-0.9468	-0.84843	10.204	-0.38452
-0.068385	1.7684	5.8703	4.1173	-0.95535	-0.82808	9.5085	-0.38251
-0.092683	1.6718	5.5312	4.2639	-0.93778	-0.8268	9.5712	-0.59434
-0.36105	1.5654	5.247	4.4886	-0.93379	-0.80666	9.3509	-0.62145
-0.22246	1.5312	5.2051	4.475	-0.90625	-0.81142	9.1547	-0.69392
-0.18598	1.5865	5.1558	3.9254	-0.87937	-0.73626	8.9621	-0.66576
-0.093734	1.2874	5.0768	3.9736	-0.87519	-0.68516	9.722	-0.53442
0.00098726	0.96386	4.8091	3.8526	-0.85869	-0.70849	8.99	-0.61279
0.04151	0.90181	4.2797	3.7596	-0.85653	-0.71477	9.3111	-0.88063
-0.17627	0.731	4.2145	3.4163	-0.83117	-0.71536	9.2248	-0.94826
-0.31749	0.70271	4.151	3.4198	-0.80671	-0.58813	9.2835	-0.87797
-0.30824	0.58274	3.8536	2.8735	-0.75182	-0.56305	9.5767	-0.87362
-0.52762	0.48708	3.8575	2.6042	-0.70826	-0.53954	9.4044	-0.88585
-0.41732	0.44594	3.8436	2.8133	-0.66891	-0.48938	8.9493	-1
0.26455	1.4294	4.141	2.9467	-0.73495	-0.38208	10.68	-0.34832
0.32952	1.5732	3.8453	1.9355	-0.76563	-0.61974	11.494	-0.087784
0.30549	1.4197	3.8419	1.2614	-0.7084	-0.69249	12.808	-0.095742
0.37268	1.2055	3.9638	1.1766	-0.68836	-0.70922	13.528	-0.1504
0.33469	1.246	3.6753	1.1055	-0.59732	-0.63753	12.588	-0.2399
0.16212	0.83241	3.3407	0.56555	-0.48363	-0.63003	9.1199	-0.19688
-0.33529	0.31669	2.949	-0.14473	-0.3936	-0.57584	5.0703	-0.23707
-0.65435	0.042768	2.5124	-0.23587	-0.44384	-0.6345	2.7212	-0.18543
-0.96641	-0.012581	2.3427	-0.64247	-0.36492	-0.66254	1.7765	-0.25838
-1	-0.097058	1.7893	-1	-0.32129	-0.58727	1.7501	-0.115
-0.95768	-0.12415	1.2798	-0.82623	-0.32778	-0.57187	2.433	-0.10334
-0.84954	-0.22879	0.64668	-0.99205	-0.31355	-0.52658	1.899	-0.16429
-0.93156	-0.1089	0.47108	-0.76598	-0.29626	-0.47487	1.4518	-0.079248
-0.79746	-0.20205	0.65132	-0.8716	-0.29478	-0.38456	1.2933	-0.038409
-0.6992	-0.23648	0.85853	-0.93204	-0.29165	-0.34182	1.1572	-0.03806
-0.4204	-0.21452	0.86083	-0.42975	-0.22394	-0.33318	0.28742	-0.012451
-0.33914	-0.20124	0.77134	-0.7148	-0.24624	-0.26777	0.47436	0.18119
-0.1937	-0.13324	0.65742	-0.41819	-0.25204	-0.27026	0.93807	0.32616
-0.26333	0.10594	0.21659	-0.066555	-0.25249	-0.23082	0.42565	0.34351
-0.29951	-0.10915	0.13022	0.073651	-0.22388	-0.21916	1.1286	0.40031
-0.063691	-0.14679	0.12386	-0.043717	-0.14953	-0.17191	0.69197	0.3189
-0.061862	-0.33917	0.46288	-0.16737	-0.043137	-0.181	0.16837	0.27314
-0.073	-0.12586	0.62612	0.12207	-0.0019591	-0.14439	-0.36345	0.1393
-0.28595	-0.19674	0.88997	0.045324	-0.055577	-0.13784	-0.3269	0.13332
-0.21005	-0.14031	0.61891	0.36481	-0.063637	-0.084065	-0.9132	0.19
-0.10101	-0.17562	0.32382	0.4943	-0.07097	-0.080762	-0.64071	0.01636
-0.11029	-0.26367	0.51214	0.00050966	-0.03833	-0.086064	-0.41744	-0.13977
0.17094	-0.17234	0.7226	0.21026	-0.017359	-0.092597	-0.33457	-0.060898
0.046699	-0.026119	0.3138	0.35673	-0.041278	-0.1183	-0.072328	-0.015881
0.089975	-0.077352	0.2745	0.65671	0.038638	-0.066422	-0.15289	0.01679
0.24438	-0.18756	-0.038216	0.38889	-0.014173	-0.071887	-0.1737	-0.1025
0.15207	-0.072008	-0.22501	0.278	-0.11289	0.011354	-0.20308	-0.16278
0.065732	0.043974	0.22056	0.37905	-0.073883	0.038484	0.13867	-0.051552
0.10812	0.10331	-0.042468	-0.076176	-0.029799	0.012485	0.34694	-0.0034299
0.099284	0.049819	-0.095043	-0.30366	-0.014497	-0.0069443	0.098839	0.15385
0.050278	-0.0071178	-0.39656	-0.61628	0.032333	-0.015268	0.054255	0.022658
0.10011	0.12657	-0.60027	-0.49738	0.017462	0.031688	-0.29188	0.079993
-0.033624	0.097106	-0.2131	-0.60527	-0.046808	0.080295	-0.099847	-0.027095
0.17257	0.19304	0.14615	-0.16523	-0.097853	0.10009	-0.4413	-0.13424
0.25835	0.072154	0.41127	-0.33298	-0.093787	0.10983	0.033598	0.004644
0.0885	0.1063	-0.089644	-0.52272	-0.0063737	0.15175	-0.91692	0.15396
-0.061266	0.11444	-0.41092	-0.17518	0.046535	0.058901	0.14055	0.21468
-0.14244	0.057703	-0.36641	-0.19727	0.047477	0.040631	-0.054851	0.0048328
-0.20169	-0.038168	-0.11288	0.20846	0.055427	-0.009162	-0.10881	-0.0013671
-0.2727	-0.050865	-0.14238	0.05831	0.047487	-0.010946	0.40389	-0.12798
-0.22049	0.014182	0.21618	0.042185	0.049756	-0.017171	0.29843	-0.15019
-0.0511	0.11147	0.44791	0.29478	0.052607	-0.08075	0.5709	-0.053258
-0.056323	-0.14559	0.23783	0.14796	0.058959	-0.093329	-0.029035	-0.030491
0.12831	-0.18009	0.16071	0.090597	0.063381	-0.066429	0.28406	0.047878
0.045327	-0.070808	-0.62632	0.36816	0.016016	-0.003453	0.82601	0.071353
