# Supplementary material for: An incentive circuit for memory dynamics in the mushroom body of Drosophila melanogaster
Source: eLife. 2022 Apr 1;11:e75611. doi: 10.7554/eLife.75611 (PMC8975552; doi:10.7554/eLife.75611)
Supplement: Figure 4—source data 1. [file elife-75611-fig4-data1.zip › realSCREEN_011c.xlsx_finaldataO_timepoint6.csv]

-0.67355	-0.34304	0.1889	0.83906	0.021534	-0.31426	-0.46197	-0.020865
-1	-0.4168	-0.66627	0.092699	-0.075037	-0.23818	-0.36992	-0.077056
-0.47503	-1	-0.10936	-0.08782	-0.058976	-0.18241	-0.093904	0.0019626
-0.13973	-0.021851	0.46249	0.28291	-0.012796	-0.066679	-0.044255	0.06861
0.30468	0.46803	1.4576	-0.018666	0.057231	0.035902	0.11207	0.15678
0.68807	0.82476	-0.73383	-0.28374	-0.0055645	0.03419	-0.018921	0.10746
0.45973	0.00012106	-0.32584	-0.11429	0.0020942	0.022868	-0.12581	-0.056502
0.91242	0.16461	-0.082113	-0.52755	-0.0071609	0.035538	0.25547	0.0062867
1.1024	0.07824	-0.61688	-0.70983	0.036647	0.032558	0.3333	0.052279
0.75347	-0.42507	0.17314	-1	0.0037297	0.0097137	0.09806	-0.070811
0.56504	-0.58452	0.29016	-0.84972	0.0092323	0.093181	-0.1461	0.013799
0.19484	-0.043733	-0.58133	-0.21415	0.029281	0.13229	-0.0020432	-0.051256
0.15701	0.16027	-0.21229	-0.32368	-0.009251	0.094493	0.033732	0.025176
-0.21948	0.51654	0.35713	0.10281	-0.00016996	0.047495	0.096454	0.075489
-0.26255	0.56693	-0.026203	0.50327	0.017627	0.075574	0.11727	-0.0005675
-0.1462	0.16096	0.35078	0.74167	0.045151	0.061699	0.2642	-0.019054
0.054619	0.57538	0.26428	0.45198	0.034574	0.040282	0.18429	-0.070993
0.048946	-0.28849	-0.88948	0.33664	0.015669	-0.0054536	0.15988	-0.086928
-0.10059	-0.18118	-0.14124	0.18551	0.028428	0.025573	0.18643	-0.017344
-0.37599	-0.88955	0.01148	0.16726	0.045739	0.0053716	-0.055523	0.11949
-0.2848	-0.29988	-0.030731	0.047695	0.026432	-0.028975	-0.055879	0.097852
-0.24556	0.77744	0.17788	0.039478	-0.051535	0.028675	-0.059203	-0.0009374
-0.43591	0.43416	0.71304	-0.0211	-0.066667	0.016524	-0.033103	-0.11892
-0.88183	-0.23333	-0.031342	0.35955	-0.086213	0.044028	-0.37452	-0.13396
-0.47434	0.36651	1.3602	0.78768	-0.11734	0.040974	0.27498	-0.24329
1.2433	6.9882	8.2455	2.6781	-0.42438	-0.26791	3.8088	-0.2089
1.2202	6.7775	9.9889	3.1075	-0.81145	-0.76617	4.9508	-0.29005
1.1533	6.0569	11.01	3.5271	-0.94424	-0.90995	5.516	-0.3924
1.6971	5.4939	11.804	3.6287	-0.95603	-0.89671	5.7321	-0.34981
1.6866	4.5535	13.035	3.7931	-0.94725	-0.86096	5.8622	-0.13635
1.9586	4.7841	13.38	3.9158	-0.96533	-0.87211	5.5817	-0.029081
1.562	3.8029	13.348	3.7868	-0.96435	-0.88791	5.5516	-0.0039109
1.5825	3.4065	13.146	3.7385	-0.96449	-0.91669	5.3393	-0.016967
1.354	3.0694	13.183	3.7003	-1	-0.93131	4.7281	-0.01903
1.1072	3.5209	12.744	3.68	-0.95924	-0.94475	4.5743	-0.032608
1.1992	3.7894	12.172	3.2578	-0.95765	-0.95023	4.1068	-0.04478
0.80145	3.3033	12.242	3.3233	-0.95946	-0.96893	4.2845	-0.024094
0.61546	3.309	11.777	3.1848	-0.95062	-1	4.381	-0.015088
0.59045	3.2969	11.975	3.432	-0.98048	-0.96224	4.3002	-0.030962
0.69921	3.5667	11.216	3.1303	-0.96392	-0.94983	4.1321	-0.076862
0.66618	3.5049	11.397	3.1874	-0.92244	-0.95099	4.1047	-0.25897
0.51976	2.645	11.247	3.2732	-0.96882	-0.91507	4.2236	-0.29104
0.50003	2.3931	11.803	3.3477	-0.95632	-0.88778	4.1333	-0.48929
0.18601	2.6841	11.526	2.7754	-0.94326	-0.89209	3.9943	-0.60301
0.14871	2.6775	11.536	2.348	-0.94032	-0.87611	3.8749	-0.63879
0.025506	2.0478	11.639	1.9922	-0.88981	-0.83569	3.715	-0.58813
0.28726	1.8678	10.858	2.2208	-0.885	-0.78719	3.6974	-0.74781
0.30831	1.3835	10.853	2.3277	-0.90724	-0.79796	3.77	-0.82095
0.17493	1.6455	10.332	2.3025	-0.86204	-0.81766	3.6305	-1
0.37267	1.0422	9.8823	2.0147	-0.79633	-0.77114	3.6792	-0.92531
1.1805	4.4114	9.7858	2.2932	-0.77182	-0.65774	4.3128	-0.56108
1.4229	3.7144	9.172	1.4118	-0.80602	-0.75921	4.2706	-0.56537
1.136	2.8943	8.5834	1.1921	-0.79087	-0.77452	4.6449	-0.64351
1.0021	2.6046	7.8252	1.0996	-0.79551	-0.82762	5.2224	-0.80154
0.66176	2.5225	6.3957	0.73609	-0.7136	-0.81208	4.6357	-0.76229
0.33085	2.0155	5.5915	0.17247	-0.58631	-0.80904	3.5669	-0.71754
-0.30312	1.1834	4.4355	-0.52117	-0.51328	-0.72236	2.3553	-0.7439
-0.48121	0.30242	3.4672	-0.71609	-0.48566	-0.75967	1.0336	-0.73409
-0.58469	0.2879	2.6869	-0.76704	-0.4491	-0.74829	-0.050416	-0.72516
-0.81138	0.71712	2.7651	-0.69044	-0.42681	-0.75316	-0.31301	-0.63923
-0.54093	0.64835	2.7223	-0.72393	-0.39393	-0.70533	-0.41487	-0.51332
-0.64404	0.29341	2.264	-0.97008	-0.35872	-0.68716	-0.65992	-0.44848
-0.67995	0.42209	1.8883	-0.92758	-0.32024	-0.65933	-0.786	-0.41532
-0.44666	0.58415	1.3171	-0.89313	-0.27761	-0.5579	-0.73227	-0.19247
-0.78109	0.232	0.13686	-0.87756	-0.22134	-0.53203	-0.84167	-0.17773
-0.55897	0.60725	0.85341	-0.92736	-0.20503	-0.47816	-0.74268	-0.14897
-0.17432	0.27988	1.0725	-0.97807	-0.12737	-0.42529	-0.75852	-0.10956
-0.28368	0.3294	1.3052	-0.99518	-0.12645	-0.44083	-0.8025	-0.22528
0.18745	0.40884	1.7897	-0.85526	-0.10357	-0.42784	-0.80117	-0.16092
0.10831	0.18372	0.49845	-0.57529	-0.046682	-0.37976	-0.95514	-0.18621
-0.060871	0.23436	0.54584	-0.73967	-0.053836	-0.26498	-1	-0.18977
0.027573	0.17874	0.15986	-0.71158	-0.018921	-0.21968	-0.93619	-0.23086
0.32235	-0.5149	0.26375	-0.64749	-0.024613	-0.20097	-0.9127	-0.16016
0.43227	-0.65879	0.31768	-0.40967	-0.044116	-0.16262	-0.80466	0.026971
0.29046	-0.20457	0.45068	-0.29173	-0.054147	-0.19503	-0.5799	-0.046906
0.62104	-0.31859	0.48022	-0.10182	-0.017365	-0.14828	-0.22547	-0.065976
0.4052	-0.13662	0.60272	-0.11099	-0.027226	-0.13589	0.029428	-0.030426
0.047936	-0.59388	0.48424	-0.16565	0.017703	-0.11777	-0.18611	-0.018817
-0.30408	-0.34891	0.50633	0.00092786	-0.047478	-0.080279	-0.028876	0.085956
-0.28544	0.041006	-0.2298	0.092049	-0.044051	-0.089221	-0.097788	0.20586
0.054689	-0.1438	-0.084607	0.16033	-0.054116	-0.041008	0.17397	0.18233
0.13423	0.062412	-0.18159	0.16339	-0.0072279	-0.000945	0.059013	0.078383
0.01783	-0.14325	-0.153	0.10854	0.04113	0.072892	0.26046	0.20292
0.086891	0.13371	-0.37632	0.13245	0.059968	0.14945	-0.23433	0.26331
0.29192	0.08347	-0.91989	-0.036902	0.074185	0.1409	-0.2369	0.28474
0.10221	0.074177	-0.74684	-0.13837	0.09653	0.040089	-0.3039	0.14591
0.19336	0.19837	-0.20724	0.10171	0.056092	-0.0028512	-0.11117	0.042301
0.32118	0.28645	-0.3137	-0.0715	0.042023	0.033052	-0.11558	-0.11063
-0.01671	0.22865	-0.40748	0.079689	0.02635	0.022807	-0.0080424	-0.21218
-0.36736	0.35481	-0.39431	-0.19008	-0.0013911	0.0058064	0.07202	-0.21781
-0.093965	0.47299	0.10095	-0.35763	-0.0078917	0.041752	0.41869	-0.11965
0.18725	-0.03979	-0.020357	-0.062891	0.023739	0.02702	0.82891	-0.25769
0.21568	-0.038653	-0.7423	-0.16861	0.0045366	0.042969	0.587	-0.28023
0.060864	0.15079	-1	0.12583	-0.0081029	0.0045952	0.36104	-0.28355
-0.045005	0.20072	-0.027645	0.048475	0.014689	-0.013391	0.15693	-0.26073
-0.092068	-0.083363	0.811	0.31659	-0.031547	-0.0038636	-0.074069	-0.14092
-0.21902	-0.64289	1.0099	0.11069	-0.060517	-0.0040085	-0.11135	0.013262
-0.22636	-0.3303	0.92067	-0.11156	-0.096186	-0.048887	-2.952e-05	0.063882
-0.33468	-0.16046	0.16806	-0.11673	-0.012075	-0.052782	-0.3653	0.21597
0.073806	0.18344	0.13224	-0.017116	0.017035	-0.059906	-0.68782	0.46994
