# Supplementary material for: An incentive circuit for memory dynamics in the mushroom body of Drosophila melanogaster
Source: eLife. 2022 Apr 1;11:e75611. doi: 10.7554/eLife.75611 (PMC8975552; doi:10.7554/eLife.75611)
Supplement: Figure 4—source data 1. [file elife-75611-fig4-data1.zip › realSCREEN_011c.xlsx_finaldataO_timepoint7.csv]

0.70705	-1	0.20049	0.26023	-0.10028	-0.47168	-0.84626	-0.11579
-0.42261	-0.87032	0.14242	-0.54928	-0.17747	-0.29292	-0.94323	0.12567
-0.49504	-0.69777	-0.5646	-0.70953	-0.17831	-0.2496	-1	-0.039393
-0.59171	-0.61828	-0.48667	-0.69067	-0.15168	-0.13807	-0.76536	-0.19784
-0.4983	-0.1658	-0.12957	-0.26903	-0.12385	-0.085545	-0.5505	-0.19658
0.041245	0.070183	0.23421	0.088332	-0.063486	-0.094201	-0.30293	0.23656
0.36951	0.0015046	0.80952	0.022279	-0.033883	-0.043378	-0.065111	0.37713
0.78814	0.22538	0.39735	0.40015	0.021143	-0.00776	-0.056642	0.37319
0.59611	0.32154	0.3509	0.10196	0.052744	0.09302	0.39723	0.35183
0.76909	0.48686	0.75153	0.081861	0.095444	0.062566	0.29065	-0.14956
0.72441	0.38204	0.76529	-0.17281	0.1309	0.019341	0.25785	-1
0.62171	0.30959	0.55615	-0.14308	0.14834	0.05853	0.32102	-0.70704
0.096102	0.32584	-0.035955	0.11592	0.14195	0.11105	0.16559	-0.45312
-0.10404	0.24275	-0.42731	0.014116	0.076316	0.15075	0.18873	-0.058606
0.028203	0.28857	-1	0.23063	0.057228	0.13363	-0.0054266	0.77658
-0.034271	0.22504	-0.79283	0.15956	0.081506	0.0070064	0.2987	1.0929
-0.066781	0.049548	-0.64579	0.17348	0.035886	-0.018408	0.44208	0.76396
-0.10197	0.11996	-0.57757	0.23103	-0.0057649	-0.016373	0.30462	-0.12247
-0.12557	0.057538	-0.58095	0.31226	0.013433	0.082831	0.31691	-0.50994
-0.15721	0.031217	-0.60628	0.34506	-0.0037591	0.13432	0.4187	-0.18968
-0.090522	-0.086973	0.2927	0.14266	-0.045965	0.19905	0.34306	0.21058
-0.19249	0.15686	0.20923	-0.067882	-0.045548	0.21938	0.39264	0.37229
-0.86107	0.1209	0.13689	-0.07381	0.026742	0.12078	0.21192	-0.33555
-1	0.023824	1.0009	-0.0034304	0.048362	0.025676	0.18576	-0.60512
-0.76347	0.15414	1.0399	0.41294	0.028544	-0.029358	0.82604	-0.25106
4.0502	1.9974	2.8419	1.6007	-0.32941	-0.1369	3.8343	2.9793
6.6752	2.1309	2.3905	1.1185	-0.78483	-0.6528	4.549	4.4067
7.8456	2.0248	2.4402	1.3308	-0.89603	-0.92607	5.045	4.7685
8.4653	2.0654	3.2469	1.7904	-0.91515	-0.93888	5.4329	4.9202
8.1929	2.0379	3.615	1.9564	-0.94622	-1	5.5545	4.6554
8.0404	2.0699	5.0821	2.1	-0.9429	-0.96588	5.6698	4.8992
8.1344	2.1856	4.8547	2.3202	-0.95713	-0.9804	5.6554	4.8596
8.1217	2.0706	4.7755	2.4267	-0.95812	-0.91139	4.9613	5.0159
7.8604	2.0375	5.2357	2.4463	-0.97858	-0.90668	5.2262	4.9717
7.4341	1.8837	5.0203	2.6796	-0.98817	-0.90455	5.3058	5.0174
7.3968	1.8681	5.197	2.4882	-0.99043	-0.94351	5.485	4.916
7.3209	1.841	5.0377	2.4724	-0.97685	-0.91924	5.2805	4.7776
7.15	1.9052	4.7077	2.3211	-0.9578	-0.88818	5.0253	4.8657
6.8349	1.8207	5.0001	2.2223	-0.95282	-0.93565	4.8942	4.9822
6.6149	1.728	5.0187	1.9152	-0.96826	-0.8738	4.8462	4.7717
6.336	1.5223	4.9854	1.9539	-0.98433	-0.92423	4.7313	4.8947
6.8356	1.3261	4.6967	2.0451	-1	-0.87321	4.7615	4.778
6.038	1.3138	4.7054	2.2704	-0.98473	-0.89628	4.9273	4.7186
5.776	1.3081	5.0834	2.3448	-0.97574	-0.9135	5.2055	4.5284
5.1844	1.0989	4.8302	2.3526	-0.9629	-0.91903	5.1004	3.9992
5.145	0.88983	5.2838	2.3402	-0.95909	-0.89736	5.3023	3.5408
4.853	0.89797	4.7223	2.2221	-0.97014	-0.78289	5.3546	2.9111
5.0699	0.69258	4.8776	2.2022	-0.95511	-0.72143	5.225	2.1857
4.6658	0.56426	4.3474	2.1444	-0.93375	-0.67882	5.4748	1.9769
5.0832	0.42686	4.744	2.4613	-0.94339	-0.64617	5.6302	1.0587
5.9223	1.5465	4.1602	2.1343	-0.83761	-0.54903	6.0304	0.3173
6.1534	1.7318	3.138	1.0413	-0.73702	-0.67307	6.2652	0.12502
6.5049	1.4091	3.1316	0.41471	-0.64521	-0.7572	6.6904	-0.30764
6.8832	0.92758	3.4603	0.28332	-0.5773	-0.73972	6.4715	-0.81037
6.649	0.5772	3.3164	0.07118	-0.50876	-0.74058	5.6808	-0.74505
5.1329	0.24999	3.3212	-0.10948	-0.45134	-0.71527	4.3393	-0.93461
4.0989	-0.079867	2.703	-0.28751	-0.37996	-0.63036	3.1982	-0.62224
3.2708	-0.054168	2.6753	-0.37131	-0.32521	-0.65386	2.2105	-0.90176
2.1196	-0.24872	2.7067	-0.58943	-0.3176	-0.6491	1.6233	-0.92802
2.148	-0.27039	1.7682	-0.70783	-0.26925	-0.70368	1.2723	-0.68939
2.2386	-0.32796	1.301	-0.68838	-0.27459	-0.64439	1.0339	-0.66848
2.1731	-0.35501	0.69909	-0.88586	-0.21467	-0.66306	0.63087	-0.4294
1.4917	-0.46996	1.1838	-0.96478	-0.17538	-0.68672	0.51528	-0.56939
1.3175	-0.33205	0.94589	-0.89749	-0.14621	-0.66126	0.63329	-0.88915
1.1772	-0.34574	0.21749	-1	-0.031163	-0.60397	0.41375	-0.45313
0.33569	-0.17376	0.1399	-0.76752	0.014628	-0.58631	0.026802	0.045973
2.4467e-05	-0.2106	0.042413	-0.59796	0.043177	-0.5271	0.16613	0.21606
0.34993	-0.26908	0.68279	-0.38522	0.051757	-0.53517	0.18888	0.4211
0.89554	-0.19532	0.71599	-0.25105	0.058071	-0.4534	0.042881	0.18663
1.3719	-0.2952	0.42308	-0.10846	0.041465	-0.44296	-0.11281	0.32181
1.2137	-0.35509	0.39657	-0.35048	0.0033596	-0.37831	-0.055907	0.0067104
0.8789	-0.24194	0.42533	-0.39351	-0.044035	-0.31673	-0.082305	-0.27273
0.80892	-0.14693	0.38782	-0.32328	-0.014349	-0.30442	0.15292	-0.047478
1.0456	-0.10148	0.67632	-0.13288	-0.036156	-0.19108	-0.05291	-0.15093
1.0956	-0.10992	0.79412	-0.20065	-0.062996	-0.13869	0.051342	-0.13185
0.99554	-0.28206	-0.29693	-0.081994	-0.077394	-0.11333	0.082069	0.56315
0.57936	-0.33823	-0.44776	-0.12422	-0.15103	-0.089147	-0.10917	-0.11904
0.7905	-0.275	0.31166	-0.24602	-0.10461	-0.10994	-0.030803	-0.60572
0.39733	-0.26281	0.78155	-0.21529	-0.046167	-0.05968	-0.16533	-0.45375
0.042951	-0.043982	-0.09878	-0.071789	0.012764	-0.065621	0.051329	-0.55997
-0.17514	-0.054456	-0.15639	0.16739	0.025927	-0.033342	-0.010481	-0.094001
-0.20232	-0.081273	-0.28308	-0.014585	0.026754	0.014257	-0.2142	0.12741
-0.50397	0.050495	-0.44055	-0.11251	0.06115	-0.013936	-0.31386	0.61817
-0.33055	0.078565	-0.081954	-0.010061	0.035324	-0.0025252	-0.20692	0.5335
-0.071606	-0.074616	0.45132	0.0099934	0.030057	-0.016516	-0.32692	0.7472
0.5877	-0.071208	-0.0019769	-0.0067104	0.038047	-0.01608	-0.29413	0.78931
0.87487	0.076268	0.098052	-0.10384	0.055652	-0.010438	-0.42391	0.34885
0.78984	0.085514	-0.13023	0.075505	0.025142	-0.04411	-0.44896	0.083671
0.83891	-0.16121	0.58274	-0.064302	-0.030339	-0.024585	-0.42894	-0.23552
0.64305	-0.13919	0.52352	-0.11439	-0.069139	-0.01655	-0.28399	-0.83092
0.44651	0.1137	0.34636	-0.051946	0.012417	-0.022219	-0.091194	-0.79659
-0.030134	0.088169	-0.17934	0.12131	0.019616	0.037581	0.078495	-0.56118
-0.33403	0.059573	-0.6571	0.31865	-0.052686	0.024395	0.30251	-0.014937
-0.52469	0.12842	0.029135	0.097278	-0.062367	0.024398	0.45688	0.19867
-0.8414	0.046125	0.11381	0.18424	0.00946	0.012571	0.41263	0.3226
-0.71384	0.081159	-0.015133	-0.21752	0.058382	0.0063522	0.30076	0.12962
-0.89138	-0.046986	-0.13111	0.052828	0.011898	0.022707	0.39273	0.0077115
-0.26999	0.048786	0.089816	-0.016548	-0.036401	-0.013243	-0.022313	-0.13066
-0.10729	-0.21275	-0.069391	-0.19547	-0.044228	-0.059989	-0.27313	-0.056736
-0.39812	-0.13657	-0.51632	-0.06293	0.016615	-0.051002	-0.52263	0.2035
