# Supplementary material for: An incentive circuit for memory dynamics in the mushroom body of Drosophila melanogaster
Source: eLife. 2022 Apr 1;11:e75611. doi: 10.7554/eLife.75611 (PMC8975552; doi:10.7554/eLife.75611)
Supplement: Figure 4—source data 1. [file elife-75611-fig4-data1.zip › realSCREEN_011c.xlsx_finaldataO_timepoint8.csv]

0.1348	-1	1.3854	-0.24579	-0.01051	-0.3818	-0.83799	-0.044202
-0.25319	-0.94447	0.43586	-0.46985	-0.036946	-0.13707	-0.85014	-0.001548
-0.17301	-0.67763	-0.2627	-0.48071	-0.13676	-0.13878	-0.86675	-0.1329
0.13477	-0.49784	-0.64459	-0.34778	-0.096871	-0.13197	-1	-0.26675
0.41834	-0.1956	-0.77477	-0.10673	-0.1525	-0.12842	-0.56718	-0.051412
0.82099	0.17957	-0.24621	0.039384	-0.18795	-0.096099	-0.23248	0.098906
0.76861	0.47071	-0.04868	0.15934	-0.11036	-0.016325	-0.076629	0.29953
0.80035	0.72786	-0.26448	0.095624	0.0064544	0.13506	-0.013109	0.42239
0.40635	0.48132	-0.50121	0.063896	0.10804	0.20784	0.14679	0.10316
0.062396	0.18759	-0.66889	-0.073205	0.069128	0.11288	0.11013	-0.05728
-0.14389	0.07876	-0.76816	-0.0081572	0.072383	0.040997	0.27919	-0.1011
-1	0.29053	-0.6582	0.14407	0.025064	-0.044552	0.27917	-0.15851
-0.56173	0.31711	-0.3984	0.27029	0.028664	0.019765	0.28804	-0.27129
-0.75676	0.12575	0.45315	0.38092	0.068068	0.095131	0.41987	-0.057494
-0.82575	-0.029643	0.67755	0.33992	0.079073	0.22276	0.36062	0.12474
0.14441	-0.096263	0.84118	0.21655	0.011536	0.10494	0.49083	0.050463
0.3473	0.077064	0.084547	0.24355	-0.03707	0.1073	0.38031	-0.085896
0.43913	0.22552	0.24043	0.15309	-0.0013147	0.1683	0.43577	-0.095682
0.49835	0.1482	0.24486	-0.10331	0.10139	0.036826	0.26652	-0.060221
-0.1715	0.27369	0.25862	-0.063541	0.074037	-0.037956	0.2844	-0.094233
-0.41568	-0.038581	0.2299	-0.011352	0.040172	-0.017472	0.27747	0.072863
-0.27605	-0.1294	0.21948	-0.037847	0.022749	-0.030198	0.18615	0.11467
0.031087	0.0022954	0.14392	-0.073276	0.022827	-0.041771	0.14086	0.076399
-0.42934	0.023457	0.021363	-0.085082	0.040697	-0.049399	0.098157	0.11538
-0.25809	0.42959	0.27357	-0.10993	0.13431	-0.1098	0.63812	0.29838
3.8077	2.9481	2.364	0.25818	-0.34841	0.029636	3.1574	0.55352
5.81	3.6171	2.6674	-0.044762	-0.71392	-0.53871	3.8248	0.34435
6.3533	3.6288	3.1138	-0.097729	-0.85356	-0.88526	4.1265	-0.081288
6.8921	3.4588	3.4513	0.060209	-0.89045	-0.86988	4.198	-0.34576
6.6364	3.1525	3.7919	0.21579	-0.86887	-0.74477	4.2907	-0.53261
6.6428	3.0676	3.5916	0.32877	-0.89305	-0.72017	4.4504	-0.62055
6.173	3.0243	3.6479	0.41691	-0.90377	-0.70821	4.4208	-0.674
6.0155	2.7716	3.4296	0.39567	-0.9341	-0.6327	4.3093	-0.57919
5.4745	2.6399	3.3989	0.43718	-0.91714	-0.68867	4.4636	-0.76193
5.0421	2.6847	3.5073	0.51173	-0.9103	-0.79686	4.4402	-0.88774
4.5183	2.6657	3.4674	0.47943	-0.9327	-0.81477	4.8957	-0.96999
4.4832	2.5744	3.5189	0.46623	-0.95776	-0.72643	4.713	-0.98105
4.7892	2.5576	3.3168	0.59643	-0.97638	-0.73443	4.6945	-0.97503
3.8343	2.4844	3.395	0.50806	-0.96765	-0.67739	4.4009	-1
3.4126	2.3631	3.2146	0.53453	-0.95857	-0.57282	4.1371	-0.92916
3.5197	2.2588	3.2811	0.6706	-0.96676	-0.59029	4.1212	-0.85903
3.6738	2.1752	3.5115	0.68886	-0.96643	-0.59274	3.9392	-0.89825
3.3688	1.9274	3.2284	0.69307	-0.98699	-0.56095	3.8616	-0.93393
3.4811	1.846	2.9782	0.74181	-1	-0.53686	3.6953	-0.83707
3.1068	1.6979	2.849	0.72113	-0.99517	-0.41938	3.5177	-0.77816
3.1429	1.7234	2.4332	0.71835	-0.91771	-0.33054	3.5923	-0.23719
3.5083	2.1231	1.9958	0.91982	-0.83332	-0.25071	3.5248	-0.41405
3.4044	2.228	2.0235	0.93753	-0.85336	-0.20276	4.0859	-0.57314
2.9846	1.9981	2.1195	0.88554	-0.79263	-0.080489	4.1911	-0.77846
2.9179	1.9447	2.4002	0.85577	-0.78501	-0.072814	4.181	-0.76333
3.1744	2.5508	2.377	0.43551	-0.6473	-0.14929	4.5974	-0.7294
2.8941	2.6235	1.7695	-0.38811	-0.60506	-0.57988	4.6294	-0.76633
3.2573	1.9349	1.3159	-0.70917	-0.57544	-0.82559	4.8052	-0.83729
2.9383	1.3127	0.98752	-0.79697	-0.52031	-1	4.7606	-0.7737
2.4848	0.95757	0.98266	-0.8216	-0.48439	-0.97111	4.2273	-0.71391
1.5859	0.62642	0.67958	-0.82689	-0.33148	-0.88755	3.1099	-0.79812
1.3302	0.60036	0.55477	-0.84974	-0.20572	-0.91322	1.8395	-0.76743
0.59767	0.43178	0.38035	-0.89291	-0.09634	-0.90338	1.4758	-0.7589
0.83346	0.40626	0.30079	-0.97474	-0.10798	-0.89982	1.1164	-0.76666
0.86736	0.20244	0.033791	-1	-0.042215	-0.81411	0.63429	-0.62853
0.53078	0.22716	-0.15058	-0.91687	-0.062405	-0.71554	0.2863	-0.70379
0.31474	0.17914	-0.31598	-0.87935	-0.091513	-0.71794	0.24962	-0.67896
0.26815	-0.24994	-0.40018	-0.84091	-0.14387	-0.77679	0.2681	-0.55994
0.23322	-0.18386	-0.75466	-0.81455	-0.1175	-0.75853	0.21604	-0.46834
-0.26181	-0.32181	-0.61257	-0.72491	-0.097512	-0.80089	0.17712	-0.57246
-0.018778	-0.60606	-1	-0.649	-0.12876	-0.69613	0.059074	-0.4412
0.030968	-0.46743	-0.89808	-0.64634	-0.18631	-0.55915	0.061678	-0.31691
-0.0097304	-0.38207	-0.77496	-0.51525	-0.21187	-0.48616	-0.038452	-0.30145
-0.19143	-0.45661	-0.63104	-0.4941	-0.20124	-0.48895	-0.20143	-0.34591
-0.10587	-0.41821	-0.6895	-0.51145	-0.064275	-0.38383	-0.31398	-0.18709
-0.1735	-0.17142	-0.64905	-0.4481	-0.039836	-0.27892	-0.32479	0.032156
-0.021417	-0.18919	-0.6117	-0.34927	-0.11569	-0.26338	-0.26088	0.26478
-0.032969	-0.14474	-0.40888	-0.24068	-0.23107	-0.28619	-0.19412	-0.02308
0.35214	0.048154	-0.4168	-0.27238	-0.222	-0.17142	-0.25078	0.0050077
0.34008	-0.026991	-0.2526	-0.15538	-0.21812	-0.11224	-0.16689	-0.20013
0.48029	-0.10382	-0.37231	-0.17039	-0.23104	0.03182	-0.056487	-0.13714
0.15417	-0.065889	-0.14614	-0.016697	-0.21948	-0.031301	-0.033344	-0.077319
0.21044	-0.21692	-0.36465	-0.082523	-0.12466	0.048473	-0.2126	-0.1096
-0.040631	-0.22266	-0.49129	-0.024148	-0.063242	0.031584	-0.42511	-0.20296
-0.1264	-0.23498	-0.27688	0.045605	-0.032749	-0.085862	-0.39707	-0.048264
0.45369	0.047312	-0.23279	-0.052378	-0.034604	-0.047275	-0.36849	0.033876
0.49091	0.11875	-0.029007	0.0086799	-0.0039622	-0.076249	-0.20586	0.1126
0.054922	-0.028003	-0.023524	-0.053577	-0.026799	0.013395	0.088258	0.20778
-0.12283	-0.086863	0.20093	-0.030461	0.13268	0.014483	0.10039	0.097475
0.13698	0.0066307	0.018909	0.053324	0.09337	0.01865	-0.085385	-0.0068588
-0.099651	-0.19039	0.51053	-0.076949	0.13116	-0.052138	0.033685	0.12329
-0.19463	-0.21309	0.4517	-0.074508	0.10004	-0.049356	0.078751	0.25039
-0.299	-0.090593	0.38325	0.0018157	0.093915	-0.057427	-0.022575	0.19961
-0.49483	-0.29182	0.41686	-0.041949	0.12435	-0.046842	-0.10325	-0.010476
0.25083	-0.1469	0.1647	0.037939	-0.035148	-0.14232	-0.15473	-0.023172
0.056487	0.019685	0.21962	0.10927	0.010012	0.043284	0.024427	-0.0093846
-0.14309	0.18371	0.11364	0.049926	0.056423	0.071313	-0.12481	0.10225
-0.11894	0.26444	0.11439	0.057138	0.073798	0.12849	-0.22251	-0.05249
-0.34203	0.13839	-0.28379	-0.014304	0.04038	0.08495	-0.12645	-0.13207
-0.14328	0.2398	-0.56862	-0.073861	-0.010856	0.019783	0.063369	-0.1643
0.058795	0.26866	-0.33609	-0.010966	0.018816	-0.04818	0.22719	-0.073885
-0.22016	0.24575	-0.14573	0.00041806	0.070358	-0.051472	0.25684	-0.094524
-0.064885	-0.11705	-0.17731	0.047355	-0.057342	-0.0098025	0.15056	-0.11875
0.087456	-0.26262	0.18336	-0.046035	-0.12395	-0.013064	-0.05878	0.066666
0.71544	-0.30033	0.06427	-0.061988	-0.17225	-0.019759	-0.39304	0.11323
