# Supplementary material for: An incentive circuit for memory dynamics in the mushroom body of Drosophila melanogaster
Source: eLife. 2022 Apr 1;11:e75611. doi: 10.7554/eLife.75611 (PMC8975552; doi:10.7554/eLife.75611)
Supplement: Figure 4—source data 1. [file elife-75611-fig4-data1.zip › realSCREEN_011c.xlsx_finaldataO_timepoint9.csv]

-0.47959	-0.62793	0.6052	-0.16266	-0.0021971	-0.2732	0.80976	-0.0048793
-1	-0.90216	-0.30916	-0.47369	-0.05416	-0.25694	-0.34583	-0.0035211
-0.78504	-0.90643	-0.68588	-0.37748	-0.082135	-0.24782	-0.65109	0.0090449
0.219	-0.91728	-0.53124	-0.30771	-0.17257	-0.17825	-0.61627	-0.0029007
-0.20507	-1	0.43871	-0.013596	-0.069619	-0.0038537	-0.30207	0.065336
0.28889	-0.66176	0.47119	0.094472	-0.010731	-0.034199	0.27704	-0.0068774
0.50425	-0.15205	0.60792	-0.10241	0.01985	-0.17125	0.038524	-0.053833
1.2157	0.013219	0.045475	0.030063	0.014753	-0.13583	-0.19553	0.041894
1.2719	-0.25364	-0.39612	0.2166	0.12838	0.19121	0.17682	-0.0051237
0.67307	-0.080969	-1	0.029339	-0.017968	0.318	-0.0022766	-0.12335
0.24244	0.11999	-0.82243	0.062571	0.016706	0.26319	0.16171	-0.15517
0.22198	-0.14081	-0.15153	0.215	-0.12224	0.049719	-0.19554	-0.12629
0.0030889	-0.20834	0.15794	0.25749	-0.087078	0.12656	-0.098848	0.027297
0.19946	0.0030535	0.058654	0.21432	-0.13916	0.12506	-0.45672	0.07375
-0.50073	0.35412	0.10409	0.17198	0.045566	0.17633	-0.13335	0.14678
-0.45527	0.57433	-0.058496	0.23697	0.086732	0.1232	0.31354	0.0098304
-0.0074576	0.54086	0.37036	0.15931	-0.083394	0.023266	0.073928	0.02914
-0.36041	0.52743	0.66134	0.20425	0.045607	-0.080448	0.37243	0.0094285
-0.32746	0.78672	0.55606	-0.038377	0.15917	-0.16548	0.29214	0.097961
0.024003	0.91259	0.94317	-0.16401	0.080905	-0.076171	0.18976	0.15582
-0.11797	0.83713	0.089964	-0.17181	0.15705	0.013141	0.094683	0.038766
-0.26924	0.38709	-0.051061	-0.13139	0.10793	-0.058374	0.09297	-0.030686
0.0015735	0.44057	-0.36003	0.082038	-0.093196	0.10476	0.18538	-0.096162
-0.35707	0.35426	-0.74416	-0.031273	0.071803	0.16739	-0.081138	-0.096265
0.11813	0.62592	0.048016	-0.099923	0.048269	0.2714	0.61159	-0.054328
1.0179	3.3745	4.1074	0.097619	-0.51063	0.54171	4.6271	-0.16306
-0.46571	4.7454	4.6246	-0.27555	-0.94021	-0.30554	5.39	-0.53135
-0.5093	5.6817	4.9459	-0.3536	-0.98411	-0.78616	5.6981	-0.77181
0.3035	5.8954	5.0769	-0.27348	-1	-0.88285	6.0539	-0.85631
0.75766	5.5048	5.5354	-0.15207	-0.9538	-0.77243	6.1052	-0.81339
1.4069	5.1186	5.7285	0.16919	-0.92065	-0.79443	6.1519	-0.84432
1.7001	4.8875	5.9266	0.4073	-0.89132	-0.74559	6.5788	-0.89584
1.8391	4.5359	5.8581	0.55618	-0.90361	-0.62107	6.3746	-0.94154
1.8232	4.4765	6.0137	0.7743	-0.89978	-0.48258	6.0862	-0.9494
1.6494	4.5102	5.6212	1.0663	-0.8586	-0.49694	5.915	-0.98055
1.6934	4.6028	5.6807	1.4698	-0.77293	-0.45715	5.6503	-0.98314
1.6719	4.5475	5.6368	1.4024	-0.69544	-0.42442	5.532	-0.98069
1.7235	4.7336	5.7222	1.4393	-0.85577	-0.35729	5.1213	-0.96164
1.9094	4.477	6.1577	1.5567	-0.80935	-0.21584	4.9962	-0.98675
1.8533	4.2541	6.1425	1.7474	-0.82598	-0.18069	4.7403	-0.97941
1.7345	4.1271	5.653	1.7611	-0.87763	0.026349	4.3751	-0.97612
1.8679	3.9234	5.8392	1.7641	-0.89486	0.095788	4.1455	-0.99686
1.4554	3.7853	5.7074	1.6368	-0.9568	0.17365	4.5219	-0.98424
1.0405	3.692	5.8639	1.7344	-0.95181	0.15059	4.3572	-1
1.3678	3.4888	6.1244	1.4982	-0.94279	0.16711	4.3038	-0.9362
2.2247	3.5323	5.248	1.2635	-0.92685	0.12822	4.9193	-0.70603
2.862	3.7316	5.2732	1.5929	-0.891	0.33316	4.9193	-0.83732
2.5854	3.743	5.1826	1.6115	-0.84743	0.38057	5.3089	-0.89134
2.5792	3.5683	5.9031	1.6508	-0.74806	0.57118	5.7167	-0.93914
2.2528	3.4556	6.0982	1.7573	-0.81667	0.56869	6.0677	-0.88153
3.3942	3.6779	6.0154	1.2645	-0.77853	0.071145	6.3355	-0.92209
1.7597	3.2024	5.8478	-0.12821	-0.73564	-0.63337	6.0638	-0.84816
1.7461	2.6025	5.6398	-0.78421	-0.70045	-1	6.3462	-0.85477
2.3668	1.6612	5.4283	-0.91044	-0.68471	-0.88997	6.1826	-0.75713
2.298	0.98288	4.751	-1	-0.58746	-0.94265	5.7694	-0.70438
1.6923	0.62266	4.0075	-0.9745	-0.4826	-0.76265	4.4081	-0.65137
0.94468	0.55443	2.9787	-0.91673	-0.38376	-0.77586	2.9231	-0.55788
0.19519	0.37744	2.2587	-0.82175	-0.25861	-0.78432	1.7292	-0.52517
0.11877	0.32583	2.0651	-0.72944	-0.23861	-0.68617	1.2038	-0.43921
0.31336	0.38409	2.0165	-0.72836	-0.19307	-0.79109	0.89185	-0.37829
0.30532	0.2734	1.8887	-0.64134	-0.1079	-0.79782	0.40973	-0.25276
0.71355	0.10168	1.8514	-0.60821	-0.20203	-0.76776	0.25346	-0.28633
0.37383	-0.22646	1.3335	-0.65681	-0.17097	-0.66807	-0.031054	-0.14009
0.52507	-0.43541	0.77585	-0.66557	-0.10603	-0.62889	-0.057187	-0.19422
-0.080891	-0.36611	0.52839	-0.59837	-0.19814	-0.67325	-0.15582	-0.12851
0.44316	-0.39501	0.027068	-0.50299	-0.29735	-0.49142	-0.55106	-0.028056
0.82374	-0.40611	-0.051975	-0.49443	-0.21473	-0.47475	-0.59203	-0.018321
0.88124	-0.53868	-0.051699	-0.43097	-0.13852	-0.51281	-0.62316	-0.077946
0.89939	-0.56687	-0.0027537	-0.43698	-0.087689	-0.49122	-0.66617	-0.11954
0.60185	-0.55212	0.26891	-0.4911	-0.045091	-0.44338	-0.62887	-0.18054
1.1239	-0.72435	0.18507	-0.4341	0.071282	-0.25718	-0.83672	-0.062684
0.59638	-0.89106	0.29072	-0.49233	0.0041708	-0.25864	-0.87392	-0.17971
0.55322	-0.76047	0.09826	-0.35625	0.011585	-0.086058	-0.75731	-0.19963
0.18883	-0.81169	0.0086267	-0.37816	-0.006838	-0.27466	-0.97589	-0.20556
0.22285	-0.94107	0.028407	-0.35544	-0.0047142	-0.23031	-0.69957	-0.13169
0.36651	-0.72705	-0.19633	-0.34601	0.032799	-0.17595	-0.76912	-0.19911
0.072202	-0.5706	-0.21156	-0.35471	-0.057877	-0.21569	-0.77246	-0.13529
0.76056	-0.63021	-0.40939	-0.19044	-0.091861	-0.18447	-1	-0.083962
0.31119	-0.67961	-0.49768	-0.14971	-0.1227	-0.12309	-0.78893	-0.068985
0.29774	-0.42613	-0.61749	-0.12489	-0.15528	-0.14608	-0.58788	-0.088067
-0.0084622	-0.41809	-0.40923	0.02709	-0.11808	0.013024	-0.88134	-0.003405
-0.4344	-0.49975	-0.16091	-0.076699	-0.11488	-0.040338	-0.54097	0.0014234
-0.08472	-0.49078	0.16982	-0.073995	-0.074434	-0.16236	-0.3747	0.056854
-0.35396	-0.44456	0.501	-0.076699	-0.13533	-0.098916	-0.44101	0.048722
-0.36902	-0.47552	0.71841	0.074771	-0.029889	-0.039408	-0.26724	0.10235
-0.1592	-0.26883	0.38904	0.1402	0.12751	0.11017	-0.16579	0.18616
-0.13566	-0.13383	0.37345	0.071443	0.091798	0.19821	-0.076817	0.41677
-0.21407	-0.31594	0.56909	0.19476	-0.0222	0.31701	0.09407	0.17748
-0.26935	-0.20473	0.052411	0.28609	0.11897	0.18563	0.13366	0.0011821
0.069394	-0.11886	-0.067491	0.1347	0.20491	0.12987	0.2358	-0.15422
-0.46521	-0.016938	0.022802	0.16107	0.2051	0.0041267	0.39509	-0.13387
-0.43089	0.093398	0.10836	0.24158	0.098054	0.23774	0.53121	-0.13454
-0.27486	-0.016925	0.060983	0.17516	-0.034069	0.080834	0.32329	-0.098473
-0.16493	0.20217	-0.40538	0.075039	0.002882	0.050058	0.31131	-0.081927
-0.10998	0.30483	-0.39217	0.091113	-0.017021	0.024314	0.36288	-0.061283
0.68175	0.29933	-0.20117	0.026739	0.043891	-0.01417	0.10793	-0.0038921
0.51644	0.57308	-0.28412	0.053952	-0.076112	-0.12755	0.31366	0.085366
0.4219	0.55949	0.097084	-0.18386	-0.058894	-0.067514	0.40682	0.083983
0.37709	0.44471	0.20755	-0.20119	0.023628	-0.093964	0.63265	0.015159
-0.24616	0.34411	0.068118	-0.38565	-0.15695	-0.21637	0.76044	0.038466
