# Supplementary material for: An incentive circuit for memory dynamics in the mushroom body of Drosophila melanogaster
Source: eLife. 2022 Apr 1;11:e75611. doi: 10.7554/eLife.75611 (PMC8975552; doi:10.7554/eLife.75611)
Supplement: Figure 4—source data 1. [file elife-75611-fig4-data1.zip › realSCREEN_018.xlsx_finaldataM+S_bigROI_timepoint1.csv]

-0.023039	-0.26915	-1	-0.29518	1.0449	-0.68118	-1	0.36741
-0.0093774	0.13384	-0.81834	0.60511	0.41503	0.15031	-0.79332	0.36948
0.1431	0.19684	-0.59451	0.87315	0.30372	0.4437	-0.72198	0.092388
-0.22237	0.16872	-0.56348	-0.5201	-0.20968	0.27848	-0.59549	-0.14574
0.027363	-0.38767	-0.45873	-0.68896	-0.54507	0.24273	-0.46198	-0.58085
0.0519	-0.11436	-0.46784	-0.68958	-0.7604	0.13098	-0.34075	-0.81794
0.49652	-0.068718	-0.1231	-0.4618	-1	-0.25021	-0.23441	-0.45374
-0.10834	0.16403	0.041732	0.10457	-0.65069	-0.86796	-0.16847	-0.1684
-0.46563	0.092538	0.033078	-0.26847	-0.33206	-1	-0.0004502	-0.082951
0.54421	-0.31361	0.14967	-0.7053	-0.52617	-0.94915	0.084182	-0.26922
0.64736	-0.35131	-0.10891	-0.86566	-0.68956	-0.30653	0.098998	-0.045974
-0.74906	-0.11564	-0.12364	-0.73328	-0.57726	0.12681	0.26193	0.43882
0.96282	-0.090651	0.11948	0.22537	0.017183	0.42523	0.46742	0.15529
0.92324	-0.13511	0.39481	1.5199	0.54098	0.035532	0.76616	0.19669
-0.75057	-0.19829	0.55287	1.4461	0.69603	0.24473	0.60162	-0.085606
-0.32802	-0.12415	0.59024	1.1009	0.99116	0.5148	0.75845	-0.070664
-0.51751	-0.52563	0.24254	0.12615	0.25014	0.21396	0.65532	0.36823
-0.11107	-0.27538	0.35831	-0.21979	0.64795	0.052495	0.41668	0.124
-0.4065	0.49909	0.43119	-0.056241	0.42036	0.1072	0.39313	0.08226
0.33074	1.0182	0.63655	0.1368	-0.29477	0.029467	0.32288	0.054737
0.21499	0.60494	0.42317	-0.10762	-0.27806	0.46221	-0.058799	0.10697
0.061163	-0.037354	0.26628	-0.40983	-0.045302	0.23236	-0.10339	-0.00026471
0.11566	0.023252	0.065448	-0.016096	0.11737	0.1437	-0.13362	0.25448
-0.82758	0.10556	-0.046837	-0.10012	0.46414	0.22034	-0.21411	0.1106
1.6097	0.10022	0.46993	1.1554	0.72496	0.61859	0.021225	0.35959
20.772	4.888	2.5293	3.3015	5.6871	2.9096	1.6929	-0.33743
26.449	5.9206	3.6769	3.9534	7.2406	3.7639	1.8739	-1
27.333	6.7913	4.9141	4.6685	8.3823	4.8675	2.1438	-0.47781
29.544	8.4234	5.0795	5.3021	9.2244	5.9688	2.1602	0.40756
29.779	9.5381	5.351	5.674	9.1955	6.1026	2.1128	0.91345
31.325	10.162	5.5497	6.1382	9.4256	6.3815	2.2597	1.3049
31.455	10.415	5.8526	6.0076	9.3698	6.5105	2.1906	1.652
31.954	10.646	6.0109	5.9921	8.8502	6.5024	2.1148	1.6275
30.809	10.74	5.8039	6.0417	7.5443	6.5943	2.1399	1.917
30.139	10.725	5.8416	5.8628	7.6522	6.2991	2.15	2.0059
29.066	10.203	5.5136	6.1575	6.6716	5.9198	2.2181	2.2925
27.476	10.03	5.8568	6.5489	6.2879	6.0945	2.1245	2.242
28.12	9.9791	5.9151	6.6956	6.1128	5.7111	2.0375	2.3557
26.463	9.5926	6.1382	6.2781	5.7492	5.4173	1.8949	2.3883
26.503	9.7468	6.02	6.2284	5.6178	5.2317	1.9158	2.3306
27.589	9.5514	5.7754	6.1107	5.4996	5.2405	1.9085	2.4166
28.255	9.5048	5.6921	6.2887	5.4015	5.3281	1.8583	2.6665
26.864	9.526	5.4109	6.2496	5.1553	4.7586	1.7792	2.4523
24.322	9.9608	5.3161	6.0153	4.9688	4.5247	1.8116	2.5838
22.76	9.9652	5.6513	5.7963	4.1717	5.1825	1.7971	2.6735
24.182	9.3746	5.3395	6.075	4.1566	5.052	1.6653	2.5315
24.791	8.9432	4.9476	6.1972	4.0815	5.1416	1.5309	2.7238
25.042	8.8181	4.9613	6.0182	3.734	5.3584	1.4197	2.7207
25.848	8.651	5.0664	6.19	3.4809	5.2751	1.1831	2.8625
25.007	8.1338	4.9271	6.2807	2.9678	5.052	1.1376	2.8224
16.541	5.2936	4.0043	5.3628	1.4286	3.0647	1.1321	1.4483
11.343	2.4508	2.6219	3.7447	1.2503	1.2033	0.66752	0.45491
8.6775	1.0039	2.7916	3.2636	0.99785	0.91871	0.046166	0.21793
7.2977	0.38719	2.6952	3.5512	0.84938	1.0166	-0.1971	-0.28832
6.1141	0.0048387	2.8253	2.89	0.83041	0.22573	-0.29648	0.43406
4.7176	0.31794	2.7985	2.6016	0.65561	-0.14384	-0.55245	0.058059
4.5993	0.24632	2.5378	2.7152	0.13855	-0.015064	-0.53068	0.46322
2.9531	-0.080114	2.0793	2.1806	0.91865	0.080024	-0.49214	0.17551
3.4499	-0.17648	1.9231	1.7887	1.0829	-0.074234	-0.4264	0.10863
3.5572	-0.77153	1.7062	1.7	0.78758	0.16423	-0.52248	0.038648
2.435	-0.89727	1.6298	2.0448	0.88483	0.82579	-0.45645	-0.031135
3.1852	-1	1.598	1.3013	1.0499	1.0581	-0.49357	-0.7456
2.7353	-0.93119	1.1999	0.81852	1.6412	0.16141	-0.45846	0.28374
2.5888	-0.09111	1.1028	0.81548	1.9238	-0.33729	-0.45111	0.076054
2.1926	0.060771	0.94393	0.67205	1.8703	-0.50374	-0.33715	0.23343
1.025	-0.37511	1.1354	0.7099	1.6299	-0.42654	-0.46868	0.18455
0.58663	-0.053906	0.87098	0.26125	1.3975	-0.82869	-0.43127	0.14837
0.71602	-0.2537	0.76674	0.042752	1.2034	-0.47952	-0.6196	0.1981
1.255	-0.67236	0.54239	-0.23563	1.5151	-0.50857	-0.73426	0.1802
-0.22965	-0.6568	0.17461	-0.042386	2.0516	-0.68636	-0.72599	-0.012351
0.46321	-0.8643	0.24573	-0.31209	2.134	-0.65811	-0.77413	-0.13984
1.2748	-0.80393	0.34048	-0.49342	1.7033	-0.57471	-0.63857	0.47731
0.91798	-0.67609	0.44593	-0.4868	1.4694	-0.26854	-0.81899	0.25889
0.069037	-0.43631	0.22116	-0.93367	1.7411	0.29315	-0.80078	-0.37183
-0.24974	-0.18365	0.075586	-0.73618	0.86963	0.20053	-0.7969	-0.23102
-0.28112	-0.22656	-0.019108	-0.84964	-0.031956	-0.30424	-0.52638	-0.0847
-0.14277	-0.40139	-0.29476	-1	-0.87132	-0.38299	-0.40812	-0.2718
-0.2529	-0.26659	-0.35788	-0.8861	-0.3605	-0.78851	-0.3992	0.32757
-0.099879	-0.28223	-0.23536	-0.86541	-0.39491	-0.1504	-0.22224	0.17894
-0.55571	-0.30249	-0.20223	-0.66803	-0.47665	-0.137	-0.32026	-0.25683
-1	-0.43699	-0.007586	-0.5324	-0.6626	-0.59951	-0.20513	-0.17731
-0.75713	-0.46103	-0.095115	-0.058388	-0.47631	0.045765	-0.078171	-0.39702
-0.034891	-0.75132	-0.25672	0.42448	-0.84775	0.31716	-0.4166	-0.41787
0.52106	-0.73404	-0.41578	0.29603	-0.0013374	0.16095	-0.36459	-0.27667
0.72445	-0.56289	-0.11405	0.32099	0.072864	0.077953	-0.13148	-0.55815
0.28371	-0.53785	-0.13018	0.10972	0.2148	0.10526	0.05508	-0.62435
-0.43841	-0.58412	-0.24312	-0.2157	-0.31633	-0.07487	0.093941	-0.59812
-0.12147	0.0032805	-0.22644	-0.54011	0.023154	0.14773	-0.039508	-0.64395
-0.3465	-0.18205	0.080171	-0.89488	0.69585	0.073118	-0.14525	-0.53832
-0.069947	0.0087718	-0.020716	-0.39436	0.97478	-0.70894	-0.08533	-0.84322
-0.60535	-0.046406	-0.056945	-0.27774	0.52108	0.075829	-0.025158	-0.69279
-0.41466	-0.075271	0.1138	-0.50716	0.13157	0.344	0.10063	0.13061
0.1406	0.055735	0.34053	-0.40876	0.77947	0.41385	0.55611	0.25088
0.45898	0.61501	0.19724	-0.17805	0.33318	-0.095242	0.49783	0.35231
0.8062	0.68265	0.193	0.22219	-0.072725	-0.32748	0.3966	0.65857
0.27331	0.4101	0.11023	0.42799	0.085666	-0.32788	0.24681	0.5841
0.68956	0.28761	0.046181	1.1592	-0.45716	0.14819	0.29474	0.68726
0.71013	0.3216	-0.1115	0.79034	-0.69334	0.33304	-0.082381	0.50882
-0.2178	0.61776	-0.12554	1.2282	-0.79946	0.01197	-0.28895	0.38817
0.086139	0.82914	-0.30731	1.219	0.3151	0.21909	-0.16032	0.80537
