# Supplementary material for: An incentive circuit for memory dynamics in the mushroom body of Drosophila melanogaster
Source: eLife. 2022 Apr 1;11:e75611. doi: 10.7554/eLife.75611 (PMC8975552; doi:10.7554/eLife.75611)
Supplement: Figure 4—source data 1. [file elife-75611-fig4-data1.zip › realSCREEN_018.xlsx_finaldataM+S_bigROI_timepoint2.csv]

-1	-1	0.24889	-1	1.029	-0.046982	0.18682	0.46356
-0.94724	-0.32752	0.36834	-0.62889	0.12614	0.32498	0.22335	0.35593
-0.84483	0.084608	0.079241	-0.64795	-0.36044	0.21745	0.05383	-0.20969
-0.7105	-0.0075609	0.032183	-0.73493	-0.488	0.017295	-0.18465	-0.38751
-0.56402	-0.091604	-0.56725	-0.23967	-0.51244	-0.30971	-0.33577	-0.87975
-0.45801	0.34208	-0.75015	0.21306	-0.55617	-0.35959	-0.044125	-0.81925
-0.38691	0.55663	-0.90541	0.74072	-0.31682	-0.3591	-0.11917	-0.80247
-0.37326	0.41069	-0.89446	0.8656	-0.52136	-0.53587	-0.68135	-0.42782
-0.31488	-0.1273	-0.81367	0.76006	-0.40992	-0.27645	-0.55745	0.33645
-0.24237	-0.30726	-0.54588	0.94718	0.14198	0.12224	-0.065894	0.5216
-0.14268	-0.35662	0.65879	0.57301	0.31731	0.46672	0.77548	0.88975
-0.070835	-0.27978	1.3589	-0.093126	0.21054	0.64858	1.1778	0.55413
0.031646	0.27642	1.199	0.051236	0.12317	0.18226	0.96162	0.95958
0.13	0.55679	0.82401	0.32416	0.32267	-0.17559	0.59659	0.76569
0.3992	0.7076	0.61026	0.32581	0.33027	-0.19226	0.0068906	0.58783
0.51425	0.38055	0.18623	-0.014912	-0.16539	-0.032104	0.10384	0.13797
0.48432	0.2258	0.30673	-0.048021	-0.0050347	0.68581	0.40002	-0.16854
0.44897	0.02244	0.29154	-0.28059	-0.52891	0.90788	0.55649	0.035454
0.41675	-0.0062199	-0.47669	-0.42939	0.26501	0.5154	-0.061939	0.31641
0.48095	-0.14003	-0.68702	-0.3089	-0.19329	0.34029	-0.51332	-0.080558
0.56462	-0.37156	-0.75067	0.045833	0.050465	0.13878	-0.59771	-0.62939
0.7339	-0.14739	-0.8267	-0.14454	0.2458	-0.42313	-0.45159	-0.59462
0.90602	-0.19998	0.20433	-0.12988	0.64749	-1	-0.51559	-0.57058
0.94489	-0.20079	0.8495	-0.14588	0.24791	-0.8569	-0.91419	-0.35419
1.2596	0.59262	1.165	0.056842	0.59796	-0.099012	-0.68127	-0.016679
3.0719	4.7664	5.0616	1.734	3.8295	2.2909	2.3827	0.065725
3.4866	5.9386	6.7942	2.2411	4.8255	3.2411	3.319	-0.6447
3.7338	6.9125	8.1167	2.9673	5.2317	4.1042	3.5983	0.2788
3.8159	7.3277	8.7226	3.5089	5.3095	4.4871	4.0044	1.1732
3.7819	7.5762	8.644	4.2499	5.0015	4.739	4.0703	1.9517
3.7953	8.0456	8.2422	4.3652	5.0164	4.8013	3.9791	2.231
3.735	7.9149	7.961	4.6688	4.4072	4.8138	3.9221	2.366
3.4883	7.915	7.505	4.9643	4.0481	4.5451	3.8348	2.2525
3.5871	7.5382	8.048	4.8995	3.962	4.3573	3.7505	2.1944
3.7261	7.1211	7.9752	4.9135	3.8343	4.443	3.872	2.1417
3.7246	7.708	8.2454	5.0898	3.4805	4.2311	3.7551	2.3054
3.8332	7.5525	7.637	4.9382	3.998	4.1444	3.7477	2.084
3.8439	7.5596	7.7214	4.9274	3.7603	4.0906	3.5666	2.1578
3.8963	7.6214	7.6175	4.9136	3.7459	3.7928	3.5143	2.4083
3.7542	7.7727	7.4401	4.9389	3.7043	3.6275	3.3041	2.6436
3.7	7.8334	7.0172	5.058	3.7281	3.493	3.3284	2.6062
3.829	7.647	6.9474	5.1965	3.3973	3.6216	3.1446	2.734
3.823	7.5466	6.7795	5.0395	3.7869	3.8958	2.7678	2.6821
3.8767	7.4893	7.3463	4.9275	4.0341	3.6679	2.7319	2.5183
4.0063	7.2535	7.4149	5.153	4.2744	3.8775	2.9286	2.5453
4.0726	7.1373	7.2401	4.9869	6.6833	3.7233	2.3953	2.6009
4.2569	7.2508	7.1162	5.1303	7.0831	4.3173	2.6375	3.1544
4.4999	6.8324	6.9772	4.9592	7.1392	3.9998	3.3164	3.0337
4.6471	6.7448	6.5934	4.7048	7.0594	3.934	3.1461	2.7742
4.7737	6.4239	6.6554	4.6151	6.8318	3.703	2.9357	2.4702
4.3129	4.6143	4.9013	4.0363	5.1454	2.5671	2.3779	1.5171
4.1186	3.0611	3.6771	3.2303	3.9011	1.3452	1.3981	0.47268
4.1258	2.3555	3.3628	2.8526	4.0214	0.57	0.47743	0.21836
4.1633	1.7341	3.0284	2.5971	3.8402	0.043666	-0.10368	-0.1142
4.2328	1.6704	3.6262	2.3768	3.4661	-0.10836	-0.47692	-0.1252
4.1439	1.3893	3.1703	1.8909	3.3308	-0.37162	-0.17185	-0.12022
4.0674	1.2998	3.6369	1.5683	3.037	-0.44022	0.11636	-0.58735
4.0486	1.2282	3.1652	1.6457	2.9862	-0.3006	-0.40107	-0.56198
3.9517	0.99323	2.3854	1.3725	2.5122	-0.10888	-0.60033	-0.59592
3.9283	1.0043	1.6319	0.87265	2.4019	-0.19491	-0.93687	-0.8531
3.8682	1.2983	1.1519	0.74961	1.9177	-0.47871	-1	-0.69188
3.7449	1.1945	0.82037	0.62731	1.5149	-0.77803	-0.76644	-0.31533
3.7266	1.1338	0.61801	0.46278	1.1067	-0.86861	-0.93882	-0.58768
3.7399	0.86938	0.99176	0.10916	0.82055	-0.85475	-0.9697	-0.24567
3.7116	0.52419	0.92079	-0.30062	1.094	-0.7933	-0.61273	-0.21938
3.6942	0.79731	0.54721	-0.28273	0.7117	-0.43985	-0.5766	-0.2533
3.7954	0.90605	-0.21735	-0.32708	1.0046	-0.73285	-0.49721	-0.48092
4.0019	0.51253	-0.28388	-0.36097	0.65168	-0.71261	-0.11239	-0.86105
3.9817	0.55337	-0.44506	-0.67947	0.81537	-0.32462	-0.15288	-1
3.9314	0.59773	-0.42002	-0.619	0.46466	-0.64589	-0.0066667	-0.68357
3.9068	0.6183	-0.6558	-0.63633	0.83141	-0.9098	-0.11105	-0.90168
3.8751	0.55377	-0.73719	-0.56676	0.46211	-0.78134	-0.1862	-0.77149
3.8314	0.30098	-1	-0.61984	0.34989	-0.64437	0.10141	-0.70371
3.7651	0.15078	-0.83635	-0.32357	0.426	-0.17652	-0.04308	-0.63331
3.7659	-0.0047095	-0.99397	-0.43148	0.36366	-0.0035747	0.16303	-0.51578
3.7607	0.048763	-0.7666	-0.53431	-0.16038	0.64574	0.13465	-0.56028
3.8831	0.069868	-0.83683	-0.29706	-0.36223	0.26172	0.34013	-0.65809
3.9413	-0.041856	-0.36697	-0.13808	-0.13136	-0.28814	0.44345	-0.76646
3.8715	0.078197	-0.446	-0.20206	-0.48043	-0.16796	0.63492	-0.29866
3.8631	0.24983	-0.71439	-0.10324	-1	0.12527	0.47352	-0.28688
3.8211	0.12518	-0.68228	0.19244	-0.53489	0.048084	0.30373	-0.39191
3.818	0.0048454	-0.73964	0.17887	-0.37373	0.015052	0.39266	-0.27442
3.906	-0.10308	-0.44541	0.11578	-0.090589	-0.44472	0.43239	-0.18494
3.9315	-0.25976	-0.53418	-0.1971	0.25824	-0.65239	-0.19008	-0.065917
3.9664	-0.38389	0.20558	-0.12492	0.29097	-0.64064	-0.27636	0.10442
4.083	-0.26895	0.41616	0.052053	0.058149	-0.17678	0.11364	-0.13741
4.1108	-0.22481	0.14226	0.17101	0.035353	0.21052	0.11697	0.11808
4.1076	-0.35247	0.17273	0.34098	-0.41159	0.23428	0.1087	-0.23718
4.2397	-0.22747	0.25967	0.27677	-0.71875	0.14159	0.083408	-0.090297
4.4222	-0.086491	0.069516	0.31895	-0.79142	0.13934	-0.15875	0.18404
4.3117	-0.18287	0.20171	0.32523	-0.62794	-0.18966	-0.51919	0.33623
4.2971	-0.0048033	0.51722	0.19815	-0.10682	-0.0088475	-0.18932	0.34091
4.3315	0.032248	0.43187	0.15902	-0.1381	-0.30497	-0.0099446	0.21607
4.494	0.075501	0.2383	-0.088971	-0.34725	-0.11045	0.23604	0.27501
4.5091	0.16471	0.39949	0.10671	-0.29161	0.3818	0.29816	0.13052
4.4557	-0.0042378	-0.029892	0.024579	0.022417	0.32987	0.10954	0.33836
4.5223	0.25826	0.027939	-0.080308	0.42281	0.32669	-0.069356	0.16984
4.5657	0.24257	0.27384	-0.35631	0.9542	0.2935	-0.42654	0.33359
4.565	0.082327	0.30274	-0.40199	1.1538	-0.035921	-0.64076	0.25545
4.6171	0.30698	0.54283	-0.058174	1.1853	-0.12695	-0.32898	0.29423
