# Supplementary material for: An incentive circuit for memory dynamics in the mushroom body of Drosophila melanogaster
Source: eLife. 2022 Apr 1;11:e75611. doi: 10.7554/eLife.75611 (PMC8975552; doi:10.7554/eLife.75611)
Supplement: Figure 4—source data 1. [file elife-75611-fig4-data1.zip › realSCREEN_018.xlsx_finaldataM+S_bigROI_timepoint3.csv]

0.14107	-1	0.29063	0.20694	-0.61593	-0.15402	-0.94277	-0.87345
-0.24855	0.31492	-0.19699	0.36443	-0.93496	0.2125	-0.47544	-0.89086
-0.039043	0.22133	-0.2649	-0.15938	-0.61678	-0.2968	-0.57264	-1
-0.060775	-0.087328	0.088807	-0.36307	-0.68921	-0.62169	-0.58617	-0.69627
1.3169	-0.30864	0.068489	-0.16773	-0.75939	-0.39965	-0.76219	-0.39761
0.84152	0.010972	-0.22677	-0.045347	-0.60982	-0.90035	-0.59088	-0.3491
0.20279	0.004448	-0.028407	-0.069262	-0.43899	-0.29478	-0.46728	-0.22913
-0.012391	-0.21517	-0.36111	-0.18675	-0.14706	-0.3161	-0.38907	-0.21571
-0.31039	-0.058259	-0.59182	-0.34888	-0.39397	0.076165	-0.15822	-0.089757
-0.39912	0.66164	-0.32607	-0.25907	-0.21559	0.36467	0.13037	0.04431
-0.23044	0.10419	0.015719	-0.14226	0.031774	0.70512	0.11315	0.22653
0.211	-0.034633	0.055019	0.63337	0.18481	1.9096	0.14344	0.20902
0.52159	-0.57336	-0.0030658	0.65925	0.5866	1.4213	0.3912	0.38092
0.57108	0.058862	-0.049705	0.14341	0.10334	0.54424	0.35349	0.36371
-0.039221	1.0762	0.17713	0.11246	0.48837	-0.049324	0.37086	0.19056
-0.6979	0.059264	-0.029759	0.29046	0.19668	-0.90547	0.18377	-0.0062441
-0.51995	0.40042	0.042014	-0.18756	0.66629	-0.993	0.32007	0.30406
0.2113	-0.20138	-0.16948	-0.11785	0.95655	-0.61628	0.57031	0.4758
0.7268	0.13874	0.1565	-0.29769	0.96651	0.035628	0.77497	0.46418
0.0072836	-0.36566	0.11859	-0.23325	0.35491	-0.21615	0.46079	0.35134
-0.23306	0.61376	0.38607	0.37695	0.26508	-0.63251	0.36139	0.60656
-0.77708	0.52579	0.38454	0.07739	0.18913	0.51222	0.42763	0.49179
-0.84288	-0.4911	0.23468	-0.35256	0.11881	0.56573	0.35154	0.41103
-0.34051	-0.85498	0.2299	0.066029	0.31284	0.048904	-0.0083252	0.22835
2.8142	-0.16301	0.15172	0.15148	0.22379	-0.13769	0.035918	0.2382
10.554	8.5035	4.1606	2.3359	3.9343	4.9005	2.0477	0.30116
12.787	9.7729	5.8657	2.8572	5.4275	6.796	2.3263	0.072354
13.905	11.531	7.1897	4.0356	5.7219	8.3358	2.6975	1.0024
14.261	13.157	7.7665	4.6111	6.0177	8.8414	2.9576	1.6414
13.786	14.837	7.7408	4.891	6.4266	8.9069	3.1562	2.1768
13.295	15.479	7.8866	5.1888	5.9017	8.6992	3.3988	2.6292
13.171	15.896	7.5052	5.461	5.8632	8.8887	3.3873	2.7342
13.338	15.361	6.6996	5.4858	5.4402	8.7548	3.3136	2.8979
12.955	16.14	6.9483	5.4683	5.4136	8.5572	3.17	2.8968
13.327	16.354	6.4582	5.3239	4.985	8.1042	3.3915	2.9695
13.091	15.659	6.6182	5.2788	5.2053	8.2127	3.1993	3.1131
13.451	15.298	6.7535	4.9407	4.8358	8.0392	3.1943	3.165
13.569	14.685	6.6743	4.5952	4.5216	7.8396	2.949	3.0332
13.889	14.644	6.2529	4.3866	4.2356	7.8334	2.8302	2.8309
13.766	15.364	5.9175	4.247	3.9661	7.2903	2.6731	2.8959
13.847	15.93	5.7727	4.1749	3.6066	7.3831	2.4159	2.691
14.155	15.6	5.6942	4.1023	3.5624	7.6233	2.1759	2.7502
14.283	16.188	5.4424	4.1009	3.6418	7.6203	2.0929	2.6359
14.492	15.967	4.8723	4.1117	3.2711	7.3688	2.1056	2.5922
14.609	15.841	5.3586	4.401	4.1458	7.3429	2.0269	2.6454
13.245	15.092	5.5697	4.1928	5.9909	7.5385	1.416	2.7187
14.219	14.249	5.5264	4.1607	5.9083	7.4609	1.5743	2.9913
13.9	13.06	5.7131	4.4353	6.1825	7.4803	1.9819	3.0894
13.704	13.23	5.2422	4.7073	6.095	7.8482	2.1154	3.1048
12.626	13.24	4.9718	4.6036	5.8754	7.8005	1.7604	3.11
8.6556	8.7963	4.2708	3.9717	4.2869	5.5045	1.3541	2.0747
6.9516	4.4267	3.4433	3.3961	3.4318	3.0827	0.3792	1.4125
6.4059	2.8601	3.8753	2.7958	3.0646	2.7082	-0.01933	1.3301
5.7098	2.5822	3.8331	2.1466	2.9137	3.0375	-0.3434	0.6332
4.9468	2.795	3.355	1.6237	2.4419	3.3019	-0.53451	0.46704
4.3781	2.0311	2.7378	1.4517	2.4976	2.2405	-0.85857	0.26698
3.807	2.0293	2.1243	1.1251	2.8936	0.75028	-0.9473	0.25754
2.6827	1.5904	1.9834	1.1352	2.445	0.72026	-0.85111	0.28855
2.1039	1.2771	1.1926	0.67887	2.5391	0.60092	-0.97045	-0.2631
1.9507	1.4822	0.5836	0.51568	1.9667	0.50057	-1	-0.14059
1.5625	1.3791	0.44761	0.4037	2.358	0.20482	-0.84629	-0.080528
0.82845	0.85887	0.69212	0.28261	1.7654	0.12974	-0.88333	-0.45224
0.72079	0.8416	0.51996	-0.18232	1.0784	-0.35594	-0.91167	-0.5894
0.84675	0.67234	0.17022	0.017352	1.3837	-0.068815	-0.42454	-0.52468
1.6083	0.38063	-0.13973	-0.29426	1.5354	-0.28072	-0.41435	-0.88264
0.52702	0.33043	-0.19092	-0.89326	1.4494	-0.54596	-0.62074	-0.98908
0.79884	0.23716	-0.47967	-1	1.8288	-0.19598	-0.32267	-0.79817
0.49292	-0.36015	-0.29307	-0.90139	0.796	0.080906	-0.34901	-0.65111
1.2208	-0.64112	-0.31593	-0.63544	0.41492	0.48261	0.02789	-0.67416
1.1833	-0.95456	-0.72637	-0.92783	0.58468	0.28998	-0.030302	-0.48112
1.6331	-0.50021	-0.61435	-0.6274	0.067431	-0.10452	0.097581	-0.67283
1.8591	-0.2359	-0.60855	-0.41901	0.47873	0.62839	0.33854	-0.17355
2.0914	0.014857	-0.64371	-0.26426	0.12749	0.057599	0.38892	-0.28284
0.7333	0.47739	-0.87181	-0.36573	0.25152	-0.66634	0.27327	-0.36755
0.14923	0.63073	-0.98654	0.14925	0.54582	-0.31683	0.21748	-0.54521
-0.07372	0.16308	-1	-0.080202	0.13888	-0.26524	-0.096196	-0.74601
-0.69771	-0.084952	-0.62723	-0.3961	-0.31429	-0.47885	-0.27578	-0.3414
-0.7202	-0.56936	-0.81868	-0.11924	-0.13414	-1	-0.57265	0.011386
-0.20093	-0.76275	-0.70163	-0.40475	-0.41093	-0.7653	-0.52561	-0.073546
0.61044	-0.52701	-0.71439	-0.42878	-0.71268	0.014948	-0.40131	0.072622
1.2787	-0.18726	-0.38905	-0.064505	-0.66528	0.63226	-0.25364	0.0607
1.058	0.26649	-0.032706	0.12978	-0.82557	0.47281	-0.27999	-0.026545
0.93424	0.12376	-0.0038734	0.19845	-0.98508	0.017169	-0.43833	0.18598
1.1529	0.068409	0.11887	0.024923	-1	0.21653	-0.33136	-0.085337
1.0876	0.16649	-0.37857	0.16898	-0.68775	0.53775	-0.47353	-0.07924
1.0414	0.25302	-0.39119	0.30988	-0.24661	-0.085468	-0.4045	-0.34922
0.75809	0.15814	0.068097	0.038506	-0.24124	-0.050855	0.032207	-0.34061
0.3183	-0.056442	0.24491	0.1963	-0.26077	-0.083598	-0.066617	0.15705
-0.115	0.14058	0.028701	0.094514	0.28191	0.82719	-0.3564	0.0015907
-0.43805	0.37777	-0.11348	-0.026807	-0.23135	0.726	-0.24764	-0.011473
-0.56777	0.082637	-0.1794	0.4317	-0.48508	0.11882	-0.3753	-0.13103
-0.51504	-0.49789	0.096234	0.32915	0.089625	-0.2344	-0.35868	-0.16833
-0.43918	-0.43575	-0.035056	0.020756	-0.097154	-0.23981	0.026861	0.087329
-0.32165	-0.78161	0.23053	0.43588	0.30589	-0.7371	0.19408	-0.016396
0.18258	-0.76931	0.31427	0.071579	0.011376	0.29664	0.058594	-0.044786
-0.20024	-0.44591	0.0061453	-0.094937	0.12913	0.018391	0.2631	0.01034
-0.52293	-0.37668	0.25395	-0.12725	0.095639	0.13396	0.45119	0.15063
-0.50742	1.088	0.52799	-0.40494	0.47761	-0.02246	0.4647	0.08035
-1	1.0062	0.77177	-0.46862	0.79725	-0.20189	0.39157	-0.12011
-0.0047084	0.50315	0.84052	-0.079506	1.0146	-0.25855	0.48078	-0.21602
