# Supplementary material for: An incentive circuit for memory dynamics in the mushroom body of Drosophila melanogaster
Source: eLife. 2022 Apr 1;11:e75611. doi: 10.7554/eLife.75611 (PMC8975552; doi:10.7554/eLife.75611)
Supplement: Figure 4—source data 1. [file elife-75611-fig4-data1.zip › realSCREEN_018.xlsx_finaldataM+S_bigROI_timepoint4.csv]

0.62162	-1	0.10638	-0.57414	-0.75268	-0.076072	0.77817	-1
-0.88649	-0.55529	-0.30616	-0.40888	-0.51318	0.12837	0.51487	-0.86772
-0.43194	-0.34602	-0.90239	-0.88463	-0.40931	-0.19927	0.099567	-0.79092
-0.0018221	-0.089909	-0.38925	-1	-0.54057	-0.22641	-0.38693	-0.80989
0.066345	0.032681	-0.35522	-0.44168	-0.89393	-0.5853	-0.84621	-0.73574
1.14	0.14875	-0.66746	-0.35007	-0.85035	-0.29334	-0.91713	-0.63678
1.3302	0.31931	-0.34821	-0.20419	-0.87135	-0.1171	-0.978	-0.34307
0.10723	-0.010108	-0.11474	-0.26418	-1	-0.061357	-0.53088	-0.09639
-0.63875	0.023346	0.15014	-0.026846	-0.37573	-0.24068	-0.47165	0.10898
1.094	-0.15174	0.20305	0.22228	-0.3395	0.49297	-0.29133	-0.0066457
0.44762	-0.26021	0.55914	0.34126	-0.16051	0.14264	-0.12227	-0.19996
-0.2106	0.27343	0.083907	0.49552	-0.15134	-0.051222	-0.088173	0.052364
-0.41101	0.17939	0.087424	0.78927	0.44396	0.31645	0.70512	0.22901
-0.39267	0.092715	-0.20899	0.6521	0.053708	0.44015	0.99491	0.24381
0.074936	-0.13706	1.1444	0.52295	0.32758	0.37472	1.351	0.2859
-0.72282	-0.072121	1.778	0.21457	0.62215	0.26359	1.057	0.44479
-0.39216	-0.3872	0.42302	0.3406	0.58391	0.094717	0.46887	0.46792
-0.76395	-0.39254	0.12951	0.22781	0.26322	0.13865	0.80748	0.25581
-0.34469	0.25065	0.025587	-0.074226	0.8166	0.58399	0.17158	0.61439
-0.18786	-0.28835	-0.1176	0.0062925	0.8949	-0.022934	-0.21036	0.90225
-0.090146	0.68957	-0.015406	0.29848	1.1868	-0.14599	-0.4161	0.89953
-0.037139	0.39703	-0.34948	0.074051	1.1432	-0.47146	-0.060791	0.34535
-0.30791	0.90559	-0.34112	-0.11577	0.34035	-0.33993	-1	0.38508
0.93799	0.37807	-0.57448	0.15942	0.18206	-0.14518	-0.62877	0.25195
3.2597	1.4119	0.57104	-0.071641	0.96588	0.38753	-0.43353	0.19916
18.018	10.173	4.8465	1.7909	5.5354	5.2046	3.5377	0.80517
24.416	12.252	7.4988	2.3766	7.4129	7.1229	5.226	0.6846
28.047	14.23	9.1935	3.1519	7.8109	8.4646	6.0331	0.96245
30.546	15.517	10.468	3.741	7.6181	8.2493	6.5196	1.2395
30.772	15.347	10.752	4.4688	7.5037	8.3649	6.8977	1.602
32.54	16.233	10.159	4.9012	7.0474	8.7775	6.1677	1.7639
31.217	16.209	9.3777	5.2362	6.7546	8.5669	6.3277	1.9149
30.752	15.684	9.8496	5.3289	6.8019	8.242	6.4218	2.125
31.077	15.675	8.1834	5.1556	6.8154	8.2566	5.7553	2.2833
31.205	16.611	8.1154	5.2254	6.4119	7.997	5.3368	2.3609
31.525	16.586	7.6853	5.1202	6.6841	7.4855	5.0117	2.6845
32.005	15.437	7.275	5.0857	6.9508	7.2116	5.2491	2.376
31.375	15.597	8.522	5.1912	6.1406	6.88	5.3524	2.4625
31.062	15.602	8.1429	5.0099	6.4631	6.8605	4.6833	2.4578
29.702	15.733	7.6154	5.156	6.3019	7.0506	5.3211	2.4465
30.891	15.882	7.301	5.3166	5.7563	7.0281	5.0343	2.4872
31.954	15.301	7.0916	5.5597	6.3415	7.3464	4.9621	2.5839
31.175	14.979	6.9808	5.5615	5.8762	7.1921	4.932	2.7597
31.858	15.409	7.2944	5.5222	6.0627	7.4283	3.9838	2.7053
32.661	15.491	7.4699	5.3546	6.5401	7.2642	3.7326	2.9238
31.106	15.312	7.5676	5.0923	8.9572	6.9299	2.4714	2.8001
31.317	15.923	8.1801	5.0471	8.4663	7.1237	2.5164	3.0678
30.776	15.792	6.8613	5.0954	8.3019	7.4338	4.1861	3.1309
29.34	15.137	7.7699	5.0503	8.1553	7.0301	4.7947	3.1471
28.613	15.091	7.3411	4.9809	7.7809	7.177	4.794	2.8692
21.469	10.525	5.3546	4.2847	6.1244	5.7154	2.7382	2.0779
15.189	6.9201	4.0007	3.3757	4.9749	4.3522	1.6869	1.1643
12.813	5.4135	4.1557	2.9801	4.6497	3.2634	0.20775	0.70233
10.637	5.1586	4.241	2.5294	4.082	2.6713	-0.13289	0.69833
10.471	4.8744	3.7535	1.8394	3.8948	1.9112	-0.38668	0.81865
9.0679	4.6152	3.5881	1.6043	3.4841	1.8528	-0.47667	0.88222
7.6332	4.228	3.2876	1.4697	2.5285	0.68273	-0.69862	0.30818
6.8629	4.6466	3.5923	0.79231	2.1161	0.38789	-0.56282	0.15178
6.5875	4.2128	2.3458	0.65546	2.316	0.1239	-0.3028	-0.10501
4.4446	3.9806	2.2096	0.56582	2.3557	0.045002	-0.44962	0.023209
3.8638	3.3546	2.26	0.10539	2.8457	0.62621	-0.16374	-0.26942
3.3213	3.5223	2.3988	0.19891	2.4905	0.55333	-0.30595	-0.080794
3.6338	2.3742	2.2809	0.27732	2.931	0.47437	-0.56432	-0.6496
4.0137	1.5986	1.17	-0.12862	2.6489	0.22217	-0.65496	-0.13902
2.8683	1.9657	2.0719	-0.16203	2.4782	-0.077716	-0.99642	-0.18375
2.4255	1.8075	1.3664	-0.16048	2.2672	-0.31403	-0.24424	-0.4441
1.7493	1.3007	1.2778	-0.52061	1.8	-0.28216	-0.15222	-0.10697
2.4901	1.1136	1.5156	-0.56942	1.8582	-0.10136	-0.15564	-0.33194
4.5477	1.3179	1.2954	-0.50746	1.6897	-0.27724	-0.48397	-0.55039
2.519	1.5564	1.0768	-0.50137	0.67775	-1	-0.38952	-0.43427
2.0011	0.8582	0.52807	-0.15016	0.66923	-0.6051	-0.58259	-0.11157
1.4543	0.39336	1.0711	-0.25853	0.6683	-0.38052	-0.82719	-0.34497
0.58479	-0.14526	0.89093	-0.40717	0.36726	0.044633	-0.59674	-0.47826
0.72108	-0.05688	0.28677	-0.45769	0.51722	-0.47877	-0.50079	-0.53025
0.46174	-0.15045	-0.24359	-0.23312	0.78351	-0.38807	-0.6218	-0.70991
-0.39205	0.15257	-0.18147	-0.47527	0.32874	-0.22136	-0.52923	-0.84568
0.11939	0.12397	-0.00059429	-0.45943	0.34731	0.15186	0.20776	-0.57114
0.073229	-0.30922	-0.12358	-0.23777	-0.25298	0.37054	0.019897	-0.10381
0.70045	-0.57541	-0.54813	-0.44446	-0.63606	0.30156	-0.20328	-0.52906
1.1425	-0.74411	-0.66814	-0.4071	-0.78501	-0.16925	-0.27491	-0.20821
1.6295	-0.67291	-0.80407	-0.3126	-0.087191	-0.42343	-0.40256	0.17547
0.65296	-0.35597	-1	0.074627	-0.44411	-0.15527	0.024572	0.052369
-0.11356	-0.1667	-0.56504	0.075912	-0.43325	-0.011863	-0.45825	-0.13704
-0.44766	-0.084058	-0.9484	0.1382	-0.72127	0.037308	-0.22403	-0.47707
0.33372	0.2498	-0.21701	0.039339	-0.48742	-0.37063	0.10755	-0.39466
0.2658	0.38132	-0.70412	-0.25867	-0.037803	-0.042799	-0.20817	-0.21533
-0.68427	0.084539	-0.49273	-0.16577	0.17388	-0.070841	-0.074404	-0.082047
-0.1867	-0.17169	-0.42472	0.38485	-0.41235	-0.0040595	-0.56213	0.1437
-0.85156	-0.1054	-0.38839	0.29027	0.1955	0.044435	-0.65604	0.13149
-0.27791	0.13192	-0.077558	-0.059474	-0.21935	0.18012	0.16292	0.21259
0.34357	0.54079	-0.026435	0.14078	-0.35078	0.21923	0.077535	0.31252
1.2671	0.31531	0.38314	0.15343	-0.11563	0.57679	-0.20353	0.29725
0.69789	0.21339	0.17889	0.37403	-0.052331	0.30021	0.15434	0.16447
0.065313	0.22567	0.21573	0.075922	-0.058928	0.10553	0.37467	0.17642
-0.4563	0.36905	0.69271	0.11461	0.17251	-0.17233	0.10798	0.19053
-0.27092	-0.17318	0.28799	0.053971	-0.083929	-0.35173	0.43353	0.15248
-0.023037	-0.094846	0.38731	0.07089	0.071821	-0.14175	0.10722	0.12682
-1	-0.051167	0.86176	-0.20579	-0.24774	-0.00010735	0.71004	-0.16173
-0.67829	-0.2487	0.95892	-0.3202	-0.11876	-0.039612	0.46029	-0.45317
-0.47773	-0.40821	0.907	-0.27583	0.061599	-0.059043	0.20958	-0.45186
