# Supplementary material for: An incentive circuit for memory dynamics in the mushroom body of Drosophila melanogaster
Source: eLife. 2022 Apr 1;11:e75611. doi: 10.7554/eLife.75611 (PMC8975552; doi:10.7554/eLife.75611)
Supplement: Figure 4—source data 1. [file elife-75611-fig4-data1.zip › realSCREEN_018.xlsx_finaldataM+S_bigROI_timepoint5.csv]

0.17836	-0.63082	0.024316	-0.43911	0.55834	-0.62856	0.079449	0.071333
0.34885	-0.05678	0.12632	-0.28768	0.54785	-0.53055	-0.0095297	-0.17828
0.18951	-0.14521	0.27928	-0.20328	0.24681	-0.48405	-0.18838	-0.086748
-0.17559	-0.37045	-0.29221	-0.22879	-0.028834	-0.30319	0.0076637	-0.062103
-0.89114	-0.62302	0.19004	0.14762	-0.24228	-0.38506	0.0048196	0.034976
-0.76321	-0.91508	0.21376	0.58983	-0.41074	0.021516	-0.15185	0.20331
-0.65669	-0.043799	-0.2772	0.18205	0.02891	-0.19728	-0.23873	-0.0086441
-0.19088	0.13153	-0.48701	-0.22884	-0.3355	-0.61494	0.0056278	-0.20409
-0.0015438	-0.60926	0.56583	-0.058719	-0.29331	-0.27808	0.15799	-0.15229
0.50281	-0.45252	0.49417	0.22687	-0.70459	0.087489	0.2368	0.015633
0.81359	-0.007386	0.049083	0.13643	-0.63038	-0.19717	0.11677	-0.098091
0.87109	0.34894	0.10883	-0.046312	-0.64549	-0.36374	0.022827	-0.078095
0.60607	0.22415	-0.74591	0.12271	0.66026	-0.14898	0.098022	-0.031265
0.72964	0.16145	-0.80634	0.20993	-0.10989	-0.18795	0.086661	0.05174
-0.22261	0.31293	-0.34156	0.58824	-0.48382	-0.35727	0.22695	-0.12641
-0.41776	0.84339	-0.65135	0.62867	-0.86832	-0.17593	0.062857	-0.0095248
-0.16111	0.97347	-0.99711	-0.12736	-0.25622	0.0034088	0.075232	0.17583
-0.5598	0.6055	-1	-0.12756	-0.7457	-0.1847	-0.018673	0.096753
-0.049733	0.48151	0.34638	-0.46038	0.87717	0.42399	0.053282	0.06439
0.21832	0.68889	0.97139	-0.044588	0.7374	0.79534	0.042471	0.29435
0.63937	-0.17457	1.1007	-0.061084	1.1378	1.6447	-0.1309	0.12032
-0.01526	-0.39264	0.86995	-0.029778	0.5494	1.3036	-0.25118	0.019447
-0.26922	-0.089155	-0.21093	-0.37387	0.26251	0.8779	-0.05282	-0.15056
-0.72306	-0.26106	0.46953	-0.11498	0.14857	-0.12052	-0.23537	0.038011
0.70465	0.871	0.98451	0.16058	0.8735	-0.042357	-0.14595	0.30226
14.776	12.274	8.3503	3.725	10.237	5.8128	0.72385	0.84914
19.739	15.288	11.1	4.3928	11.628	9.082	0.8033	1.0211
21.68	16.29	13.636	5.5941	11.484	9.7994	0.69356	1.166
22.244	17.404	14.095	6.6941	10.823	10.226	0.70417	1.4418
22.422	18.541	15.739	7.0107	11.614	10.304	0.5813	1.6435
22.066	18.854	15.629	7.5958	9.7533	10.246	0.21066	1.8172
20.784	18.515	15.647	7.9174	9.0008	10.207	0.31216	1.8819
20.449	18.112	14.08	7.6619	8.8738	9.9976	0.22682	1.9117
20.795	18.202	13.774	7.5691	9.4963	9.8946	0.17305	2.016
21.101	17.791	12.648	7.1542	9.5741	9.9988	-0.11794	1.9401
20.55	17.519	12.859	6.8569	9.5472	8.9551	-0.18584	1.7731
20.362	16.95	12.656	6.7081	8.6478	9.2647	-0.15101	1.8663
21.226	16.756	11.465	6.8638	8.7702	9.1374	-0.15404	1.5095
21.222	17.095	11.487	6.9383	9.0035	9.0743	-0.25708	1.4009
20.536	17.194	11.043	6.8579	8.4635	9.2268	-0.062775	1.404
21.225	16.918	12.071	6.94	7.8439	8.6456	-0.20049	1.4238
20.027	16.726	12.392	6.7291	7.6715	8.707	-0.046089	1.4217
20.608	16.673	12.016	6.5236	7.9014	8.3453	-0.13173	1.3134
21.091	16.857	11.604	6.6907	7.5796	8.6324	-0.0036218	1.2273
21.453	17.005	10.818	6.5663	8.4841	8.602	-0.085993	1.4226
21.042	17.115	12.673	6.2234	13.156	8.8319	-0.20252	1.4341
20.742	16.992	12.634	6.1952	12.448	8.3051	-0.48747	1.7141
20.144	16.832	12.931	5.7603	11.851	7.7939	-0.27901	1.6855
18.998	16.326	12.694	5.5183	12.746	7.3733	-0.13424	1.7441
18.802	15.728	12.257	5.3768	11.614	6.8205	-0.17467	1.8608
13.747	11.497	9.4354	4.6962	8.5818	5.1138	-0.44661	1.2544
9.8863	7.881	7.2069	3.6565	8.258	2.8235	-0.67012	0.74348
7.9908	6.5915	7.1651	3.0169	6.749	1.7629	-0.80592	0.34993
7.2823	6.047	6.8519	2.078	5.5943	1.0574	-1	0.30432
7.1509	5.7248	6.0791	1.4783	5.6422	0.53052	-0.89134	0.28003
6.6473	5.8775	6.0616	0.91646	4.5529	0.25375	-0.94082	-0.13089
5.4506	5.2592	5.0805	0.17354	3.957	0.17638	-0.83779	-0.099682
4.1634	5.5549	4.7339	-0.14725	4.1934	-0.37337	-0.6772	-0.23048
3.9223	5.6849	4.3709	-0.22098	3.5149	-0.68665	-0.66783	-0.33666
2.2363	5.1135	3.9378	-0.38699	3.6627	-0.36229	-0.71875	-0.56378
2.7516	5.2746	3.5768	-0.57266	3.1865	-0.47919	-0.69086	-0.65231
3.918	5.1587	2.9818	-0.17384	2.667	-0.66676	-0.71707	-0.50668
2.8915	4.146	2.6725	-0.17428	2.9334	-0.4388	-0.65087	-0.48285
1.2595	4.5763	1.4423	0.018547	2.9433	-0.65581	-0.43452	-0.71074
2.0579	4.1664	1.2847	-0.6036	2.0985	-0.87213	-0.41581	-0.56631
1.3979	4.4214	1.117	-0.72436	2.0893	-0.70451	-0.56034	-0.52844
1.8673	4.0193	1.0473	-0.5655	1.0042	-0.87387	-0.32516	-0.97053
1.1607	4.1281	0.79772	-0.84714	0.45358	-1	-0.12252	-1
1.0559	3.6629	1.7416	-1	0.39904	-0.99913	-0.23664	-0.70605
0.48585	2.9486	2.0962	-0.8525	0.40896	-0.78616	-0.25534	-0.72174
0.14035	2.6719	1.3406	-0.68492	-0.377	-0.65232	-0.34426	-0.85796
-0.30379	1.7161	0.53208	-0.94019	0.11673	-0.76158	-0.24176	-0.62136
-0.20011	1.474	0.60336	-0.76478	-0.054083	-0.5765	-0.26621	-0.56486
-0.44578	1.0413	-0.025902	-0.65877	-0.44647	-0.10524	-0.19925	-0.67873
-0.23362	0.5018	-0.11354	-0.59399	0.02282	-0.31817	-0.024032	-0.35432
-0.38562	0.60885	-0.055958	-0.77259	-0.26796	-0.67391	-0.048929	-0.26415
0.25373	1.1253	0.29163	-0.41921	-1	-0.49674	-0.091879	-0.41297
-0.1867	0.71585	0.086982	-0.14839	-0.34504	-0.65915	-0.11668	-0.31779
-0.11481	0.31162	-0.15531	-0.35549	0.2399	-0.085639	-0.3069	-0.50987
-0.47467	-0.49024	-0.17638	-0.068071	0.25369	-0.35344	-0.18481	-0.46524
-1	-0.74413	-0.7847	0.44222	0.23928	-0.65342	0.20336	-0.47464
-0.63077	-0.91201	-0.19744	0.2401	0.077818	-0.539	0.10907	-0.39124
-0.72314	-1	0.2799	0.44983	-0.31787	-0.30896	-0.078699	-0.19079
0.10634	-0.81783	0.80007	-0.066677	-0.32917	-0.13234	-0.074378	-0.38015
0.46748	-0.47003	0.20297	0.42404	0.30358	-0.25608	0.16313	-0.19983
0.10801	-0.33924	-0.31126	0.25741	-0.77638	0.10844	0.28629	-0.32172
-0.41907	0.0071106	-0.30049	-0.10583	0.40129	0.086639	0.41726	-0.065978
0.14228	0.18891	-0.19688	-0.072525	0.45855	0.54285	0.30256	0.032558
0.10089	-0.62349	-0.39357	0.20022	0.8057	0.63925	0.11613	-0.099184
-0.11224	-0.86658	-0.60343	0.086595	-0.1785	0.21671	0.23208	0.1775
0.077775	-0.71704	-0.37125	0.1273	-0.097977	0.15835	0.15611	0.13316
1.1487	-0.42034	0.55824	0.15064	-0.45032	0.081335	-0.070435	0.28967
0.68425	-0.50062	0.51591	0.26708	-0.080679	0.37805	-0.037661	0.47407
0.35867	0.0065719	0.37941	0.096755	-0.71222	0.46532	0.087129	0.37
-0.069521	-0.10656	0.23231	0.10928	0.025508	0.31879	-0.29133	0.40258
-0.0050168	0.20642	-0.1803	0.12147	-0.24096	0.047639	-0.25247	0.023837
0.16993	0.22346	-0.82328	-0.59135	0.25998	-0.22759	-0.18331	0.036699
0.095724	0.81389	0.017692	-0.59792	0.049408	-0.11481	-0.071738	0.12202
0.19411	0.90833	0.022806	-0.082267	0.021532	-0.18276	-0.042052	0.44694
-0.41682	1.0572	0.64298	0.45352	0.68306	-0.81643	-0.060479	0.34312
