# Supplementary material for: An incentive circuit for memory dynamics in the mushroom body of Drosophila melanogaster
Source: eLife. 2022 Apr 1;11:e75611. doi: 10.7554/eLife.75611 (PMC8975552; doi:10.7554/eLife.75611)
Supplement: Figure 4—source data 1. [file elife-75611-fig4-data1.zip › realSCREEN_018.xlsx_finaldataM+S_bigROI_timepoint6.csv]

0.065629	0.15278	0.44633	0.39762	-0.19813	-0.66842	0.58865	-0.0014778
0.36386	0.86376	-0.32714	-0.059889	-0.24504	-1	0.23378	0.062298
-0.26337	0.88206	-0.47732	-0.59758	-0.60857	-0.51791	0.026094	-0.12275
-1	0.91655	-0.63577	-0.30747	-0.1831	-0.29452	0.0052705	0.14724
-0.062477	-0.27905	0.3363	-0.42496	0.11197	-0.65841	-0.1797	0.069624
0.90035	-0.86552	0.80666	0.32569	-0.31448	-0.76091	-0.34482	0.021779
0.33513	-1	0.040506	0.58647	-0.18549	-0.40975	-0.12993	-0.17156
-0.30996	-0.63585	-0.34306	0.35177	-0.31207	-0.20743	-0.21968	-0.19506
0.11015	-0.81906	-0.12531	0.24885	-0.029397	-0.22973	-0.3331	-0.28771
0.0014159	-0.36547	-0.07689	0.059537	-0.046508	0.62416	-0.31419	-0.13132
-0.16544	0.019416	-0.25521	-0.66845	0.37447	0.40207	-0.30019	-0.2298
-0.34281	0.22293	0.42285	-0.67569	-0.14049	-0.17579	-0.29704	-0.32714
0.4574	-0.38849	-0.63234	-0.33794	-0.046673	-0.020365	-0.16458	0.14842
0.54468	-0.84021	-1	-0.34135	-0.48334	0.18685	0.067866	0.1868
0.0501	-0.76918	-0.47663	-0.85149	-0.090591	0.37383	0.17121	0.13269
0.029142	-0.63553	-0.29148	-0.5117	-0.3919	0.13052	0.2632	0.28344
0.22665	0.093796	-0.12207	-0.087486	-0.074782	0.20607	0.17061	0.31649
-0.10362	1.1384	0.67619	-0.57331	-0.046176	0.21283	0.11924	0.224
-0.31773	0.49018	0.40097	0.34725	1.0495	0.28743	0.15133	0.027746
-0.67419	0.49008	0.62165	0.64483	1.0849	0.19363	0.080975	0.043227
-0.58265	0.90634	0.30646	0.79307	0.47224	0.096789	0.18334	-0.19002
0.10383	0.41189	0.3242	0.22604	0.20265	0.54188	0.094611	0.12092
0.11871	0.31127	-0.15302	0.65329	-0.14343	0.82056	0.07126	-0.099496
0.51521	-0.3011	0.53411	0.80288	0.24446	0.86661	0.055794	-0.028325
3.098	1.9424	1.4686	1.0256	0.26742	1.4593	0.28825	-0.048313
17.608	14.62	8.4848	6.6449	5.9212	6.0857	1.2841	0.85398
21.317	18.049	10.506	8.1467	8.2812	8.0566	0.79594	1.1207
22.266	19.6	12.103	9.6554	8.7432	8.3016	0.22202	1.3035
22.845	19.57	12.007	10.86	7.6208	8.6472	0.1795	1.7368
22.428	19.642	12.849	11.479	7.5702	8.4907	0.11748	1.8795
20.826	20.276	12.604	12.351	7.2962	8.6416	-0.016285	2.049
20.682	19.787	12.021	12.418	6.9334	8.4677	-0.18933	2.0815
20.192	20.418	11.023	12.46	6.9235	8.0606	-0.050182	2.33
19.613	19.531	11.796	12.562	7.0372	7.8965	-0.064148	2.1262
19.79	19.321	11.058	12.757	6.3089	7.3749	0.099773	1.7426
19.872	19.194	10.058	12.933	6.3058	6.9495	-0.14886	1.6868
20.036	20.155	9.1623	13.105	5.9781	7.0501	-0.12958	1.911
19.527	20.273	9.5896	12.946	6.2852	6.9899	-0.13861	1.4072
20.073	20.154	8.9671	12.732	5.4904	6.8037	-0.24704	1.2109
20.322	19.474	8.8576	12.627	5.2061	6.5549	-0.36854	1.2014
20.639	20.637	8.4525	12.461	5.2945	6.488	-0.35827	1.0547
21.708	20.293	8.4946	12.019	4.6885	6.3491	-0.50028	0.71416
20.812	19.685	9.3583	11.931	5.523	6.6788	-0.45693	0.64859
20.272	19.57	8.1954	12.029	5.5896	5.8136	-0.23912	0.75991
21.055	19.684	8.1678	11.815	5.9962	5.4774	-0.15853	1.0613
20.703	18.627	9.7639	11.004	8.9582	5.7912	-0.11494	1.4026
20.403	18.675	9.1362	11.976	8.4513	6.2129	-0.6438	1.6572
20.571	18.146	8.6601	11.531	9.0184	5.6761	-0.36605	2.1261
20.197	17.879	8.6599	11.17	9.2833	5.6936	-0.4781	2.3914
19.233	17.771	7.9817	11.213	9.3344	5.3029	-0.66115	2.5073
13.728	13.242	6.9642	9.4288	6.5771	3.5552	-0.4926	1.9439
10.076	9.5231	4.4839	7.6466	5.4721	2.2728	-0.6277	0.87956
9.3224	7.919	4.6766	5.9147	4.0992	1.569	-0.77717	0.7625
8.7317	6.9815	4.7382	4.4943	3.0963	1.1962	-1	0.18175
8.1026	7.2169	4.4208	3.0154	2.7864	0.50777	-0.72043	0.0065769
6.8606	6.8685	3.4709	2.8608	2.2505	0.71285	-0.67397	0.22554
6.7673	6.0915	2.7686	2.3428	1.944	0.44751	-0.69626	0.2356
5.7897	5.0132	2.5755	1.4542	3.4245	0.13376	-0.58745	0.18199
4.5967	3.9318	2.3614	1.085	2.9076	0.045231	-0.50917	-0.26197
3.7069	4.1206	2.3676	0.89722	2.4383	0.026644	-0.34446	0.14915
2.8373	3.8016	0.95821	0.666	2.1721	0.2216	-0.34983	-0.2487
2.8751	2.8789	1.1118	0.52065	1.427	0.23417	-0.25291	-0.19948
2.2707	2.4124	1.1662	0.79409	2.416	0.11361	-0.15423	-1
1.9994	2.5664	0.28722	0.68219	1.683	-0.099423	-0.3935	-0.72972
2.0406	1.8859	-0.22799	0.48006	1.3883	-0.16352	-0.27513	-0.75272
2.6441	1.3222	-0.79825	0.20935	0.97736	-0.23549	-0.18147	-0.74029
2.2942	1.6395	-0.54139	0.012218	0.99799	-0.3967	-0.1638	-0.61447
1.4898	2.0519	-0.42985	-0.14319	0.86291	-0.015396	-0.29275	-0.43364
1.9046	1.6337	0.50919	0.4807	0.19233	0.2891	-0.13319	-0.80288
2.3408	1.091	-0.23939	0.045619	-0.3348	0.33878	-0.17592	-0.49325
2.3092	0.78564	-0.69101	-0.6941	-0.31493	-0.13118	-0.1288	-0.79367
1.6062	0.69018	0.022584	-0.68821	-0.66766	0.018909	-0.16607	-0.72726
0.6589	1.0637	-0.38503	-0.66351	-0.80139	0.427	-0.24339	-0.78475
0.2629	1.0466	-0.12572	-1	0.12112	0.1464	-0.22613	-0.40267
-0.12695	0.46197	-0.65109	-0.5908	-0.40981	-0.3988	-0.2346	-0.45029
-0.203	0.029595	-0.76867	-0.59371	-0.66777	-0.58178	-0.19946	-0.32769
-0.31094	0.093767	-0.35734	-0.61746	-0.044858	-0.4103	-0.10861	-0.2793
-0.30874	-0.036082	-0.33914	-0.77324	-0.74527	-0.44935	0.017402	-0.60178
0.25654	-0.25834	-0.42205	-0.35231	-0.78263	-0.51061	0.057829	-0.46525
0.062165	-0.16361	-0.75559	-0.067866	-0.64391	-0.20806	0.029072	-0.22917
0.49989	-0.41537	-0.91504	-0.39005	-0.53539	-0.20226	0.22355	0.059597
-0.3614	0.19057	-0.79848	-0.16952	-0.59077	-0.26239	0.037695	0.15887
-0.093885	0.011344	-0.61585	-0.0093914	-1	0.21915	-0.19945	0.17822
-0.025424	-0.097587	-0.49092	-0.43718	-0.66689	0.21323	-0.20183	0.12195
0.30614	-0.39046	-0.47785	-0.373	-0.38148	0.21373	-0.040165	0.0034141
0.068895	-0.27144	-0.45945	-0.20528	-0.38611	-0.072196	0.032635	0.048988
0.10194	-0.034991	-0.17886	-0.16772	-0.95014	-0.145	0.038167	0.00067543
-0.11041	-0.0868	0.3958	-0.36365	-0.04641	-0.29255	-0.019134	0.063748
0.15735	0.14042	0.2715	-0.38319	0.30917	-0.24003	0.043271	-0.092569
0.22899	0.1694	0.66177	-0.70457	0.059883	-0.26718	0.046869	0.10298
0.16254	-0.018904	0.0083119	-0.15271	0.28291	0.30765	0.045243	0.20268
0.30669	-0.069607	1.6287	-0.099133	0.00017864	0.42333	0.073934	-0.21532
-0.096562	0.23439	1.3527	0.37396	0.39692	0.25205	-0.045017	0.19841
0.023798	0.1462	0.29612	0.33165	0.08575	0.36881	-0.098656	-0.043215
-0.31287	-0.063441	0.63951	0.50736	0.63346	0.049664	0.12258	0.085958
-0.49725	-0.16446	0.38782	0.47267	0.30341	-0.09582	-0.14804	0.085841
-0.45041	-0.23494	-0.39872	0.2159	0.30243	0.047273	0.059046	0.12236
-0.21242	-0.05663	-0.36294	0.41671	0.83048	0.2455	-0.070614	0.31661
0.46163	-0.040384	-0.20551	0.79163	0.34605	-0.040544	0.20894	0.086802
0.36874	0.50766	0.0041924	0.69089	0.82889	-0.78613	-0.036241	-0.065292
