# Supplementary material for: An incentive circuit for memory dynamics in the mushroom body of Drosophila melanogaster
Source: eLife. 2022 Apr 1;11:e75611. doi: 10.7554/eLife.75611 (PMC8975552; doi:10.7554/eLife.75611)
Supplement: Figure 4—source data 1. [file elife-75611-fig4-data1.zip › realSCREEN_018.xlsx_finaldataM+S_bigROI_timepoint7.csv]

-0.18978	-1	-0.44042	0.46955	-0.70123	0.47239	1.2094	0.32877
-0.0022398	-0.079313	-0.94945	0.09394	0.026561	-0.044752	0.1973	0.32002
0.42763	0.63824	-0.78823	-0.32755	0.13692	-0.43319	-0.016648	-0.41556
0.3329	-0.52544	-0.53639	-0.70529	0.45727	-0.43629	0.0070311	-0.26915
-0.080001	-0.32777	-0.38484	-0.57078	0.48302	-0.30291	-0.30738	-0.3312
-0.027853	-0.071991	-0.062663	-0.36768	0.063282	-0.083493	-0.66525	-0.1232
-0.33884	-0.0067231	-0.43739	0.10313	0.14346	-0.34809	-0.69673	-0.44194
-0.4484	0.346	-0.50522	0.07351	0.43988	-0.31495	-0.65617	-0.58923
-0.095077	-0.013309	0.036038	0.30975	0.0068925	0.6722	-0.096003	0.046348
-0.55539	0.37404	0.36443	0.047616	0.28885	0.76027	-0.10772	0.29715
-0.21223	1.2007	-0.031622	-0.043046	0.018831	0.2529	-0.088943	0.77942
-0.072101	0.75076	0.041551	-0.69924	-0.019147	-0.27116	-0.15154	0.66248
-0.80632	0.34952	0.35649	-0.59644	0.071893	-0.26019	0.12017	0.1262
-0.32466	0.43518	0.41047	0.017004	-0.45582	0.14277	0.16511	0.37378
-0.042533	0.84959	0.3883	0.17132	0.60613	-0.15142	0.1875	-0.014482
0.66095	-0.013742	0.38188	-0.2878	-0.6149	0.11092	0.057693	-0.1362
1.1545	0.094715	0.46243	-0.41722	0.32451	0.040618	0.37503	-0.74101
1.2098	-0.18042	0.3294	0.66872	-1	-0.36317	-0.031193	-0.9579
0.92231	-0.48452	0.18429	0.60402	0.21085	0.035441	-0.39243	-0.63144
0.87924	-0.50562	0.41416	0.65549	0.21377	0.27471	-0.53159	-1
0.13152	-0.23669	0.3374	0.22118	0.18453	0.41899	-0.44558	0.13312
-0.65264	-0.17954	0.40224	0.31813	0.045526	0.11016	0.70284	0.72757
-0.87073	-0.59014	-0.062962	0.27273	-0.40072	-0.067941	0.44471	0.91049
-1	-0.82356	0.090128	-0.011041	-0.53035	-0.21381	0.72043	0.94596
1.2576	1.3405	0.38325	1.5033	0.27143	-0.090508	0.54942	0.49513
19.664	16.108	4.7143	6.3264	8.4844	5.4764	10.045	2.8259
24.259	19.583	6.2154	6.1608	10.05	7.4148	10.05	3.9325
25.099	20.512	6.3757	7.0807	12.489	8.591	8.1137	4.2032
25.347	21.786	6.3803	8.9899	9.5524	9.0665	7.1303	5.2291
24.437	21.473	6.4821	10.631	7.552	8.6043	6.5741	5.9395
23.469	21.35	6.1804	11.655	6.1443	8.4969	5.4485	5.8756
24.894	21.262	6.5287	13.058	6.9796	9.228	5.9307	5.4174
24.17	20.136	6.1816	13.684	5.823	8.2385	6.3188	5.9916
24.106	20.526	5.9764	13.146	5.3659	7.7106	5.9364	6.2251
24.762	20.55	6.1913	12.943	6.3733	6.9654	6.4888	6.0179
24.183	20.539	5.999	12.694	6.3556	7.6418	6.5542	6.7478
24.246	20.204	5.8907	11.524	6.7589	7.5739	5.7567	6.7414
24.165	19.772	5.9136	11.484	7.0747	6.8431	6.4017	7.6694
24.372	20.295	5.8645	11.276	9.026	6.4432	6.0747	7.3286
23.767	20.255	5.1226	10.701	8.0579	6.1027	4.664	7.6503
22.63	19.857	5.0531	10.799	7.3332	5.8453	6.028	8.1018
21.518	18.811	5.2244	10.202	7.79	6.7488	5.8901	8.2901
20.71	18.443	4.3816	10.321	7.921	6.8925	5.5371	8.1512
20.405	17.93	4.3128	9.4744	7.2823	6.6688	6.986	8.2401
20.044	19.153	4.1199	10.099	8.0337	6.8084	5.6157	7.5016
20.066	18.489	4.3878	10.348	7.3642	6.0002	4.2156	7.3141
20.455	17.724	4.0609	10.328	7.116	5.7884	5.4499	7.1112
20.757	17.681	3.8451	10.563	6.8856	5.3594	6.2767	7.5323
20.122	18.535	3.7663	10.077	6.4665	4.709	4.8791	7.1828
19.142	18.424	3.778	10.033	6.6754	4.8702	5.3606	8.2796
14.191	12.582	2.888	8.3168	3.2398	3.2735	5.7705	6.3323
10.434	8.0479	1.7578	7.1311	3.0671	2.2052	4.2427	3.8682
8.5095	6.518	1.6802	5.5027	2.8588	1.1459	4.6589	3.9929
7.1581	6.058	1.8158	4.7133	1.6477	0.67676	2.6821	3.3245
6.9919	6.1979	1.2761	3.9259	2.2893	0.18253	2.9744	2.5173
5.8413	6.3298	1.1424	3.3217	1.9524	-0.088991	2.6943	2.5444
5.5556	6.7863	1.2079	2.4839	1.9777	0.084618	1.7652	2.5741
5.0752	6.1283	0.31896	2.1613	1.4131	-0.35179	0.69284	2.1658
5.2479	5.3478	0.21864	2.4877	2.2093	-0.51977	0.71825	0.82908
4.4337	5.7418	0.14435	2.0508	1.9021	-0.84938	-0.45884	0.0043965
3.4304	5.5225	0.14804	1.1861	0.61906	-0.72645	-0.19509	0.01109
2.5547	4.4676	-0.080427	0.68449	0.80201	-0.71298	1.002	-0.41836
1.9493	3.6638	-0.23804	0.42295	0.47725	-0.95168	-0.53279	-0.41559
1.4119	3.2073	0.23281	0.46507	0.6669	-0.57395	-0.34785	-0.82076
1.1438	3.6894	-0.34926	0.15908	-0.33753	-0.89148	-0.91549	-0.64858
0.88853	3.7334	-0.091825	0.23734	-0.6971	-1	-0.89148	0.27481
0.79826	2.741	0.053572	0.68655	0.020521	-0.76135	-1	0.0072483
0.62508	1.9976	-0.12544	0.60738	1.2708	-0.70716	-0.46161	0.002037
0.025397	1.4388	0.1304	-0.32732	0.093758	-0.41801	-0.78818	0.96893
-0.46114	1.9661	0.34175	-0.63069	-0.1498	-0.6669	-0.78929	-0.25483
-0.31047	2.2788	-0.057637	-0.58173	-0.45699	-0.63996	-0.49186	0.065584
0.16001	1.2694	-0.34246	-0.50287	0.17454	-0.096477	1.0514	-0.3965
-0.15206	0.23326	-0.48092	-0.23037	0.38329	-0.45048	1.2153	-0.83538
-0.38282	0.021575	-0.49194	-0.59597	0.03067	-0.74738	0.3506	0.27845
-0.41484	0.694	-0.12266	-0.7441	-0.31831	-0.53735	0.14199	0.67932
-0.24707	0.063262	-0.099562	-0.65762	-0.21168	-0.58964	0.74615	-0.41798
-0.17987	-0.16534	-0.44799	-0.31549	-0.44789	-0.057894	0.88885	-0.7051
-0.2184	-0.20541	-0.60897	-0.81444	-0.14692	0.33507	-0.33253	-0.3643
-0.25038	-0.59242	-0.82488	-0.81044	0.26094	0.23772	-0.54614	-0.4424
-0.47426	-0.79718	-1	-0.76489	-0.045195	0.29247	-0.37809	-0.40724
0.047329	-0.44678	-0.63365	-0.93862	1.1592	-0.15408	-0.21721	0.23053
0.11637	-0.33076	-0.85237	-0.65612	0.64998	0.015458	-0.73901	-0.49353
0.17413	0.33933	-0.54323	-0.95795	0.2588	0.18822	-0.57795	0.12992
-0.080891	0.97773	-0.53487	-0.90206	1.0511	0.38582	-0.78336	-0.0074506
-0.032403	0.78838	-0.41335	-1	-0.011447	0.26676	1.1251	0.20141
0.11603	0.37096	-0.44641	-0.89186	0.72322	0.26477	0.38849	-0.35442
-0.61631	0.43086	-0.012651	-0.39538	0.27347	-0.21304	-0.28496	-0.46473
-0.12029	0.50803	-0.35697	-0.30036	-0.4552	-0.34724	-0.67393	-0.54575
-0.044863	0.24912	-0.23315	-0.4532	0.053144	-0.45102	-0.08925	-0.05425
0.0058173	0.1322	-0.39345	-0.46653	0.13661	-0.28671	0.67906	0.83884
-0.17379	-0.051044	-0.36266	-0.097309	-0.50326	-0.2333	1.1477	-0.00013747
0.092468	-0.37787	-0.088895	-0.017462	-0.28972	0.14061	0.48733	-0.6324
-0.036893	-0.11082	-0.03639	0.31303	-0.66721	0.081524	0.66213	-0.29274
-0.23331	-0.031623	0.40916	0.62338	0.076506	-0.0086751	-0.30121	-0.60991
-0.27585	-0.24393	0.59804	0.61942	-0.28691	-0.040783	-0.77612	-0.75407
0.24064	-0.013669	0.78044	0.72687	-0.0067874	0.083508	-0.71683	-0.51055
0.17004	0.054094	0.64438	1.2779	-0.56973	-0.13021	0.08202	-0.4017
0.13368	-0.53707	0.51641	1.4319	0.37636	0.017151	-0.10441	1.5939
0.61953	-0.17946	0.56482	0.88466	0.35096	-0.11365	-0.045037	1.1129
0.70552	0.096927	0.85897	1.1717	-0.12527	0.40124	-0.11714	1.2133
