# Supplementary material for: An incentive circuit for memory dynamics in the mushroom body of Drosophila melanogaster
Source: eLife. 2022 Apr 1;11:e75611. doi: 10.7554/eLife.75611 (PMC8975552; doi:10.7554/eLife.75611)
Supplement: Figure 4—source data 1. [file elife-75611-fig4-data1.zip › realSCREEN_018.xlsx_finaldataM+S_bigROI_timepoint8.csv]

-1	0.25243	0.26496	0.62301	-0.11111	0.27221	-0.40688	0.50527
-0.89153	0.47463	-0.2874	-0.34374	0.0097686	-0.070562	-0.7697	0.73575
-0.82981	0.39813	-0.68218	-0.49785	0.081978	-0.39243	-0.36728	0.41746
-0.74244	0.75461	-0.76914	-0.1011	-0.23325	-0.54539	-0.28074	0.020922
-0.66186	0.6807	-0.3633	-0.47148	-0.48772	-0.44459	-0.14958	-0.89332
-0.52786	-0.015162	-0.43628	-0.39012	-0.1256	-0.085921	-0.5037	-1
-0.43345	0.10454	-0.28481	-0.069829	-0.029758	-0.12863	0.14893	-0.67028
-0.30332	-0.2902	-0.28024	0.54558	0.030367	-0.080855	-0.042358	-0.41571
-0.21644	-0.076153	-0.043583	0.37587	0.19391	0.26376	-0.14775	-0.59036
-0.15491	-0.043774	-0.042451	-0.15413	0.18075	-0.081444	0.34085	-0.20315
-0.11185	-0.5972	-0.17883	0.29555	0.6132	-0.058183	0.12135	-0.14004
-0.03867	-0.24035	-0.094596	0.067096	0.65875	-0.11892	0.055039	-0.15772
0.059639	-0.17735	-0.18257	0.39168	0.24602	0.078822	-0.11153	-0.1933
0.19187	0.40369	0.14174	-0.091315	0.85424	-0.038821	0.059555	0.041075
0.25783	0.31706	-0.25001	-0.17348	0.076766	-0.027103	0.1287	-0.37845
0.38886	0.093677	-0.095211	-0.2859	0.34529	-0.24662	0.29301	-0.38492
0.42043	0.24361	-0.12273	-0.0038754	0.17618	0.30184	0.2346	0.17832
0.43792	-0.8578	-0.051014	0.25256	0.3153	0.25487	0.067905	0.27017
0.48948	-0.41001	0.37002	0.52769	-0.30574	0.12838	0.43948	-0.1874
0.58488	-0.0010482	0.38944	-0.18018	-0.12899	0.078708	-0.10634	0.39102
0.68448	0.35978	0.58663	-0.35091	-0.34649	0.1456	0.37331	1.103
0.741	0.11876	0.81237	0.25485	-0.65167	0.13969	0.10523	0.4941
0.79734	-0.71776	0.89795	-0.26734	-0.62563	0.22106	0.26124	0.60944
0.85842	-0.77483	0.70122	0.047359	-0.73656	0.43453	0.25665	0.44811
0.9932	2.482	1.321	0.31467	-1	0.91822	0.13166	0.50417
2.6638	16.509	4.308	3.4213	4.2745	4.3262	2.2589	2.4736
3.0792	18.653	5.0187	3.1066	6.7479	5.785	2.0125	2.4868
3.3034	19.006	5.0322	2.595	6.7471	5.4267	0.8038	2.5219
3.4252	19.881	4.9733	3.4539	5.7282	5.6314	0.93003	2.9195
3.5417	19.923	5.3316	3.9718	4.8432	5.8643	1.3019	3.6258
3.4844	18.975	5.0916	5.233	4.6113	5.5219	0.26712	3.8485
3.5245	18.962	4.7598	6.0003	4.2633	5.7567	0.27278	4.4558
3.4581	18.245	4.8239	5.6661	4.0306	5.4835	-0.21153	4.5781
3.6119	18.344	4.4167	6.1489	3.7116	5.3373	-0.60795	4.5311
3.7355	17.591	4.3808	6.3567	4.0818	5.1384	-0.21337	4.6184
3.7847	17.211	4.2279	6.5466	4.5287	4.7997	0.2033	4.4712
3.7742	17.176	3.6968	6.9738	5.8246	4.2948	-0.041795	4.4753
3.8291	17.461	3.6809	7.2007	4.6892	4.9032	-0.13888	4.4299
3.8601	17.282	3.4019	7.5884	5.2944	5.1621	-0.10333	4.4471
4.0808	17.02	3.5558	7.4054	5.8282	5.3281	-0.68659	4.45
4.102	16.159	3.6156	7.241	5.9681	4.7357	-0.12674	4.2048
4.1975	16.752	3.4047	7.1135	6.4495	4.9298	-0.41786	4.7429
4.2507	17.458	3.2931	7.146	5.986	4.4509	-0.59053	4.5302
4.292	17.029	3.4768	6.735	6.0205	4.5792	-0.74279	4.6291
4.2855	17.334	3.4858	6.4078	5.1169	5.1787	-0.73587	4.6377
4.3309	17.081	3.06	6.6739	4.9117	4.9981	-0.076175	4.3811
4.3648	17.571	3.2806	6.6081	5.5131	4.696	-0.72652	4.4704
4.4545	17.495	3.06	6.0196	5.1836	4.451	-1	4.403
4.5014	17.571	3.013	6.056	4.9802	4.1403	-0.77861	4.4825
4.4552	17.106	3.072	6.0577	3.9472	4.2936	-0.40231	4.4333
3.9804	12.524	2.3902	5.7986	2.5062	2.1204	1.0088	3.3432
3.6066	8.854	1.4005	4.8716	1.7342	0.72725	0.45209	2.6767
3.5033	6.8629	1.321	3.7606	0.97216	0.1599	0.58166	2.096
3.5314	6.2983	1.085	3.3406	0.29139	-0.12781	-0.072394	2.368
3.4911	5.6462	1.066	2.8035	0.5111	-0.23611	0.145	1.568
3.522	5.4159	0.92116	2.7754	0.98434	-0.26985	0.15465	1.5374
3.479	4.5294	0.68269	2.6782	0.53663	-0.46502	-0.069691	1.7986
3.482	4.6431	0.44822	2.6703	0.64305	-0.70807	0.17648	1.7872
3.4756	4.7879	0.25769	1.4217	0.52676	-0.43522	0.451	1.6479
3.4597	4.1017	-0.081368	0.26302	0.16309	-0.54945	-0.29385	1.1867
3.4318	4.0721	0.083252	0.55763	0.43367	-0.59073	-0.51207	1.244
3.4393	3.9498	-0.13726	0.27248	0.55896	-1	-0.64427	1.3737
3.4245	3.467	-0.26415	-0.2175	0.99773	-0.51375	0.30823	1.3185
3.4837	2.1699	-0.25593	-0.34547	0.97993	-0.34504	-0.46452	1.4358
3.5162	2.437	-0.44246	-0.18867	0.53587	-0.32672	-0.010472	0.91329
3.4545	2.5543	-0.61262	0.072452	1.1664	-0.3393	0.03647	1.2093
3.4943	1.6794	-0.36026	-0.10631	0.75086	-0.38709	0.19267	0.63622
3.4511	1.3467	-0.56149	-0.19426	1.042	-0.61279	0.16944	0.96288
3.4771	1.3718	-0.57615	-0.41558	0.80476	-0.38351	0.1558	0.53295
3.5821	1.567	-0.65033	-0.75506	1.1721	-0.58233	-0.058288	-0.11701
3.5269	1.3639	-0.91957	-1	0.93713	-0.65789	-0.15715	-0.30801
3.593	0.75288	-1	-0.37095	0.90286	-0.4574	-0.45642	-0.22256
3.6638	0.17942	-0.8802	-0.23759	0.74756	-0.57208	-0.49665	-0.016783
3.6995	0.61063	-0.82439	-0.34543	0.71578	-0.52171	-0.039773	-0.49206
3.7639	0.55231	-0.64281	-0.68714	0.44767	-0.37541	0.32475	-0.17117
3.7899	0.49525	-0.5031	-0.83364	0.40474	-0.32701	-0.098601	-0.15789
3.8465	1.3579	-0.69174	-0.50127	-0.25393	-0.53441	-0.39098	-0.26841
3.8035	1.2404	-0.48876	-0.67952	0.94723	-0.5385	-0.26861	-0.58166
3.8591	0.79322	-0.70463	-0.81667	-0.19144	-0.46277	-0.15456	-0.55309
3.9124	0.60564	-0.52082	-0.60269	0.43624	-0.52924	-0.21386	-0.66732
3.9857	0.52882	-0.10682	-0.1028	0.29692	-0.42535	-0.11977	-0.81309
4.0886	0.22119	-0.33977	0.40174	0.55027	-0.31008	-0.19843	-0.73836
4.0716	0.35773	-0.27704	-0.33186	0.26448	-0.24648	-0.20243	-0.77038
4.1009	-0.16766	-0.32039	-0.025872	0.22187	-0.12748	-0.1443	-0.014994
4.1256	-0.12906	-0.40359	0.42335	0.00091689	-0.072963	-0.39002	-0.29727
4.2061	-0.25747	-0.23612	0.022484	-0.4893	0.45841	-0.025955	-0.17105
4.2231	-0.1924	-0.13294	0.15352	-0.15449	0.094093	-0.17641	-0.30635
4.2601	-0.29892	0.074349	0.13909	-0.13605	0.0384	0.017924	-0.26819
4.2829	-0.68922	-0.10038	0.15275	-0.24229	0.20668	-0.23683	-0.27684
4.3049	-0.88398	-0.11742	0.095443	-0.13831	0.049392	0.055309	-0.39488
4.428	-0.58613	0.23698	0.2068	-0.34763	0.012973	0.56305	-0.3524
4.4115	-0.88444	0.14294	0.08319	-0.28535	-0.089011	-0.33809	0.11512
4.4746	-1	-0.22419	0.5179	-0.1911	0.059435	0.2204	0.042806
4.5571	-0.32416	0.33591	0.49639	-0.10606	0.34492	-0.15864	1.1074
4.6219	0.11451	0.25554	0.39301	-0.21016	0.21597	-0.35872	0.93157
4.6991	0.28885	0.25499	0.23983	-0.10473	-0.26768	0.17436	0.33474
4.7028	0.092944	0.13944	0.21153	-0.2617	0.1584	-0.037828	0.063409
4.7466	0.37378	0.23403	0.20133	-0.027032	0.14403	0.25936	0.17162
4.7258	0.2849	0.46745	-0.0714	0.55202	0.22643	0.25874	0.74545
4.8143	0.67418	0.40124	-0.66767	0.18174	0.12536	0.22639	0.55378
