# Supplementary material for: An incentive circuit for memory dynamics in the mushroom body of Drosophila melanogaster
Source: eLife. 2022 Apr 1;11:e75611. doi: 10.7554/eLife.75611 (PMC8975552; doi:10.7554/eLife.75611)
Supplement: Figure 4—source data 1. [file elife-75611-fig4-data1.zip › realSCREEN_018.xlsx_finaldataO_bigROI_timepoint1.csv]

0.31245	0	-0.51878	0.39035	0.51202	-0.93304	-0.46456	-0.89868
0.53059	0	-0.46464	0.21318	-0.32522	-0.9729	-0.51532	0.45307
0.21499	0	0.50056	0.037639	-0.40358	-0.32396	-0.66774	0.35596
0.17016	0	0.5149	0.09459	-0.44963	-0.39958	-0.57301	0.59672
0.050928	0	-0.17918	-0.18267	-0.54681	-0.19852	-0.62486	0.14944
-0.20335	0	-0.75536	-0.0072722	0.17903	-0.10074	-0.47052	0.28303
-0.42726	0	-0.662	-0.30702	0.13097	-0.35016	-0.089299	0.16403
-0.48462	0	-0.71929	-0.419	0.49714	-0.14908	0.14302	0.088057
-0.27431	0	0.25452	-0.4634	1.1264	0.50224	-0.054481	-0.66161
-0.14863	0	0.82457	0.029935	0.33906	0.8964	-0.27465	-0.93158
-0.39719	0	0.82438	0.1513	0.33126	0.64725	0.28183	-0.41564
-0.19851	0	0.79141	-0.1591	0.50442	1.3207	0.26493	0.25986
-0.01122	0	0.64451	0.011922	0.028993	0.96564	-0.071793	-0.64515
0.11973	0	0.41071	0.56298	-0.46675	0.71337	0.60497	0.086074
-0.25326	0	0.58821	0.39388	-0.46897	0.72873	1.2443	0.30299
-0.51119	0	0.60386	0.38953	-0.70067	0.68051	0.69525	0.04636
-0.59302	0	-0.30922	0.41737	-0.87717	0.20355	1.0764	0.62464
-0.55729	0	-0.87551	0.48111	-0.43834	-0.52632	0.29177	-0.41814
0.09487	0	-1	0.012177	0.2479	-0.40158	0.21116	-0.19939
0.30884	0	-0.66814	0.22158	-0.1436	-0.87058	0.33489	0.36002
0.56013	0	0.17242	-0.037817	0.30352	-0.36185	-0.19353	0.28653
1.0831	0	0.11651	-0.17154	-0.33248	-0.30626	-0.06592	0.50271
0.47847	0	-0.16238	-0.65973	0.65779	-0.2854	-0.34511	0.052075
0.13557	0	0.067939	-1	0.29476	-0.47839	-0.73767	-0.44137
0.13635	0	0.44092	-0.63546	0.20031	-0.27848	-0.44663	-0.39701
2.8899	0	5.051	0.9969	7.1906	2.3102	2.0904	1.1986
2.5735	0	5.643	0.8757	9.0991	1.9911	1.9108	0.052981
2.4287	0	5.6537	0.81512	10.145	1.6336	1.8935	-0.40116
2.3838	0	5.9334	0.99689	9.8269	1.5506	1.9002	-0.095468
2.2196	0	6.3679	1.1299	9.6126	1.5529	1.7257	0.30296
2.1027	0	6.4968	1.0968	9.5157	1.739	1.905	0.43194
1.9441	0	6.5697	1.1025	9.5127	1.5767	1.8777	0.40672
1.7619	0	6.3516	1.0441	9.2572	1.5859	1.4949	0.36576
2.117	0	6.5331	0.93381	8.1654	1.7241	1.1856	0.39545
2.5676	0	6.7767	0.92535	7.937	2.1597	1.0728	0.34329
2.6922	0	6.9955	0.99566	7.8948	2.0014	0.98217	0.67951
2.6966	0	7.439	1.0329	7.2337	1.8419	0.62902	0.84351
2.7781	0	7.5371	0.88432	6.6919	2.0877	0.32129	1.041
2.6415	0	7.6149	0.8962	7.0619	1.8736	0.39399	1.0467
2.4785	0	7.7744	0.94501	6.4561	2.019	0.36342	1.0855
2.4284	0	7.2372	1.0569	6.3946	1.5674	0.18157	1.2016
2.3952	0	7.9668	1.1429	6.0256	1.8429	0.013775	1.4655
2.4701	0	7.955	1.0885	6.5336	1.7292	-0.18593	1.2236
2.6008	0	8.5011	1.0264	5.9109	1.8957	-0.094797	1.2451
2.3472	0	8.3769	1.0476	5.7616	1.9502	-0.33606	1.3374
2.3665	0	7.5095	0.97434	5.8692	1.8971	-0.68364	1.4815
2.6305	0	7.5663	1.1083	6.0636	1.8748	-0.75049	1.3947
2.6396	0	7.2314	1.165	5.8381	2.0197	-0.82626	1.3027
2.4591	0	6.9493	1.2453	6.1992	2.3307	-1	1.2341
2.3785	0	6.3139	1.2266	6.3713	2.2278	-0.78464	1.2008
2.5615	0	6.5015	1.4155	6.0745	2.0755	-0.45006	1.4118
2.2473	0	5.1049	1.5049	6.8637	2.13	-0.1299	1.1778
2.0792	0	4.6853	1.58	6.7797	2.3008	0.52003	1.364
2.1793	0	5.5155	1.6298	6.1341	2.2724	1.063	1.5185
2.2382	0	5.7142	1.5102	5.4161	2.3359	1.2901	1.5824
1.8966	0	5.8302	1.5574	4.6087	2.6061	1.2102	1.3585
1.7057	0	4.6096	1.5984	3.8828	2.2614	0.94851	1.5327
1.1946	0	3.9411	1.5281	4.2412	2.072	0.78648	1.6453
1.0594	0	3.6797	1.4855	3.1932	1.8823	0.51735	1.2771
0.52619	0	3.2192	1.4162	2.6571	0.82933	0.57418	0.96053
0.26396	0	3.5344	1.5035	3.2659	0.47713	0.53687	0.79716
0.090853	0	3.4759	1.5825	2.3018	0.67827	0.37198	0.64245
-0.05851	0	3.0477	1.6133	2.0875	0.61	0.27776	0.28952
-0.31297	0	2.8967	1.5152	1.7997	0.12077	0.16404	-0.1299
-0.23946	0	2.4316	1.4124	1.0986	0.099786	-0.062246	0.17658
-0.39644	0	2.6246	1.3839	0.87339	0.35928	-0.053821	-0.074464
-0.82433	0	3.0123	1.2812	1.4682	0.41483	0.24316	-0.46742
-1	0	2.8216	1.1819	1.92	0.98411	0.016971	-0.51884
-0.82218	0	2.3877	0.96598	0.98123	0.31494	0.18876	-0.6838
-0.47939	0	2.3248	0.63485	-0.070822	-0.18962	0.086352	-0.66892
-0.20296	0	1.8053	0.38511	0.29978	-0.72962	0.043647	-1
-0.32685	0	1.6945	0.36071	0.50376	-0.96122	-0.02019	-0.86607
-0.36852	0	0.98737	0.41671	0.33009	-0.53158	0.26062	-0.37935
-0.49626	0	-0.1012	0.25405	0.29211	0.0081724	0.26888	-0.1531
-0.4748	0	0.59372	0.15578	0.36729	0.45097	0.0090537	-0.035743
-0.37015	0	0.69351	0.11979	0.70851	0.13726	0.51764	-0.17033
-0.074606	0	0.6792	0.23999	0.56602	0.22245	0.50619	-0.066618
0.015523	0	0.14881	0.14699	0.89462	-0.09246	0.0024725	0.25894
0.01941	0	0.3362	0.32676	0.02944	-0.053568	0.062244	0.076591
0.2008	0	-0.20894	0.26562	-0.49759	0.14167	0.28584	-0.084745
0.18447	0	-0.28076	0.27305	-0.40499	0.082609	0.32057	0.41655
-0.012055	0	-0.78805	0.36753	-0.15256	0.32556	-0.049207	0.080155
0.029718	0	-0.30151	0.11454	-0.79758	0.47542	-0.4144	-0.13786
0.2036	0	-0.33224	0.037691	-1	0.068738	-0.64119	0.06165
-0.013498	0	-0.47378	0.091245	-0.68503	-0.49217	-0.24647	-0.27103
-0.019519	0	-0.3463	-0.35661	-0.50253	-0.46841	-0.13734	-0.45984
-0.14987	0	-0.14279	-0.44344	-0.42549	-0.69358	-0.43928	-0.39341
-0.15501	0	0.055186	-0.11234	-0.14354	-1	-0.54317	0.0076054
-0.093027	0	-0.014536	0.032665	0.33265	-0.96642	-0.04781	-0.32428
0.028236	0	0.064779	0.14349	0.20847	0.017245	-0.43324	-0.19336
0.063196	0	-0.2583	-0.14553	0.47487	0.081194	-0.58551	0.093289
-0.043956	0	-0.12469	-0.15181	0.74567	0.2813	-0.60688	-0.19586
-0.090765	0	0.33205	-0.11918	0.67775	0.10787	-0.76176	-0.046955
-0.060645	0	0.22204	-0.17229	0.11005	-0.099491	-0.72868	0.20154
-0.06935	0	0.0159	-0.25746	0.24842	-0.060079	0.053504	0.40934
-0.032668	0	-0.27936	-0.24282	-0.076596	-0.39193	0.19664	0.54847
-0.0031618	0	0.25774	-0.011011	0.084501	0.18067	0.51835	0.217
0.059571	0	-0.0095689	0.12791	-0.34672	0.25384	0.81089	-0.028169
0.20095	0	-0.039343	0.14684	-0.45972	0.49502	0.63822	0.036109
0.084735	0	0.47027	0.20832	0.19428	0.73621	0.82707	-0.24688
