# Supplementary material for: An incentive circuit for memory dynamics in the mushroom body of Drosophila melanogaster
Source: eLife. 2022 Apr 1;11:e75611. doi: 10.7554/eLife.75611 (PMC8975552; doi:10.7554/eLife.75611)
Supplement: Figure 4—source data 1. [file elife-75611-fig4-data1.zip › realSCREEN_018.xlsx_finaldataO_bigROI_timepoint2.csv]

0.77239	-0.8037	-0.97982	0.43223	-0.68309	0.85333	-1	-0.60637
-0.21301	-0.36074	-0.8178	0.20928	-0.62729	1.2593	-0.55873	0.21899
-0.9884	0.058255	-0.55003	0.13152	-0.68476	0.68308	-0.68085	0.61534
-1	0.38199	-0.037083	0.29492	-0.50267	0.013992	-0.61992	0.24655
-0.72991	0.2117	-0.401	0.23101	-0.79992	-0.7166	-0.54054	0.13753
0.65154	0.74067	-0.30289	0.059627	-0.81222	-0.6927	-0.44331	-0.80772
0.91427	-0.21115	-0.47351	0.091354	-0.45356	-0.87177	-0.44562	-0.16024
0.16977	-0.24312	0.17291	0.086397	-0.29275	-1	-0.20523	0.26129
0.031938	-0.17762	0.30033	0.092509	-0.50044	-0.89476	0.19406	0.33494
1.2969	0.47325	0.25561	0.067793	0.27825	-0.73025	0.52473	-0.47881
1.526	0.18723	0.41036	0.2332	0.19	-0.15082	0.92665	-0.025846
0.44571	0.77178	0.5685	0.45368	0.052348	-0.34081	0.97223	0.54316
0.3677	-0.029657	0.44699	0.17653	0.19044	0.049662	0.90164	-0.19197
0.055413	-0.11964	0.58497	0.0058458	0.54807	0.064075	0.47814	-0.12326
-0.54209	0.85138	-0.19203	-0.18305	0.50277	0.30187	0.54195	-0.352
-0.15549	0.54104	1.0097	0.1117	0.54658	0.52187	0.31834	-0.73196
0.011218	-0.62273	0.97395	0.34222	0.88867	0.68336	0.36753	-0.37565
-0.30831	-0.31618	0.14503	-0.057461	0.68034	0.29384	0.15891	-0.15898
-0.42603	0.18371	-0.15685	-0.32931	0.82838	0.2659	-0.08675	-0.2738
-0.28638	0.097347	-0.21894	-0.48137	0.26502	-0.034331	-0.46278	-0.38479
-0.64233	0.27019	-0.35081	-0.79331	0.28262	-0.20963	-0.24496	0.4709
0.19305	-0.39788	-0.22775	-0.47965	-0.24414	0.095012	-0.069635	0.21813
-0.42121	-0.92496	-0.016237	-0.28193	0.085506	0.55597	0.02373	0.97239
-0.72285	-0.56118	-0.14361	-0.41372	0.26183	0.00043223	-0.049573	0.65217
2.8629	1.8361	1.5225	-0.48878	0.44296	-0.080728	0.23794	-0.2224
20.548	14.356	6.8292	1.8571	3.847	1.7859	2.5245	1.3832
21.284	14.82	7.232	1.9836	5.0052	1.5241	2.6585	0.2225
21.732	15.094	8.3362	2.3071	4.7157	1.4127	2.7369	0.25968
21.654	16.217	8.5855	2.4263	5.1242	1.6804	2.8294	1.2272
20.607	16.13	8.2623	2.4683	4.9976	1.702	2.8673	1.6412
20.419	15.634	8.5845	2.477	5.0461	1.8696	2.7764	1.7921
19.643	14.917	8.3995	2.6591	5.0125	1.9049	2.7912	2.2413
18.976	13.644	8.1382	2.6216	5.1856	1.901	2.6221	2.345
18.523	13.615	7.8256	2.4563	4.853	1.8458	2.468	2.7074
18.77	13.928	7.5319	2.3851	4.8191	2.0374	2.3311	3.2534
18.151	14.609	7.9322	2.2925	4.7785	2.0738	2.2446	3.8237
18.178	14.576	7.724	2.0919	4.6395	2.0128	2.0409	3.6736
18.11	14.854	7.149	2.0835	4.2722	2.0039	2.0325	3.5688
17.337	13.873	6.7096	2.0213	4.2497	2.1911	1.7774	3.803
17.489	13.255	6.4444	1.8904	4.2179	2.7937	1.6601	4.0571
16.681	13.129	5.7181	1.7221	3.8315	2.6652	1.726	4.1875
17.05	12.896	5.6674	1.6247	3.925	2.65	1.709	4.0264
18.226	12.861	5.6579	1.6477	3.679	2.4929	1.6703	4.0255
17.416	12.666	5.6204	1.5927	3.4482	2.0026	1.6632	4.1537
17.191	13.679	5.2578	1.4582	3.3704	1.8371	1.5877	4.3083
15.918	13.167	5.3708	1.3046	3.3039	1.7449	1.6341	4.1058
16.566	13.654	5.0852	1.2724	3.1174	1.7843	1.7379	3.7952
17.958	13.684	5.0841	1.3032	2.7216	1.4861	1.7794	3.4211
17.176	13.551	4.954	1.2684	2.3748	1.4989	1.6938	3.6007
16.252	13.491	4.8463	1.0508	2.0837	1.3396	1.5696	3.656
17.126	11.482	5.5613	1.3726	2.1499	1.8194	2.2234	4.2777
15.703	7.3402	3.4066	1.4276	2.1884	1.965	2.5091	4.376
14.879	4.7075	2.8491	1.5082	2.332	2.147	2.4501	4.7628
15.399	4.1735	3.6258	1.4733	2.0871	1.7868	2.5547	4.9814
14.279	3.2417	3.6	1.3112	2.0403	2.1694	2.4808	5.3041
12.744	3.0812	3.5997	1.4361	1.6596	2.0713	2.4725	4.6095
10.124	2.3575	3.3997	1.3713	1.2518	1.5487	2.2713	4.6409
6.9221	1.0194	3.4036	1.2593	1.2895	1.1208	1.9513	4.2834
4.3341	0.41366	3.0616	1.1728	1.1027	0.25135	1.9195	4.3974
6.7467	0.61516	2.5326	1.1854	0.91977	0.008362	1.7048	3.8442
5.257	0.6515	2.1519	1.0483	0.62006	0.55968	1.6279	3.7168
3.6928	-0.10618	2.9202	1.089	0.8467	0.85541	1.5409	3.6572
3.6946	-0.97767	2.1147	1.0923	0.73616	0.62789	1.4622	3.466
3.1309	-0.7925	1.3692	0.99452	0.5816	0.27257	1.2511	3.3256
1.6443	-0.87397	1.1892	0.9822	0.56278	-0.20846	1.2092	2.9257
1.1511	-0.98705	0.38622	1.176	0.20669	0.22392	1.035	2.5236
0.8225	-0.30643	0.44259	1.0231	0.24928	0.28331	0.95757	2.0582
0.61721	0.036142	0.41127	0.97555	-0.1176	0.4015	0.68643	1.5282
0.41913	-0.11825	-0.039839	0.93824	0.17615	-0.36125	0.62035	1.4567
-0.53462	0.38369	-0.38577	0.92574	-0.17052	-0.53767	0.58577	1.0993
-0.21062	0.46926	-0.26335	0.94683	-0.50637	-0.29029	0.7166	1.0421
0.1081	-0.14245	-0.52626	0.67592	-0.28712	-0.2782	0.45656	0.86196
0.16853	-0.66766	-0.60452	0.58224	0.06194	-0.11689	0.4509	0.34514
0.09787	-0.35083	-0.64443	0.68293	0.11922	-0.078268	0.13545	0.21812
-0.11976	-0.39719	-0.84139	0.81697	0.24922	-0.3655	0.14638	-0.1809
-0.87958	-0.52972	-0.73769	0.72506	-0.039138	-0.34441	0.053014	-0.38146
-0.94791	-0.084675	-1	0.72452	-0.17265	-0.21205	0.030785	-0.64626
-0.44338	-0.29334	-0.57924	0.82088	-0.45971	-0.06892	0.0090754	-0.94925
0.044933	-0.36146	-0.41087	0.88212	-0.40972	0.36834	-0.19203	-1
-0.14917	-0.22311	-0.65148	0.46327	-0.51638	0.0052894	-0.34675	-0.65194
-0.087869	0.035852	-0.26655	0.13865	-0.73671	-0.18505	-0.25764	-0.27255
0.20227	0.40779	0.48665	-0.12311	-1	-0.0071599	-0.2526	-0.2522
-0.10274	0.077328	0.10592	0.1265	-0.82565	0.115	-0.35148	0.081376
0.030135	0.67832	-0.053026	-0.15223	-0.41042	-0.066376	-0.30929	0.60461
-0.16231	0.9885	0.63777	-0.45579	-0.34547	0.24216	-0.43512	0.25125
0.13679	0.81023	0.50234	-0.36131	-0.27465	0.51533	-0.45058	0.56031
0.23153	0.68395	0.091388	-0.46509	-0.17267	0.44684	-0.32653	0.53247
-0.1366	1.5957	0.30293	-0.59518	-0.18467	0.44027	-0.27124	0.53221
0.53124	1.1731	0.41914	-0.65036	-0.64963	-0.12931	-0.35204	0.33174
-0.81581	0.069508	0.39866	-1	-0.46264	-0.28244	-0.33815	0.15876
-0.85214	-0.16902	0.13744	-0.5327	0.073547	0.10836	-0.03068	0.37899
-0.86109	-0.42461	0.061421	-0.46134	0.36193	-0.24876	0.13926	-0.19509
-0.34761	-0.49619	0.3166	-0.33972	0.177	-0.29069	0.39378	0.31797
0.50504	-0.76642	0.21474	0.15041	-0.039588	-0.4807	0.43308	0.24237
0.54091	-1	0.0848	0.30621	0.082087	-0.1051	0.36519	0.044525
0.66765	-0.60374	-0.10361	0.48324	0.40466	0.29697	0.12231	0.13095
0.85179	-0.76888	-0.078543	0.46504	0.84079	0.2284	0.19242	-0.29024
0.43525	-0.34879	-0.20708	0.28608	0.6898	0.11258	0.21313	-0.11001
0.65535	0.27112	-0.34644	0.42738	0.31214	-0.01077	0.23584	-0.41039
0.29828	0.31599	-0.25975	0.19997	0.24355	-0.18638	0.021138	-0.098875
