# Supplementary material for: An incentive circuit for memory dynamics in the mushroom body of Drosophila melanogaster
Source: eLife. 2022 Apr 1;11:e75611. doi: 10.7554/eLife.75611 (PMC8975552; doi:10.7554/eLife.75611)
Supplement: Figure 4—source data 1. [file elife-75611-fig4-data1.zip › realSCREEN_018.xlsx_finaldataO_bigROI_timepoint3.csv]

-0.12781	-1	0.30486	0.50567	0.26946	0.22912	-1	0.06116
-0.0095173	-0.14562	-0.14424	0.49771	-0.070799	0.84315	-0.80012	0.041814
0.26454	0.12339	-0.27435	0.17039	-0.15619	0.11137	-0.69671	0.010976
0.24558	-0.095691	-0.54697	0.064229	-0.25163	-0.57466	-0.59633	-0.024103
0.22685	-0.14427	-0.26422	0.10298	-0.081406	-1	0.007626	-0.12679
0.5949	-0.16502	-0.21326	0.47052	-0.12165	-0.77466	0.30421	-0.08617
0.44748	-0.18492	0.28482	0.39386	-0.34589	-0.062507	0.0018773	-0.032067
-0.0058452	0.042718	0.098286	0.40113	-0.12404	0.74806	-0.28063	0.0090251
-0.48302	0.12291	-0.31626	0.2254	-0.26	0.53169	-0.418	-0.020129
-0.86829	-0.12151	0.44234	0.14263	0.01028	0.55798	-0.39203	-0.024702
-0.47698	0.018274	0.85372	0.26443	0.15709	0.10663	-0.018644	-0.023108
-0.68993	0.048575	0.44336	0.29979	0.69123	-0.1912	0.097517	-0.0087095
-1	0.41722	0.62024	0.43466	0.33346	0.099593	0.36024	0.082838
-0.8037	0.16424	0.66565	0.40415	0.3962	-0.2401	0.85559	0.17327
-0.56935	0.12893	0.49294	0.40382	0.17581	-0.27044	1.1984	0.0081532
-0.41114	0.21418	0.40947	0.25684	0.099947	-0.3926	0.74907	0.073816
-0.31384	0.38838	-0.33101	0.02496	0.054557	-0.27691	0.24158	0.068608
-0.23418	0.2654	-0.62872	-0.40465	-0.13153	0.10352	0.2394	0.0023245
-0.11836	0.073884	-0.58609	-0.41234	-0.31907	-0.24872	0.17137	0.01255
1.1469	0.032569	-0.29553	-0.8243	-0.10788	-0.3513	-0.12046	0.02916
1.1938	-0.046032	-0.71787	-1	0.11403	-0.35083	-0.06199	-0.078574
0.92487	-0.099928	0.1914	-0.81007	-0.057961	0.15836	-0.016412	-0.049863
0.5248	0.036011	0.22305	-0.68325	-0.25729	0.55812	0.10592	-0.086241
0.54223	-0.073687	-0.71161	-0.92857	-0.016744	0.68635	0.068567	-0.013235
0.56189	0.2419	0.97127	-0.73323	0.0045999	0.52849	0.11333	-0.041901
3.9119	3.8235	10.432	1.1188	2.1171	1.058	1.5006	-0.3756
4.5273	4.9664	11.738	1.2334	2.8842	1.3673	1.6144	-1
4.3185	5.1724	13.723	1.7734	3.2231	1.84	1.6479	-0.90523
4.0325	5.338	14.706	2.2396	3.4374	2.2937	1.8351	-0.63688
3.8932	5.3122	14.874	2.4347	3.2982	2.3548	1.8465	-0.24816
3.7837	5.1567	14.54	2.7164	3.1496	2.3397	1.8174	-0.020034
3.9414	4.9718	14.43	2.6485	3.4012	2.6658	1.7591	0.052565
3.7239	4.8384	14.061	2.835	2.9216	2.682	1.4995	0.13727
3.5709	4.8018	14.603	2.8465	2.8178	3.1998	1.3736	0.26104
3.4616	4.727	13.867	3.0723	2.9504	2.9999	1.4256	0.22121
3.3674	4.5529	13.671	3.0872	2.4787	3.1619	1.3847	0.28673
3.3206	4.789	13.083	3.2266	2.5636	2.7524	1.3208	0.27274
3.2682	4.6023	12.967	3.1454	2.6116	2.688	1.1497	0.32235
3.2363	4.5852	12.81	3.0141	2.8452	2.9157	0.97796	0.34789
3.3499	4.7495	11.57	2.7305	2.6503	2.9873	0.71968	0.32737
3.6331	5.0396	12.113	2.7167	2.5476	3.0025	0.9042	0.36177
3.558	5.1726	11.991	2.693	2.009	3.4126	0.78727	0.30566
3.3858	5.1439	10.95	2.8374	1.695	3.5862	0.74989	0.36784
3.3404	4.8806	10.224	2.5974	1.8429	3.2801	0.67349	0.35641
3.2904	4.7111	10.313	2.4668	1.7002	3.2763	0.71763	0.39768
2.988	4.576	9.8205	2.4712	1.506	3.066	0.58962	0.43529
3.1062	4.1372	10.908	2.5264	1.4101	2.6017	0.51505	0.47384
3.0095	3.9793	11.291	2.1998	1.4444	2.4898	0.53733	0.38451
3.0862	3.7714	10.985	1.9984	1.5065	2.583	0.45938	0.41006
2.9872	4.0463	9.9553	1.9863	1.4929	2.4363	0.45491	0.48598
3.8173	4.0728	8.3357	2.2663	1.2571	3.0264	1.4378	0.86398
3.8308	3.0023	6.8981	2.2106	1.3163	2.8121	2.3462	0.80823
3.9155	2.4426	5.7436	2.2803	1.2858	2.654	2.6831	0.92468
3.9232	1.9643	6.7906	2.3245	1.3112	2.456	2.728	1.0184
3.5852	1.9181	6.8419	2.489	1.1192	2.2053	2.5944	1.1536
3.0406	1.9975	4.7225	2.4186	1.1796	1.758	2.637	1.1531
2.2898	1.4063	4.32	2.2361	0.90066	1.5912	2.3674	0.98997
1.7809	1.0642	3.7413	1.9353	0.62247	1.362	2.3946	0.91386
1.3046	1.0677	2.6714	2.0545	0.56253	0.65275	2.2674	0.85351
1.067	0.94623	1.8602	1.9221	0.36427	0.24484	2.096	0.73661
0.67408	0.83218	1.295	1.8859	0.47855	0.10609	1.9133	0.60257
0.26245	0.72468	0.57323	1.8153	0.15964	0.29308	1.765	0.59768
-0.10338	0.47711	0.90061	1.7646	0.11585	0.17706	1.4751	0.57489
-0.40354	0.49657	0.84399	1.5522	0.018837	-0.051105	1.2943	0.60982
-0.4057	0.42497	1.7196	1.5453	-0.13332	-0.09882	1.0075	0.50793
-0.43186	0.3757	1.1384	1.2964	-0.37204	-0.03518	0.73378	0.30428
-0.72152	0.32191	1.2427	1.2114	-0.31864	-0.14513	0.57768	0.1829
-0.76674	-0.094479	0.73699	1.006	-0.076866	0.33145	0.43038	0.070124
-0.65744	-0.12468	0.92788	0.59728	-0.1157	0.09418	0.53928	0.040874
-0.47527	0.092722	0.54533	0.26578	-0.27111	-0.14841	0.34101	0.036627
-0.41106	0.18416	0.82146	0.32504	-0.04157	-0.1364	0.36545	0.095818
-0.33144	-0.20159	0.30636	0.51148	0.1853	0.066344	0.22251	0.086029
-0.23657	-0.2406	0.32052	0.098433	0.34879	0.56287	0.30231	-0.098828
-0.095991	-0.095375	-0.28679	0.2793	0.22778	0.38917	0.25372	0.10484
-0.18151	-0.29503	-0.35726	0.44209	0.20058	0.28485	0.037816	0.1232
-0.38533	-0.30372	-0.85472	0.53419	0.1914	-0.028855	-0.26519	-0.10335
-0.51503	-0.30541	-1	0.35329	0.17938	-0.081078	-0.22384	0.05295
-0.22945	-0.13683	-0.77795	0.74797	0.57653	-0.37472	-0.18526	0.01493
-0.14898	-0.038734	-0.9849	0.80168	0.53329	-0.38483	-0.17182	0.042479
-0.29138	0.0052962	-0.45589	0.63817	0.33816	-0.527	-0.32457	-0.019266
-0.20231	0.0074579	-0.64379	0.71457	0.27522	-0.74597	-0.19515	-0.056222
-0.27375	0.023015	-0.91856	0.73338	0.061521	-0.36981	-0.22932	-0.10687
-0.214	-0.03385	-0.57528	0.25867	-0.069813	-0.22711	-0.33866	-0.063192
-0.10157	0.046319	-0.79286	0.37072	-0.31895	-0.53481	-0.23418	0.028132
-0.12465	0.11856	0.62347	0.16346	-0.48776	-0.067784	-0.19441	0.028838
-0.25863	0.076059	0.48804	-0.65758	-0.21862	1.0915	-0.45603	0.078235
-0.281	0.086347	-0.085014	-0.44816	-0.3012	1.322	-0.2455	-0.061406
-0.21096	0.031497	0.23499	-0.79528	-0.565	1.3835	-0.30831	-0.03019
-0.34443	0.018708	0.13944	-0.62787	-0.58435	0.63862	-0.067415	0.0041522
-0.083254	0.072466	0.32444	-0.72724	-1	-0.17881	-0.03866	0.092335
0.046997	0.098306	1.2624	-0.43679	-0.5426	-0.35144	-0.14564	-0.095535
0.12118	0.04649	0.34903	-0.54396	-0.029778	-0.70117	-0.26232	-0.087934
0.29663	0.0059101	0.49542	-0.25683	-0.04549	-0.94061	-0.14172	-0.14294
0.055348	-0.097114	0.33859	-0.12703	0.33146	-0.4297	0.033646	-0.038089
0.18066	0.0013675	0.11498	-0.24902	0.21615	0.26674	0.14019	-0.016256
0.30201	-0.10005	-0.32902	-0.086015	0.20713	0.61041	0.44216	0.052491
0.43541	-0.037839	0.17053	0.37725	0.41222	0.65602	0.34637	0.011671
0.23916	-0.04422	-0.25686	0.51873	0.26488	0.48046	0.34503	0.052266
0.20631	-0.019201	0.35961	0.64408	0.34617	-0.20059	0.27798	0.10407
0.21146	-0.03806	1.1441	0.37744	0.17414	-0.78614	0.31164	0.097035
