# Supplementary material for: An incentive circuit for memory dynamics in the mushroom body of Drosophila melanogaster
Source: eLife. 2022 Apr 1;11:e75611. doi: 10.7554/eLife.75611 (PMC8975552; doi:10.7554/eLife.75611)
Supplement: Figure 4—source data 1. [file elife-75611-fig4-data1.zip › realSCREEN_018.xlsx_finaldataO_bigROI_timepoint4.csv]

-0.84492	-0.1278	0.14688	-0.71681	0.094973	0.52781	-1	-0.061266
-0.13879	-0.11891	0.081051	-0.57385	0.12774	0.68917	-0.50184	0.011487
0.46404	-0.25698	-0.073108	-0.20635	-0.051772	0.16397	-0.58489	-0.027106
0.96828	0.27578	-0.18346	-0.329	-0.29887	-0.37726	-0.41027	-0.041429
0.53293	0.49023	-0.28479	-0.29876	-0.29537	-0.34696	-0.61676	-0.19344
0.3197	-0.017449	0.19109	-0.15469	-0.52089	-0.41853	-0.32032	-0.18977
0.18414	-0.091978	0.37662	-0.2152	-0.2117	-0.65004	-0.40764	-0.045148
-0.42264	-0.28045	0.21326	-0.1013	-0.64944	-0.72824	-0.49697	0.11005
-0.85082	-0.41794	-0.026014	0.28356	-0.62218	-0.73887	-0.38628	0.070213
-0.6789	-0.3602	-0.11719	0.099322	-0.35767	-0.63419	0.20081	0.18646
-0.92345	-0.11533	0.083449	0.37054	0.073679	-0.33206	0.82877	0.096548
-0.30481	-0.47404	0.67395	0.46076	0.017143	0.13503	0.51547	0.034984
-0.38334	-0.38567	0.3587	0.89611	-0.24673	0.76702	0.66501	0.071553
0.5552	-0.84662	0.22932	0.87386	0.08414	0.46848	0.50533	0.18114
0.77507	-1	0.38289	0.82936	-0.011986	0.84936	0.72842	0.3376
-0.12151	-0.51011	0.39547	0.74982	0.24231	0.62721	0.23878	0.065854
-1	0.93157	0.1524	0.72871	0.21802	0.46748	0.82363	-0.19608
-0.31505	1.9045	-0.17797	0.26206	-0.3725	0.69569	1.0449	-0.33319
-0.45	1.4595	-0.14238	0.34823	0.0075591	-0.0059001	0.65296	-0.14562
-0.68255	1.0743	-0.28007	0.022517	0.68235	-0.20909	0.080898	0.011475
0.24581	0.58993	-0.15952	-0.66758	0.68721	-0.32644	-0.34278	0.076793
0.83412	-0.15009	-0.13255	-0.83543	0.30959	-0.01879	-0.32614	0.069126
1.2003	-0.81903	-0.70803	-0.87868	0.73715	-0.3786	-0.36347	-0.0071186
1.0372	-0.75327	-1	-0.9472	0.35724	-0.22627	-0.52764	-0.083108
1.5474	0.28232	-0.24325	-1	0.55128	0.55336	0.26949	-0.11569
7.2346	7.9796	4.6793	0.53677	4.4272	0.45511	2.824	-0.54742
8.3895	9.6944	5.115	1.2999	5.8571	-0.10448	2.7471	-1
9.9993	10.57	5.8153	2.0773	6.4543	0.57466	2.5293	-0.77244
11.651	10.746	6.0503	2.6789	6.7766	0.71685	2.1522	-0.10095
12.387	10.626	6.1316	3.3532	6.2819	1.0846	1.8656	0.15146
12.82	10.17	6.4509	3.608	5.9874	0.901	1.9282	0.3714
13.251	9.6422	6.7439	3.9615	5.7026	0.80297	1.3761	0.63651
14.185	9.0704	6.5534	4.0418	5.4077	0.84292	1.4245	0.60155
14.2	8.7934	6.1117	3.8613	5.204	0.97589	1.5209	0.77191
13.719	8.8562	6.0956	3.6418	5.0929	1.4004	1.5163	0.78807
13.384	8.6384	5.9703	3.3424	4.7157	1.4646	1.2651	0.8442
13.695	8.9899	5.8192	3.0661	4.1832	1.1444	1.0488	0.79529
14.091	8.9079	5.4834	3.1055	3.9798	0.77344	0.55473	0.81085
14.284	8.5208	5.9775	3.31	3.8519	1.0789	0.11264	0.64622
13.971	8.9121	5.3222	3.3177	3.7548	1.1369	0.095901	0.45322
13.801	8.7258	5.1985	3.2239	3.3049	1.0005	-0.15658	0.47146
13.466	8.9024	4.9534	2.9233	3.3747	1.0712	0.06155	0.61835
12.952	9.5863	5.285	2.431	2.8981	0.94063	0.017262	0.36838
12.346	9.2344	5.4446	2.3869	2.528	0.89396	0.13712	0.32037
11.653	9.7488	5.0898	2.3895	2.495	0.66714	0.36333	0.19007
11.312	9.6567	5.1041	2.2163	2.0474	0.64819	0.77541	0.27201
10.666	10.011	5.1633	2.0206	1.7477	0.6214	0.65068	0.30237
11.024	10.074	5.0025	1.9219	1.543	1.1938	0.42046	0.28949
10.904	9.217	5.2723	1.7364	2.0049	1.2914	0.040755	0.28122
10.246	8.6322	5.2546	1.6368	1.6698	1.436	0.0097978	0.36808
11.166	6.7326	4.9961	2.2027	1.8329	1.8196	2.4812	0.81481
10.172	4.2877	3.1514	2.4585	2.1567	1.6569	4.4076	0.99988
8.5637	2.7489	2.3343	2.5506	1.6196	0.96109	4.4967	0.99288
8.1967	2.4984	3.1211	2.606	1.659	0.48686	4.135	0.89769
7.5085	1.8964	2.6277	2.5765	1.9941	-0.2233	4.129	0.80756
6.0795	1.5068	2.2036	2.3432	1.5212	-0.345	3.7225	0.86401
4.7754	1.4411	1.5418	2.17	0.73883	-0.48375	3.3607	0.704
3.3154	1.3845	1.4314	2.0299	0.60334	-0.73126	3.1912	0.70174
2.5821	0.8093	1.0992	2.0603	0.38529	-0.63376	3.0646	0.60038
2.0258	0.90225	0.54489	1.9346	0.29057	-0.38122	2.479	0.52993
1.5288	0.84761	0.4223	2.1405	0.5851	-1	2.0334	0.37683
1.021	0.30016	0.68563	1.9898	0.12298	-0.87223	2.0919	0.34704
1.4793	0.29779	0.49244	1.7521	0.6775	-0.45469	1.6617	0.39985
1.914	0.047297	0.70014	1.8803	0.88846	-0.18597	1.4014	0.17577
2.3233	-0.45287	0.69664	1.4567	0.9112	-0.81746	1.1468	0.23965
2.4734	-0.32637	0.074963	1.3033	0.86079	-0.80645	1.2678	0.20529
1.0959	-0.016572	-0.10053	1.0733	0.23664	-0.90539	1.1694	0.38568
0.23903	0.21485	0.22523	0.97705	0.29365	-0.80242	1.2151	0.29534
0.022038	0.10577	0.37196	0.43355	0.34085	-0.42549	0.61911	0.12892
0.10211	0.20569	0.33788	0.18135	-0.06689	-0.36926	0.46003	0.0077205
0.40157	0.2593	0.52203	-0.025815	0.17488	-0.0687	0.1956	-0.13836
0.51784	0.048215	0.34606	0.44447	0.32138	-0.27816	0.224	-0.30837
-0.03974	0.34806	0.18907	0.34127	0.16274	-0.013965	-0.26198	-0.36675
-0.13573	0.46406	0.10139	0.36647	0.10112	-0.18794	-0.89545	-0.46238
-0.10339	0.30175	-0.086033	0.21489	0.29293	-0.31213	-0.47518	-0.40059
-0.28834	0.29153	0.096448	0.10299	0.41361	-0.1394	0.0052501	-0.31795
-0.47927	0.30684	0.36115	-0.093239	0.054433	-0.13611	0.047203	-0.37394
-0.62903	0.14527	0.13499	-0.1397	0.48988	-0.46054	-0.19672	-0.038983
-0.68969	0.079977	0.46278	-0.63574	-0.041327	-0.51369	-0.3693	-0.055712
-0.81964	-0.31271	1.1603	-0.20585	-0.41615	-0.53633	-0.5116	0.053449
-0.58522	0.0065513	1.444	-0.30327	-0.21565	-0.26235	0.10431	0.14014
0.018854	-0.23444	1.081	-0.02633	-0.043275	0.12483	0.063512	0.23176
-0.14038	-0.49849	0.51302	-0.09863	-0.28441	0.10529	0.015729	0.15448
0.11948	-0.5232	0.5671	0.26053	-0.18141	0.26277	0.21385	0.022496
0.13728	-0.50728	-0.011584	0.25667	-0.069829	0.70697	0.28871	0.19914
0.14934	-0.97366	-0.06637	0.17602	-0.045129	0.47807	-0.25419	0.36761
0.25877	-0.6124	-0.14356	0.23389	-0.45503	0.3076	-0.2871	0.31738
0.59086	-0.48199	-0.20502	0.33788	-0.78126	0.33691	-0.27855	0.095652
0.13548	0.010896	-0.29078	0.03778	-0.87148	-0.047909	-0.42199	0.23506
-0.39727	-0.017713	-0.31162	0.14062	0.02146	-0.095093	-0.16688	0.044024
-0.27552	0.045323	-0.29311	-0.1321	-0.50065	-0.12783	-0.19214	0.0052447
-0.2792	0.24321	-0.18645	0.22376	-0.28154	-0.32377	-0.3066	-0.040611
-0.36572	-0.0097643	-0.23359	0.36421	-0.45901	-0.065385	-0.23042	-0.070602
-0.82933	0.16589	-0.23061	-0.33759	-1	0.053767	-0.14807	-0.11409
-0.23739	0.23674	-0.26199	-0.32083	-0.93171	-0.055659	-0.24563	-0.088789
-0.29248	0.60997	-0.2121	-0.12046	0.093413	0.016898	0.053755	-0.088734
-0.20433	0.43809	-0.19023	-0.068051	0.66877	0.042889	0.45345	-9.5582e-05
0.47525	0.44549	-0.45906	-0.028003	0.40359	0.051946	0.16025	-0.14458
1.0902	-0.16893	-0.16147	-0.16595	1.1526	0.12122	0.3025	-0.22905
1.5581	0.11133	-0.224	0.19748	1.505	-0.098451	0.7476	-0.050282
