# Supplementary material for: An incentive circuit for memory dynamics in the mushroom body of Drosophila melanogaster
Source: eLife. 2022 Apr 1;11:e75611. doi: 10.7554/eLife.75611 (PMC8975552; doi:10.7554/eLife.75611)
Supplement: Figure 4—source data 1. [file elife-75611-fig4-data1.zip › realSCREEN_018.xlsx_finaldataO_bigROI_timepoint5.csv]

-0.97459	0.089488	0.3271	0.60931	0.97029	0.16869	0.10372	-0.26201
-1	0.14464	-0.68767	-0.0014651	0.13834	-0.32157	-0.35685	-0.028665
-0.76852	-0.63416	0.48775	-0.86031	0.37043	-0.30059	-0.12087	-0.15277
-0.54284	-0.4126	0.29451	-0.6642	-0.16287	-0.026786	-0.36754	-0.11757
-0.3993	-0.28953	-0.10814	-0.62806	-0.1284	0.050557	-0.11008	-0.21035
-0.24347	0.32781	-0.37101	-0.26915	-0.16051	-0.4706	-0.17705	0.031529
-0.27772	-0.76094	-0.76639	0.11911	-0.80875	-0.46338	-0.41121	-0.069663
0.21586	-0.46788	-0.52034	0.12243	-0.5473	-0.98501	0.085072	0.07473
0.68093	-0.43718	-0.19681	0.45706	-0.8312	-0.52311	0.088826	0.1304
0.93998	0.030527	-0.64266	0.44994	-0.61888	-0.56581	0.72647	0.17668
0.51341	0.58288	0.17457	0.50362	-0.32825	0.86021	0.72482	0.086976
0.3644	-0.47336	-0.31511	0.4394	-0.3354	1.1346	0.63312	0.15042
0.56051	0.30211	-0.6276	0.57712	-0.59215	0.77053	0.56719	0.25484
0.83966	0.87502	0.80488	0.50257	-0.40726	0.36221	0.47016	0.34422
0.52393	1.3408	1.1174	0.13164	-0.079553	0.17463	0.36111	0.2583
0.50932	0.35234	0.71508	0.13688	-0.67984	0.86687	-0.041959	0.17749
0.56752	-0.061936	0.34832	-0.35899	0.63098	0.63144	0.061469	0.13004
0.059591	-0.012012	-0.1102	-0.048917	0.77608	1.8114	0.051007	0.047441
-0.15299	-0.50968	0.75347	-0.031791	0.53432	0.6189	-0.026146	0.068738
-0.24424	0.18011	0.28659	-0.088286	0.72306	-0.6183	0.057617	-0.12909
-0.50803	-0.68426	0.39273	0.040126	0.62757	-0.64196	-0.48386	-0.2328
-0.22162	-0.84262	-0.28504	-0.17683	0.46593	-0.83164	-0.87626	-0.36618
-0.17121	-0.5575	-0.74241	-0.28636	0.16664	-1	-0.65495	-0.056951
-0.27059	1.918	-0.32904	-0.67485	0.27673	-0.70131	-0.3038	-0.30575
0.21097	4.6623	0.37841	-0.76386	0.7581	-0.60129	-0.43359	-0.22512
2.6148	13.653	8.6424	2.0038	8.5511	-0.22766	1.4277	-0.38428
2.9866	15.743	9.9098	2.2976	10.593	-0.61184	0.76726	-1
3.5918	16.483	11.006	3.4156	10.503	0.45204	-0.10989	-0.81423
5.05	16.42	12.098	4.7687	10.838	0.79078	-0.55885	-0.24612
6.1844	17.299	13.009	5.7876	10.411	1.6809	-0.47623	0.094006
7.3645	16.709	12.826	6.0206	10.188	2.3454	-0.60374	0.25305
7.937	17.326	12.804	6.4938	9.4613	2.9263	-0.66733	0.24303
8.3117	16.944	13.087	6.4754	8.5255	2.943	-0.81789	0.29508
8.4366	18.001	11.976	6.4879	7.9793	3.988	-0.632	0.32549
8.5269	16.074	11.305	6.4376	7.1714	3.5355	-0.55439	0.24178
8.8815	15.754	11.245	6.3686	6.3505	4.0729	-0.95885	0.32476
9.2843	16.815	10.501	6.0651	5.7628	4.2118	-0.96081	0.48694
9.6903	16.746	9.9276	6.0072	6.1484	4.3406	-0.71354	0.21241
9.7124	17.69	10.253	5.7161	5.9672	3.9085	-0.88281	0.24663
9.7814	17.487	11.351	5.4899	5.3343	3.4651	-0.99972	0.30528
9.8085	17.764	11.152	5.0764	5.5402	3.4232	-1	0.33724
9.484	16.937	10.629	4.8296	5.2416	2.4282	-0.8588	0.30123
10.07	16.025	10.04	4.5315	5.7969	2.4947	-0.73054	0.216
9.5498	15.867	9.7944	4.6242	6.2361	2.2989	-0.7019	0.12601
9.3886	16.274	9.5546	4.2064	6.4678	1.8887	-0.81867	0.15551
8.9886	16.575	9.281	4.0306	6.8458	1.8454	-0.37927	0.064054
8.7124	16.496	8.7474	4.0154	6.373	1.9417	-0.51966	0.11444
8.7145	16.534	8.977	3.6647	5.4782	1.7757	-0.40023	0.011612
8.5592	17.238	7.9607	3.5611	5.0768	1.3831	-0.48075	-0.23553
7.7815	16.94	8.7732	3.3727	4.9218	0.91778	-0.32306	-0.087434
8.1846	16.286	9.289	4.3833	3.1758	4.694	1.4477	0.36783
7.928	10.102	5.025	4.7002	3.9219	4.3217	1.9027	0.43968
8.0714	7.5981	4.2197	5.4036	2.8947	5.1672	2.2528	0.41091
8.046	7.6269	5.0641	5.5064	2.5769	6.3996	1.9902	0.32424
7.6173	5.6802	5.7541	5.2603	2.3074	6.6997	2.1875	0.050932
6.6177	5.1577	4.5715	5.0698	1.3568	6.0936	2.0148	-0.05485
6.1488	4.6533	3.3592	4.505	1.0883	4.6535	1.2941	-0.16857
5.8968	4.6371	2.5173	4.6125	0.91227	3.6876	1.3906	-0.28294
5.2904	4.7605	1.7916	4.0885	1.2438	2.7882	0.93905	-0.35339
3.8957	3.4907	1.5495	4.2209	1.0816	2.3823	0.82879	-0.47943
3.3802	2.1478	2.297	3.8548	0.89736	2.2819	0.5039	-0.49002
2.8425	2.3892	1.5047	3.7326	0.97115	2.2078	0.52702	-0.50281
2.4563	3.4024	2.3456	3.8144	0.40955	1.2983	0.375	-0.48308
1.7272	2.7378	2.272	3.1959	0.467	0.85872	0.38255	-0.38487
1.3204	1.7084	1.5928	3.2836	0.82051	1.24	0.44761	-0.085478
1.4521	1.6766	0.90605	3.1022	0.38627	0.75753	0.66451	-0.38097
1.36	2.4983	0.52498	3.0605	0.58671	0.57587	0.21482	-0.33176
1.1263	3.7194	1.1218	1.786	1.2051	1.1668	-0.027777	-0.36042
0.80791	2.5087	1.254	1.8326	0.89434	0.98156	0.48253	-0.41644
0.34713	1.1937	1.0789	1.621	1.4183	0.70289	0.55168	-0.24743
0.68977	0.58406	1.6524	1.7181	1.1611	1.1849	0.125	-0.21087
0.21385	0.78459	0.7665	1.3433	0.49678	0.51508	-0.16526	-0.19682
0.54995	0.90932	0.94901	1.3337	-0.087783	0.78376	-0.2652	-0.1958
0.20713	1.5428	0.75522	0.96577	0.078853	0.61929	-0.22176	-0.11879
-0.29791	0.96088	0.17752	0.71223	-0.051938	-0.21496	0.067746	0.01867
-0.13452	0.37315	0.22011	0.54685	-0.061298	-0.17207	0.19127	-0.12234
0.22807	-0.53537	-0.55754	1.0705	-0.26643	-0.16022	-0.042675	-0.095578
0.071688	-0.30573	-1	1.1333	-0.6609	0.085111	-0.1538	-0.18172
0.039007	-1	-0.34933	0.28701	0.55978	0.7223	-0.050587	-0.10132
-0.4906	-0.83907	-0.33636	0.16204	0.22153	0.50937	0.3413	0.084462
-0.722	-0.10764	-0.57253	-0.50517	0.058382	0.0080865	-0.0098384	-0.0089496
0.095676	-0.41768	-0.47733	-0.89739	-0.15687	0.21056	-0.14204	0.036169
0.27651	-0.14253	-0.69746	-0.37973	-0.51398	-0.45632	0.12415	-0.006577
-0.22739	-0.10697	-0.12324	-0.36096	-1	-0.95946	-0.11778	0.24062
0.39663	-0.57125	0.087318	-1	-0.75815	-0.56689	0.091539	0.18095
0.1241	-0.2834	0.29622	-0.4624	-0.90038	0.46166	0.15179	0.17553
0.061042	0.34162	0.53429	0.011808	-0.89486	0.73632	0.14389	0.11107
0.050866	0.54789	0.31178	0.10513	-0.54043	-0.21401	0.21368	-0.042042
-0.017898	0.7618	0.3031	-0.32943	0.067713	-0.64983	0.21343	-0.063602
-0.026331	-0.0303	0.26925	-0.42561	-0.42521	-0.10132	0.26128	-0.065272
-0.50284	-0.23225	0.56829	-0.2796	-0.0068492	0.20004	0.4139	-0.042277
-0.47108	-0.66837	0.43231	0.04328	0.12476	0.59348	-0.067622	0.070748
-0.95034	-0.45542	0.14463	-0.19007	0.31817	-0.0025662	-0.0093816	0.13993
-0.564	-0.46564	0.074463	-0.46078	0.79703	0.074374	0.18645	-0.0094856
-0.095389	-0.46748	0.31547	-0.10105	0.38053	-0.14634	0.028476	-0.16642
-0.12232	0.47925	0.28848	-0.18547	0.16125	0.18553	-0.23554	-0.14382
0.20937	0.7726	-0.10174	0.070165	-0.13797	0.39222	-0.28181	-0.00090057
0.27448	1.0997	-0.065829	0.70626	0.4379	-0.35998	-0.35835	-0.16673
0.63481	0.19674	-0.31786	0.60184	0.52275	-0.13731	0.032472	0.05884
0.98727	-0.13767	-0.41019	0.62059	0.76571	-0.040755	-0.31717	0.11219
