# Supplementary material for: An incentive circuit for memory dynamics in the mushroom body of Drosophila melanogaster
Source: eLife. 2022 Apr 1;11:e75611. doi: 10.7554/eLife.75611 (PMC8975552; doi:10.7554/eLife.75611)
Supplement: Figure 4—source data 1. [file elife-75611-fig4-data1.zip › realSCREEN_018.xlsx_finaldataO_bigROI_timepoint6.csv]

0.048911	-1	-0.19999	0.31941	-1	0.24916	0.14891	0.065494
0.33774	0.10676	-0.3607	0.44088	-0.99074	-1	0.001167	0.074722
-0.052737	0.30765	-0.49952	0.063571	-0.78923	-0.66414	0.071868	0.034657
-0.25284	0.21414	-0.27233	-0.35212	-0.79849	-0.37939	-0.27628	0.082673
-0.68327	-0.16307	-0.07364	-0.37473	-0.73379	-0.17436	-0.17709	-0.016864
-0.51167	0.21181	-0.019507	-0.20849	-0.78852	0.39717	-0.089969	-0.20564
-0.87508	0.3397	0.12804	0.030111	-0.64277	0.97868	-0.037895	-0.077261
-0.40265	0.46103	-0.20179	0.043852	-0.50818	0.94719	-0.04656	-0.026202
0.23959	0.46477	0.13713	-0.67295	-0.41338	1.2775	0.26539	0.024904
0.48672	0.19196	1.1018	-0.60755	-0.17489	0.014782	0.31739	-0.012448
0.26793	0.30514	0.72885	-0.57874	-0.23924	0.58534	-0.0094516	-0.18908
-0.0019207	-0.14009	0.30669	-0.38328	-0.11258	-0.055654	-0.036827	-0.028537
-0.16988	0.05611	0.13018	0.70635	-0.035089	-0.2677	-0.11485	0.0087078
0.14154	-0.088773	-0.35481	0.12251	0.093484	-0.67918	-0.14088	0.1211
0.2115	-0.10414	-0.1563	0.47657	0.14396	-0.67734	-0.012639	0.12241
0.39274	-0.2147	-0.34048	0.74216	0.21103	-0.54164	0.12073	0.08817
0.22216	-0.16461	0.58604	0.23817	0.35593	-0.19578	0.13228	-0.054354
0.011921	-0.31149	0.53151	-0.37825	0.53451	-0.19018	0.26857	0.05821
0.080278	0.4672	-0.041931	-0.34674	0.71739	-0.44658	-0.071003	0.13225
0.33584	0.21603	-0.14405	-0.76293	0.75453	1.0132	0.13068	0.086503
0.27785	0.16222	0.10999	-0.36	0.81971	0.1666	0.10057	-0.046384
0.03831	-0.19425	-1	-0.4886	1.1625	-0.40877	0.017982	-0.079008
0.33953	-0.71928	0.12311	0.47708	1.2537	-0.23239	-0.28785	-0.10055
-0.4825	-0.40411	-0.21828	1.8537	1.1802	0.28346	-0.27424	-0.063474
-0.77476	-0.26653	0.38148	2.89	1.3746	1.5242	-0.30166	-0.37344
2.6263	3.618	4.4647	6.3646	3.2053	2.3855	0.75247	-0.40162
4.0961	3.6543	3.7182	6.619	3.9143	1.2993	-0.19445	-0.91752
5.5684	3.344	4.9515	8.1063	4.1669	2.4694	-0.76427	-1
6.6614	3.2754	5.8334	9.6165	4.2202	4.1562	-0.79547	-0.81614
7.8804	3.1365	6.7031	10.872	4.0273	5.0921	-0.84786	-0.63607
9.8073	3.4995	7.6821	11.17	4.0153	5.7099	-0.946	-0.4151
11.296	3.5893	8.1129	11.28	3.7433	5.6744	-0.79413	-0.46816
11.716	3.8667	8.0847	11.519	3.6722	5.3466	-0.86664	-0.40013
11.477	4.3496	7.9496	11.162	3.7356	5.6462	-0.87804	-0.4793
11.038	4.5501	7.6223	11.331	3.9059	5.9506	-0.94002	-0.53375
11.032	5.2448	7.5093	11.575	3.9916	6.2785	-0.99864	-0.54755
10.127	5.6723	7.1164	11.504	4.2425	5.6822	-1	-0.51027
10.965	6.3152	6.7919	11.536	4.2512	5.3616	-0.94228	-0.51546
10.954	5.886	6.3057	11.716	4.216	5.607	-0.96181	-0.47074
10.332	5.7304	6.0438	11.088	4.4728	5.7523	-0.8708	-0.46807
10.61	5.9323	6.3993	10.244	4.3385	5.7243	-0.85525	-0.50499
10.205	5.8653	6.3403	9.8203	4.446	4.8664	-0.87397	-0.45511
10.54	6.0049	6.555	9.4324	4.5611	5.3279	-0.68311	-0.55789
10.213	6.1464	6.2304	9.2204	4.6437	5.1466	-0.74178	-0.47328
10.742	7.1436	5.6907	9.1427	4.5264	4.0362	-0.94502	-0.42738
10.279	7.0739	5.4983	8.1416	4.807	3.7162	-0.88785	-0.46726
9.3356	7.9772	4.8916	7.5883	5.0056	4.8547	-0.52076	-0.38201
8.6494	7.9935	4.5705	7.8666	4.8548	3.9421	-0.48655	-0.41019
7.9638	7.6037	4.2475	8.4966	4.9227	3.967	-0.47417	-0.29061
6.2388	8.0023	3.8209	7.4192	5.0925	3.8209	-0.49045	-0.11817
8.9197	6.5177	3.762	10.502	4.731	9.8506	0.27421	0.52788
10.683	3.7153	1.3197	10.941	4.9578	9.6338	-0.038948	0.68632
11.939	3.2425	0.45558	10.968	4.9206	10.273	-0.56417	0.65519
11.511	3.0463	0.89624	11.643	4.8071	11.171	-0.77574	0.61082
11.017	2.7697	1.4714	11.138	4.7522	10.437	-0.42418	0.63738
9.2136	2.5468	2.0085	10.459	4.8103	9.5226	-0.20972	0.61976
7.0888	1.9399	1.7365	9.6678	4.6563	7.5609	-0.079291	0.44501
5.5451	1.7635	1.1591	8.5172	4.9129	6.6547	-0.32209	0.29239
5.9239	1.6471	0.52925	7.4453	5.0022	5.2592	-0.25903	0.039319
6.0267	1.1225	0.67701	6.9305	5.1903	3.7545	-0.23874	0.021651
5.4376	1.4445	0.85411	5.9159	5.1458	3.0635	-0.28478	0.033997
4.304	1.3205	0.86863	6.4362	4.9977	4.6095	-0.11269	0.16652
3.3218	0.88852	1.0567	6.7865	4.891	3.8382	0.22234	0.26668
2.3681	0.63531	0.7697	5.4081	4.8241	3.0333	0.35784	0.1566
1.3747	0.69579	0.012965	4.1321	4.8742	2.6276	-0.014054	-0.15917
1.5623	1.0356	-0.24039	3.6069	4.83	3.9541	-0.13336	-0.15687
1.9922	0.81414	-0.22913	2.0795	4.7063	5.5869	-0.27726	-0.12207
2.1006	0.77652	-0.22116	1.5894	4.7363	4.2481	-0.36773	-0.060915
3.2891	0.4688	0.15842	2.4086	4.7503	2.5102	-0.17684	-0.10026
2.7203	0.72661	0.38065	1.7521	4.8631	1.2986	-0.063135	-0.23967
2.4602	1.2283	0.074317	1.3156	4.9103	1.0132	0.166	-0.33076
2.1959	0.87329	-0.19787	1.2504	5.0186	2.931	-0.27188	-0.15447
2.045	0.44894	0.15765	1.3586	4.9156	1.787	-0.056009	-0.089716
1.4163	0.32937	0.45129	1.1492	5.0796	2.0307	-0.058497	0.039327
1.1507	0.086582	0.1523	0.43946	5.0255	1.6713	-0.15344	-0.062298
1.3292	0.20463	0.31962	0.70404	5.1099	1.1275	0.13255	-0.0048898
0.26155	0.16302	0.0051806	0.36332	5.0059	1.3951	0.28056	-0.099855
-0.34221	-0.11995	0.2571	-0.32374	5.3275	0.03997	0.0037272	-0.17786
-0.18551	-0.096915	0.53419	-0.41144	5.2079	0.36437	0.088014	0.13417
-0.685	-0.31839	-0.039612	-0.19877	5.2759	-0.39392	-0.030638	0.045856
-0.45941	-0.048172	-0.033306	-0.45455	5.2121	-0.20553	-0.13335	0.045416
-0.7937	0.2946	0.19029	-0.38157	5.2511	-0.99165	-0.04751	-0.10396
-0.30688	0.1335	-0.060073	-0.62998	5.2247	-0.10904	-0.13606	-0.0791
-0.47996	0.12225	-0.086731	-0.34718	5.3289	-0.79815	-0.050531	0.0011049
-0.55616	0.22494	-0.18686	-0.67451	5.3651	-0.77699	0.072148	-0.0085849
-0.8973	0.37958	-0.079665	-0.031624	5.2124	-0.56793	0.16762	0.071656
-1	0.525	-0.23193	-0.42544	5.4205	-0.0063825	-0.022409	0.23914
0.41014	0.29795	-0.3312	-1	5.512	-0.74416	0.037372	0.29082
0.3003	-0.03234	-0.37986	-0.57313	5.417	-0.20165	-0.19741	0.20218
-0.40054	0.5361	-0.40399	-0.61692	5.6238	0.11017	-0.070245	0.16744
-0.077057	-0.088492	0.10426	-0.64926	5.8296	-0.22335	0.097119	0.055644
-0.0099225	0.14467	0.025231	-0.15326	5.9318	-0.8261	-0.071282	-0.060698
0.184	0.13721	-0.26877	-0.13758	5.9904	-0.62788	0.1302	-0.099941
0.95206	-0.20885	0.14335	0.076272	6.132	-0.75528	-0.018257	-0.26632
0.46669	-0.1099	-0.20186	0.67962	6.2301	0.42554	0.061768	-0.19798
0.54299	-0.21696	0.22416	0.85229	6.2835	0.47252	-0.056457	0.09404
-0.18252	-0.33428	0.18649	0.43496	6.4499	0.21858	0.03883	-0.04105
0.16974	-0.098669	0.088067	0.49102	6.6129	0.8458	0.15035	0.040936
0.011603	-0.09529	-0.083619	1.1171	6.7623	0.71763	-0.015398	-0.083357
-0.02191	-0.60585	0.25644	0.45315	6.8838	0.43744	-0.15945	-0.05327
