# Supplementary material for: An incentive circuit for memory dynamics in the mushroom body of Drosophila melanogaster
Source: eLife. 2022 Apr 1;11:e75611. doi: 10.7554/eLife.75611 (PMC8975552; doi:10.7554/eLife.75611)
Supplement: Figure 4—source data 1. [file elife-75611-fig4-data1.zip › realSCREEN_018.xlsx_finaldataO_bigROI_timepoint7.csv]

-0.77773	-1	-1	-1	-0.61037	0.24666	1.6731	-0.26274
-0.79797	0.081951	-0.72111	-0.98238	-0.010996	-0.051906	0.57058	0.20711
-0.6527	0.13452	-0.44812	-0.79541	-0.21948	-0.22363	-0.1348	0.091082
-0.89101	-0.19055	-0.28539	-0.70305	-0.034599	0.23487	-0.26802	0.037822
0.34788	-0.24665	0.0086441	-0.61032	0.038735	-0.11943	-0.20205	0.040441
0.67684	-0.062658	0.018592	-0.4905	-0.39593	0.18486	-0.12863	-0.038045
0.45365	0.18097	0.25928	-0.39145	-0.17341	0.031095	-0.16707	-0.12844
-0.053422	0.32288	0.11444	-0.19844	0.092872	-0.34667	-0.62698	-0.26409
0.21794	0.10019	0.16406	-0.1203	0.2901	-0.49225	-0.45068	-0.17143
0.025614	0.008593	0.27444	-0.1498	-0.021247	0.30187	-0.40942	-0.20118
0.085724	-0.059699	0.57012	-0.0020943	-0.1719	0.23345	-0.10821	0.033805
-0.67297	-0.43322	0.73552	0.070637	0.25482	0.35618	0.0043264	0.168
-0.22092	-0.57135	1.2034	0.015039	-0.0023144	0.17495	-0.53365	0.22235
0.012758	-0.33082	0.82882	0.12531	-0.035649	0.72235	-0.33006	0.043726
0.060092	0.16315	0.0076995	0.19748	0.13372	0.45557	-1	-0.016528
-0.53761	0.7441	-0.2497	0.28841	-0.086988	0.043268	-0.50658	0.0072633
-0.024316	0.25417	-0.078991	0.3596	-0.15832	0.12681	0.55128	0.0024041
0.97135	0.21468	-0.28817	0.49723	-0.086831	-0.1428	0.18235	0.26483
0.45384	0.27517	-0.47027	0.52793	-0.20037	0.20247	-0.22446	0.26836
0.52507	0.31143	-0.16078	0.59005	0.011958	0.12279	0.38013	0.097995
0.56771	0.44013	-0.013317	0.60355	-0.039013	0.2962	0.085662	0.0086453
0.22114	-0.001424	-0.1889	0.58553	0.60005	-0.50554	-0.17524	-0.11045
0.043552	-0.22432	-0.21809	0.72798	0.50478	-0.85115	0.36049	-0.11774
-0.034491	-0.11125	-0.062205	0.85502	0.32038	-1	1.4579	-0.18319
0.10419	0.26818	0.059784	0.95682	1.2823	-0.006784	2.1534	-0.2743
1.4327	2.5792	1.5673	1.323	5.5906	1.2086	7.5848	-0.34482
1.5582	2.0689	1.9022	1.3525	6.7972	1.3443	4.7332	-0.92375
2.4349	1.2954	2.3931	1.4642	6.7139	1.5815	2.6189	-1
4.5106	1.1562	2.884	1.6959	6.3976	1.9633	2.7605	-0.69674
6.133	1.1677	3.2411	1.9719	5.9848	2.0153	2.341	-0.23471
6.3485	1.2012	3.5547	2.1224	5.0894	2.9403	2.4076	-0.128
6.3984	1.4058	3.6654	2.2047	4.2905	2.5419	2.2328	0.096203
8.0258	1.6828	3.9811	2.2334	4.4124	2.2599	2.2311	0.16607
7.7998	1.7926	3.8461	2.3245	4.6745	3.2745	1.9459	0.3089
7.2352	1.9494	3.6061	2.453	4.6015	3.6819	1.6074	0.28962
7.4925	1.5323	3.812	2.4369	4.1026	3.7784	1.2277	0.39466
7.0036	2.0895	4.1206	2.4478	4.4282	3.4272	1.715	0.53307
6.5759	2.5027	3.7906	2.5352	4.5139	3.2396	1.3324	0.56613
6.7772	2.3829	3.6816	2.5715	4.1657	3.0175	0.90704	0.51046
6.2891	2.461	3.4726	2.638	4.0794	2.7704	0.98419	0.42455
6.6325	2.3426	3.4544	2.6703	4.2958	2.4598	0.9116	0.36756
6.9516	2.2043	3.3585	2.7189	4.6361	2.7297	1.0656	0.33004
7.5669	1.8342	3.2234	2.7077	4.8854	2.2281	0.77387	0.22827
7.7338	2.1284	3.0527	2.6466	4.768	2.0932	0.8533	0.27374
8.0565	2.7318	2.9344	2.6939	4.5403	1.9375	1.1679	0.18172
7.651	2.9985	2.8598	2.8075	4.3914	1.4661	0.66771	0.32377
7.6577	2.8464	2.6962	2.8305	4.7419	1.81	0.2425	0.43601
7.5311	2.6586	2.7388	2.8579	4.9454	1.3066	1.2245	0.3167
8.229	2.6853	2.1286	2.8482	4.0624	1.5809	1.4464	0.34542
7.8468	3.0288	2.0305	3.0226	3.8458	1.2743	1.5872	0.38095
9.2071	3.391	1.648	3.3281	3.0574	5.6889	3.4359	0.92212
8.7349	2.1568	1.1169	3.2868	3.605	6.7039	3.4277	1.0612
9.2718	1.8436	0.66446	3.2469	3.3577	6.6268	1.8062	1.0066
9.5295	1.815	0.86395	3.334	2.7032	5.7477	1.1434	0.87242
8.707	1.9574	1.0638	3.333	1.8689	5.9199	1.3762	0.78927
7.1974	1.8224	0.61995	3.325	1.5651	5.9893	1.9378	0.63573
5.8495	1.5953	0.62371	3.3879	1.4513	5.457	1.1364	0.32343
4.4094	1.4102	0.76635	3.3574	1.2634	5.5218	1.708	0.21076
3.4694	0.7179	0.66648	3.3369	1.3961	4.4967	1.5751	0.32753
3.0229	0.67494	0.59488	3.2997	0.9011	4.5586	0.79385	0.27536
2.6645	0.64927	0.66277	3.2146	0.88941	4.1278	1.108	0.14754
2.6517	0.76021	0.23667	3.2523	0.80465	3.7075	1.0391	0.24084
1.8533	0.81963	0.43453	3.3598	0.62775	3.399	0.5943	0.14198
1.2818	0.81416	0.57078	3.2916	0.41632	3.3683	1.1631	0.068023
1.4209	0.52059	0.70255	3.3032	0.48409	2.7892	0.31516	0.13307
1.3018	0.51892	0.97698	3.2243	0.6009	2.6596	0.76395	0.14024
0.66094	0.28254	0.78734	3.1667	0.5172	1.8569	0.41655	0.23882
0.41301	0.42369	0.97394	3.1444	0.70673	0.88353	0.60073	0.056548
-0.039235	0.15158	0.89051	3.1164	0.55502	0.65759	0.71333	-0.054525
-0.28741	-0.5607	0.79597	3.2289	0.17487	0.72699	0.19069	0.28898
-0.37208	-0.8261	0.92134	3.1472	0.32703	0.76851	-0.19344	0.32835
0.051157	-0.92666	0.60632	3.1976	0.070945	1.0655	0.27001	0.28923
-0.11036	-0.90637	0.73367	3.2172	0.25804	1.6881	0.34595	-0.15496
-0.069623	-0.15819	0.52292	3.2619	-0.053676	1.9072	1.0199	0.007119
0.30208	1.1261	0.43505	3.3336	0.052774	1.4411	0.21567	-0.12373
-0.13594	1.4729	0.42483	3.3792	-0.21408	1.0877	-0.59535	-0.19401
-0.095549	0.61979	0.23053	3.4372	-0.44961	0.57279	-0.20838	-0.16181
-0.50213	0.57804	0.099034	3.4796	-0.36485	-0.15649	0.44357	0.0091261
-0.16023	0.095934	0.03266	3.4305	-0.85525	-0.31336	0.070886	-0.022132
0.17891	-0.29288	-0.1673	3.3425	-0.5862	-0.52149	-0.47157	-0.1963
-0.124	-0.44502	-0.28576	3.4035	-1	-0.31169	-0.93039	-0.047726
-0.094538	-0.66089	-0.44621	3.4681	-0.8542	-0.066981	-0.71105	0.0804
-1	-0.16496	-0.32511	3.4842	-0.85942	-0.2696	-0.13784	0.12668
-0.52064	0.36419	-0.1939	3.4697	-0.30687	-0.13765	0.59055	0.0058435
-0.57686	-0.077483	-0.1394	3.4923	-0.2489	0.2205	1.3969	0.027109
-0.53711	-0.70548	-0.27647	3.5345	-0.13688	-0.063202	1.1806	0.1162
-0.32272	-0.88603	-0.45168	3.5465	0.085925	0.0072929	0.57862	0.19282
-0.055361	-0.67793	-0.41511	3.6492	0.092255	-0.089939	-0.064622	0.2656
-0.54181	-0.81156	-0.64372	3.6742	0.0091386	-0.34422	0.18124	0.18651
0.3604	-0.877	-0.16257	3.6563	0.31853	-0.11483	-0.75918	0.087222
0.55399	-0.27114	-0.2211	3.6944	0.42124	-0.32995	-0.28743	-0.048784
0.42386	0.0094504	0.069407	3.7163	0.17605	-0.029933	0.46193	-0.075033
-0.1505	0.23146	0.21113	3.7873	0.15452	-0.2886	0.28627	-0.01266
0.12001	0.10372	0.51833	3.8093	0.21683	-0.34702	-0.096512	0.019506
0.1699	0.51173	0.22601	3.9272	0.18921	0.17248	0.024121	-0.025421
0.25362	0.59833	0.16651	3.9726	0.02314	-0.056675	-0.71414	-0.2925
0.33772	0.9346	0.097847	4.0263	0.24923	-0.19148	-0.89919	-0.19748
0.48134	0.18316	-0.018326	4.1638	0.015958	0.43081	0.2412	-0.014027
-0.068919	-0.23044	0.42821	4.0971	0.62266	0.42219	-0.36336	0.044094
-0.081014	-0.55999	0.25111	4.1215	0.78841	0.31819	0.41766	0.098893
