# Supplementary material for: An incentive circuit for memory dynamics in the mushroom body of Drosophila melanogaster
Source: eLife. 2022 Apr 1;11:e75611. doi: 10.7554/eLife.75611 (PMC8975552; doi:10.7554/eLife.75611)
Supplement: Figure 4—source data 1. [file elife-75611-fig4-data1.zip › realSCREEN_018.xlsx_finaldataO_bigROI_timepoint8.csv]

0.96003	-0.037126	-0.97301	-1	0.42014	0.69444	0.56027	-0.43717
0.35621	0.049368	-1	-0.4771	-0.51603	0.31302	0.090638	-0.3911
-0.26614	0.11386	-0.75891	-0.69881	-0.46922	-0.00066771	0.029194	0.06367
-0.44654	-0.11296	-0.57661	-0.44763	0.097306	-0.29039	-0.91644	0.15091
-0.14497	0.098394	-0.076137	-0.44976	-0.024685	-0.40988	0.0065608	0.075685
-0.34798	0.15149	0.27101	-0.62924	0.20214	-0.48176	-0.84609	-0.031922
-0.76364	0.13377	0.28511	-0.40838	0.43779	-0.81273	-0.70796	-0.095294
-0.82362	0.042699	0.14299	-0.20269	0.33522	-0.25365	-0.49074	0.037702
0.39275	0.11279	0.060964	0.095664	0.39688	-0.18261	0.42291	-0.098621
-0.36226	0.064147	0.020913	0.069364	-0.47578	0.0066393	-0.18492	-0.018444
-0.29161	-0.025223	0.46377	0.23867	-0.9064	-0.091405	0.12089	-0.019338
0.024534	0.07273	0.47057	0.16483	0.59159	0.076991	-0.21762	0.11231
0.77132	-0.096473	0.019088	0.36601	-0.061783	-0.0039651	0.107	-0.088815
-0.64429	-0.21297	0.11358	0.79304	0.18283	0.074302	0.7474	-0.012858
0.12149	-0.21253	0.011268	0.29614	-0.18793	0.12678	0.26607	-0.060642
-0.35784	-0.16617	0.074861	0.08594	-0.55197	0.0778	0.56003	0.048489
0.071445	-0.37764	0.13023	0.39388	0.24258	0.33821	0.93125	0.14172
0.26005	-0.05807	0.41593	0.32128	0.094157	0.16824	0.57081	0.16316
0.39095	0.11542	0.36258	0.3133	0.20193	-0.011303	0.077612	0.19296
0.2445	0.19857	0.054249	0.053044	0.068955	-0.21451	-0.092697	0.16509
0.80664	-0.012064	-0.11907	0.48709	-0.15516	0.26779	-0.43632	-0.030468
-0.28623	-0.0039985	0.057684	0.52435	-0.078483	0.037181	0.59711	0.097444
0.19232	0.072501	0.15147	0.31565	0.1876	0.34704	-0.8817	0.010203
0.14289	0.089481	0.39748	-0.20465	-0.031679	0.22445	-0.31326	0.025332
-0.41789	0.2679	0.26965	0.26457	1.1261	0.69385	-0.17125	-0.11598
1.7804	0.50068	1.9346	1.4136	8.8342	1.5425	12.701	-0.25308
0.56013	0.061918	2.1264	0.6011	12.046	0.84074	10.507	-0.79115
1.1455	-0.29348	1.9363	0.51291	12.63	0.63736	7.9278	-1
2.6667	-0.30659	2.163	0.82148	11.357	1.7212	7.1896	-0.83802
5.2435	-0.29157	2.6979	1.2492	8.8628	1.75	7.0376	-0.61627
6.2291	-0.35452	3.1785	1.7862	8.0739	1.4566	6.9954	-0.53316
5.7288	-0.24877	2.7065	2.1474	7.2527	2.2252	6.6206	-0.42007
7.3695	-0.30897	2.5376	2.3903	7.2266	2.3987	6.3381	-0.11689
7.413	-0.25817	2.0973	3.0425	6.2815	2.316	5.7976	0.11872
7.9064	-0.30862	2.7448	2.7865	6.8604	2.3969	4.9313	0.061901
9.1865	-0.10121	2.6219	3.1301	6.2039	2.3188	5.3938	0.022655
9.5701	-0.081602	2.5654	2.9735	7.5125	2.2136	4.5906	-0.021791
9.5271	-0.053245	2.5897	3.088	7.9167	2.1038	5.1891	-0.044232
10.455	0.085222	2.5348	3.1561	7.8765	1.9156	5.2679	0.16634
12.428	-0.014571	2.2636	3.2215	7.6146	2.0139	4.0741	0.3152
12.288	0.26956	2.5572	3.2679	8.2068	1.8685	3.8516	0.52156
12.596	0.09699	1.9617	2.9762	9.8208	2.0147	2.4858	0.78839
12.586	0.044943	1.9357	3.1379	11.24	1.9098	4.2172	0.87874
12.662	0.56343	1.8713	3.0323	10.967	1.6395	4.5829	1.043
14.16	0.82956	1.6594	3.2996	11.287	1.8917	5.2336	1.0093
14.479	0.64732	1.6624	2.8234	13.52	2.1188	12.806	1.1365
14.901	0.49314	2.3537	3.1496	12.794	1.9262	4.5975	0.89542
12.884	0.24877	2.1932	2.8052	12.257	1.9677	7.886	0.92324
13.485	0.34183	2.2034	2.8337	10.313	2.1751	8.0499	0.98026
13.472	0.62679	2.0492	2.9857	8.9128	2.3403	7.8196	0.94145
13.592	1.1557	2.0339	4.3723	6.9171	4.7554	12.793	1.5785
11.555	0.60544	1.1061	4.065	6.895	4.7169	13.677	1.7655
11.859	0.40854	0.98057	4.0798	8.1451	5.0848	10.253	1.5603
11.872	0.29167	0.84387	4.0807	7.2608	4.4139	9.2137	1.3048
9.5749	0.21491	1.0529	3.3956	6.7608	3.9608	8.2304	1.2115
7.3496	0.15085	0.46688	3.2248	6.8225	3.5376	6.7129	0.92779
5.0946	-0.16052	0.4334	2.7714	5.9217	3.1423	6.5245	0.64105
4.6887	-0.64092	0.20214	2.3912	5.6661	2.7247	6.0395	0.52897
3.4516	-0.92905	-0.1291	1.6139	5.2595	3.4501	4.9541	0.24682
2.4049	-0.87361	0.30425	1.6049	4.3825	2.9358	2.3045	0.28022
0.87376	-1	0.37865	1.6211	3.5981	2.8047	2.2721	0.11323
1.1968	-0.90209	0.33518	1.0385	2.2061	2.2759	2.5199	0.089591
1.0494	-0.8994	0.19922	0.82225	2.1006	1.8759	1.4349	-0.0074784
0.19729	-0.70784	0.12553	0.85155	1.3556	2.0308	1.1661	0.039946
-0.020023	-0.66892	-0.38	0.44984	1.6231	1.8826	0.077118	-0.25468
0.29325	-0.62408	0.079172	0.10771	0.43574	1.1187	1.535	-0.39005
0.80902	-0.68887	-0.082842	0.48955	0.88302	0.93681	0.33255	-0.35894
0.63411	-0.54367	-0.27643	0.41861	0.08331	1.446	-0.45301	-0.075816
0.62394	-0.36981	-0.12206	0.48347	0.36553	1.0105	0.04532	-0.011099
0.76194	-0.35977	0.48505	0.5153	-0.68708	0.39689	-0.2283	-0.13763
0.32553	-0.27434	0.20881	0.48693	-0.33805	0.64224	0.406	-0.15747
-0.043264	-0.28893	0.3163	0.48524	-0.5014	0.45282	0.83807	-0.36025
-0.55397	-0.20934	0.046128	0.35989	-0.46691	0.36032	0.70687	-0.5022
-0.28542	0.28285	-0.042371	0.22648	-0.38891	0.61993	0.39604	-0.32718
-0.24672	0.38805	-0.22677	-0.047339	-0.4446	0.92192	-0.54517	-0.3554
-0.27719	0.08004	-0.21782	-0.47727	0.051781	0.66884	0.46038	-0.18047
-0.15369	-0.032607	-0.3143	-0.278	-1	0.18446	0.054425	-0.22036
0.0030904	-0.013332	-0.40011	-0.16483	-0.1138	0.20405	1.2187	0.076665
-0.30902	0.26762	-0.36472	-0.43551	0.33761	0.048956	-0.092024	0.03021
0.41501	0.19175	0.026688	-0.14461	-0.17604	0.25702	-0.19067	-0.074916
0.0063108	-0.15709	0.24912	-0.29979	0.1379	0.10351	0.18184	-0.12632
0.3432	-0.01312	0.22765	-0.61571	0.36304	0.29983	-0.95648	-0.22343
-0.75156	-0.014077	-0.37867	-0.65888	1.1459	-0.30398	0.25772	-0.12738
-0.85052	-0.08963	0.14143	-0.53388	0.69467	-0.68246	0.13521	-0.080602
0.10634	-0.032266	0.0012093	-0.56013	0.91527	-0.13172	-0.89369	-0.23797
-1	0.043113	0.23082	-0.22514	0.18346	-0.9069	-0.1745	-0.22219
-0.44647	0.091061	-0.42023	0.072354	-0.11012	-1	-0.40775	0.19957
0.11832	0.040302	-0.098799	0.39552	0.66003	-0.3667	1.0953	0.3086
-0.59738	-0.098931	-0.29628	0.13382	0.25195	-0.42699	-0.41328	0.375
0.22561	-0.35154	-0.13331	0.094762	0.11278	-0.48653	-1	0.40731
0.86154	-0.22166	-0.063258	-0.17581	0.0037718	-0.32194	-0.082671	0.28389
0.95562	-0.23614	-0.084865	-0.17673	-0.12112	-0.36606	-0.11608	0.067139
-0.065896	-0.096759	0.20873	-0.17525	-0.87417	0.18264	-0.34564	-0.038591
0.27541	0.018398	0.17346	0.08912	-0.76591	0.32337	0.4722	0.06105
-0.5501	0.13677	0.16904	0.10113	-0.5027	0.26466	0.25212	-0.020752
-0.481	-0.013423	-0.018214	0.21161	-0.84871	0.43164	-0.38136	-0.12492
0.33621	-0.021287	0.21628	0.43526	-0.61452	0.40958	-0.093661	-0.11253
0.51076	0.13198	0.076326	0.11755	0.35004	0.60392	0.70669	-0.16725
-0.12005	0.12732	0.096981	0.27446	0.072277	0.30807	0.49022	-0.044667
0.46797	0.13997	-0.5175	0.39765	0.41024	-0.25466	-0.78155	-0.058945
