# Supplementary material for: An incentive circuit for memory dynamics in the mushroom body of Drosophila melanogaster
Source: eLife. 2022 Apr 1;11:e75611. doi: 10.7554/eLife.75611 (PMC8975552; doi:10.7554/eLife.75611)
Supplement: Figure 4—source data 1. [file elife-75611-fig4-data1.zip › realSCREEN_018.xlsx_finaldataO_bigROI_timepoint9.csv]

-0.30467	-0.89557	0.65346	1.3556	0.35666	1.9668	0.14161	0.096671
-0.40047	-0.38486	-0.058797	-0.35582	0.16136	1.6477	0.24311	-0.11556
-0.026034	-0.31984	-0.60106	-0.95884	-0.21753	0.52229	0.00050902	-0.21003
-0.35897	-0.69984	-0.40197	-0.9341	-0.12762	-0.063394	0.10722	-0.060797
0.055782	-0.57166	0.053898	-0.69495	-0.165	0.32105	-0.40743	-0.038774
-0.13778	0.082738	-0.40663	-0.41676	0.045808	0.44276	0.080392	0.036651
0.26524	0.59441	-0.10512	-0.46318	-0.042066	0.074857	-0.55614	0.11149
0.29921	0.11043	-0.13747	0.41439	-0.056261	0.20264	-0.044755	0.15642
0.34981	0.026295	0.0024859	1.346	-0.58642	-0.0089464	-0.32183	0.11008
0.49079	0.14044	-0.053782	0.24226	0.21966	-0.82265	-0.10128	0.13632
0.54865	0.5789	0.039048	0.25826	0.22877	-0.35415	-0.54211	0.1162
0.27633	0.24177	0.045844	-0.79455	-0.28745	-0.39161	0.19488	0.081107
0.37844	0.16743	0.18391	0.33114	0.39023	-0.20888	0.14922	-0.01664
0.3969	-0.10361	-0.35665	0.88235	-0.10756	-0.14196	0.06483	-0.19897
0.78693	0.15371	0.19234	1.0498	0.5695	-0.22181	-0.24111	0.0053761
0.075114	0.1516	0.20302	0.60533	0.28434	-0.83094	-0.091291	0.029256
-0.37571	0.25959	-0.42086	0.4467	0.087232	-0.83891	0.5091	-0.10675
0.33709	0.64333	-0.74115	-0.23467	-0.010328	-0.4324	-0.058585	-0.1791
0.06283	0.53556	0.0035279	-0.3452	0.29609	-0.86481	-0.25065	0.091662
-0.30449	-0.16979	0.022878	0.18969	-0.22332	-0.010765	-0.32331	0.13524
-0.22104	-0.30223	0.63309	-0.3491	-0.25631	-0.14934	-0.45029	-0.041452
-0.29877	-0.11703	0.31651	0.0038224	-0.48057	0.19295	1.3175	-0.0045204
-0.89518	0.02948	0.14899	-0.75366	-0.36051	-0.27055	-0.37343	-0.016915
-1	-0.15126	0.78451	-0.8246	0.28129	0.24006	0.95386	-0.11696
-0.74182	-0.10517	0.1115	0.23565	1.2033	0.91693	0.5589	-0.34173
0.63911	0.91223	2.3121	0.65448	7.8479	2.3746	1.9149	-0.58645
1.0826	0.13341	1.3467	-1	8.6906	0.7757	-0.023952	-0.91233
0.72748	-0.60382	1.2579	-0.99767	8.2908	0.77766	0.39601	-1
1.2126	-0.74784	2.1514	-0.54291	6.8326	2.2574	0.48429	-0.95427
1.5966	-0.92112	2.3682	0.88404	6.9037	3.0297	0.13051	-0.90058
3.5174	-0.97569	2.7171	1.3585	5.3393	2.9614	0.23122	-0.81962
3.7625	-0.86742	2.8281	1.6936	4.6901	3.7627	0.36403	-0.81663
5.0381	-1	2.5913	1.6744	4.5248	3.2758	0.22952	-0.69647
5.3314	-0.82445	2.5801	2.0039	2.9352	2.8158	-0.12603	-0.69917
6.1032	-0.87493	2.1975	2.1905	2.5152	1.9274	0.31466	-0.70689
4.7842	-0.70009	2.0516	1.8634	2.4868	2.5072	-0.25847	-0.54791
4.0091	-0.57516	2.237	2.1112	2.8361	2.6494	0.4012	-0.50091
4.8739	-0.61291	1.9032	2.4278	3.491	3.2324	-0.27132	-0.47286
5.3863	-0.4222	2.4204	2.4508	3.566	3.1053	0.42475	-0.40917
5.4164	-0.55316	2.1596	2.3828	5.4898	3.1193	-0.10771	-0.13505
4.4708	-0.52352	2.0948	2.205	7.1476	2.9916	-0.063433	0.030866
4.2365	-0.32911	1.9876	1.5881	7.5157	2.8136	-0.10739	0.20448
5.4166	-0.39677	1.9212	1.5296	8.0286	1.1102	-0.7002	0.17386
5.7663	-0.2119	1.7132	2.0746	9.2257	1.8844	-0.54924	0.14168
6.6527	-0.29801	1.5617	1.7452	10.108	2.084	-0.17096	0.27467
6.6584	-0.46527	1.9011	0.799	10.739	1.9239	3.7331	0.17432
7.2448	-0.53164	1.8857	2.6379	11.788	0.70185	1.5738	0.013748
6.5504	-0.45012	1.5301	2.7862	14.542	1.1339	1.2425	0.11775
6.7692	-0.64966	1.2702	2.6268	18.394	1.2362	0.56599	0.31773
6.6077	-0.24533	1.2436	2.7987	16.527	2.2279	0.90808	0.25989
7.8432	1.9371	0.76085	5.4724	12.661	7.3395	3.2601	0.66323
7.7329	0.65742	-0.62915	5.3943	7.8526	7.2656	3.9688	0.86835
8.7046	0.98061	-0.96788	4.9431	6.4295	6.2169	3.3856	0.82593
9.9999	0.7453	-0.51277	4.5837	6.2136	6.9989	0.80129	0.72051
9.5019	0.99576	-0.68416	3.2768	5.1904	5.5905	0.67194	0.38308
6.9179	0.78442	-0.93221	2.9374	4.0843	5.2566	0.74845	0.047511
5.613	0.34568	-0.97826	2.4931	2.8098	4.7459	0.0864	-0.017554
4.4642	0.17342	-0.84604	2.0737	2.5148	4.9574	0.64641	-0.080766
4.4544	-0.072238	-0.25876	1.5152	2.4289	3.4865	-0.50635	-0.14256
3.5198	-0.15645	-0.32649	0.82522	1.5726	2.4621	-0.12135	-0.23227
2.425	-0.31459	-0.075003	1.1475	1.2385	2.8088	-0.7291	-0.35115
1.5171	-0.49151	0.38987	1.2832	0.44856	2.8927	-0.37393	-0.37977
1.0038	-0.74461	0.71704	1.4702	0.36689	2.9017	-0.70197	-0.35456
1.3712	-0.62675	0.80763	0.47782	0.78611	3.0193	-0.58745	-0.32034
0.77769	-0.13678	0.96349	-0.094094	0.26483	2.9645	-0.47467	-0.31891
0.47529	-0.39802	0.79377	0.09744	0.15769	2.0715	-0.25824	-0.32853
-0.43474	-0.29334	1.1897	0.38939	-0.62017	2.2337	-0.24448	-0.18947
-0.42244	0.23948	0.79849	0.33597	-0.25649	2.1814	-0.70398	-0.18172
-0.50189	-0.002613	0.8543	0.34487	-0.43813	2.2905	-0.20813	-0.16921
-0.54535	-0.16179	0.33604	-0.16792	-0.016139	2.4097	-1	-0.22417
-0.037219	-0.0053046	0.19258	-0.73761	0.088719	1.7532	-0.12325	-0.1259
-0.70973	-0.38302	0.40554	-0.86909	-0.12056	0.57808	-0.97623	-0.1435
-0.33848	-0.43532	0.087485	-0.24782	-0.048085	1.6214	-0.6868	-0.28307
0.30151	-0.50194	0.14762	-0.53814	-0.020078	1.146	-0.15192	-0.17115
0.12161	-0.47881	0.12944	-0.24157	0.066252	0.50373	0.13984	-0.13454
0.13192	-0.44411	0.045269	-0.11181	0.64855	0.47726	-0.16649	0.016554
0.53595	-0.50079	-0.051206	-0.18843	0.23395	0.89873	-0.28652	0.023822
0.73305	-0.4841	-0.010468	0.21569	0.39117	0.90591	-0.83996	0.12102
0.55755	-0.32479	-0.41086	-0.18646	-0.27796	0.5028	-0.51413	0.14368
0.44216	-0.51003	-0.42365	-0.26059	0.53839	0.37501	-0.49617	0.10853
0.15573	-0.37177	-0.22568	-0.71695	0.11592	0.42318	-0.077624	0.10344
0.39884	-0.32631	-0.66322	-0.33215	0.92491	0.46859	0.26687	0.049247
0.47317	-0.24819	-0.11726	-0.43623	1.0008	0.77909	-0.07446	0.15328
-0.15669	-0.020061	-0.69496	-0.2957	0.318	0.58193	0.042121	0.15798
-0.19232	-0.0098517	-0.54914	-0.53277	0.1363	0.5953	0.26501	0.04662
0.028424	0.5129	-0.96679	-0.5436	-0.39079	0.72453	-0.50533	-0.092399
0.013152	0.25585	-0.60147	-0.56084	0.18333	0.20554	0.39416	0.009717
-0.41418	0.3641	-1	-0.21748	-1	0.059813	-0.86573	-0.055026
-0.57641	0.36458	-0.68237	0.45307	-0.50242	0.49841	-0.048094	-0.15964
-0.59332	0.63314	-0.885	0.59245	-0.2313	0.78072	-0.74442	-0.1465
-0.28235	0.23083	-0.30532	0.2796	0.24155	-0.052285	0.033724	-0.14111
-0.56164	0.52185	0.022035	0.012414	-0.83056	0.30314	0.11949	-0.16122
-0.93455	0.74545	-0.35962	-0.24584	-0.75296	-0.55817	0.021734	-0.18483
-0.27607	0.53551	0.050019	0.53875	-0.3701	-0.12948	-0.85623	-0.17812
0.031275	0.1755	0.067248	0.47422	0.16611	-0.8572	-0.13804	-0.11091
0.023199	0.06142	0.43192	0.037765	-0.56197	-0.61389	0.6165	-0.025062
0.15848	-0.13295	0.69742	-0.058882	-0.43089	-0.19263	0.49475	0.072261
0.78131	-0.52367	1.0656	0.083572	0.23115	-1	0.6615	0.064035
0.48038	-0.69858	1.4303	0.50594	0.17619	-0.59527	-0.36154	0.17446
0.28876	-0.67703	1.4879	0.37209	0.44182	-0.84993	1.3907	0.252
