# Supplementary material for: An incentive circuit for memory dynamics in the mushroom body of Drosophila melanogaster
Source: eLife. 2022 Apr 1;11:e75611. doi: 10.7554/eLife.75611 (PMC8975552; doi:10.7554/eLife.75611)
Supplement: Figure 4—source data 1. [file elife-75611-fig4-data1.zip › realSCREEN_025A.xlsx_finaldataM+S_timepoint1.csv]

-0.81816	0.25065	-0.065969	-0.34685	-0.0090514	0.10885	0.34452	-0.39698
-1	-0.51548	-0.37498	-0.26526	0.36622	-0.46955	-0.34655	-0.91191
-0.88916	0.1251	-1	0.17073	-0.17058	-0.34185	-0.21342	-0.52142
-0.62947	-0.29447	0.0081439	0.93187	-0.48808	-0.29802	0.25246	0.16988
0.021141	-0.21451	0.25828	0.53025	-0.4716	-0.088586	0.16944	-0.079084
0.82209	0.10685	-0.069174	0.28281	1.0068	-0.26664	0.13248	-0.019225
1.6029	0.42915	-0.11105	0.62231	0.51222	0.82596	0.13286	1.4022
1.7454	1.0724	-0.014292	-0.089863	-0.12217	0.86644	0.25748	2.5698
1.1661	0.21958	0.28914	0.32711	0.309	0.45799	0.15439	1.4057
1.0355	-0.37166	1.028	0.33272	0.74054	0.41339	-0.12569	0.66936
0.084669	0.11698	1.0091	-0.36809	0.65075	0.26988	-0.069328	0.21651
-0.37912	-1	0.48433	-0.87564	0.24451	0.5473	0.38727	-0.2499
-0.22177	-0.47532	0.033278	-1	0.12935	0.41727	0.018843	-0.56344
0.24182	0.0049561	0.50306	-0.89708	-0.15295	-0.22221	-0.095638	-0.54416
-0.18718	-0.078451	0.45438	-0.56598	0.81406	-0.060244	-0.094771	-0.37383
-0.17335	0.38285	-0.1336	-0.81937	0.13199	0.21819	0.18015	0.025753
0.024838	0.31073	-0.25539	0.12755	-0.78186	0.56089	-0.006931	0.35694
0.16689	-0.20418	0.35275	0.38465	-0.57315	0.057245	-0.16298	0.14448
-0.26702	-0.01211	-0.10061	0.43013	-0.089307	-0.32911	-0.11232	-0.19535
-0.55686	0.35813	-0.42185	0.42208	-0.13596	-0.62181	-0.098034	-0.40479
-0.53426	0.12236	-0.32935	0.3849	-0.18277	-0.61861	0.20581	-0.54365
-0.52928	-0.31002	-0.39581	0.56921	-0.75315	-0.57361	-0.20514	-0.74137
-0.41228	0.057987	-0.35051	-0.072745	-0.56291	-0.31399	-0.35108	-0.89463
-0.31345	-0.081533	-0.79783	-0.21543	-0.41186	-0.53918	-0.35382	-0.52093
-0.21791	-0.39503	-0.66614	-0.39304	0.23575	-0.22526	0.70546	-0.56247
1.7739	4.7558	0.64757	1.9797	9.0377	6.0996	5.559	3.2886
1.9025	7.3666	0.78223	6.1197	8.1424	8.876	5.5134	4.8043
1.1427	4.5733	1.2412	5.4598	9.2505	7.6883	3.1537	3.0002
0.88003	2.3448	1.6377	3.9596	13.524	5.9199	2.7885	1.7972
0.64179	1.9349	1.2969	3.1508	20.703	4.7215	2.1323	0.94851
0.60436	2.2835	1.1657	3.9709	18.347	3.9917	1.6836	0.40795
0.20467	1.4041	1.1843	3.7728	13.705	3.1964	2.2791	0.037323
0.1977	1.3319	1.0242	3.0752	12.343	3.0468	1.8816	0.15695
0.23652	2.1545	1.0296	4.6482	9.7086	3.005	1.6156	0.37272
0.36915	1.657	1.1613	5.2651	6.6964	2.7608	1.0544	0.25769
0.68511	1.6541	1.0434	7.5834	3.784	1.8163	1.1688	0.21935
0.5307	1.2768	1.2708	7.0658	2.2569	1.6428	1.2926	0.2388
0.33757	2.472	2.0128	7.3446	3.1721	2.0976	1.8898	0.084831
0.29873	2.8728	1.7161	9.4104	6.168	1.7361	1.3783	-0.50473
0.19775	2.8702	1.274	6.9131	6.3339	1.8827	1.0051	-0.23248
0.56779	2.6722	0.57742	3.221	5.7161	2.0738	0.95321	-0.18471
0.61088	1.7234	0.5479	3.2378	9.6698	2.0251	1.6637	-0.032164
0.36837	1.0666	0.58882	4.889	9.3413	1.294	1.4414	-0.3907
0.25337	2.0669	0.36255	4.0352	7.5585	1.5383	1.6319	-0.58893
0.2185	1.9503	0.36187	3.7886	6.1067	2.4134	2.4979	-0.31398
0.27585	2.698	0.57454	4.7335	8.0827	2.9366	2.0684	-0.48414
0.2654	2.6854	0.61544	5.6688	8.9675	2.1053	1.7996	-0.61646
0.17628	3.0126	0.63113	5.036	9.9617	1.3285	1.227	-0.58668
0.44054	3.3679	0.83527	5.023	7.8542	1.6894	1.2535	-0.62991
0.4024	3.3909	0.68094	5.4204	9.0495	1.5755	1.1935	-0.62569
0.95415	2.8091	1.1604	5.13	8.8036	3.0613	1.6154	1.0622
0.12051	0.64533	0.4311	2.0266	4.0192	1.126	0.33905	0.11751
-0.26025	-0.26024	-0.036492	0.22309	1.1963	-0.16339	-0.35567	-0.84988
-0.3016	-0.51776	-0.1735	-0.27499	-0.079478	-0.70767	-0.69676	-1
-0.34204	-0.54887	-0.14731	-0.68416	-0.50504	-0.67523	-0.81806	-0.82624
-0.25789	-0.34478	-0.19874	-0.7028	-0.71168	-0.84704	-0.77462	-0.36086
-0.24743	-0.23228	-0.17182	-0.39689	-1	-1	-0.93359	-0.65966
-0.1425	-0.43839	-0.13171	-0.43638	-0.82715	-0.86186	-0.84615	-0.35465
-0.14629	-0.30456	-0.17994	0.0045396	-0.53771	-0.84889	-0.86186	0.19851
-0.021394	-0.53464	-0.20474	-0.12512	-0.54081	-0.92785	-0.90007	-0.24551
0.24063	-0.72448	-0.17209	-0.35712	-0.6058	-0.71227	-0.80247	-0.50683
-0.0043293	-0.39959	-0.073198	0.36394	-0.38325	-0.39759	-0.94507	0.26182
-0.07173	-0.24691	0.033581	0.92516	-0.18075	-0.039012	-0.64593	0.49204
-0.065674	-0.48198	0.058817	-0.075873	0.83631	-0.50283	0.050043	1.0787
0.11457	-0.139	-0.074881	0.24025	2.927	-0.52052	0.11512	0.93106
0.24	-0.40726	-0.20036	0.037532	2.8128	-0.90417	-0.37041	0.5092
-0.0023141	-0.72542	-0.26087	0.058724	2.198	-0.91203	-0.74088	0.98544
-0.083554	-0.59507	-0.2639	0.56284	0.61346	-0.78752	-0.72873	0.84515
-0.040563	-0.11982	-0.24616	0.25969	0.36221	-0.79465	-0.48036	0.22393
0.27026	-0.25727	-0.27477	1.0346	0.45744	-0.42906	-0.28197	1.1128
0.29441	-0.3739	-0.068378	0.71865	-0.094004	-0.5689	-0.28566	2.0157
0.21953	0.013565	-0.02433	0.70761	0.73329	-0.018007	-0.69019	4.1319
-0.10115	0.52344	-0.078578	1.2863	0.68795	0.19946	-0.59193	1.7146
0.081861	0.44057	-0.090768	0.40875	-0.027623	1.2758	-0.73985	0.23258
0.082126	0.064249	-0.13173	0.05293	1.2204	1.2188	-0.33847	-0.16328
0.23745	-0.28907	-0.11262	-0.095837	0.84838	0.68381	0.56605	0.75591
0.10398	-0.27611	0.071787	-0.023608	1.5654	0.27165	0.59625	1.4433
0.050779	-0.22876	-0.023655	0.52273	1.5613	-0.013297	0.51604	0.42027
0.036026	-0.052997	0.083695	0.30059	1.0107	-0.09203	0.69651	-0.46642
0.048189	0.077366	0.11134	0.11293	0.4331	-0.23651	0.71362	-0.29499
0.32985	0.050901	0.17327	-0.24072	0.31501	-0.13824	1.3268	0.70645
0.20655	-0.139	0.25665	-0.051212	-0.36072	0.17628	1.1688	0.91627
0.15235	0.18074	0.018959	-0.048284	-0.44713	0.47833	1.2855	1.6032
0.21251	0.39918	0.042659	-0.070668	-0.66797	0.56708	1.1889	0.60432
0.13196	0.31599	0.15191	0.18058	-0.75689	0.072261	0.22237	0.075766
-0.024231	0.38299	0.14601	-0.30049	-0.68957	-0.13448	0.033903	-0.28602
-0.037922	-0.0169	-0.009021	-0.18416	-0.20601	0.20837	-0.17605	-0.50027
-0.2002	0.52724	-0.035826	-0.0951	-0.20822	-0.39947	0.13532	-0.31315
-0.15732	0.20559	0.045681	0.27459	-0.36854	-0.15403	-0.45569	-0.35138
-0.1287	-0.24301	0.19662	0.30762	-0.61034	0.074481	-0.44021	-0.64033
-0.033489	-0.21059	0.075775	-0.046139	-0.74996	0.69059	-0.58231	-0.72226
-0.027638	-0.042795	0.13417	-0.16298	-0.38417	0.53878	-0.64909	-0.16198
0.042489	-0.13319	0.06811	-0.032521	0.22354	0.22517	-0.546	-0.077194
0.06862	-0.17761	-0.056446	-0.26454	0.45218	0.17142	-0.089549	-0.11421
-0.04282	-0.42986	0.0093744	-0.23028	0.21365	0.20188	-0.20895	-0.097379
0.14027	-0.51101	-0.098745	0.21394	-0.092944	-0.25877	0.36201	-0.29509
0.18562	-0.45799	-0.093264	0.046866	-0.22637	-0.67641	-0.13182	-0.030744
-0.18968	0.17945	-0.079254	-0.11658	-0.3429	-0.59691	-0.54066	-0.36947
-0.28323	0.62893	-0.12257	-0.078001	0.097876	-0.77318	-0.79544	0.48671
0.010028	0.18259	-0.22923	0.30903	0.67141	-0.19909	-1	0.15106
