# Supplementary material for: An incentive circuit for memory dynamics in the mushroom body of Drosophila melanogaster
Source: eLife. 2022 Apr 1;11:e75611. doi: 10.7554/eLife.75611 (PMC8975552; doi:10.7554/eLife.75611)
Supplement: Figure 4—source data 1. [file elife-75611-fig4-data1.zip › realSCREEN_025A.xlsx_finaldataM+S_timepoint2.csv]

-0.20598	-0.21679	-1	0.29589	0.59667	-1	1.3303	-0.21881
-0.73087	-1	-0.70875	-0.18237	-0.64193	-0.94124	0.098317	-0.78534
-0.96875	-0.093069	-0.18635	-0.0083517	-1	-0.63891	-0.58982	-0.86091
-1	0.095296	0.30972	-0.55658	-0.64071	-0.43474	-1	-0.39987
-0.94229	-0.23119	0.94983	0.87323	0.063617	-0.039814	-0.87821	-0.19735
0.41918	-0.41762	1.106	0.70895	-0.17316	-0.12405	-0.5677	0.24904
0.46196	0.60635	0.75927	-0.33594	0.41682	0.80737	1.2499	0.56685
-0.48903	2.1526	0.31584	-0.26648	0.91793	1.652	1.6968	0.68555
-0.035135	1.1731	0.20496	-0.32755	1.2622	1.1275	0.49414	0.24935
1.1721	0.066203	-0.14786	-0.78667	0.57759	0.90425	-0.389	0.3576
1.1239	-0.51376	-0.29213	-0.30716	0.28385	0.77328	-0.48363	0.85707
0.83877	0.16414	-0.26397	-0.23714	-0.22665	0.66169	-0.61822	0.4118
0.74491	-0.37282	-0.31408	-0.10865	-0.31143	0.1971	-0.24791	-0.013008
0.36218	-0.31792	0.045466	0.012148	-0.19879	0.038909	-0.41898	-0.16614
0.13915	0.052035	0.057377	-0.15799	-0.45427	-0.084691	-0.053725	0.13978
-0.31297	-0.41267	-0.11066	0.27937	-0.31556	-0.32729	1.1289	0.19722
0.23915	-0.52445	-0.14588	1.3711	-0.48398	0.019736	0.16182	-0.15382
0.53324	-0.50524	-0.19915	1.2162	-0.18904	-0.030098	-0.11422	-0.35604
-0.13432	-0.31096	-0.26295	0.14565	0.11652	0.0061616	-0.51218	0.073248
-0.16626	0.091986	-0.25382	-0.31491	0.26724	-0.27696	-0.45677	-0.086974
0.11411	0.011291	-0.15932	-0.38801	0.22484	-0.27044	-0.78779	-0.23549
-0.32856	0.15011	0.039334	0.098764	0.22451	-0.58208	-0.12345	-0.01631
-0.66045	0.12694	0.12832	-0.25428	-0.28348	-0.71602	0.27334	-0.24025
-0.17405	0.22648	0.12877	-0.76922	-0.032779	-0.72171	0.80813	-0.057195
-0.077183	0.24293	0.2401	-0.30907	0.38323	-0.46685	1.3362	0.35051
1.7451	2.4986	0.68552	2.9648	8.4704	3.4432	4.644	3.3703
3.4325	2.461	0.8524	6.7624	10.802	5.8559	6.1435	4.6606
3.2264	1.5175	1.2074	7.1542	13.148	5.3425	8.2817	3.1828
3.3355	1.1407	1.2432	11.577	15.036	3.7616	8.7606	1.7266
3.4548	0.90872	1.248	13.871	17.028	2.8896	9.2364	0.52643
3.3057	1.0317	1.2644	11.445	15.581	2.1558	9.1653	0.062518
3.122	0.54655	1.0876	11.528	10.407	2.2032	8.3711	0.11302
2.9374	0.44899	0.81569	11.854	7.468	2.2532	7.7043	0.28121
2.9306	0.5879	0.67314	11.556	7.422	1.2813	6.9458	0.13723
2.7553	0.42467	0.57805	12.564	6.6404	1.0622	5.8994	0.012458
2.3054	0.49928	0.69498	11.892	5.8932	1.0862	5.3054	-0.17096
2.7173	0.87169	0.61984	9.8263	6.2431	1.8224	5.5519	-0.54019
2.4782	0.93333	0.64198	12.212	7.3692	1.2437	4.6382	-0.2465
1.8561	1.3733	0.71899	12.464	8.4719	0.92214	2.8246	-0.04688
1.5556	1.8351	0.68853	10.96	8.0837	2.1803	2.0677	0.086449
1.2467	2.378	0.7827	10.763	10.632	1.4187	2.4222	-0.10849
2.3175	2.1269	0.74822	11.978	11.529	1.2275	3.4282	0.30637
2.2248	1.42	0.78841	11.33	9.7959	1.5825	4.3547	0.80087
2.0504	1.8418	0.90356	10.511	8.1607	1.2234	5.0262	0.5717
1.2193	1.4585	0.75279	7.3377	7.7384	1.5642	5.2953	-0.2671
3.9793	2.3462	2.0642	7.8532	17.812	6.2218	10.796	-0.15474
3.476	1.1204	2.0184	7.9497	14.285	4.5622	8.898	-0.33911
1.1238	0.36105	1.1307	8.1034	9.9581	3.7203	4.2077	-0.32697
0.27696	0.12462	0.6652	11.847	9.1503	2.2054	2.5428	-0.58731
0.17538	0.36707	0.52706	13.008	6.7487	1.3637	1.8217	-0.41652
0.91289	0.46868	0.65444	15.726	6.2986	1.7824	4.4977	2.278
0.050081	-0.022334	0.43675	10.214	3.0707	1.205	2.9246	0.80192
-0.42517	-0.30086	0.30707	5.9233	1.9044	0.52649	1.2601	-0.31763
-0.51324	-0.33426	0.24978	3.0866	1.5512	0.168	0.83599	-0.85421
-0.65692	-0.052791	0.26758	1.8107	1.6744	0.24466	1.0082	-0.57941
-0.56454	-0.1392	0.25711	1.0808	1.7278	0.16471	1.0408	-0.070283
-0.5223	0.18371	0.23083	1.1104	1.5804	0.16584	0.68511	-0.012911
-0.52797	0.17063	0.23731	1.3295	1.5141	-0.029583	0.51936	0.37293
-0.52201	-0.008437	0.2117	1.314	1.3365	0.065189	0.59244	-0.16484
-0.52316	-0.099127	0.17132	1.3134	1.4876	0.114	1.1183	-0.23642
-0.3795	0.31358	0.12109	0.63788	1.4303	0.043585	1.1397	-0.76903
-0.16872	0.33528	0.14935	1.3761	1.4488	0.10725	1.6317	-1
0.025144	0.027953	0.14542	1.2102	1.5734	-0.02119	1.075	-0.85815
-0.23684	0.051269	0.10625	1.3888	1.9906	-0.044597	0.33866	-0.56457
-0.3532	-0.053994	0.069633	1.7188	2.2619	0.2266	0.52085	-0.44901
-0.28883	0.025417	0.082206	2.0329	2.1295	0.44387	0.47536	-0.71081
-0.34916	0.042511	0.10911	1.2687	2.3192	0.33896	0.9649	-0.76705
-0.35109	-0.13566	0.082937	0.86922	2.0515	0.46796	0.20303	-0.56149
-0.41176	-0.28334	0.077126	1.7451	1.1062	0.1854	0.15622	-0.3392
-0.38461	0.06385	0.090961	1.3739	1.2716	0.24805	0.49018	-0.17132
-0.21285	0.0096863	0.078377	0.83594	0.78211	-0.04326	0.65499	-0.38755
-0.1923	0.0027974	0.066181	0.81417	0.59365	-0.16139	0.4018	-0.53369
-0.21895	0.40904	0.064117	0.62494	0.18898	-0.14559	0.59161	-0.12078
-0.29308	0.34073	0.064775	0.061111	0.072498	-0.15944	0.7596	0.89218
-0.20926	0.13397	0.053065	-0.26802	0.13297	0.086499	0.46142	0.75636
-0.29637	0.22836	0.018317	0.40184	0.028679	0.16569	0.032346	0.1643
-0.23374	-0.19229	0.012995	1.6776	-0.047364	0.26305	0.20012	0.48775
-0.062053	0.0023174	0.0089557	0.74421	-0.081163	0.07972	-0.13989	0.6002
-0.15186	-0.19402	0.029057	-0.083189	0.12104	-0.09647	-0.43492	0.18746
-0.2295	-0.42833	0.019405	-0.24961	-0.14244	-0.013529	-0.18327	-0.30772
0.011875	-0.20344	0.042937	-0.23945	-0.23528	0.15514	-0.20077	-0.67819
-0.011227	-0.19988	0.008792	-0.8045	-0.10476	0.014434	0.14964	-0.70742
-0.06605	0.2034	0.12515	-0.84591	-0.057425	0.044723	-0.38512	-0.45993
-0.020886	0.34963	0.11114	-1	-0.084316	-0.069566	-0.53283	-0.4782
0.17448	0.19269	0.051283	-0.66996	-0.14749	-0.19264	0.10359	-0.39846
0.077557	0.78838	0.037753	-0.83284	-0.20433	-0.041282	1.0638	-0.38232
0.16853	0.2593	0.03658	0.26611	-0.31447	-0.017125	1.136	0.1718
0.023786	-0.17877	0.022194	-0.096987	-0.32979	-0.00075912	0.4736	0.23145
0.13961	0.18411	-0.04434	0.62828	0.34441	-0.014602	-0.046529	-0.09016
0.19612	-0.090205	-0.020295	0.62341	0.54334	-0.052438	-0.42854	-0.12978
0.034665	-0.18991	-0.015063	0.23921	0.276	0.0062092	-0.41029	0.35127
-0.024579	-0.44225	-0.045119	0.047682	-0.21042	0.10969	-0.65103	-0.038884
0.24601	-0.41382	0.0031763	-0.23512	0.53634	-0.030898	-0.33424	-0.20512
-0.040452	-0.33948	0.031651	0.10464	0.61767	0.32074	-0.40948	-0.29199
-0.067515	-0.01418	0.013192	0.35212	-0.073847	0.35306	-0.23935	-0.19059
-0.20799	0.086599	-0.053688	0.28011	-0.41644	0.16737	0.093041	-0.37301
-0.18447	0.64846	-0.052733	0.10873	0.58394	-0.17512	0.11302	0.001356
-0.097611	0.19626	-0.039644	0.10178	0.29026	-0.2402	0.77132	0.95777
-0.33418	-0.29521	-0.007805	-0.30286	-0.28353	-0.113	0.083805	0.71964
0.34861	-0.011922	-0.044759	0.26866	-0.82426	-0.12418	-0.15652	-0.10329
