# Supplementary material for: An incentive circuit for memory dynamics in the mushroom body of Drosophila melanogaster
Source: eLife. 2022 Apr 1;11:e75611. doi: 10.7554/eLife.75611 (PMC8975552; doi:10.7554/eLife.75611)
Supplement: Figure 4—source data 1. [file elife-75611-fig4-data1.zip › realSCREEN_025A.xlsx_finaldataM+S_timepoint3.csv]

-0.42335	-0.17722	-0.23233	1.0304	-0.70334	0.48585	2.4223	-0.48629
-0.57222	-1	0.27449	0.50895	-1	-0.53491	0.41617	-0.60877
-0.35825	-0.73782	0.24729	-0.10905	-0.39364	-0.89669	-0.88686	-0.50745
-0.26739	-0.15083	0.28885	-0.30802	0.045492	-1	0.10441	-0.23241
0.14225	0.12927	-0.2148	-0.34195	0.37291	-0.38717	-0.38699	-0.13227
0.5708	0.11633	-0.48284	-0.24432	1.2854	-0.1479	-0.64602	0.034752
0.67939	0.48169	-0.29999	-0.18988	1.1665	0.11007	-0.62148	0.26926
0.69873	1.2365	-0.76285	0.17618	0.52325	0.34721	-1	-0.14924
0.87756	0.72167	-0.86286	0.61238	0.18787	0.26501	-0.84824	-0.27075
-0.06596	0.1157	-1	0.28713	-0.17477	1.2421	-0.59838	-0.2978
0.06328	0.8395	-0.014178	0.092949	-0.27431	1.0217	0.54105	-0.2207
-0.087824	0.99064	1.3829	0.2942	-0.30576	0.56048	0.79261	-0.32448
0.042104	-0.086086	1.7006	-0.19152	0.19355	1.027	0.11925	-0.31926
-0.41254	-0.20164	0.28444	-0.024962	0.045242	1.0145	-0.21495	0.49166
0.77122	0.19142	-0.29784	-0.19108	0.037038	0.30974	-0.073238	0.71431
-0.035273	0.34935	0.27944	0.1518	-0.039569	0.30125	-0.25699	0.75386
-0.35565	0.090152	0.39299	0.17629	-0.19716	-0.20927	0.15387	0.46169
0.49831	-0.23355	-0.28163	0.046926	-0.30377	-0.49709	0.13563	0.25118
0.4394	-0.60972	-0.13796	0.089352	-0.24826	-0.45883	0.39307	0.084517
-0.41904	-0.72989	0.51095	-0.07721	-0.036971	-0.53057	0.23096	0.48095
-0.15124	-0.26915	0.32465	-0.26614	-0.14108	-0.60277	-0.18105	0.22023
-0.50269	-0.52486	-0.32221	-0.48272	-0.015655	-0.48929	-0.10582	0.084421
-0.71966	-0.18071	-0.38162	-0.43737	0.034425	-0.37765	0.22398	-0.073445
-0.41195	-0.36077	-0.39558	-0.60231	-0.057374	-0.55288	0.28677	-0.22396
-0.13757	0.35075	0.26635	-0.6428	0.047225	0.19072	1.1627	-0.40592
2.135	5.8759	5.9615	8.3426	2.0639	5.0832	17.358	0.80272
2.0042	5.4191	7.1916	14.509	3.226	5.7895	21.131	2.1429
2.8956	2.7856	6.1336	13.288	3.6092	4.2636	16.254	1.5019
3.5486	1.3198	5.5356	11.429	3.7023	3.5725	11.391	0.25864
2.797	0.68742	3.6147	9.3492	3.3101	2.7397	7.0679	-0.32836
2.1312	0.40451	2.4006	7.052	3.6411	2.0465	6.2498	-0.63947
1.4733	0.47838	1.5342	4.239	3.0324	2.0804	6.8097	-0.1978
1.7199	0.30608	1.3888	3.3449	2.7229	1.8445	4.8442	-0.35133
1.7311	0.24396	1.4089	3.403	2.6483	2.28	3.5611	-0.37668
1.4108	-0.26256	1.4608	2.4689	2.3723	1.8979	2.9309	-0.52693
1.1319	0.013813	1.6483	1.895	2.1722	1.6234	2.7416	-0.23972
1.7955	0.26991	2.0562	2.5604	2.2256	2.2624	2.8748	-0.042037
1.829	0.60155	1.7698	2.3343	2.1448	2.6895	3.0538	-0.052434
1.2091	0.48677	1.9912	3.2288	1.8767	2.2674	3.1236	-0.12317
1.074	0.96889	2.3594	3.1275	1.757	2.1265	3.0415	-0.36337
0.78134	0.93173	1.4961	3.2148	2.1505	1.8467	3.257	-0.13572
1.0214	0.45685	1.0642	3.3831	2.6364	1.5574	3.1851	-0.28542
0.82642	0.34312	0.55926	3.0598	2.2159	1.876	2.4174	-0.24285
0.78187	0.38449	0.041256	3.3776	2.9094	2.2038	0.98538	-0.26089
1.0137	0.78948	0.4753	2.2546	2.7345	2.6639	1.6396	-0.14191
2.9202	2.9418	5.2848	2.0697	5.0999	6.5374	6.5203	0.027642
2.4967	2.2679	4.254	2.3401	3.8436	5.0436	6.0108	-0.25152
0.9662	0.62836	1.7622	1.9338	2.9345	3.6219	3.5007	0.49042
0.47633	-0.077386	0.68008	1.9395	2.0547	1.7406	3.0111	0.58285
0.72242	-0.22376	0.31503	2.284	1.911	1.0625	2.3744	0.020204
2.2495	0.037521	0.44704	2.8113	1.8055	1.3127	3.9821	1.6872
0.5893	-0.06715	0.14324	3.6378	0.91068	0.66453	1.8368	0.3918
-0.30357	-0.33506	-0.012035	2.1832	0.6316	0.15296	0.93415	-0.52386
-0.49638	-0.5441	-0.069648	1.2201	0.57483	-0.00098852	0.61547	-0.83438
-0.71163	-0.65874	-0.13657	0.67344	0.63077	0.063269	0.8992	-0.87639
-0.80657	-0.33935	-0.11636	0.62625	1.2708	-0.056756	1.1264	-0.84038
-0.8724	-0.36212	-0.1262	0.54043	2.1001	0.012598	1.3224	-0.74302
-0.9042	-0.23095	-0.2486	0.94173	1.7134	0.059646	1.7072	-0.60048
-0.86574	-0.24791	-0.2946	0.40292	1.4471	0.15027	1.5537	-0.83675
-0.84776	-0.48981	-0.3734	0.25576	1.6429	0.10673	0.96993	-0.86011
-0.94726	-0.54395	-0.33055	-0.20928	1.1006	0.13153	0.69764	-0.69223
-1	-0.55657	-0.29341	-0.26988	1.082	0.15687	0.4656	-0.25274
-0.62284	-0.62649	-0.37885	-0.46398	1.233	0.19965	0.72637	-0.30457
-0.68217	-0.55745	-0.37	-0.71919	1.52	0.19531	1.1436	-0.031533
-0.50742	-0.2847	-0.43405	-0.91482	1.413	0.2388	0.98557	0.20855
-0.79158	-0.12543	-0.44304	-0.86809	1.1313	0.32016	0.78316	0.53235
-0.61377	-0.29275	-0.36786	-0.23914	0.76494	0.36784	0.91002	0.13906
-0.73014	-0.50055	-0.36334	-0.7673	0.49975	0.32149	1.3248	-0.55794
-0.78068	-0.51155	-0.37819	-0.57175	0.26132	0.27675	1.1549	-0.55143
-0.69488	-0.57021	-0.45102	-0.42596	0.19394	0.19577	0.45615	-0.43913
-0.77589	-0.6929	-0.35626	-0.088903	0.11822	0.17508	-0.48489	-0.33585
-0.84486	-0.74655	-0.29726	0.49879	0.1819	0.16137	-0.33519	-0.64773
-0.92243	-0.55644	-0.32987	0.21955	0.080576	0.18177	-0.33972	-0.67653
-0.91763	-0.15218	-0.25833	0.36932	0.10796	0.13755	-0.39814	-0.80597
-0.8316	-0.095164	-0.31628	0.47615	-0.039253	0.15347	-0.10239	-0.57134
-0.70238	0.13351	-0.10764	0.49793	-0.11034	0.10448	-0.12825	0.47116
-0.60161	-0.071398	-0.1108	0.46543	-0.027439	0.25307	0.51207	0.6856
-0.59545	-0.26441	-0.21719	0.11343	0.12771	0.31028	0.32117	0.04438
-0.32105	-0.18386	-0.27671	-0.21193	0.010749	0.060692	0.16548	-0.38052
0.30621	0.025937	-0.16478	0.22007	0.013153	-0.066468	-0.027826	-0.76989
0.17023	0.1493	-0.12864	0.13875	0.36694	-0.20247	-0.02018	-0.79526
0.38934	0.024403	0.0073205	-0.047883	0.22699	-0.18571	-0.19635	-0.77638
0.014055	0.18706	0.1527	0.27249	-0.035211	0.03485	-0.19477	-0.90725
0.65139	0.43433	0.034878	0.65081	-0.045237	0.15734	-0.28571	-0.69728
1.8633	0.53379	-0.0098687	0.35237	-0.090089	-0.099193	0.12196	-0.84189
1.9361	0.3817	-0.030512	0.33341	-0.088257	-0.13971	-0.17737	-1
1.2037	0.63198	-0.043196	0.086437	-0.12041	-0.033116	-0.3826	-0.88486
0.40369	0.54696	0.039824	0.12555	-0.028297	-0.00622	-0.060603	-0.06132
-0.014011	0.18396	-0.098829	0.81469	0.024178	0.041156	0.12899	1.0108
-0.11579	-0.22284	-0.041821	1.3504	-0.22551	0.10038	-0.059326	2.3041
0.019142	-0.14557	-0.023293	0.582	-0.23936	0.19662	-0.029938	2.1038
0.025663	-0.34523	-0.0078765	0.59611	-0.072806	0.14376	0.0064749	1.5365
-0.21193	-0.35875	0.048919	-0.10327	0.12715	0.25609	-0.2046	0.64611
-0.38218	0.17682	0.028916	-0.61825	0.08608	0.031001	-0.097579	0.085622
-0.36619	-0.20384	0.1082	-0.42271	-0.0074619	-0.030507	0.15897	-0.55396
-0.14352	-0.42627	0.035855	-0.32319	0.15811	-0.094511	0.37947	-0.58244
-0.2284	-0.024634	0.098269	-0.42467	0.54292	-0.20297	0.21562	-0.16476
-0.42291	-0.0091283	0.12357	-0.6198	0.10127	-0.19988	0.26006	-0.23159
-0.66255	-0.12185	0.096481	-0.92447	-0.21387	0.0609	-0.12381	-0.32999
-0.63361	-0.13096	0.1621	-1	-0.30338	-0.024173	-0.18377	-0.86081
