# Supplementary material for: An incentive circuit for memory dynamics in the mushroom body of Drosophila melanogaster
Source: eLife. 2022 Apr 1;11:e75611. doi: 10.7554/eLife.75611 (PMC8975552; doi:10.7554/eLife.75611)
Supplement: Figure 4—source data 1. [file elife-75611-fig4-data1.zip › realSCREEN_025A.xlsx_finaldataM+S_timepoint4.csv]

-0.70114	-0.83477	-0.38066	0.49277	-0.36883	-0.916	-0.27698	0.68177
-1	-1	-0.32698	0.1978	-0.26783	-1	-0.64619	0.25839
-0.8609	-0.66341	1.5883	-0.074636	-0.48627	0.6063	-0.66688	-0.18294
0.12674	-0.21559	1.9149	-0.32831	-0.19928	1.1894	-0.72776	-0.35545
0.036211	0.78512	0.79317	-0.61933	1.076	1.1734	-0.43934	-0.41331
0.035456	0.64437	0.082517	-0.43277	1.4067	1.2834	0.49975	-0.62541
0.17992	0.82007	0.11606	-0.14684	0.30747	0.87101	0.20209	-0.72627
-0.23169	1.4309	0.3917	-0.32266	0.15074	0.17997	-0.17528	-0.56772
-0.31107	1.3543	0.37374	-0.13367	-0.1953	-0.91096	-0.31512	-0.48912
-0.3579	0.85406	-0.31698	0.5263	0.21117	-0.96353	-0.38712	0.28466
0.48174	-0.0055889	-0.58025	0.80669	-0.11571	-0.84129	0.28597	0.43921
0.95229	-0.085612	-0.92344	0.13611	-0.59126	-0.65031	1.12	1.1263
0.8285	-0.039833	-1	-0.0070973	-0.56555	-0.43276	0.42833	0.924
0.7723	-0.055064	-0.84813	0.28814	-0.77574	-0.77516	0.18263	0.1541
1.0517	-0.41041	-0.71645	0.30886	-0.82074	-0.83587	0.17965	-0.23914
1.0485	-0.31704	-0.52777	-0.0029652	-0.38803	-0.63733	-0.23503	0.0093855
0.23185	-0.50118	-0.41909	0.037575	0.23778	-0.088872	0.19265	0.814
-0.34244	-0.55361	-0.38597	-0.24373	0.42154	-0.22944	0.26528	0.50649
-0.42164	-0.60872	-0.41442	-0.1282	0.04514	-0.066531	0.21131	0.41851
-0.40924	0.033363	-0.33123	-0.17667	0.17087	0.13485	0.078419	-0.23708
-0.38367	-0.020326	-0.061926	-0.36154	0.17768	0.7964	0.1174	-0.64172
-0.25758	-0.10802	0.86565	-0.20586	0.1423	0.67298	-0.056683	-0.14826
-0.13311	-0.12806	1.0223	0.039343	0.2435	0.98817	0.081851	-0.49911
-0.33477	-0.37501	0.084893	0.3507	0.18367	0.45214	0.081039	-0.49132
-0.042035	0.84994	0.41216	0.10825	0.45785	2.0197	0.66502	-0.49686
2.7209	8.5362	8.0175	6.8079	4.7501	12.454	13.022	0.20947
3.6934	8.1062	9.1918	10.534	9.8579	14.469	15.949	0.46713
3.6403	4.5827	8.1091	9.4249	11.798	13.168	12.096	0.97552
3.1036	1.7919	7.3316	7.2814	11.386	13.32	9.6184	0.66427
3.2237	1.1418	5.6166	5.5737	9.8165	12.518	6.9705	0.77919
2.5165	0.4774	4.5414	5.2148	7.9803	10.67	4.7665	0.5027
2.3272	0.19148	3.9817	3.4454	6.9649	8.0769	4.2439	0.38645
1.9383	0.68069	4.2509	2.0817	7.9618	4.7443	3.1615	1.4999
1.381	1.6197	2.8643	1.5341	6.019	4.2117	2.9059	0.86725
1.2746	1.8488	2.0585	1.7455	5.3734	3.9338	2.0291	0.17902
1.7149	1.7365	2.2472	1.7084	5.1257	4.7073	1.4448	-0.074273
2.1075	1.6303	1.8689	1.2202	6.0957	4.9026	0.29608	-0.35867
2.0834	1.6015	1.3463	1.1165	5.8545	6.303	-0.20045	-0.13095
1.759	1.3256	1.2438	0.77502	6.1307	7.0644	-0.13009	-0.32719
1.4232	1.5194	1.2098	1.0366	4.4218	6.6633	-0.20864	-0.56777
0.77571	2.2471	1.3387	1.108	5.6111	5.9896	-0.19033	-0.38885
1.187	2.4009	1.7815	1.0576	4.1447	5.7946	0.39127	-0.42589
0.97314	2.0862	1.551	0.62179	4.0862	3.4314	-0.0028775	-0.07613
0.77493	1.7629	1.1099	0.79061	3.7782	2.2481	-0.52437	-0.14642
0.75059	1.6775	1.4636	0.59677	4.302	4.439	-0.28261	-0.0050156
2.9738	4.1712	7.1138	0.95096	6.9682	11.135	1.8353	-0.061122
1.7856	3.5491	5.146	0.91128	4.9112	7.9817	1.1895	-0.35874
0.50707	1.6657	1.9731	0.92591	4.2174	5.4406	-0.17609	-0.21269
0.074077	1.8157	0.78065	0.63437	2.8637	3.5557	-0.92192	0.13518
0.18318	1.2881	0.11578	0.4464	3.2679	4.0598	-1	0.24995
1.5699	1.766	0.61988	0.77457	3.2745	5.2341	-0.22842	1.49
0.65774	0.78462	0.35498	0.96155	1.5136	3.224	0.81807	0.090691
-0.20289	0.011474	-0.024596	1.6663	0.71793	1.6606	1.5953	-0.60119
-0.45069	-0.12247	-0.30242	1.4268	0.68998	0.99338	0.99389	-0.88485
-0.5619	0.23078	-0.27787	0.65976	1.3752	0.95294	1.158	-0.99191
-0.53917	0.87312	-0.40707	0.46143	1.8068	0.67998	1.4878	-1
-0.64694	0.52827	-0.34612	0.26803	2.1663	0.89327	1.4437	-0.89744
-0.55539	0.16406	-0.39253	0.93563	2.2286	1.3239	1.1634	-0.63153
-0.51312	0.10587	-0.49172	1.1384	2.0357	1.403	2.2466	-0.64292
-0.43222	-0.097782	-0.32447	1.5439	1.7542	1.3634	1.7874	-0.67996
-0.56119	0.28624	-0.4385	1.1087	1.1879	0.90374	2.5016	-0.54016
-0.44594	0.77902	-0.44563	0.4143	1.0934	0.83705	2.1053	-0.70654
-0.3407	0.33145	-0.47081	0.21629	0.97668	0.63163	2.476	-0.81579
-0.38503	0.26995	-0.65452	0.38624	1.8947	0.82021	1.8934	-0.40375
-0.3983	0.52846	-0.54812	0.039408	1.062	0.81493	1.136	-0.29678
-0.31207	0.48355	-0.64664	0.26107	0.89575	1.3807	1.0731	-0.46044
-0.11132	0.23056	-0.71096	0.44297	0.76285	1.3076	0.83562	-0.52968
0.0033937	-0.092587	-0.57645	0.63449	0.41556	0.949	0.57444	-0.72701
0.44025	-0.17026	-0.60869	0.88037	0.16409	0.70042	0.33421	-0.30415
0.90694	-0.1475	-0.6609	0.7971	-0.10319	0.56917	0.13746	-0.14243
0.47336	0.13088	-0.67103	0.66927	0.21306	0.30292	0.70369	-0.017783
0.026119	0.49892	-0.805	1.2532	0.3673	0.026932	0.22533	-0.2713
-0.1649	0.63785	-0.7864	1.571	0.11309	0.21778	0.00061924	-0.30849
-0.034179	0.32086	-0.67182	1.2946	0.074765	0.6748	0.82979	-0.24355
-0.013328	-0.18617	0.099354	0.68652	0.12375	0.262	0.91094	-0.22905
-0.16387	0.055709	0.28155	1.1503	0.15262	0.19131	0.96276	-0.35281
-0.17957	0.26238	0.11509	0.72452	0.33169	0.14611	-0.29131	-0.064262
-0.24165	0.048278	0.091007	0.37527	0.40173	-0.094143	-0.45493	0.3624
-0.093014	0.090226	0.10815	0.53844	0.41729	0.19255	-0.63804	0.080032
-0.063019	0.43401	0.51669	0.46923	0.49465	0.11267	-0.65818	0.058333
0.021935	0.07799	0.91294	0.11145	1.0198	-0.26211	-0.46585	-0.12328
0.17776	0.273	0.74024	-0.23957	0.67675	-0.29189	-0.60007	0.017663
0.12782	0.24934	-0.063817	-0.45561	-0.22764	-0.30892	-0.92139	-0.2105
-0.03678	0.072885	-0.21013	-0.6044	-0.49631	-0.41841	-0.89909	-0.12903
-0.12402	0.39099	-0.36416	-0.3714	-0.75023	-0.14277	-0.84784	-0.13481
-0.10356	0.4352	-0.32755	-0.44787	-0.65843	-0.20146	0.015013	0.24863
-0.011348	0.19098	-0.21891	-0.32138	-0.52873	-0.27327	0.054029	-0.080808
0.010458	0.016723	-0.33537	-0.30088	-0.68002	-0.069782	-0.2323	-0.20632
0.048826	-0.091891	-0.32964	-0.12202	-0.64769	-0.044781	0.64473	-0.27541
-0.042568	-0.017106	-0.34096	0.13952	-0.56889	-0.012642	0.78655	-0.084252
0.17877	0.046617	-0.012083	-0.16613	-0.55308	-0.14923	0.26546	-0.17772
0.12139	-0.33226	-0.057	-0.38939	-0.82875	-0.26184	0.013318	-0.1251
-0.17919	-0.21113	-0.067235	-0.50834	-0.86156	-0.32106	0.41261	-0.20716
-0.12176	0.060642	-0.013905	-0.40885	-1	-0.081241	0.058986	-0.23131
-0.039899	0.045804	-0.022475	-0.19616	-0.079845	0.22362	0.0047884	0.25347
0.19604	-0.34622	0.15554	-0.075415	1.745	0.65911	0.058759	0.30116
0.0007908	-0.25913	0.20199	0.23415	1.3112	0.20127	0.22323	0.44266
-0.092183	-0.2206	0.15519	1.4463	0.67662	0.14595	-0.13265	0.041927
0.1395	-0.10355	0.027309	0.60172	0.17141	0.27783	0.051234	0.33955
-0.17556	0.083159	0.13778	-1	0.34736	-0.021646	0.2484	0.15622
