# Supplementary material for: An incentive circuit for memory dynamics in the mushroom body of Drosophila melanogaster
Source: eLife. 2022 Apr 1;11:e75611. doi: 10.7554/eLife.75611 (PMC8975552; doi:10.7554/eLife.75611)
Supplement: Figure 4—source data 1. [file elife-75611-fig4-data1.zip › realSCREEN_025A.xlsx_finaldataM+S_timepoint5.csv]

-0.75994	1.1736	-1	-0.30089	0.63625	0.068263	0.60308	0.22872
-1	-0.20611	0.19452	0.20988	-0.080238	-1	0.26585	-0.31107
-0.25374	-0.76385	1.1603	-0.16423	-0.63724	-0.90131	-0.32732	-0.70135
0.42263	-1	0.25804	-0.26024	-1	-0.31632	-0.2142	-0.62278
0.04875	-0.45901	-0.27069	-0.2298	-0.72722	0.16064	-0.002641	-0.96391
-0.1522	-0.33978	0.21054	-0.35909	-0.40974	0.041055	-0.39103	-1
-0.21468	0.69895	-0.068968	0.031033	0.46754	1.2388	-0.31912	-0.453
-0.44258	0.0073224	-0.49914	0.17424	1.1694	2.0861	-0.4955	-0.29295
-0.083056	-0.0064987	-0.22525	0.06108	1.3171	1.2607	-0.72908	-0.14456
0.52862	0.23251	-0.22383	0.36685	0.53111	0.82265	-0.6288	-0.29678
0.67106	0.75372	0.75947	0.73028	0.25583	0.40849	-0.4333	-0.38196
0.77945	-0.14491	0.3752	0.28132	0.87207	-0.40136	-0.48065	0.23442
0.16638	0.15604	-0.077024	-0.10005	0.2156	-0.85255	-0.26172	0.47351
0.2156	-0.052205	-0.080799	0.51974	-0.34896	-0.93463	-0.058987	0.74126
0.042639	-0.32547	0.088314	0.67527	-0.1731	-0.43681	0.2859	1.1688
0.2055	-0.61094	-0.032432	0.12025	-0.019767	-0.16768	0.42558	0.8255
0.77318	0.008646	-0.25734	-0.22531	0.053701	0.17071	0.6955	0.53263
0.19573	0.24157	-0.46336	-0.30642	0.0094999	-0.074169	1.6551	0.11208
-0.15095	-0.039554	0.026517	-0.12147	0.16304	-0.42953	1.0729	0.08143
0.2478	0.1594	-0.018455	-0.18121	-0.24314	-0.10877	0.17869	0.39049
-0.27318	0.0060055	-0.07833	-0.12201	-0.52538	-0.24136	-0.36649	0.32939
-0.35146	-0.35592	-0.36502	-0.37245	-0.64641	-0.43915	-0.046138	-0.0037704
-0.14065	0.60493	-0.13493	-0.23455	-0.53349	-0.35042	0.11537	0.012379
-0.47489	0.26158	0.72265	-0.19221	-0.34643	0.39675	-0.54304	0.041513
0.29095	0.55547	2.2031	0.11795	-0.033283	2.0507	0.3668	0.016274
3.6834	7.6123	8.8694	6.8186	3.8978	16.73	13.487	0.41944
5.1773	8.5658	10.11	11.229	8.6413	21.143	12.857	0.9655
3.7727	3.7219	8.9629	9.1179	9.8204	16.502	8.8167	2.2968
2.7229	1.4137	7.4218	6.275	8.253	11.515	5.1157	2.4128
1.856	0.71837	6.3205	4.7804	6.9009	8.0307	4.1322	2.6741
1.3113	0.52494	5.3649	3.8529	5.1472	7.161	2.2194	2.8949
1.2818	0.39881	5.092	3.4712	5.2468	6.3187	0.79798	3.1684
1.6333	0.16194	4.5966	3.7835	4.9966	5.5	1.0073	2.3791
1.5305	0.02304	4.0254	3.3051	3.4723	4.0339	0.98419	2.1654
1.7648	0.15739	4.504	2.6332	3.4449	3.9146	0.54947	1.9843
2.2221	0.2676	5.0219	2.2018	4.0871	5.6067	0.62845	0.70553
2.2214	0.00049259	4.4077	2.4747	6.025	3.7686	0.098738	0.31797
1.8575	0.65994	4.9696	2.0497	5.4434	4.3882	0.58907	0.44979
2.0047	0.78879	3.8232	1.7495	4.7483	3.9388	0.15785	0.62762
1.8885	1.4181	3.4531	1.6821	5.263	2.7138	0.35609	0.84236
1.5091	1.3462	3.4834	1.2266	5.5155	2.8834	0.42831	0.70403
0.92263	0.53267	4.3804	0.93011	5.3378	7.1809	0.31699	0.82859
0.67137	0.38393	5.4869	0.76554	3.2295	4.9775	-0.17258	0.59468
0.51805	0.98269	5.1883	0.84709	1.4457	5.0386	-0.098961	0.36724
0.23793	0.68678	4.1457	0.92199	1.4468	5.8476	-0.47469	0.65305
2.0999	1.6004	8.1441	1.1386	2.9559	9.4739	1.7325	0.765
1.2764	2.726	5.528	1.3007	1.6237	7.5911	1.6396	0.5722
0.25115	0.70659	2.7428	1.5995	0.91383	5.9156	0.31109	1.1691
0.089948	0.20534	1.6569	1.1308	1.6997	4.488	-0.073585	0.87035
0.15784	0.80643	1.2383	1.0308	1.6396	5.115	0.69689	0.90077
1.3599	1.4689	2.3308	1.6235	2.16	6.7635	1.5282	1.1399
0.35502	1.4861	2.2242	3.3445	0.43876	3.6895	1.0709	0.16435
-0.21381	1.2098	1.313	3.7438	-0.20901	1.2095	1.3788	-0.30188
-0.50056	0.94437	1.0362	3.5364	-0.11603	0.7067	1.8089	-0.44098
-0.4497	0.78419	1.3218	3.4225	-0.27389	0.25173	1.9652	-0.47569
-0.14221	0.78489	1.3366	2.1504	-0.36794	0.18257	3.4016	-0.5033
-0.12225	0.58932	1.2234	1.3695	-0.33153	0.53433	1.8151	-0.38256
0.19518	0.028545	1.2888	0.83834	-0.077776	1.4374	1.2246	-0.36451
0.10379	0.84351	1.6219	0.57317	0.14602	1.3111	2.6775	-0.40369
-0.083909	0.37917	1.7727	0.33787	-0.14646	1.6369	2.8761	-0.083047
0.087238	0.12245	1.4025	0.23101	-0.642	1.896	3.8514	-0.14315
0.1097	0.057947	1.3974	0.31097	-0.25221	1.6876	2.4084	0.067055
-0.26049	0.12234	1.1296	0.31224	0.46319	1.5547	1.5377	-0.047633
-0.29123	-0.083534	1.2629	0.025063	1.0129	0.79565	1.0434	0.11652
-0.39555	-0.28289	1.1054	0.38019	0.70044	0.34763	0.75773	-0.20588
-0.44636	-0.49617	0.79029	0.4158	1.5	0.42567	0.95067	-0.23503
0.11867	0.24462	0.46862	0.41394	2.7251	0.72096	2.0538	-0.15606
0.19077	0.13955	0.40529	0.4154	2.2776	0.71655	1.3937	-0.13909
-0.048745	-0.31663	0.26298	0.67134	1.2406	0.31638	0.32007	0.29654
-0.22421	-0.6454	0.42096	0.56741	0.73692	0.56951	-0.12042	-0.075057
-0.24229	-0.67382	0.35443	0.76952	0.37158	0.48479	-0.51241	-0.31451
-0.083624	-0.76432	0.33211	0.91981	0.38053	0.55443	0.058112	-0.33069
-0.17785	-0.4603	0.1843	0.38692	0.76501	0.21328	0.047531	-0.166
-0.01861	-0.44629	0.21456	0.50927	1.1257	-0.0853	0.12212	-0.18838
-0.31407	-0.64209	0.3061	-0.065521	0.84833	0.16917	0.14179	-0.28003
-0.052859	-0.49072	0.20992	-0.33576	0.26342	0.34393	-0.43473	-0.30683
-0.13303	0.11871	0.010774	-0.61517	-0.067838	0.30051	-0.57173	-0.0058423
-0.07954	-0.0089924	0.17198	-0.71584	-0.43641	0.22546	-0.36508	0.23298
-0.1438	-0.18826	0.14007	-0.59679	-0.57976	-0.051906	-0.40058	0.053402
-0.084908	-0.086218	0.098218	-0.5074	-0.42019	-0.16647	-0.71142	-0.14253
0.066726	0.43307	-0.0030093	0.47606	0.32824	-0.16695	-0.92602	-0.3089
0.081896	0.089139	-0.0061543	0.323	0.55983	-0.30297	-0.87683	-0.35144
-0.21445	-0.16162	-0.033449	0.2453	-0.081393	0.059766	-0.9508	-0.32668
-0.10458	-0.048988	-0.057376	0.83213	1.0342	0.26814	-0.80366	-0.32902
0.12431	0.22813	-0.097756	0.41386	1.0382	0.3816	0.45756	-0.19089
-0.18614	0.20844	0.0049797	0.36763	0.68139	0.20335	0.87519	-0.11061
-0.29589	0.56595	-0.12044	0.45833	-0.083998	0.042433	1.6391	0.083162
-0.060915	0.013442	-0.15516	0.16771	-0.53043	0.18735	0.67952	-0.1541
-0.15067	-0.25522	-0.27074	0.60021	0.4316	-0.14611	0.59968	-0.040177
0.067	0.030554	-0.20744	0.66599	0.56218	-0.53853	0.43029	-0.1194
0.15499	0.47506	-0.17466	0.88867	-0.026691	-0.69759	0.017378	-0.065037
-0.024145	0.044269	-0.22473	-0.15657	-0.32425	-0.58493	0.0063832	0.27217
0.28766	-0.34491	-0.2825	-0.65138	-0.18776	-0.29161	0.70298	0.40187
0.27288	-0.045324	-0.077543	-1	0.80621	0.35672	0.3298	0.42384
0.49651	-0.1708	0.0012592	0.2678	0.88734	0.62794	0.11604	0.1232
0.72432	-0.077503	0.16461	0.50403	-0.31632	0.19535	0.38951	0.011636
0.042363	-0.33671	0.052776	-0.12846	-0.95718	0.42074	0.14075	-0.034896
-0.25362	-0.26226	0.13196	-0.38431	-0.92771	0.2528	-0.22361	-0.30693
-0.36162	0.25298	0.30291	-0.17443	-0.074903	-0.0079928	-0.62966	-0.31747
-0.54253	0.1633	0.26279	-0.74042	-0.86115	-0.41909	-1	0.014228
