# Supplementary material for: An incentive circuit for memory dynamics in the mushroom body of Drosophila melanogaster
Source: eLife. 2022 Apr 1;11:e75611. doi: 10.7554/eLife.75611 (PMC8975552; doi:10.7554/eLife.75611)
Supplement: Figure 4—source data 1. [file elife-75611-fig4-data1.zip › realSCREEN_025A.xlsx_finaldataM+S_timepoint6.csv]

-0.34478	-0.089506	-1	1.0814	1.0108	-0.88235	-0.089905	0.76444
-0.29088	0.051239	-0.75166	0.62886	-0.29633	-1	-0.26782	0.16726
0.030849	-0.31784	0.06555	1.0216	-0.83694	-0.96546	-0.4766	-0.5978
-0.028441	0.32101	0.60314	0.19832	-0.82303	-0.33918	-0.67045	-0.73047
-0.24834	-0.063256	0.098283	-0.70634	-0.51924	1.0657	-0.35741	-0.43367
-0.27324	-0.54047	0.60739	-0.57394	-0.47809	1.668	-0.021227	-0.68258
-0.15575	-0.51922	0.60768	-0.72151	-0.56258	1.3817	-0.24474	-0.75603
-0.29432	-0.061424	0.33985	-0.44051	-0.108	0.49593	-0.32037	-0.063526
0.54455	-0.064813	-0.2592	0.50584	2.1328	0.49914	-0.26126	0.1161
0.51462	0.062089	0.7172	0.87926	3.7241	0.44939	-0.082031	1.9525
-0.58948	0.64852	0.47155	-0.092357	1.7811	0.28127	0.034642	1.9883
0.02796	0.18968	-0.60878	-0.79558	0.89343	0.38454	-0.12055	1.72
0.23866	-0.18481	-0.46668	-1	0.063537	-0.25853	0.23072	0.81002
-0.25924	-0.085317	0.16602	-0.51999	0.11009	-0.33642	1.0101	0.18595
0.42026	-0.69531	-0.1211	-0.56833	-0.35781	-0.24809	0.68978	-0.46846
0.69536	-0.36039	-0.32888	-0.55757	-0.76577	-0.31115	0.28491	-0.86259
0.85953	-0.23886	-0.43631	-0.16869	-0.65785	-0.43817	0.18582	-0.20958
-0.12501	-0.70601	-0.024249	-0.21716	-0.24101	-0.41732	0.34894	0.43099
-0.39553	0.0016027	-0.090629	-0.19238	-0.016502	-0.51959	0.20217	0.21135
-0.91801	0.68396	-0.30862	0.61502	-0.58839	-0.34213	0.1758	-0.65821
0.0051273	0.99351	0.042856	0.65746	-0.68446	-0.18127	-0.11932	-0.96954
1.1012	0.86288	0.20831	0.20965	-0.79037	-0.19965	-0.016253	-0.90781
-0.014104	0.47282	0.39983	0.52508	-0.98953	-0.02204	-0.31705	-0.53582
-0.50097	-0.36008	0.068438	0.23187	-1	0.23572	0.20212	-0.47095
-0.15458	-0.10028	0.66778	-0.031273	-0.41247	1.0975	0.8909	0.052485
8.7059	15.76	9.4124	8.5415	4.2765	8.3127	11.176	1.0776
9.5263	19.542	10.611	14.004	9.8868	9.1603	10.947	3.1286
8.9615	13.334	10.033	12.045	12.447	7.3083	6.7056	6.2767
8.5662	6.5873	8.5682	11.198	10.968	5.3543	4.975	6.5575
8.4404	3.9688	7.5736	9.3434	9.7861	3.9868	4.8366	4.5902
7.2898	3.3392	5.9182	6.8832	8.5391	2.4472	4.8512	5.4033
7.6917	3.9879	5.6018	4.617	7.0093	1.9053	3.1725	5.1056
8.2423	2.9228	6.3764	3.8536	5.4832	1.9144	2.4782	3.426
7.0872	3.2877	5.1059	3.6964	6.1362	1.9047	1.8833	2.1903
5.9846	4.247	4.9711	3.5033	6.8081	2.4282	1.8284	3.0718
4.7774	4.551	3.8184	3.1846	6.1553	2.6556	1.3045	3.0962
3.8126	3.4347	2.6434	2.2537	4.3073	2.5484	1.112	3.9975
4.6369	2.6903	2.836	1.9527	3.7983	3.6472	1.2507	2.5459
3.815	2.7968	3.344	2.1025	3.3769	3.2442	1.4236	4.2912
2.7223	2.063	2.5145	1.6712	2.5264	3.7881	1.4509	5.8618
1.9531	2.1594	2.0954	1.6634	3.8213	3.5548	0.99226	3.8597
2.6171	2.191	1.5219	1.5399	4.9011	3.5532	0.88389	3.6942
2.6927	1.544	2.0981	1.6379	5.8973	2.4354	1.2868	2.6346
3.0875	1.9519	1.3646	1.4958	4.0363	1.7813	1.2728	1.2976
2.9363	3.6243	1.2001	2.6983	3.6275	2.2759	1.7862	1.9362
5.8109	6.7159	5.4649	2.979	6.5073	5.0668	3.4973	3.065
3.8317	6.6664	3.5321	2.2458	3.2761	3.5616	2.5155	1.7551
2.503	3.3766	1.2293	2.2686	2.0678	2.212	1.6125	1.2685
2.5749	1.9749	0.34911	1.8199	1.9568	2.0337	1.0352	1.844
1.5675	1.7875	0.1123	1.3277	2.5852	2.2687	1.3719	3.1129
2.8654	2.7305	0.79999	2.966	2.142	2.9661	2.8411	3.3603
0.84436	1.9494	1.2408	2.419	0.85996	1.809	1.8837	1.3401
-0.58105	1.1243	0.80831	1.5633	0.037111	0.84674	2.1546	-0.13242
-1	0.43468	0.73279	0.99499	-0.055867	0.47785	2.1456	-0.26423
-0.94604	-0.51736	0.47451	1.3655	-0.23654	0.36579	1.7399	0.90498
-0.83867	-0.51115	0.15514	2.3329	-0.007634	0.32393	0.86644	1.5824
-0.48188	-0.67059	-0.22214	1.4843	0.20942	0.41046	0.7496	1.0088
-0.39876	0.47364	0.1855	1.7158	0.43183	0.59601	0.57069	0.7544
-0.70278	0.88827	-0.09771	2.3171	0.8597	0.67302	0.46644	0.61828
-0.58679	0.60481	-0.22919	2.8077	1.2384	0.73396	0.12476	-0.14347
-0.73572	-0.70899	-0.14376	2.2482	1.7032	0.61649	0.33542	-0.6986
-0.39787	0.26767	-0.083068	2.5661	3.7775	0.70097	0.35401	-0.53657
-0.20613	0.98209	-0.014649	2.4368	4.3253	0.38854	0.56046	-0.90738
-0.1135	-0.091533	-0.023791	2.7647	3.436	0.31894	0.49577	-0.69988
0.59081	-0.3838	0.014898	3.7608	4.1492	0.24169	0.40693	-1
0.38763	-0.049664	0.28456	2.408	3.5998	0.26086	0.29197	-0.68501
-0.43919	0.46536	0.26113	1.5604	1.5487	0.17831	0.66161	0.38558
0.077475	0.36234	0.26494	1.3134	0.69983	0.094634	1.0944	0.32291
0.41952	0.17446	0.31322	1.7697	0.82581	0.066606	0.32202	1.7587
1.001	-0.69505	0.31277	2.8715	0.61184	0.34766	0.05208	3.0427
0.75062	-0.57797	0.33005	1.9387	0.049446	0.34534	0.030101	3.3597
0.67841	-0.59951	0.015519	0.98604	-0.051312	0.06865	0.77307	3.3667
0.4929	-0.60356	-0.080904	1.3354	-0.14241	0.063062	0.62057	2.564
0.43305	-0.42454	-0.067291	1.8251	-0.2289	0.064285	0.37804	4.359
-0.1813	-0.26456	-0.17001	0.81411	0.65692	0.025273	0.24745	2.2686
-0.36954	-0.59507	-0.21609	0.86962	0.62922	-0.052957	0.1996	0.30993
-0.42062	-0.6653	-0.14449	0.37994	1.0153	0.061092	-0.64027	0.19427
-0.023634	-0.28966	-0.1818	0.35532	0.51927	0.015154	-0.59236	-0.13819
-0.22892	-0.41341	-0.11882	0.11194	0.43901	0.18412	-0.61406	-0.39158
-0.11743	-1	-0.19637	-0.32411	0.77055	0.50327	-0.94913	-0.20575
0.65236	-0.76767	-0.10835	-0.70271	0.7913	0.25936	-1	-0.69207
0.68732	-0.6294	0.012651	-0.095577	1.0196	0.0088251	-0.78323	-0.38138
0.16169	-0.334	-0.097722	-0.078183	0.61496	-0.16358	-0.070056	0.66169
-0.15973	-0.8886	-0.12315	0.30445	-0.28309	0.032649	0.18739	0.92354
0.028701	-0.94099	0.18428	0.1537	-0.38187	-0.043951	0.39371	0.19518
-0.20968	-0.60975	0.044737	-0.54037	-0.19691	-0.021817	0.68375	-0.29602
-0.32448	-0.60849	0.019624	-0.13853	-0.30023	0.19238	-0.40482	-0.22539
-0.021019	0.16675	0.14222	-0.19105	-0.54042	0.27744	-0.51623	0.02292
0.42132	-0.43079	0.0030133	-0.35885	-0.47463	0.11461	-0.30247	-0.35979
-0.63793	-0.85134	0.28194	-0.23901	-0.50538	0.0407	0.16438	-0.32651
-0.53908	-0.14412	0.30799	-0.19891	-0.38909	0.043455	1.0957	-0.54181
-0.047115	0.79823	0.44823	0.11719	-0.31802	0.042389	0.53924	-0.71494
0.39942	0.882	0.39336	-0.19538	-0.14724	-0.1656	0.84996	0.27311
0.27981	0.22894	0.27557	-0.36386	-0.15986	-0.13982	0.15213	0.3004
0.0095722	0.18849	0.096088	-0.3998	-0.20237	-0.078486	-0.067558	0.18298
-0.3066	0.96102	-0.18661	-0.54172	0.015115	-0.007457	-0.22363	-0.42935
0.69197	0.36195	-0.15706	-0.2726	0.1958	-0.020516	-0.16363	-0.34005
0.47998	0.15406	-0.092062	0.43798	0.073096	-0.033348	0.52001	-0.057632
-0.071784	0.95264	-0.28284	0.3991	0.066834	-0.17767	0.07802	0.63992
-0.70254	1.4849	-0.43949	1.1563	0.026862	-0.16285	-0.54708	0.56045
