# Supplementary material for: An incentive circuit for memory dynamics in the mushroom body of Drosophila melanogaster
Source: eLife. 2022 Apr 1;11:e75611. doi: 10.7554/eLife.75611 (PMC8975552; doi:10.7554/eLife.75611)
Supplement: Figure 4—source data 1. [file elife-75611-fig4-data1.zip › realSCREEN_025A.xlsx_finaldataM+S_timepoint7.csv]

-0.22453	0.81901	-0.91241	0.67629	1.5519	0.92816	-0.22788	0.34152
-0.14943	0.68405	-1	-0.17646	0.45546	-1	-0.61291	-0.29216
-0.51521	-0.34854	-0.80602	-0.1574	-0.87176	-0.88865	-0.5632	-0.065738
-0.29341	0.027837	0.093562	-0.21618	-0.84806	-0.12124	-0.32119	-0.10833
-0.083849	-0.91415	0.59891	0.51066	-0.17956	0.51543	-0.12358	-0.16876
0.072058	-1	0.33922	0.29522	-0.16159	-0.090536	1.0137	0.04095
-0.19791	-0.9057	-0.35906	0.018156	0.16043	0.38692	1.1924	-0.0054809
0.33911	-0.61644	-0.019717	-0.5488	0.24714	1.0708	0.61235	-0.20475
0.29681	-0.32458	1.1742	-0.65817	0.78331	0.23445	0.36378	-0.16372
0.43642	-0.8603	1.8488	-0.60913	0.51665	0.2737	0.28161	0.071396
0.38324	-0.45435	0.70412	-0.89008	0.10407	0.30585	0.044589	0.67909
0.36818	0.49951	0.50722	-0.69104	-0.22384	-0.11317	-0.038042	0.6628
0.22213	0.26619	0.36031	0.063623	-0.53306	-0.79171	0.34809	0.34033
0.70426	-0.18277	-0.0063703	1.8485	-0.57349	-0.79136	0.32826	0.15822
0.2563	-0.3113	-0.031226	1.2253	-0.14533	-0.9366	-0.020711	-0.39151
0.094431	1.1926	-0.23335	0.28018	1.3926	-0.72566	-0.048869	-0.13292
-0.53383	1.3887	0.1758	0.18715	1.0034	-0.46996	-0.23514	-0.22271
-0.36535	1.1952	-0.055153	-0.36534	-0.39855	0.1541	-0.21423	-0.097957
0.098022	0.02952	-0.34006	-0.85071	-0.22185	0.93827	-0.22263	-0.44843
-0.58811	0.30874	-0.28692	-0.44926	-0.65228	0.73726	-0.14658	-0.33534
-0.15639	0.57199	-0.41744	0.43918	-0.49359	0.21817	-0.3854	-0.51486
0.47339	-0.33988	-0.32931	-0.0079936	0.020027	0.0011806	-0.43505	-0.21917
-0.082833	-0.44687	-0.52063	-0.50242	0.060567	0.10265	-0.43179	0.52197
-0.55351	-0.2784	-0.48449	0.57874	-0.9926	0.062012	-0.15754	0.55558
0.33862	1.6521	0.23176	1.2496	-0.26467	2.4762	0.27247	0.63252
6.5272	20.885	10.205	11.525	13.065	15.066	6.258	1.8665
7.6622	25.706	11.54	20.092	20.004	16.21	6.2172	3.6934
6.0774	13.809	7.0469	14.2	20.535	13.501	3.6882	4.9632
5.4094	9.7663	4.5264	9.8289	18.256	10.822	2.6206	5.2987
4.9495	8.558	3.1922	8.4715	13.99	11.977	1.6356	5.1752
3.1795	6.7791	2.8583	7.0151	11.965	11.041	0.95306	4.0075
2.3931	12.745	3.1007	4.6702	12.139	9.6557	0.57141	3.7151
2.2366	14.5	2.7698	3.1406	9.4644	9.4417	0.3962	4.0142
1.5649	12.667	2.7034	3.2139	9.1643	11.849	0.52093	3.2231
1.5802	16.262	2.7842	2.4943	10.368	9.7617	0.5044	2.9094
1.7171	15.837	2.5378	2.3079	11.743	9.6877	0.089153	2.6027
1.8837	12.179	1.5106	3.0495	11.058	8.5441	-0.043013	2.192
1.2311	11.795	1.2666	1.6688	7.8434	9.0725	0.075377	1.1902
0.68956	13.682	1.1623	2.5522	6.6582	8.8327	0.078391	1.6774
1.604	12.605	1.1566	2.2644	6.9767	7.6482	0.41857	1.5609
1.1869	9.4195	1.1597	1.9279	5.9965	5.2749	0.43103	0.78234
0.6327	9.1231	1.4757	1.9871	7.6273	3.4472	0.22538	0.80311
0.83669	10.028	1.4633	1.8139	8.8859	3.5351	-0.13707	1.0461
1.4785	8.221	1.1557	1.4383	9.5529	5.5826	-0.15866	2.0502
1.1971	8.1567	0.95703	1.5113	7.0635	5.4864	-0.33787	1.993
1.0297	5.1843	0.86874	1.6627	5.3301	4.8226	-0.4592	2.1322
0.57315	6.6933	0.71057	1.6508	7.6841	4.5842	-0.42723	1.0751
0.40562	9.1927	0.82687	1.713	9.6843	3.5763	-0.33714	0.54758
0.26481	7.4255	0.98447	1.9042	11.331	2.5804	-0.45709	0.4695
0.29535	8.3734	0.62777	1.3584	6.7372	2.4909	-0.35921	0.62597
1.5749	12.121	0.64708	2.8356	4.7517	2.975	0.14791	1.1395
0.29658	10.061	0.57416	4.1921	2.3481	1.8723	1.6848	0.0098713
-0.62418	5.8528	0.77801	5.8158	0.47544	0.88422	2.7136	-0.78622
-0.85245	1.868	0.81386	5.3107	1.4697	0.13224	2.5158	-1
-0.96981	0.015677	0.93854	4.5806	1.3811	-0.043852	1.973	-0.94937
-0.88223	-0.39099	0.76203	4.6949	4.4568	-0.3955	1.3361	-0.07655
-0.9838	-0.13116	0.61844	3.9655	6.5981	-0.21978	0.55089	0.09075
-1	0.43417	0.50962	5.2048	7.0774	-0.070746	0.13055	-0.0082208
-0.86148	0.42885	0.49911	3.0619	6.3127	-0.16905	-0.021125	1.9077
-0.80127	0.033598	0.4556	2.789	5.7779	-0.033919	0.090885	2.3662
-0.80528	0.011061	0.31182	2.7107	5.7204	0.10688	-0.17322	1.1728
-0.74227	0.56554	0.34914	2.1525	3.1795	0.17315	-0.55935	-0.041028
-0.39672	0.59541	0.18467	2.5736	3.9659	0.39204	-1	-0.33471
-0.51587	1.8172	0.17217	1.8318	3.7633	0.29405	-0.90597	0.42389
-0.55856	3.0246	0.094177	0.75445	2.0279	0.82657	-0.86979	0.60303
-0.85129	2.2429	0.067408	0.66714	0.14958	0.43058	-0.84593	-0.17152
-0.80934	1.7986	0.072774	0.26055	0.8117	0.22735	-0.44165	-0.035029
-0.5217	2.7432	0.17228	-0.79458	1.5023	0.078085	-0.35209	0.25823
-0.26196	3.977	0.10792	-0.19892	1.1794	0.072686	0.13596	0.22201
-0.35941	1.8458	0.14249	0.085297	0.086643	-0.19734	0.33487	0.55299
-0.096001	0.76116	0.020589	0.36182	-0.36095	0.0050543	0.65505	1.0253
-0.34228	0.24632	0.063835	0.63486	0.70887	-0.057309	0.50101	0.68549
-0.46143	-0.37941	0.051908	1.0721	1.3453	0.45921	0.45508	0.038547
-0.29428	-0.54516	-0.054349	0.88375	1.2989	0.3979	0.72105	-0.1897
-0.14152	-0.53208	-0.0095884	0.35508	0.69903	0.063723	0.34989	-0.35115
-0.18388	-0.46971	-0.049957	-0.099088	1.5465	-0.13525	0.039948	-0.51548
-0.40262	-0.61466	-0.097557	0.43819	2.5162	-0.11093	-0.029193	-0.47551
-0.48983	0.78052	-0.075826	0.88089	0.7982	0.078382	-0.081245	-0.39018
-0.58684	0.58978	-0.077136	0.51512	-0.51775	-0.16445	0.0021564	-0.44493
-0.63435	-0.0040975	-0.02102	0.38374	-1	-0.099083	0.11259	-0.11452
-0.48147	-0.13845	0.021563	-0.072853	-0.37651	-0.041832	0.047635	0.50803
-0.47058	-0.023702	-0.15615	-0.39804	-0.48191	-0.12002	0.43805	1.248
-0.52717	0.53255	-0.029049	-0.63101	-0.87964	-0.044999	0.65087	1.455
-0.5439	0.64632	0.1113	-0.76227	-0.95389	-0.18801	0.53064	0.53511
-0.12667	-0.1894	0.21757	-0.54906	-0.58453	-0.29127	0.15585	0.27711
-0.26767	-0.59249	0.2799	-1	0.058857	-0.042604	0.79336	0.37875
-0.19194	-0.58227	0.3015	-0.75062	0.0804	0.01014	0.38404	-0.13387
0.24378	-0.85132	0.21918	0.07639	0.31312	0.21607	-0.29658	-0.4527
1.0354	-0.8195	0.080921	0.22666	-0.39046	0.35429	-0.41747	-0.4515
1.141	-0.58979	-0.16959	0.23164	-0.65853	0.093867	-0.53704	-0.62947
0.70098	-0.25123	0.030488	0.0057891	-0.53562	0.073969	-0.49302	0.03407
0.71947	0.30648	-0.0096443	0.39506	0.17282	-0.009632	-0.13843	0.069849
0.18836	0.45043	0.059011	0.01056	0.40585	-0.20946	0.38639	0.43875
0.35867	0.3194	0.040853	0.0017176	0.59264	-0.37176	0.42137	0.2227
0.021543	0.28438	0.079566	-0.11885	0.80373	0.059284	0.19956	-0.00054452
-0.18321	0.23621	0.07166	0.34041	0.44769	0.26007	-0.10029	0.055445
-0.098158	0.16615	-0.19339	0.27695	-0.60144	0.19809	-0.11185	-0.2484
-0.1479	0.37288	-0.1382	0.15545	-0.43076	0.1577	-0.21971	-0.40394
-0.042372	-0.28067	0.034329	0.34964	0.57952	0.019755	-0.38887	-0.35506
0.10272	-0.1495	-0.22932	-0.24549	-0.24317	-0.11867	-0.4535	-0.17242
