# Supplementary material for: An incentive circuit for memory dynamics in the mushroom body of Drosophila melanogaster
Source: eLife. 2022 Apr 1;11:e75611. doi: 10.7554/eLife.75611 (PMC8975552; doi:10.7554/eLife.75611)
Supplement: Figure 4—source data 1. [file elife-75611-fig4-data1.zip › realSCREEN_025A.xlsx_finaldataM+S_timepoint8.csv]

-0.70885	0.72903	1.1504	-0.72558	0.26641	-0.5135	0.64231	-0.38673
-1	0.40362	-0.0030745	-0.9715	-0.3823	-0.90979	0.31148	-0.49188
-0.55117	-0.34014	-0.0481	0.50577	-0.55702	-0.96574	0.21993	0.012545
-0.093206	-0.29932	0.41072	0.42999	-0.78449	-1	0.18872	-0.12688
0.37688	-0.10968	-0.064072	0.12888	-0.44264	-0.062277	0.13788	0.080652
0.30966	0.04385	-1	0.024801	0.18132	1.0006	0.36356	0.3046
0.10461	-0.14386	-0.86843	0.084203	-0.56646	0.60086	0.024862	0.30255
0.54197	-0.0036748	-0.50393	-0.60088	-0.52055	0.36955	-0.30676	0.037511
0.67596	-0.27715	0.071356	0.18327	-0.50897	0.69297	0.19726	0.37907
0.032155	0.34511	0.18233	1.1636	-0.098445	1.0375	0.30106	0.55059
0.32361	0.18988	0.30716	0.48569	-0.33049	0.35055	0.12807	0.44476
0.8271	0.058565	-0.28245	-0.31143	-0.10161	-0.21248	-0.01801	0.33563
0.28786	-0.012964	-0.41624	0.21593	0.66481	0.35848	-0.21372	0.42244
0.14036	-0.42833	0.28535	1.5429	1.3375	-0.12991	-0.30069	0.17353
-0.039347	-0.42974	0.33672	1.5918	0.51694	-0.053693	-0.11436	-0.21594
0.13408	-0.6153	-0.42862	0.66023	0.15748	-0.42504	-0.018174	-0.33259
0.1994	-0.72882	-0.43052	-0.55693	0.44257	-0.48217	-0.4902	-0.54822
0.5293	-0.51297	0.27967	0.037421	1.2945	-0.037021	-0.52358	-0.37522
-0.071428	-0.24415	-0.047118	-0.31825	0.63973	-0.0098457	-0.14922	-0.46795
-0.34452	-0.29629	0.25416	-0.56361	-0.20472	0.68762	-0.22599	-0.10882
-0.4898	-0.33671	0.27031	-0.49021	-0.37845	0.31761	-0.32127	-0.13583
-0.70613	0.10783	0.61885	-0.76301	0.13972	-0.14635	-0.10217	-0.17102
-0.3969	1.2081	0.064843	-1	-0.3078	-0.21842	0.41254	0.054397
-0.08158	1.6932	-0.13931	-0.7531	-0.45702	-0.24949	-0.14351	0.2628
0.83295	2.6776	0.74261	0.13135	0.15134	0.11276	0.4246	0.47134
5.6434	12.173	15.925	8.238	4.866	10.583	12.491	1.7468
5.0929	18.147	13.94	12.424	7.3406	13.237	14.229	4.5648
5.3478	13.096	7.659	11.334	8.2905	9.6311	10.896	7.1789
5.0452	9.7965	5.9288	10.106	7.1574	6.2324	6.4015	6.1315
4.3367	7.6953	6.5298	6.5439	6.9681	4.4565	3.6497	5.0091
3.4234	6.9139	6.3563	3.8482	5.3417	3.7671	1.8116	5.1632
2.296	9.6121	7.7449	2.6692	6.0179	3.3399	1.3931	4.3572
1.9383	11.622	9.5455	2.0503	5.4288	3.7374	0.94496	4.7029
1.6416	12.723	8.9645	1.3395	4.17	3.184	0.87065	3.9179
2.4467	10.514	7.7815	1.4598	3.2984	2.4925	0.69075	4.3073
2.427	9.4891	7.117	2.0507	4.2308	2.3482	-0.072331	6.4148
1.7963	10.098	6.7896	1.2067	4.6505	2.6622	-0.24173	6.292
1.3191	8.1824	4.9624	1.3725	3.9778	3.4094	-0.31791	4.8366
1.5891	4.6812	3.7458	0.99743	4.0637	3.49	-0.61657	4.2661
2.0354	4.8247	2.0048	0.63203	4.8197	3.6991	-0.75543	2.9098
2.2207	4.7154	2.3338	0.46014	6.3554	3.7884	-0.66689	2.618
1.8098	5.1399	2.8017	0.2122	5.1638	4.5805	-0.45541	2.9463
1.7594	5.5418	2.6021	0.18591	3.7411	4.7498	-0.46867	2.8346
2.9534	7.0551	2.0938	0.15726	2.4949	3.0777	-0.83495	2.1351
1.6907	7.7588	2.9996	0.18764	2.0307	2.0364	-0.33493	1.0751
1.0345	6.362	2.7256	1.2901	1.3433	1.147	-0.27368	0.49387
1.5537	6.1897	2.1822	0.63149	2.4598	0.72035	0.097853	0.40379
1.4571	7.2936	2.8077	0.11739	3.29	0.98597	-0.14585	0.46839
1.171	6.9968	2.245	-0.12226	2.7165	0.55867	0.11979	0.69359
0.50293	7.7981	1.787	-0.52233	2.5813	0.48821	0.63033	1.6304
1.5857	6.835	2.4422	0.66541	1.9272	2.1075	0.9029	5.5942
0.89387	3.412	2.3493	1.1378	0.77546	1.1203	1.1722	2.8276
0.095	2.0253	1.3363	2.1222	0.58487	0.30256	1.0783	0.58996
-0.30396	2.1781	0.27498	1.6838	0.29729	-0.32806	0.51317	-0.31178
-0.52212	0.83416	-0.15357	1.6177	0.12457	-0.33744	-0.28863	-0.46335
-0.57836	0.21564	0.59536	1.4226	-0.035001	-0.48905	-0.54475	-0.33328
-0.44655	0.16534	0.11955	1.4193	0.02676	-0.58089	-0.5607	0.53783
-0.46175	0.24202	0.70401	0.78137	0.14942	-0.55223	-0.78829	0.24496
0.16367	-0.20307	0.45316	0.59807	0.16019	-0.36929	-0.76132	1.3411
0.28376	-0.42303	1.6672	0.45324	0.068458	-0.35062	-0.49175	1.0682
0.22902	-0.74538	0.93255	1.302	0.15874	-0.11681	-1	0.67758
-0.023394	-0.78493	0.56339	1.1847	0.16895	-0.15752	-0.91872	0.23193
-0.045258	-0.83839	0.48813	1.35	0.24513	-0.23398	-0.93219	0.13592
0.36991	-0.7569	0.32285	0.77193	0.18243	-0.22735	-0.67895	0.35864
0.61348	-0.85608	0.79189	0.76183	0.29275	-0.37162	-0.69072	0.27401
0.57476	-1	1.5028	0.92194	0.41342	-0.30957	-0.80396	0.18647
0.12104	-0.65672	1.341	0.39148	0.54244	-0.5827	-0.6123	0.64774
-0.1011	-0.72145	0.33781	0.1945	0.68876	-0.62939	-0.4498	0.69123
-0.041935	-0.95359	1.3644	0.18693	0.13773	-0.41849	-0.44999	0.57586
-0.10225	-0.96666	0.89918	0.3695	-0.29473	-0.64126	0.052144	0.59016
-0.082411	-0.82617	0.40811	0.52188	-0.28214	-0.5555	-0.2182	1.6955
-0.21265	-0.41321	0.75831	1.323	-0.34355	-0.43767	-0.19546	1.5635
-0.047745	-0.57824	1.325	0.99765	-0.35163	-0.50345	0.15235	1.1517
-0.055362	-0.52085	1.0912	0.93937	-0.44542	-0.43075	0.20065	0.89929
-0.31993	-0.46242	0.57384	0.64767	-0.45644	-0.50634	-0.048537	0.33243
-0.57595	-0.098881	0.30703	0.82787	-0.4577	-0.32219	-0.26626	-0.37625
-0.4163	-0.17494	-0.12089	0.4098	-0.49941	0.021575	-0.27438	-1
-0.57075	-0.079313	-0.20475	0.56054	-0.48889	0.059116	-0.11864	-0.82475
-0.54731	-0.12557	0.058802	0.017744	-0.53142	0.21729	0.2548	-0.2474
-0.55216	-0.15626	0.15304	0.09673	-0.56255	-0.064485	0.20888	0.31147
-0.58087	0.04418	-0.23965	0.42871	-0.58953	-0.097788	0.64265	0.61905
-0.062178	-0.16804	-0.53094	-0.21707	-0.75436	0.0011101	0.74679	0.76829
0.78073	-0.33542	-0.2341	-0.30984	-0.67207	0.18561	0.82437	1.4736
0.85388	-0.20139	-0.16886	-0.39018	-0.55355	0.17501	0.45101	0.83656
0.95871	0.21306	-0.11129	-0.2368	-0.33621	0.076306	0.75433	0.29607
0.53113	-0.018723	-0.19358	-0.13528	0.14638	-0.15166	0.9617	0.30152
0.26823	0.16413	-0.070506	-0.10601	0.55507	-0.091107	0.58392	-0.3159
0.3477	0.47059	0.28359	0.046008	1.1267	-0.28126	0.14992	-0.64616
0.29838	0.33129	-0.066536	0.04631	1.2794	-0.099226	-0.39705	-0.55638
0.058526	-0.083365	0.23883	-0.13388	1.2513	-0.17161	-0.08797	-0.48768
-0.25345	-0.05279	-0.25127	-0.22833	1.6074	-0.16774	-0.23988	-0.69245
-0.26316	0.22277	0.139	-0.1593	0.83599	-0.2046	-0.096366	-0.063169
0.22224	0.49126	0.13635	-0.20787	0.10125	0.1862	0.1812	0.64752
0.40334	0.3137	-0.25925	0.040384	-0.060813	0.066205	0.43927	0.78972
0.64197	-0.00168	0.030764	0.13782	-0.28461	-0.027388	0.46365	0.23689
0.22827	-0.59854	0.31962	0.28595	-0.17842	-0.058866	-0.087195	-0.34815
0.36178	-0.50314	0.11353	-0.29807	-0.17686	-0.10455	-0.83615	-0.52174
-0.60904	0.15981	-0.098219	-0.04912	-0.52313	0.032652	-0.94858	-0.57638
-0.73558	0.45659	-0.050317	0.21694	-0.43806	0.27669	-0.79696	0.39778
-0.78139	-0.50747	0.09339	0.068131	-1	0.33634	-0.60634	-0.038801
