# Supplementary material for: An incentive circuit for memory dynamics in the mushroom body of Drosophila melanogaster
Source: eLife. 2022 Apr 1;11:e75611. doi: 10.7554/eLife.75611 (PMC8975552; doi:10.7554/eLife.75611)
Supplement: Figure 4—source data 1. [file elife-75611-fig4-data1.zip › realSCREEN_025A.xlsx_finaldataO_timepoint1.csv]

-0.7724	0.63981	-1	0.56265	0.34968	-0.81382	-0.57609	-0.68
-1	-1	-0.54718	0.28048	0.093486	-0.54789	-1	-0.52424
0.26943	-0.52313	0.54954	0.045987	-0.59326	-0.068186	0.45061	-0.3047
1.0015	0.31486	0.25166	-0.048462	-0.69411	0.10835	0.09267	0.18158
-0.35616	0.37136	0.39731	-0.23676	0.26585	0.23521	0.018612	1.0051
0.074503	0.23723	0.70367	-0.18499	0.41728	0.64766	0.97892	1.1483
-0.6495	-0.2129	0.10567	-0.333	0.46243	0.060591	1.077	0.43872
0.17721	0.38771	-0.21472	-0.39189	0.13679	0.2703	0.13511	0.11213
0.96221	1.0347	0.075592	-0.40888	0.19903	0.44696	-0.21302	0.061566
2.1038	-0.20168	0.50943	-0.33993	-0.26441	0.67531	-0.14435	0.55272
1.3079	-0.51468	0.20983	-0.40436	-0.13289	0.48022	0.13973	0.0010423
0.4538	-0.51189	0.088066	-0.39367	0.39315	0.54615	-0.19433	0.25165
0.17921	0.21029	-0.070869	-0.35958	-0.046161	0.57199	0.096388	0.83408
-0.56239	-0.44735	-0.22427	0.33495	-0.049246	0.60355	-0.29518	0.45862
-0.65915	-0.119	-0.17233	0.71367	0.32483	0.49446	-0.22306	0.24579
-0.45015	0.13943	-0.00010033	0.34915	0.10984	0.97259	-0.037789	0.08641
0.0062673	-0.091532	-0.20438	0.19961	-0.028797	0.021755	0.57748	-0.24983
-0.22279	1.0798	-0.23868	0.17978	0.22528	-0.52269	0.35722	-0.55548
-0.69284	0.16194	-0.048354	0.14623	-0.39567	-0.30595	0.098914	-0.59183
-0.64121	-0.18736	-0.058251	0.23954	-0.029673	-0.5597	-0.11435	-0.66739
-0.28924	0.19767	0.058687	0.025861	-0.33984	-0.62524	-0.27902	-0.31716
-0.25346	-0.00087378	0.092002	-0.11685	-0.20258	-0.85842	-0.47004	-0.35432
-0.25649	-0.4592	-0.08872	-0.28482	-0.11683	-1	-0.17848	-0.46086
0.26994	-0.50522	-0.1736	0.42527	-0.084173	-0.8332	-0.29692	-0.67193
1.2064	-0.23245	0.1982	1.0187	2.0278	-0.0081498	0.21663	-0.035185
11.1	9.5791	3.1435	4.8485	18.645	10.857	6.5595	4.1022
11.458	11.213	3.2314	6.3633	20.513	14.116	7.7995	5.5226
7.8694	7.8856	2.7704	5.8036	17.042	11.866	5.8308	4.3884
5.1478	5.2295	2.3304	4.7915	14.363	8.5989	4.8591	2.865
3.8869	4.2343	1.9396	4.0669	11.675	6.1489	3.9271	1.9125
2.6279	3.5565	1.7338	3.4547	8.1395	4.7109	2.7505	1.4003
2.9234	3.4457	1.1989	1.966	5.3725	3.3855	2.1015	0.46618
2.8383	2.0834	1.0559	0.71725	3.5366	2.5874	1.9328	0.14482
2.7721	1.3055	0.78788	0.11265	2.6894	1.7571	1.5182	-0.063341
2.2642	1.4751	0.54509	0.69967	1.4993	1.3307	0.93278	-0.024588
2.7656	1.4422	0.51593	0.4934	0.88626	1.2244	0.91011	0.060772
1.5626	1.0768	0.5439	0.85095	1.3147	0.74759	0.65159	-0.3178
1.1482	1.961	0.55471	0.84415	1.5264	0.79805	0.74966	-0.42668
1.3615	2.2072	0.48807	0.87049	1.0813	0.80632	0.56233	-0.16618
1.0938	1.7084	0.39501	0.33519	1.3726	0.90087	0.66004	-0.3023
1.2938	2.081	0.31751	0.24108	1.0657	0.63195	0.81342	-0.41612
0.67607	2.7209	0.24301	0.11422	0.85163	1.033	0.75034	-0.6025
0.55167	2.1289	0.26379	0.303	1.4108	0.45264	0.6183	-0.33494
0.92738	1.6143	0.13025	0.17864	2.7296	0.19153	0.68778	-0.2456
1.4283	1.14	0.14309	0.42829	3.7208	0.21692	0.26108	-0.32228
0.73444	1.4866	0.16907	0.34485	4.6283	0.42978	0.24588	-0.66619
0.57228	2.187	0.073787	0.27077	5.0059	0.49378	0.2559	-0.81778
1.5096	1.7732	0.24076	-0.064788	6.3216	1.2263	0.48602	-0.78085
0.90297	1.0909	0.36183	0.52301	5.332	0.5978	0.56623	-0.89081
1.0553	1.5936	0.56001	0.96014	4.2004	0.38817	0.67175	-0.42693
2.9936	4.124	0.9172	0.17007	4.9653	1.7229	1.5671	-0.18199
3.2829	3.6711	1.0142	0.26668	4.5338	4.3252	2.144	0.027083
1.4236	3.2355	0.6754	0.26319	2.2333	4.054	1.1413	-0.14002
0.72849	4.2817	0.40582	0.23412	1.0751	3.0941	0.87646	-0.28413
0.44165	4.8124	0.43901	1.2118	3.1611	2.3995	0.94921	0.09419
1.5973	7.7368	0.3532	1.6063	4.9507	2.0183	1.5618	0.82978
1.7666	7.0827	0.39148	1.2165	5.5349	2.4115	2.1184	0.66661
1.1348	4.962	0.43654	0.67206	7.9007	2.5719	2.3644	0.93961
0.92701	3.1666	0.40093	0.4396	4.9797	2.8947	2.1671	1.0776
1.1836	1.8135	0.37234	1.775	4.9096	2.3621	2.1708	1.271
0.6838	1.5073	0.35171	3.2288	6.6163	2.6661	1.955	1.7482
0.85565	0.97417	0.20596	2.825	4.0122	3.3349	2.4535	1.7071
0.18342	0.38071	0.32543	1.2706	1.819	2.5606	2.2081	1.9516
0.095169	0.29129	0.3353	0.36066	1.4623	2.0381	1.0373	2.0122
0.074255	0.60757	0.28681	-0.053778	2.0317	1.9001	0.94425	1.4867
0.37471	0.46463	0.28549	0.12678	2.827	1.1756	1.1217	1.9287
0.24453	-0.20515	0.15047	0.21184	2.096	1.1475	1.3326	2.1494
0.18793	-0.32933	0.17315	0.075902	1.6286	0.67069	1.6323	1.5393
-0.018893	0.47485	0.23534	-0.35413	1.1811	0.88611	1.1249	1.6988
0.14198	0.43932	0.14904	0.15171	1.6478	1.2319	1.3871	2.0229
0.22397	-0.028121	0.16977	0.405	2.3323	0.5058	1.338	1.2507
-0.24816	0.27164	0.20779	0.57644	1.0242	0.42769	0.98016	0.67717
-0.30684	0.19586	0.16148	0.17376	-0.22059	0.53916	0.51294	1.1207
-0.22313	0.20547	0.060292	0.37343	0.78545	0.33589	0.045463	1.9881
0.20583	0.66919	0.062002	1.2183	0.70216	0.22851	0.25708	1.3164
-0.20558	0.36417	0.013013	1.2494	1.0051	0.15048	0.38265	1.299
-0.86602	0.82943	0.08795	1.0418	0.27148	0.25235	-0.071006	0.69019
-0.67004	0.11899	0.008027	0.85752	0.45882	0.25244	-0.31272	0.71821
-0.61585	-0.40917	0.10675	-0.054426	0.82826	0.48632	0.090409	0.84989
-0.98309	-0.38814	0.18088	-0.066459	0.64711	0.1405	0.13908	1.4045
-0.62775	-0.54069	0.11232	-0.064484	-0.20501	-0.13282	-0.12478	0.53314
0.52906	-0.33883	0.11903	-0.58485	-0.13384	0.28453	0.20139	0.26973
0.61741	-0.11708	0.070842	-0.8675	-0.53916	0.73236	0.083686	-0.015901
0.19454	0.13615	0.0015721	-0.87361	-1	0.77325	0.21652	0.34081
2.0213	-0.064679	0.045827	-1	-0.52568	0.83424	0.22658	-0.13003
3.0935	-0.032282	-0.023356	-0.82954	-0.72925	0.84073	0.3046	-0.24417
0.99973	0.091933	-0.058455	-0.45246	-0.53046	0.5184	0.40737	0.32001
0.068455	0.014692	-0.052626	-0.2615	-0.55705	-0.023337	-0.00031773	-0.096644
0.40722	0.16907	-0.091722	-0.19737	-0.23872	0.11194	-0.54861	-0.33458
1.0059	0.040164	-0.071055	-0.51222	1.555	-0.036049	-0.45058	-0.78909
0.62336	-0.018698	-0.11106	-0.21099	0.46011	-0.12347	-0.060954	-1
-0.25598	-0.081279	-0.28602	-0.31681	0.6238	-0.32274	0.29572	-0.53495
-0.79564	-0.18209	-0.32077	-0.74126	0.045779	-0.13764	-0.12913	-0.10046
-0.90899	0.29553	-0.14848	-0.66488	-0.11538	-0.31029	-0.26634	-0.51156
-0.52757	0.072069	0.010122	0.24991	-0.32778	-0.41236	-0.46011	-0.046813
-0.54479	-0.07548	0.054851	0.20247	-0.77521	-0.093651	-0.43746	-0.37837
-0.66661	-0.088412	0.033822	0.18814	-0.65311	-0.38419	-0.3304	-0.32897
-0.47113	-0.22443	0.14934	0.71245	0.37579	-0.41254	0.10533	-0.31628
-0.98869	0.05343	0.28704	1.3237	0.41168	-0.38031	0.41204	0.22888
0.36773	0.15032	0.0622	0.675	-0.0062967	-0.48528	0.5748	0.23682
