# Supplementary material for: An incentive circuit for memory dynamics in the mushroom body of Drosophila melanogaster
Source: eLife. 2022 Apr 1;11:e75611. doi: 10.7554/eLife.75611 (PMC8975552; doi:10.7554/eLife.75611)
Supplement: Figure 4—source data 1. [file elife-75611-fig4-data1.zip › realSCREEN_025A.xlsx_finaldataO_timepoint2.csv]

-0.35462	0.2895	-0.79531	0.70203	0.06728	0.29876	0.90054	0.75952
-1	-0.81363	-1	1.0009	-0.03472	0.16101	-0.38292	0.49256
0.26755	-0.80111	-0.58859	0.7569	0.32699	-0.41981	-0.93577	1.0161
-0.11537	-0.91901	-0.38959	0.46456	0.46518	0.032737	-0.34806	1.9116
-0.26745	-0.68942	0.78071	0.65447	0.14627	-0.10292	0.020563	1.2329
-0.56194	-0.74035	1.1733	0.65267	-0.051585	-0.47973	0.5465	0.28267
-0.57117	0.030362	1.9187	0.47389	-0.071009	-0.26435	0.37976	-0.47567
0.041071	2.0307	0.89563	0.40702	0.42188	-0.10838	-0.27406	-0.52043
0.77959	2.8924	0.32851	0.36823	0.34006	0.42036	-0.025809	-0.37757
0.6361	2.07	-0.14102	-0.065424	0.10472	-0.07745	0.59762	-0.41236
-0.013907	0.82835	-0.040751	-0.05604	-0.0057845	0.72164	0.34607	-0.017492
0.32643	0.47522	-0.47209	-0.24651	-0.064372	1.2588	0.23903	-0.062237
0.85122	-0.18755	-0.57619	-0.21047	-0.074166	0.82156	0.38826	-0.15351
1.3715	-0.76624	-0.38161	-0.44835	-0.032788	0.79024	0.35824	-0.70686
1.1126	-1	-0.6085	-0.59288	-0.14266	-0.22313	0.23083	-0.65937
-0.077825	-0.42974	-0.32836	-0.59835	-0.31673	0.046493	-0.18885	-0.79541
-0.67597	-0.55265	0.37823	-0.6494	-0.2257	-0.0099368	-0.14356	-0.97604
-0.36451	-0.41098	-0.014601	-0.28586	0.2445	-0.57513	0.087924	-0.67272
-0.45144	-0.53819	-0.20332	-0.07646	0.10088	-0.86699	-0.059244	-0.30835
-0.64394	-0.43106	-0.23062	-0.41012	-0.039463	-1	-0.58608	0.17499
-0.39811	-0.092741	0.028801	-0.79877	-0.28106	-0.12148	-0.43369	0.081496
0.19744	-0.3771	0.3167	-1	-0.30883	-0.046002	-0.43716	-0.094209
0.18099	-0.28061	0.017036	0.055535	-0.3087	0.20096	-0.16469	-0.00057121
-0.26824	0.41393	-0.067109	-0.097548	-0.2602	-0.45722	-0.11544	0.281
-0.019203	0.32441	0.073802	-0.095371	-0.15584	0.67114	-0.10661	-0.035003
4.6005	8.3386	7.5855	3.2757	3.537	15.686	8.876	5.4935
6.0169	7.155	9.4807	5.9149	4.5441	22.847	13.681	6.815
4.7895	3.7781	6.7613	6.8175	3.9402	20.023	12.25	6.3087
3.9644	1.9871	4.9839	5.4789	3.2477	16.411	11.044	6.8926
3.7552	1.4581	4.0574	4.6958	2.6838	14.196	9.3226	6.2351
2.6237	1.226	2.81	3.7363	2.0034	11.391	5.6307	4.956
1.2255	1.2198	2.2515	2.7657	1.7661	8.1282	4.0634	2.4422
0.52643	1.6477	1.9396	1.8524	1.1202	5.3808	2.7538	0.86957
0.11957	1.5898	1.189	1.4823	0.6801	5.6798	2.0339	0.56085
-0.1752	1.5179	0.92511	1.6537	0.50515	4.5275	1.5649	-0.22207
-0.49218	1.7939	0.86465	1.6011	0.60155	2.7494	1.7756	-0.090499
-0.59186	1.2902	0.84524	2.0073	0.19574	2.7725	1.4029	-0.77689
-0.65931	1.5735	0.82245	1.8544	0.32284	2.9028	1.0341	-0.48726
-0.32697	1.0518	1.1867	1.0221	0.34444	1.4875	0.47739	-0.58264
0.073004	1.1059	0.92813	0.88622	0.31145	2.1297	0.20752	-0.64451
0.018556	1.3109	0.98041	1.1289	0.10114	1.682	-0.22849	-0.95804
0.062269	1.6451	0.61291	0.73362	-0.046602	1.3005	0.88908	-0.34003
0.020443	1.4715	0.74719	1.0955	0.1877	1.8081	1.1861	2.3703
0.0019434	1.2289	1.0112	1.0324	0.056984	1.0031	1.1373	4.0828
0.1794	1.0337	1.4065	0.37108	-0.10203	1.1582	1.4214	2.8408
-0.01136	1.0613	1.0626	0.33645	0.17542	2.9986	0.94204	1.332
-0.064509	0.77921	0.64262	0.69328	0.067902	2.5993	1.139	0.76364
-0.15416	0.87082	0.72958	0.99397	0.09637	0.97392	0.17351	-0.45778
-0.077154	0.93141	1.1549	1.8199	0.091808	1.5358	0.09853	-0.82118
-0.057662	0.74082	1.0167	1.569	0.61185	1.8045	0.40373	-0.21581
2.4021	4.4748	3.4189	1.1228	1.5479	6.2407	3.3212	4.1541
3.3296	8.2774	4.0857	0.7171	1.4001	14.408	5.6655	11.586
1.5207	3.8411	1.764	0.86582	0.44249	12.094	4.1387	11.733
0.60797	2.7328	0.80076	0.26686	-0.06031	6.748	4.0195	10.146
0.084972	1.9564	0.70518	0.25662	0.0065619	8.3877	3.6578	8.6104
-0.062457	3.6063	0.75531	-0.02667	0.04971	6.4813	3.2756	7.7041
-0.38156	3.3464	0.3047	-0.11791	-0.10009	5.4146	3.6293	6.5006
-0.37171	1.7756	0.62448	0.23074	-0.32811	7.0371	4.781	4.6963
-0.39436	0.9935	1.0268	0.14908	-0.11697	7.9318	2.4428	6.0851
0.066591	1.0058	0.78931	0.61082	-0.067282	6.9778	2.2359	5.1533
0.35409	0.38563	0.77952	1.7864	-0.34051	5.3783	3.7478	5.7212
0.61654	0.7226	0.81365	2.5093	-0.60402	3.7714	2.6793	7.4313
0.34594	-0.045354	0.85813	2.466	-0.66957	2.9258	2.2081	6.5953
0.14587	-0.47191	0.50799	3	-0.73844	3.0158	2.3864	6.72
0.092745	0.45907	0.80867	2.7469	-0.58991	2.2994	1.3466	5.1251
0.57489	0.84681	1.2654	3.3286	-0.49021	0.55408	1.0927	4.5775
0.37514	0.69805	0.65009	3.1286	-0.57619	0.099768	2.2445	3.7247
-0.044625	1.2163	0.3688	1.7421	-0.64579	-0.24054	1.6711	0.81513
-0.22748	0.52314	0.35276	1.8544	-0.67477	0.80383	0.25163	1.086
-0.096082	0.41882	0.33832	1.4705	-0.76287	0.86383	-0.14394	0.6796
0.3652	0.4677	0.64177	0.99219	-0.92436	0.45263	-0.77086	1.2938
0.084633	0.77515	0.72214	0.7017	-0.99615	-0.17558	-0.75142	1.7057
-0.28336	0.067955	0.46744	0.47846	-0.9819	0.39642	-0.03196	0.78017
-0.32225	-0.016864	0.43816	0.91636	-1	1.0273	-0.30104	0.48871
-0.34754	-0.27084	0.28735	1.2926	-0.86068	0.62469	0.20149	-0.19744
-0.42532	-0.30287	0.25249	0.93131	-0.60166	0.065811	1.3904	1.4421
-0.53714	0.27032	0.29628	0.027886	-0.66159	0.29792	1.8415	2.4913
-0.39614	0.15035	0.0034178	0.9366	-0.58093	0.062677	0.88771	1.7541
0.010821	0.2501	0.11905	0.097775	0.15349	-0.22349	-0.39959	0.79911
0.20289	0.18484	-0.37682	-0.18747	1.854	-0.13611	-0.66069	-0.12894
0.099833	0.35764	-0.61346	0.1996	1.4306	0.13076	-0.79066	0.38707
-0.031985	0.5066	-0.48221	-0.46933	0.32159	0.23432	-0.86667	0.011968
-0.14206	0.71653	-0.4748	0.27936	0.15166	1.6682	-0.027532	0.4727
0.12974	0.37171	-0.39497	1.0499	-0.17956	1.9808	0.58267	0.87071
0.071729	0.055595	-0.22791	0.4642	-0.33711	1.4006	1.1269	0.087397
0.27389	-0.11761	-0.57955	-0.07991	0.099669	0.10437	1.1665	-0.82295
0.27878	0.1058	-0.069613	-0.72738	-0.18399	-0.15371	0.8334	-1
0.3205	-0.076599	0.017587	-0.11537	-0.43141	-0.024171	0.16376	-0.36025
0.46798	-0.61052	0.22479	0.49193	-0.43203	-0.16812	0.097555	-0.9488
0.14953	-0.18721	-0.2797	-0.11997	0.84898	-0.35975	-0.54772	-0.46171
0.25402	-0.32755	0.39852	-0.15208	0.38769	-0.40578	-0.41163	-0.74537
-0.015936	-0.53926	1.134	-0.14165	-0.016009	-0.18609	-0.20375	0.15489
0.028456	-0.017321	2.0364	-0.37541	-0.0099251	-0.96422	-0.28286	0.51237
-0.19835	0.47042	1.0079	-0.79819	-0.11705	-0.91549	-0.064018	-0.19782
-0.30175	0.34145	0.30063	-0.86773	-0.19411	-0.6245	-0.66544	-0.9401
0.1128	0.018779	-0.2771	-0.43364	-0.18454	0.20294	-0.88702	-0.28154
-0.075862	-0.32242	-0.71153	-0.25283	-0.18845	0.059116	-1	0.74473
-0.22222	-0.33404	-0.51662	-0.023808	0.0018371	-0.32238	0.12874	0.71811
-0.15724	-0.25383	-0.5164	0.42693	0.099685	0.0031201	0.61334	-0.13325
-0.044196	0.38154	-0.56358	1.5591	0.1571	-0.32008	-0.19417	-0.61087
