# Supplementary material for: An incentive circuit for memory dynamics in the mushroom body of Drosophila melanogaster
Source: eLife. 2022 Apr 1;11:e75611. doi: 10.7554/eLife.75611 (PMC8975552; doi:10.7554/eLife.75611)
Supplement: Figure 4—source data 1. [file elife-75611-fig4-data1.zip › realSCREEN_025A.xlsx_finaldataO_timepoint3.csv]

-0.34057	1.9373	-1	0.91418	0.73223	-0.86254	1.113	0.10818
-0.89252	0.79251	-0.28305	-0.05402	0.0010033	-0.74627	0.4087	-0.25242
-0.47553	0.21257	0.13904	-0.33531	-0.24323	-0.80997	0.042619	-0.41681
-0.29778	-0.068586	0.14544	-0.4964	0.073694	-0.19594	-0.30585	-0.22165
0.86089	-0.16274	0.049034	-0.34126	0.27787	0.40863	-0.18013	-0.069803
1.3489	-0.30966	0.019734	-0.62349	0.15478	0.62269	0.2491	0.027803
0.27392	-0.21265	0.58671	-0.40888	-0.043576	1.3104	0.48891	0.65967
0.82947	-0.4038	0.68519	-0.47328	-0.035987	2.0364	0.98183	1.0849
-0.13015	-0.5061	0.34513	0.098031	-0.32179	1.3347	0.47942	1.1935
-0.36813	-0.9585	0.10793	0.79715	0.015006	0.6782	0.13432	0.30493
-0.25398	-1	0.056636	-0.0057784	0.12984	0.17783	-0.17853	0.060899
-0.63822	-0.40065	-0.040835	0.022677	-0.26606	0.36763	-0.13075	-0.20446
-0.23932	0.4532	-0.27389	1.2551	-0.26466	0.097858	-0.16526	-0.29612
0.16545	1.1664	-0.26504	1.0576	-0.041279	-0.61751	-0.37977	-0.40335
0.98497	0.43972	-0.11817	0.76012	-0.12048	-0.69117	-0.20913	-0.1944
0.88193	-0.56234	-0.049162	0.56678	0.14397	-1	-0.32702	-0.11233
0.65102	-0.44426	-0.22666	0.20456	0.077009	-0.62371	-0.23541	-0.10479
0.74962	0.036874	-0.21308	-0.40186	-0.1548	-0.2082	-0.090203	0.048943
0.060852	-0.4633	-0.079752	-0.33556	0.087138	-0.18586	-0.26634	-0.3158
-0.37105	0.50207	0.041571	0.18641	0.13482	0.04998	-0.35135	-0.090505
-1	0.118	0.12783	-0.40821	-0.079647	-0.098171	-0.26722	-0.068554
-0.84537	-0.16296	0.16755	-0.79694	-0.13406	-0.36612	-0.26512	0.16505
-0.5374	-0.26254	0.0050877	-0.59542	-0.18946	-0.4172	-0.25095	-0.33545
-0.41701	0.2594	0.072765	-0.58621	0.06768	-0.26177	-0.29487	-0.56742
-0.38685	0.67447	0.24536	-0.64695	0.60723	1.1819	-0.13597	-0.4611
4.5897	6.5611	2.5645	4.365	5.6715	11.154	5.0452	2.5188
5.8937	5.5455	2.9767	7.048	6.6825	13.806	5.7916	3.1302
4.404	2.7933	1.9557	5.4963	6.5135	11.033	4.2732	3.542
2.6413	1.7472	1.3109	3.2399	5.9056	8.7944	3.7773	3.8369
1.1682	1.4266	1.1076	1.3595	4.8018	7.1037	3.4441	5.3024
-0.33176	0.71927	1.0561	0.82096	3.7105	5.9473	2.9361	4.4651
-0.26178	0.78859	1.1413	1.2602	3.578	3.5751	2.4725	3.1642
-0.2842	0.76223	0.97308	1.5098	3.3088	1.9781	1.3228	2.2114
-0.32609	1.0166	0.65169	1.7672	2.27	1.7147	0.36711	0.86063
-0.37462	0.64027	0.54077	1.1165	2.5312	1.0153	0.089513	0.00095427
-0.54125	1.0764	0.47128	1.4441	2.4858	0.7031	0.19894	-0.14456
0.18217	0.63701	0.37659	1.3038	2.7204	0.66713	0.19161	-0.014633
-0.17054	0.66238	0.41751	1.1016	3.0493	0.76412	-0.029657	0.3349
-0.11447	0.19557	0.40615	1.8538	2.7894	0.72862	-0.11406	0.21092
-0.13109	0.64146	0.49472	1.7372	2.6673	0.16662	-0.11128	1.1842
-0.18393	0.10299	0.58352	1.9903	3.3645	0.9027	-0.32364	1.9914
-0.24843	0.020811	0.5156	1.7791	2.2737	0.45871	-0.62979	1.7396
-0.65571	-0.060121	0.45125	1.0335	1.6453	0.34678	-0.63678	1.2374
-0.41911	0.7671	0.51174	1.5759	1.2689	0.11678	-0.75872	0.81484
-0.13695	0.46627	0.48223	0.97393	1.0222	0.30592	-0.70564	0.56375
-0.226	0.24661	0.38427	0.14119	1.0274	1.1721	-0.74543	0.86348
-0.53195	-0.12286	0.41289	-0.37549	1.3086	0.73539	-1	0.8072
-0.45024	0.12699	0.30452	-0.40782	1.2002	0.14418	-0.5222	1.3842
-0.45759	-0.147	0.34652	-0.65065	1.9251	0.17072	-0.28773	0.81164
-0.25413	-0.23906	0.50382	-0.32601	1.5675	0.050016	-0.32245	0.84896
2.085	3.1026	1.4251	-0.3302	3.3935	3.1311	0.4277	1.975
2.2046	4.1642	1.8268	-0.37071	3.023	8.0102	1.5952	10.052
0.54683	2.0307	1.059	-0.010817	1.7016	8.0694	1.3251	9.5709
-0.21662	0.94401	0.56049	-0.29989	1.3644	6.4694	0.54067	9.3274
-0.22316	0.87341	0.32015	-0.62235	1.0234	5.474	0.46852	8.3385
-0.19666	1.4168	0.29689	-0.86507	1.3655	5.0268	0.43074	9.3903
-0.21805	1.6418	0.27623	-0.88632	2.7772	3.8952	0.1079	8.9848
-0.071914	0.69159	0.29063	-1	2.3725	3.6108	0.37918	8.36
-0.44183	0.26439	0.43641	-0.68565	2.088	4.4815	0.87158	9.3994
-0.21442	0.70307	0.42826	-0.41667	2.2152	3.9071	1.7545	8.9697
-0.02515	1.4461	0.523	-0.60887	2.8507	3.9702	1.659	8.3395
-0.19801	1.319	0.55279	-0.33307	2.469	3.4692	0.79282	8.8058
-0.52562	0.81133	0.2864	-0.16046	2.2054	2.4482	0.51735	6.4988
-0.45365	0.66916	0.20243	-0.11906	1.6854	2.1973	0.37678	4.3456
-0.048612	0.42765	0.16143	0.68736	1.3636	2.4757	0.35179	3.1117
-0.052713	0.028383	0.13653	1.4205	1.1146	2.6358	1.7454	4.6219
-0.097768	0.12306	0.071866	1.271	1.1347	1.6357	1.6557	5.0893
-0.39211	0.3969	0.17852	0.19355	0.93588	1.3332	0.91149	4.0178
-0.28885	0.22514	0.086535	-0.21757	0.91314	1.5969	0.84866	5.2724
-0.23949	1.0019	0.013242	0.13438	0.9069	2.1789	0.96255	4.8512
-0.056922	0.79757	0.0405	0.6058	0.93586	1.6229	0.72782	3.9105
-0.20111	0.62285	0.15527	0.30645	0.91296	1.367	0.58296	2.4397
-0.33253	0.27391	0.11106	-0.23089	0.84168	0.85967	-0.074016	0.43956
0.038498	0.77272	0.075518	-0.23273	1.1562	1.1083	-0.18093	0.01282
0.11419	0.75571	-0.066315	0.029672	0.94827	1.7103	0.14027	-0.30973
-0.061456	0.7834	-0.12251	-0.056656	0.39848	1.1325	0.75443	-0.53053
-0.044698	0.46133	-0.13167	-0.49423	0.284	0.52144	0.87237	0.080496
-0.12582	0.12267	-0.1744	-0.64413	0.40186	-0.23868	0.40879	-0.25007
-0.051302	-0.18975	-0.27387	-0.82253	0.2182	-0.32316	1.1623	-0.6393
-0.13561	-0.33574	-0.24034	-0.14278	-0.027468	-0.451	0.60383	-0.5332
0.19019	-0.23857	-0.13188	0.53389	0.041372	-0.14553	-0.0049881	1.2025
0.10024	-0.30142	-0.18421	-0.30262	-0.095804	0.24732	-0.031788	2.0385
0.12969	-0.32873	-0.044853	0.83645	-0.1083	-0.02127	-0.20042	0.86266
0.36253	-0.16192	-0.092167	1.37	0.15227	-0.052589	-0.24903	-0.21898
0.5229	-0.15993	-0.16733	0.96637	-0.19247	0.11041	-0.34646	-0.13736
0.08377	0.19495	-0.13929	0.64812	-0.173	0.4038	-0.63791	-0.22519
0.17597	0.18599	-0.067828	0.80955	0.29067	0.76607	-0.72214	-0.052395
0.19971	-0.23683	0.17538	0.051053	0.082994	0.26793	-0.49006	0.31193
0.30856	0.16669	0.27407	0.32094	-0.12823	-0.26391	-0.40494	0.066436
-0.044862	0.34958	0.10668	0.014424	0.064212	-0.47283	-0.19513	0.98371
-0.12886	-0.0052509	0.57025	0.095963	-0.62117	-0.31084	0.03378	0.16899
0.02558	0.21891	0.94749	0.065008	-0.49549	0.1636	-0.20121	1.496
-0.35318	0.0098287	0.8474	0.34322	-0.039672	-0.12991	0.31534	0.031099
-0.23274	-0.18974	0.2194	-0.054807	-0.61979	-0.26954	0.25032	-0.78203
0.11819	-0.17545	-0.10364	-0.22162	-0.82144	-0.51197	0.4662	-1
-0.093095	-0.24989	-0.26916	-0.24972	-0.97781	0.16677	0.13539	-0.76681
-0.11587	0.028175	-0.15146	-0.32825	-1	-0.10331	-0.11882	-0.27612
0.027386	0.21018	-0.27302	-0.6921	-0.53334	-0.17227	-0.24532	-0.20103
-0.20137	0.094506	-0.29362	-0.47774	1.8339	-0.014753	0.040696	-0.11716
-0.068623	-0.019917	-0.54923	-0.68915	1.904	-0.071537	0.50095	-0.18183
