# Supplementary material for: An incentive circuit for memory dynamics in the mushroom body of Drosophila melanogaster
Source: eLife. 2022 Apr 1;11:e75611. doi: 10.7554/eLife.75611 (PMC8975552; doi:10.7554/eLife.75611)
Supplement: Figure 4—source data 1. [file elife-75611-fig4-data1.zip › realSCREEN_025A.xlsx_finaldataO_timepoint4.csv]

0.043323	0.81123	-0.67712	0.19604	0.66304	-0.0057047	1.4035	0.4471
-0.48846	-0.18858	-1	-0.23509	-0.77082	-0.83626	0.98098	-0.26637
-0.91956	-0.027858	-0.51753	-0.13423	0.25882	-1	0.34916	-0.24815
-0.66374	0.46833	0.032141	-0.38838	0.88962	-0.79259	0.28076	0.18253
0.17973	-0.44236	0.34312	-0.60413	0.20241	-0.4893	0.28986	-0.19915
0.86561	-0.44754	0.34537	-0.51964	-0.49986	-0.066556	0.50577	-0.46917
0.95068	-0.19145	-0.17718	-0.37751	-0.5641	0.045526	0.66535	-0.77028
1.4551	0.31645	-0.36471	-0.33214	-0.19859	1.1042	0.65149	-0.37264
1.0494	0.12297	0.66913	-0.17123	0.2482	1.5961	0.28987	0.24231
0.15357	-0.14636	0.2913	0.33358	0.077684	1.2511	0.26007	0.374
-0.31974	-0.71674	-0.43013	1.1649	-0.36295	0.67276	0.41316	1.0215
-0.53007	0.34177	0.4013	1.6311	-0.50783	0.95579	0.202	0.53726
-0.43717	0.49723	0.86037	1.4247	-0.25446	1.1654	0.15955	1.2688
-0.41489	0.25941	0.50226	0.85846	-0.43494	0.77474	0.10754	1.1917
-0.345	0.9667	0.84068	0.99058	-0.21208	0.3114	0.16893	0.41797
-0.35891	0.6852	1.5711	0.31999	-0.2969	-0.49411	-0.092331	-0.43121
-0.090352	-0.30063	0.45655	-0.3511	-0.38674	-0.56338	-0.37388	-0.41874
-0.25506	-1	-0.21169	-0.81597	-0.28823	-0.90554	-0.66342	-0.67222
-0.078677	-0.98355	-0.074856	-0.98324	0.14218	-0.85857	-0.95255	-1
0.12292	-0.90671	-0.24605	-0.90363	0.65793	-0.89322	-0.91607	-0.70308
0.13566	-0.41718	-0.41499	-0.67503	0.43542	-0.43684	-0.99644	0.064162
-0.13722	0.33422	-0.85075	-0.22469	0.63484	-0.4722	-0.98489	0.50897
-0.046624	0.10873	-0.72161	-0.27517	0.47082	-0.13839	-0.82626	0.14061
0.12942	0.85672	-0.62676	0.071777	0.096521	0.075571	-0.92213	-0.84592
-0.11695	0.60145	-0.037737	0.03028	0.015615	0.42755	-0.26199	-0.54294
3.2192	9.451	5.3706	4.1992	6.546	9.2991	4.8815	8.1866
3.2028	9.9316	6.4048	5.6761	6.1057	13.276	5.3623	9.8076
1.6895	5.5571	3.9154	4.2613	4.1678	10.51	6.0812	7.3117
0.95761	3.3339	2.5562	2.8779	2.7213	9.3438	6.4939	6.0286
0.31041	1.8453	1.9453	1.6711	2.0262	7.6088	7.5337	5.0567
-0.14626	1.2982	1.2708	1.4875	1.7661	5.3748	5.9525	4.9458
-0.46846	1.3885	0.94188	1.7874	1.9889	4.0934	4.53	4.4772
-0.22723	1.6311	1.5261	1.3324	1.2145	2.3836	3.8923	3.047
-0.40343	1.6062	1.6668	0.68573	0.98287	1.7303	2.6829	1.1731
-0.38817	1.4002	1.2278	0.34938	0.60384	1.8164	1.8171	0.49409
-0.52208	1.3168	0.81321	0.80187	0.73944	2.3085	1.7629	0.59756
-0.55275	1.4769	0.45363	0.72601	1.0484	3.686	1.2269	0.76655
-0.75727	1.0236	0.18157	0.43319	1.1707	2.3083	1.2167	0.58064
-0.96375	1.0558	-0.065655	0.6367	0.69216	1.9374	1.202	0.64398
-0.65164	0.43102	0.093639	0.06132	0.91392	1.8824	1.558	1.007
-0.76859	0.23325	-0.012013	-0.67908	1.0619	1.9837	1.3445	0.40339
-0.74632	-0.056464	-0.13954	-0.45532	1.0957	2.3753	1.1298	0.5285
-0.88769	-0.33457	0.15468	0.011602	0.9865	2.2934	0.57308	0.31924
-1	-0.40668	0.044295	0.53697	1.8388	1.6095	0.20607	1.1169
-0.76269	-0.74668	-0.038766	0.004831	2.0431	2.3607	0.10805	1.2354
-0.85572	-0.72502	0.089927	-0.63753	1.9545	2.2647	-0.42535	1.7926
-0.94135	-0.26819	0.1104	-0.67545	2.3146	1.611	-0.48521	0.39422
-0.94281	-0.55561	0.049282	-0.68279	1.8504	0.92826	-0.1292	-0.18645
-0.65795	-0.42409	0.046387	-0.8796	1.8872	0.86762	-0.66233	-0.40405
-0.76802	-0.93447	-0.10483	-1	1.5186	1.0025	-0.6719	-0.25915
0.97351	2.2049	2.2261	0.25483	3.8739	4.5746	2.2802	2.1894
0.70155	6.545	2.923	-0.046872	3.0492	9.6976	4.1814	11.018
-0.30249	3.5794	1.3302	-0.14839	1.1284	8.0686	2.2112	11.685
-0.72298	3.52	0.66797	0.03747	1.0567	6.6243	1.1533	8.8025
-0.49627	2.3815	0.83279	-0.44219	0.6116	6.0361	0.91229	6.4486
-0.70108	1.6634	1.185	-0.27403	-0.018432	5.462	1.4763	3.7422
-0.63664	3.0496	1.0937	-0.5898	0.68051	4.49	1.3458	2.4155
-0.4435	1.8876	0.85974	-0.76517	4.8839	4.0789	1.232	5.9253
-0.71618	2.1231	0.71529	-0.93727	5.8499	3.9204	1.1153	8.1087
-0.50273	2.4425	1.2895	-0.92912	4.1341	4.5224	0.53811	6.9655
-0.41611	1.0845	1.0975	-0.80469	2.667	2.4564	1.1688	8.1267
-0.24796	0.2794	1.0013	-0.41608	3.518	2.4366	0.62679	7.7657
-0.46642	0.55745	0.83297	0.18937	3.3773	2.2948	0.36845	5.6862
-0.60099	0.21594	0.33524	0.70598	2.5834	3.271	-0.31496	4.6241
-0.62482	0.20401	0.33021	1.5321	1.8969	1.9335	-0.25959	5.0236
-0.58808	2.2161	0.14701	2.2297	1.0341	1.4862	0.12539	3.1367
-0.53449	1.2276	0.060306	2.029	0.4386	1.1203	-0.25826	2.1469
-0.54582	-0.13916	-0.31081	1.1212	1.2379	0.59623	-0.62532	1.6398
-0.64797	0.060136	-0.24156	-0.19239	1.3122	1.1442	0.24345	3.158
-0.76457	-0.47548	-0.37599	-0.18031	1.5522	2.0316	1.4912	2.3728
-0.69982	-0.72198	-0.43823	-0.57267	0.87652	2.3873	3.1031	0.80971
-0.29957	0.0058171	-0.61782	-0.93634	0.21098	1.6397	0.73237	-0.12056
-0.33876	-0.15644	-0.55772	-0.83926	0.49539	0.85683	-0.42396	0.23424
0.093489	0.26337	-0.41151	-0.93473	1.4165	0.52062	-0.62334	0.61769
0.14919	0.32896	-0.48523	-0.44136	1.3254	0.13883	0.35848	0.79398
0.38306	-0.17158	-0.40755	0.073526	1.0478	-0.02255	1.5599	0.043695
-0.11971	-0.24351	-0.41184	-0.044673	0.18359	0.069889	2.0791	-0.24002
-0.51092	-0.30949	0.33214	-0.17424	0.11278	0.23321	2.127	0.06839
-0.13986	0.27639	0.45632	0.17212	-0.42369	0.20354	0.94045	0.50111
0.09128	0.06903	0.22329	0.34923	-0.77742	0.0032921	0.87901	0.72164
0.23167	0.009076	-0.085588	0.55306	-0.73381	0.20487	0.89238	0.32395
0.20845	0.22895	-0.20046	0.17496	0.60504	0.29552	0.177	0.19635
-0.081058	-0.11014	-0.068892	0.0083107	-0.26345	-0.015503	-0.49206	0.014188
0.0035915	0.23838	-0.157	0.099068	-0.40198	0.0016142	-0.79494	-0.22274
0.064142	0.22503	-0.46127	0.080398	-0.92026	-0.037902	-0.66303	-0.24071
0.15062	0.15371	-0.018677	-0.13171	-1	-0.13755	-1	-0.0022919
0.35958	0.20773	0.13677	-0.16562	-0.68185	0.49619	-0.82563	-0.19717
0.24889	0.30521	0.11416	-0.32262	-0.78873	-0.086369	-0.5279	-0.61218
-0.19268	0.52775	0.4459	-0.23136	-0.81239	0.064805	-0.50584	-0.45197
-0.10462	0.077808	-0.05162	-0.13965	-0.8408	-0.28225	-0.63534	-0.46394
0.56952	-0.15197	-0.51623	0.081611	-0.68851	0.10296	-0.47836	-0.3834
0.17593	0.10608	0.25703	0.008675	0.34732	-0.22229	-0.35895	-0.38594
-0.38505	-0.3601	0.89681	0.013229	1.0372	-0.51728	-0.66523	0.5036
-0.30109	0.4235	0.48774	0.55491	0.72255	-0.42801	-0.61893	0.47746
-0.2913	0.0050616	0.55955	0.97064	1.3844	-0.482	0.088306	0.3469
-0.3741	-0.51158	0.18952	0.54846	0.68892	0.077741	0.33959	0.067048
-0.56155	-0.38734	0.11416	-0.039603	-0.039226	0.6555	0.46249	-0.20152
-0.34484	-0.34677	-0.23619	-0.48376	0.0036843	0.26432	0.52891	-0.2143
0.095546	-0.11366	-0.67091	-0.4516	0.25444	-0.14483	0.74526	0.048238
0.99488	0.07515	-0.62682	-0.63413	0.037517	0.20618	0.70778	0.3193
