# Supplementary material for: An incentive circuit for memory dynamics in the mushroom body of Drosophila melanogaster
Source: eLife. 2022 Apr 1;11:e75611. doi: 10.7554/eLife.75611 (PMC8975552; doi:10.7554/eLife.75611)
Supplement: Figure 4—source data 1. [file elife-75611-fig4-data1.zip › realSCREEN_025A.xlsx_finaldataO_timepoint5.csv]

-0.89318	0.59822	-0.7418	0.36182	-0.12106	2.0454	-0.20996	-0.2407
-1	-0.038259	-1	0.66348	0.64471	0.70389	-0.09549	-0.64652
-0.50227	-0.17821	-0.71509	0.0044647	-0.56657	0.21662	0.33637	-0.64364
0.54122	-0.2143	0.098693	-0.17676	-0.91362	-0.37831	0.53663	-0.68032
1.6312	-0.56842	0.81874	0.37579	-0.38999	-0.41144	0.24368	-0.5675
0.35639	0.32804	0.51641	0.68811	1.2688	-1	0.043891	-0.51116
-0.043013	0.43656	0.31866	0.54743	0.75545	-0.92624	0.036882	-0.43468
-0.16487	0.083819	-0.47137	0.12949	0.24132	-0.33554	-0.031838	-0.44697
-0.33812	-0.11915	-0.9287	-0.16672	0.42084	-0.58309	-0.014517	-0.12687
-0.41562	-0.40255	-0.3926	-0.32232	0.35433	-0.37339	-0.17796	0.26806
0.52853	-0.64968	0.7276	-0.64554	0.46982	-0.37924	-0.16614	0.71959
0.59187	-0.30083	0.60185	-0.37043	0.0060004	-0.47089	-0.11595	0.64149
0.67021	-0.66551	0.015528	-0.025998	0.00044447	-0.58153	0.059534	0.37103
0.33062	0.25813	0.050636	0.31383	-0.21388	-0.52693	0.031857	0.6594
0.51769	0.68142	0.12464	0.39006	-0.23152	0.24202	0.0092941	0.43981
0.21171	0.87624	0.53803	0.021723	0.17904	0.81425	-0.10948	0.4073
0.15796	0.31419	0.46523	-0.19665	-0.14984	0.76127	0.24241	0.48705
-0.48749	0.55817	0.26334	0.2313	0.307	0.33933	0.20246	0.33133
-0.74287	-0.32588	0.43367	-0.42564	0.64779	0.022597	-0.028046	-0.026453
-0.18914	-0.77986	0.11133	-0.71667	-0.049182	0.40023	-0.13152	-0.055841
0.25552	-0.50885	-0.26118	-1	-0.51708	-0.46744	-0.086791	0.4461
-0.03285	0.37596	-0.22192	-0.33086	-0.91178	0.53561	-0.21823	-0.048682
-0.32079	0.41376	-0.18431	0.17513	-0.93057	0.36456	-0.14185	0.070291
-0.66275	-0.17304	-0.16738	0.47496	-0.30042	-0.011702	-0.21523	-0.41213
-0.01455	0.012086	0.71773	0.64502	-0.1616	0.95031	0.10884	-0.18046
5.9441	7.8215	6.2536	6.8779	11.614	11.259	4.3183	3.0633
5.9872	9.1543	4.8647	6.6674	11.44	17.098	5.5244	4.28
3.0004	6.8602	2.9343	5.7895	5.785	18.998	5.5244	4.8407
1.5422	7.6031	1.9158	4.5201	3.5203	17.168	5.5885	4.052
0.39121	9.0179	1.035	4.3329	4.1948	15.452	5.5767	2.7681
0.016472	7.6106	0.26138	4.7003	2.7824	12.185	5.4065	1.7362
0.76295	6.9666	0.28977	4.7653	1.2767	11.758	6.3825	0.89384
0.41888	5.7623	0.21664	4.2003	1.647	6.6151	5.2705	0.33849
0.48555	4.7484	-0.19313	3.5338	1.8617	4.7912	4.2317	0.44163
0.88676	4.4924	-0.30411	2.8509	1.2944	2.9706	2.8834	0.72835
0.36138	2.9456	-0.12097	3.3456	0.77152	1.5836	3.4884	0.99249
-0.032367	2.6335	-0.14562	3.7122	1.3137	1.8609	2.6133	0.50469
0.48266	2.4566	-0.194	3.0597	1.2153	1.5041	2.0633	-0.42379
0.39022	2.16	0.10036	3.1473	1.2617	0.717	2.383	-0.53751
0.30684	3.1929	0.84977	2.0821	1.8086	1.2125	1.7766	-0.73021
-0.17882	3.5652	0.78483	1.8922	2.3111	1.6551	1.7362	-0.78362
-0.40949	3.8501	0.030139	1.4228	2.3441	1.0489	1.7895	-0.78217
0.32936	2.6125	0.45755	0.55142	2.5031	0.91134	1.9398	-0.71166
0.13317	2.7985	0.27294	0.39192	3.4274	0.37019	1.8824	-1
-0.344	2.0714	0.092153	-0.1556	3.4022	0.66951	1.1135	-0.75909
-0.27078	2.0351	0.1529	0.066264	3.0442	1.6296	0.56058	-0.84581
0.22349	1.4897	-0.0014278	0.055268	2.2117	1.5851	0.75336	-0.4187
0.16174	1.4492	-0.51321	0.40358	1.2237	2.077	1.3375	-0.55907
-0.17288	0.65032	-0.52647	-0.10055	0.21643	1.9613	0.95489	-0.50012
-0.16423	1.2163	-0.29528	-0.36767	-0.16507	1.647	0.54283	-0.75584
1.8908	5.6961	0.76545	0.10817	3.9934	9.0377	2.475	0.60883
1.4352	8.0506	0.79963	0.65471	3.7093	13.097	6.1197	4.2607
0.14314	4.5484	-0.19085	0.53708	2.063	11.972	5.2437	3.1474
-0.34152	1.7481	-0.29119	0.39413	0.59575	7.961	3.7411	2.818
-0.16626	1.7985	-0.55004	0.076241	-0.27099	5.1811	3.6648	2.4736
0.27068	1.9972	-0.34066	0.8086	0.70156	5.2881	3.1091	2.6932
0.17078	1.5223	-0.44379	0.77727	2.7103	4.6581	3.5452	2.2551
0.28387	1.3156	-0.15496	0.3321	7.715	3.3739	2.5477	2.5513
0.25707	1.6668	-0.15229	0.51454	8.1419	4.4253	1.7858	3.4757
0.026743	0.3876	-0.13646	1.0516	10.626	4.4951	1.6587	2.915
0.56556	-0.067373	-0.4479	1.3284	8.0633	3.2813	1.4987	2.5825
0.61725	0.4733	-0.40414	1.392	8.0547	2.4172	0.84431	1.4877
0.68886	0.48207	-0.59169	1.2582	7.4543	1.5948	0.3055	1.8787
0.23294	0.20018	-0.52508	2.0439	8.041	1.5694	0.16749	1.7385
0.66715	1.3716	-0.33791	1.8855	3.5253	0.65432	-0.047525	0.87437
1.4033	0.30061	-0.32399	1.658	5.9507	0.8996	-0.19111	-0.078404
1.0631	-0.27024	-0.50479	1.0174	4.8457	1.8254	0.16073	-0.32767
-0.020009	0.39115	-0.39717	2.6735	2.6319	1.1126	0.65231	-0.20251
-0.049761	-0.23505	-0.23656	2.5138	1.8857	1.1493	0.75074	-0.612
0.048668	-0.51824	-0.27614	1.4843	1.9242	1.099	1.6061	-0.43978
-0.051211	0.11493	-0.19685	0.68983	3.0345	0.80291	2.6739	-0.37199
0.30848	0.16371	-0.25233	0.2762	4.9488	0.77548	1.2375	-0.66111
0.30452	-0.051628	-0.055376	0.40041	4.3619	0.6221	0.70799	0.22724
0.15697	0.072496	-0.099641	0.72489	2.1937	0.69698	0.67927	0.44612
-0.18254	-0.083979	0.081075	0.59678	0.498	0.39076	0.36901	0.42773
0.037736	-0.51624	0.12263	0.35052	0.40711	0.12319	0.69361	-0.066359
-0.20185	-0.079635	-0.038094	0.21431	0.1122	0.012902	0.94376	-0.39988
0.025521	-0.17808	-0.0049927	0.23484	-0.24603	0.10051	0.38486	-0.11753
-0.04904	-0.028202	-0.25732	-0.0097543	-0.49595	0.63325	0.43838	0.31111
0.40121	0.597	-0.1657	0.32231	-0.53248	0.54312	0.38117	0.55832
0.4571	1.0532	-0.31934	0.6826	-0.68645	0.24884	0.20541	-0.25257
-0.087898	1.1152	-0.31471	0.25922	0.22967	0.0054963	0.50272	-0.076173
0.23754	0.35606	-0.22275	0.21715	0.6209	-0.41467	0.66525	-0.43155
-0.10437	-0.28108	-0.17712	0.086839	0.26469	-0.16332	0.47288	-0.55022
-0.44961	-1	-0.18154	-0.28977	-0.49179	0.01513	0.10865	-0.6087
-0.46001	-0.69145	-0.40916	-0.16593	-0.51393	0.0079193	-0.045757	-0.53109
-0.37392	-0.31723	-0.21827	-0.17752	0.29335	-0.20199	0.35913	-0.58879
-0.5637	-0.28368	-0.33136	0.055316	-0.75573	-0.51287	1.1675	-0.19441
-0.26468	-0.72901	-0.088716	0.30941	-0.47676	-0.43572	0.44832	-0.18809
0.26637	0.21364	-0.017218	0.15069	-1	-0.96647	-0.12635	0.090497
0.85225	0.3505	0.030895	0.15055	-0.46583	-0.60687	-0.070975	-0.0063494
0.31923	0.32068	0.40664	-0.095486	-0.56319	-0.53051	0.15769	-0.0090489
0.44256	-0.77479	0.17567	-0.29687	-0.018136	0.32866	-0.073826	-0.26239
0.2319	-0.003997	0.30491	-0.14433	-0.25047	0.68552	-0.66892	-0.13789
0.19143	-0.12408	0.24684	-0.10526	0.7765	0.2727	-0.4267	0.060642
0.22771	-0.81078	0.033635	-0.28448	1.0144	-0.040737	-0.4987	0.2026
-0.49903	-0.2731	0.053112	-0.25265	0.55237	0.15162	-0.35458	0.11206
0.52634	0.93469	0.041767	-0.039191	0.032476	-0.084397	-0.51873	0.1862
-0.58752	0.86096	0.048496	0.039576	0.40482	0.13559	-0.76785	0.52189
-0.28188	0.28677	0.12955	-0.092455	1.2446	0.40604	-1	0.5423
