# Supplementary material for: An incentive circuit for memory dynamics in the mushroom body of Drosophila melanogaster
Source: eLife. 2022 Apr 1;11:e75611. doi: 10.7554/eLife.75611 (PMC8975552; doi:10.7554/eLife.75611)
Supplement: Figure 4—source data 1. [file elife-75611-fig4-data1.zip › realSCREEN_025A.xlsx_finaldataO_timepoint6.csv]

-0.42285	2.0912	-1	-0.43201	-0.10589	-0.23213	0.14758	0.75841
-0.11674	0.11879	-0.51608	-0.78184	0.58574	-0.50554	-0.07513	-0.11347
-0.050679	-0.45737	0.18281	-0.58079	-0.18197	0.058222	-0.071894	-0.81393
-0.23977	-0.32322	0.52002	0.24872	-0.4512	1.2448	-0.40726	-0.71974
-0.30014	-0.14127	0.33543	0.46754	-0.42609	0.13814	-0.40148	-0.030467
0.058901	-0.64912	0.31531	0.41068	-0.37758	-0.24219	-0.17039	1.4834
0.43806	0.10717	0.60018	-0.36463	0.24677	-0.9894	0.98103	2.1355
0.22734	1.0198	0.36342	-0.34677	1.1477	-0.39718	1.1502	1.1549
0.65332	1.0405	0.12713	1.5414	1.77	0.39352	0.83571	0.73171
0.525	-0.14845	0.0047434	1.4462	1.2098	0.55285	0.60397	0.81093
0.49458	-0.48775	-0.21596	1.6571	0.48679	1.3205	0.49798	0.068156
0.30403	-1	-0.4008	1.4236	0.18196	0.48409	0.26576	-0.71976
0.060247	-0.21816	-0.26697	0.36133	0.0088414	0.30097	0.038477	-0.66738
0.054789	-0.602	0.11849	-0.26721	-0.3071	0.43002	-0.32093	-0.8683
0.24664	-0.21314	0.26715	-0.2682	-0.43345	0.12774	-0.33166	-0.07124
0.11734	0.22803	0.12966	-0.50753	-0.18619	0.41012	-0.46819	-0.28302
0.078816	0.4231	0.070397	-0.18876	0.032351	-0.025114	-0.45308	-0.16658
-0.1864	0.74038	0.16008	-0.47701	0.026497	-0.68742	-0.46838	-0.090191
-0.5193	-0.20956	0.19186	0.29715	-0.18536	-0.56489	-0.34688	0.088185
-0.51794	-0.69092	-0.027885	-0.40218	-0.50003	-0.70485	-0.27375	-0.4905
-0.4223	0.19879	-0.22533	-1	-0.4569	0.026105	-0.015857	0.15198
-0.56395	-0.096197	-0.25441	-0.78083	-0.35111	-0.014934	-0.1621	-0.78113
-0.092277	-0.17112	-0.25977	-0.70562	-0.73359	-0.80559	-0.24672	-0.56747
0.17327	-0.55944	-0.21946	-0.75036	-1	-0.31787	-0.30698	-1
0.20396	-0.29793	0.45363	-0.54109	-0.92156	1.8303	0.95062	-0.14283
2.6117	8.4327	4.2747	4.5927	5.4906	19.098	8.1379	7.1268
2.3461	8.3281	4.7943	6.7605	4.9993	26.862	9.1828	11.311
1.4546	5.8062	3.8297	8.0051	2.2676	24.6	9.0167	12.135
0.88888	5.7052	2.8227	7.9868	1.6008	19.562	9.2887	9.335
0.03748	4.7547	2.2216	8.1757	0.97463	16.646	8.9196	6.7452
-0.10179	4.6831	1.3645	8.8337	0.37535	15.293	8.2205	4.7553
0.03502	4.2418	1.2049	6.7885	0.45267	9.0283	8.1545	2.8107
-0.12538	3.6204	0.81584	5.8517	0.45407	7.7154	6.0341	2.5966
-0.34321	2.8866	0.47836	4.4885	0.11104	6.438	3.6999	1.4104
-0.31787	2.1701	0.40936	3.16	-0.046829	3.8015	3.1206	0.82036
-0.42764	2.8764	0.3433	3.2489	0.19387	3.2596	3.2621	1.0618
-0.84358	1.9792	0.32704	2.4151	0.57166	2.1656	1.9667	0.087294
-0.80792	1.8847	0.22945	3.1338	0.86769	1.9555	1.2409	-0.26869
-0.75909	1.1366	0.14969	3.698	0.69956	1.731	0.78986	-0.24436
-0.7487	1.4369	0.15071	4.1143	0.34406	2.7453	0.63996	-0.46633
-0.66111	2.1208	0.010215	2.8275	0.060763	2.8868	0.43746	-0.23026
-0.66178	1.2604	0.027436	1.8994	-0.2978	5.3635	0.67425	-0.12524
-0.51976	0.99585	0.080638	1.6843	-0.15499	4.7191	0.36164	0.10521
-0.49489	1.1317	0.075639	1.6165	1.0254	2.7725	0.10015	-0.23257
-0.86783	1.5214	0.16203	2.3108	1.7025	0.81312	0.12012	0.03309
-0.70183	1.0619	0.20593	2.1324	0.89239	1.0551	0.12782	-0.19299
-0.89132	0.64214	0.34195	1.2955	0.70839	2.3462	0.19399	0.13598
-0.75655	1.7044	0.42743	1.2297	0.90129	2.8608	0.47429	0.31465
-0.81363	0.91289	0.43351	3.1421	0.16088	3.5274	1.0358	-0.063597
-0.62376	0.44915	0.44595	3.5804	0.30931	3.1542	0.96007	0.63997
0.56774	4.5117	0.84272	2.8196	2.1756	8.9086	2.5068	3.5633
0.36537	6.1042	0.92217	3.4373	2.0603	13.27	4.3438	11.865
-0.49961	2.3452	0.54952	3.9395	1.0239	12.608	3.7783	11.56
-0.88183	0.029492	0.33937	2.7277	0.13464	10.084	3.1033	10.054
-1	0.19353	0.377	2.1274	0.055159	8.2035	2.0649	6.7915
-0.94194	0.50566	0.29699	2.0363	0.15509	7.5243	1.7889	6.3885
-0.9064	-0.19414	0.13092	1.4434	2.2866	6.5106	1.1628	5.4741
-0.7671	0.23802	0.12719	1.8185	2.6478	6.539	0.94552	5.156
-0.52397	1.8651	0.068133	1.7317	2.263	7.4993	0.5695	5.0691
-0.65925	2.1775	0.14791	1.89	2.2974	8.9699	0.42508	4.9589
-0.82917	0.63802	0.1475	2.0033	2.1839	9.3363	0.79849	4.0696
-0.60824	0.15514	0.084217	1.8308	2.4835	7.4934	0.7613	2.8592
-0.32385	-0.084811	0.03566	2.3679	2.7083	5.4857	0.18313	2.5696
-0.29296	0.46588	0.085922	1.4583	2.6801	5.0306	0.38831	2.1999
0.23485	1.5076	-0.0075173	0.88734	1.411	4.4029	0.50424	1.5004
0.28122	1.4421	0.078131	2.1057	0.14716	4.0706	0.053269	1.9494
0.065158	0.23517	0.15822	1.7602	0.80484	3.9278	0.1441	1.522
0.37425	-0.37999	0.041063	1.6414	0.86828	4.2756	0.049581	0.94239
0.23218	0.20816	0.077061	0.81572	0.59106	3.5784	-0.51277	0.54085
0.071797	-0.21046	0.24738	0.23107	0.06189	3.0135	-0.80218	0.25557
0.034281	-0.092597	0.23993	0.52467	0.47689	3.0604	0.085664	-0.36311
-0.092499	0.45521	0.12878	0.217	0.26069	3.5846	-0.0089873	0.40404
-0.09256	1.7457	0.029285	0.18194	0.63223	1.7849	-0.54204	2.2224
-0.13713	0.46236	0.040147	0.38419	0.57028	1.9553	0.084553	1.8997
-0.095475	0.2998	0.035083	0.43856	0.28613	1.4724	0.56919	1.1599
-0.12858	2.0734	-0.0057115	0.58151	0.66195	0.44639	1.1246	0.9513
0.21094	2.1016	0.10951	1.2973	0.92564	0.38332	0.81078	1.2695
-0.075216	0.99273	0.12098	1.0586	0.23862	0.50942	0.59959	0.70946
0.15792	0.54967	-0.015277	0.42323	0.23274	0.69308	0.60938	0.26375
0.50703	0.27198	-0.036086	0.37374	-0.21175	0.52735	0.55417	0.29636
0.33706	0.73009	-0.021157	0.21883	0.77122	0.46821	0.33173	0.06811
0.015763	0.59284	-0.051584	0.296	-0.090542	0.47939	-0.27752	0.27824
0.26598	0.04249	0.054968	0.018031	-0.48128	-0.40159	-0.5889	1.0258
-0.30316	0.32177	-0.036693	0.64259	-0.13061	-0.90886	-1	0.73185
0.44167	0.23331	-0.058291	0.60907	-0.054303	-0.55931	-0.77983	-0.50115
0.2466	-0.15904	-0.0055099	-0.18678	-0.13353	-0.91891	-0.40393	-0.5421
0.18017	0.53489	-0.037411	-0.049809	-0.23121	-0.22205	-0.37607	-0.59064
0.090378	-0.35391	0.0056199	-0.22417	-0.46146	1.0746	-0.30132	-0.5569
-0.11604	-0.2582	0.049657	-0.34606	-0.12343	1.4164	-0.54009	-0.57149
-0.072356	-0.26528	0.074247	-0.33371	-0.31025	0.31415	-0.32792	-0.23954
-0.044799	0.17294	0.15765	-0.1923	-0.20789	-0.056032	0.66271	-0.21085
0.069849	-0.00057217	0.016424	-0.53598	-0.46673	-0.50843	0.3189	1.4797
-0.31222	-0.41797	0.004713	-0.28823	0.3794	-0.068712	-0.28251	0.90775
-0.0078076	-0.62012	0.0091966	0.13996	0.35096	-0.37149	-0.18933	-0.099619
0.021142	-0.71102	-0.026113	0.17984	0.96997	-0.1029	0.0053304	-0.39446
-0.32196	-0.4064	-0.025686	-0.061606	0.87252	-1	-0.12445	-0.18049
-0.37835	-0.40531	-0.0013382	-0.28978	0.11733	-0.34128	-0.050165	-0.37309
0.054652	-0.89604	-0.06038	-0.080762	-0.26596	-0.48937	0.28993	-0.87301
-0.11056	-0.69371	-0.0094477	-0.4176	-0.3172	-0.10287	0.57098	-0.13613
0.125	0.020525	-0.041505	-0.40043	-0.50214	0.45815	0.2595	-0.36911
