# Supplementary material for: An incentive circuit for memory dynamics in the mushroom body of Drosophila melanogaster
Source: eLife. 2022 Apr 1;11:e75611. doi: 10.7554/eLife.75611 (PMC8975552; doi:10.7554/eLife.75611)
Supplement: Figure 4—source data 1. [file elife-75611-fig4-data1.zip › realSCREEN_025A.xlsx_finaldataO_timepoint7.csv]

0.19419	-0.025968	-0.30438	0.66104	0.57093	1.4915	-0.76787	-0.34885
-0.15842	0.21556	-1	-0.0028076	-0.14554	0.47234	-0.81094	-0.66464
-0.13598	-0.15405	-0.82161	-0.41961	-0.2791	0.62624	-0.83573	-1
-0.37015	-0.18411	-0.15111	-0.3997	-0.21232	0.92912	-0.79724	-0.76737
-0.019217	-0.37467	-0.22312	-0.88967	-0.66931	1.1589	-0.62977	-0.78245
0.17058	-0.23115	-0.40814	-0.55469	-0.71788	1.196	-0.51105	-0.67297
-0.052415	-0.19978	-0.31744	0.29057	0.14507	1.6084	-0.53592	-0.80666
0.51097	0.15034	0.076067	0.099412	0.89813	0.7916	-0.69211	-0.74643
0.88664	0.66112	-0.32611	1.1968	0.04399	-0.67332	-0.3716	-0.39516
0.97588	-0.42425	0.39088	0.64704	-0.614	-0.06891	-0.722	-0.26111
0.42519	-0.11047	1.3583	0.20827	0.041276	-0.81477	-0.56997	-0.19156
0.2786	0.26187	0.70191	-0.091012	0.48217	-0.71967	-0.15891	-0.11661
0.1968	0.086342	-0.093462	0.098712	0.46031	-0.85742	-0.083899	0.18009
-0.19191	-0.32339	-0.58125	0.59296	0.30589	-0.82424	0.16882	0.16145
0.18712	-0.37553	0.10366	0.6029	-0.10445	-1	1.0839	0.22732
-0.11994	0.096801	1.5585	0.91057	-0.0052604	-0.78804	3.9004	0.3981
-0.39462	0.14858	1.3954	0.032908	0.31486	-0.64347	1.7661	0.49794
-0.63633	0.76754	0.51241	-0.62666	0.15485	-0.6496	0.70523	0.52579
-0.28279	0.47666	-0.28166	-0.41583	0.017359	-0.053049	0.16482	0.83786
-0.43834	0.38957	-0.42931	-0.096845	-0.032023	-0.18367	0.31354	0.78011
-0.27113	0.052587	-0.31008	-0.26189	-0.21079	-0.16622	0.40725	0.53572
-0.42633	-0.19596	-0.7267	-0.54613	-0.057837	-0.2773	-0.06948	0.55408
-0.53615	-0.1245	-0.01421	-0.32532	-0.0054853	-0.032089	-0.37267	0.98333
0.20775	-0.58315	-0.1085	-0.71098	-0.38085	-0.52231	-0.58091	1.072
0.42919	0.20497	0.33021	-0.040395	-0.55376	0.17015	0.098173	1.2669
3.8363	11.224	6.0903	6.3511	7.052	21.377	7.182	5.8425
3.709	12.367	5.3053	9.3328	6.9386	30.714	8.9308	6.6752
2.2716	8.1237	4.532	9.4544	2.8738	26.021	10.239	5.1284
0.4344	4.045	3.7492	8.0544	1.2915	23.704	9.4658	4.5224
0.1954	3.3642	2.9968	8.7159	0.75478	21.648	8.5086	3.5695
0.058823	2.6605	3.2181	9.754	0.26638	16.458	8.7467	2.8152
-0.50706	3.6683	4.5523	8.4272	-0.07189	12.878	11.004	2.5619
-0.71945	3.6448	4.4607	5.5315	-0.012936	10.157	8.6125	2.0184
-0.38012	2.5794	4.2546	4.1351	0.11333	10.559	6.032	1.9638
-0.94434	2.2157	5.6725	4.7256	0.40059	7.9152	5.9507	1.7205
-1	2.5627	4.1414	5.6913	0.33519	5.0314	5.4254	1.4891
-0.83575	3.4808	2.5543	6.0199	0.45153	3.4465	3.1485	1.5648
-0.86873	4.0717	1.8349	4.8218	0.67046	2.6499	2.4678	1.6456
-0.59641	4.1209	1.3363	2.8875	0.18753	2.565	2.1842	1.6009
-0.69971	2.8873	1.3853	2.521	0.31825	1.6495	2.5193	1.5028
-0.81106	2.4404	1.0354	1.7449	0.87279	0.38826	1.5796	1.5175
-0.84253	2.8876	1.4425	0.80121	1.6184	0.12296	1.8355	1.3755
-0.66296	2.0829	1.96	1.3974	0.68162	1.0544	1.6328	1.5213
-0.65072	1.2509	3.407	1.3718	0.34396	1.2651	1.6532	1.5038
-0.65396	1.8426	2.6818	1.3465	-0.072066	0.58488	2.5456	1.8941
-0.82711	1.7555	1.9795	0.70298	0.23393	1.3273	2.6518	1.9835
-0.84538	1.5614	1.6382	2.3485	0.27401	2.2089	1.7085	1.9431
-0.71774	1.9139	1.5249	1.8924	0.28559	1.8878	1.3648	1.8434
-0.58869	0.53192	1.9001	1.1967	0.80029	1.5969	1.2724	1.9692
-0.63069	1.6357	3.0898	1.7922	0.44269	1.7987	1.9677	1.9209
0.31565	6.3902	3.7034	2.3133	1.5174	10.796	3.9543	4.7779
0.4725	8.0252	2.9288	3.2788	1.6872	19.238	7.2353	6.45
-0.41558	4.3593	1.4881	3.4847	0.76399	13.972	4.6853	5.436
-0.53978	3.3766	0.59223	2.97	0.2042	12.036	4.7247	4.3531
-0.096585	1.8192	0.28292	2.9962	0.90331	10.063	4.9192	3.9989
0.010192	2.4143	0.19595	2.8914	1.5919	9.4084	4.5891	3.7513
0.060657	2.4324	0.39869	2.7254	2.1971	8.4405	3.8386	4.3647
-0.57727	1.9913	0.59314	2.6996	3.5974	8.7391	2.8023	4.9143
-0.37529	2.3485	0.15077	1.2082	4.5474	9.7789	2.0127	4.2679
0.024292	3.2804	-0.0013965	3.9348	2.8311	10.187	0.62935	3.8802
0.45462	2.242	-0.2249	2.8911	2.9876	11.595	0.69193	3.9928
0.44405	1.0145	0.030509	0.81878	2.2642	7.7433	1.4052	3.8878
0.18304	1.2766	-0.11047	0.50966	3.4621	4.7981	1.9481	3.9161
-0.012059	2.2046	-0.42045	1.5241	3.3121	2.6906	1.7374	3.391
-0.029347	1.8018	-0.28097	1.4429	1.6972	2.6129	1.2741	3.1428
0.55205	1.426	0.23421	0.27166	1.3721	2.4903	2.1418	3.0303
0.11094	1.347	-0.013805	-0.37827	0.31184	2.2683	1.0588	4.5719
-0.25373	2.3493	-0.057897	-1	-0.58387	2.3213	0.046532	6.2163
-0.39268	2.278	-0.30421	-0.91027	0.27249	1.9504	-0.48894	5.4691
-0.20902	1.8253	-0.073523	-0.85686	0.93263	3.0899	-0.11287	4.5727
-0.31143	1.1866	0.053518	-0.52436	0.82759	1.8627	0.0083718	3.4415
-0.091417	2.8274	-0.11405	-0.18801	0.09057	0.16297	-0.29708	3.5051
0.12254	1.5272	-0.13348	-0.56143	-0.0062255	0.67504	-0.8908	3.9148
0.26065	0.22499	-0.17947	-0.59607	-0.18338	1.782	-0.60001	3.837
0.10846	-0.1799	-0.27458	-0.39749	-0.29314	1.4209	0.28562	3.8302
0.34962	-0.12949	-0.27331	0.91498	-0.18351	0.73074	0.28796	3.9168
-0.11047	-0.20196	-0.24013	1.128	-0.36104	1.3573	-0.37968	3.7034
-0.22322	-0.41965	-0.1069	0.56042	-0.51922	0.66156	-1	3.6032
-0.061208	0.26897	-0.07916	0.2298	-0.29997	-0.1641	-0.68141	3.7857
0.010689	-0.087485	0.079207	-0.53814	0.53866	0.48072	-0.69022	3.7663
-0.13138	-0.74168	-0.20391	-0.61773	0.44705	1.0239	-0.02385	3.6248
-0.2295	-0.64958	-0.045235	-0.50729	0.069424	0.16926	0.020149	3.6507
-0.36903	-0.2471	-0.076801	-0.061325	-0.64224	-0.34692	-0.68889	3.8479
-0.25128	-0.12456	-0.15137	0.47692	-1	-0.56343	-0.5727	3.6432
-0.16198	-0.55865	-0.15601	0.46928	-0.56985	-0.78391	-0.49049	3.7925
0.14247	-0.42696	0.019147	0.057748	-0.20183	-0.55529	-0.45522	4.1191
0.44649	0.39478	-0.031363	-0.091264	0.53596	-0.24925	-0.099906	4.1828
0.20716	-0.23	0.14312	-0.48024	0.033808	-0.43402	-0.20185	4.4276
-0.034192	0.49687	0.43711	-0.2829	-0.77487	0.46169	-0.15593	4.3035
0.0058574	1.5927	0.067282	-0.52776	-0.64294	0.19217	-0.06848	4.1241
0.030945	1.8312	-0.039382	-0.45591	-0.0016567	0.21241	0.31259	4.2914
-0.30791	0.62585	0.074375	0.45679	0.082565	-0.035678	-0.097477	4.2239
-0.59072	0.22467	0.13076	0.75056	0.065963	-0.17557	-0.13796	4.8116
-0.23385	0.038767	-0.11251	0.40217	0.40438	-0.41204	-0.5396	4.544
0.46299	0.33562	0.11317	0.3826	0.26815	-0.11013	-0.32833	4.4208
0.59987	-0.01368	0.054703	-0.018686	0.26254	-0.26004	0.3146	4.3538
0.31993	-0.079194	-0.020306	-0.55994	0.72392	-0.14671	0.33173	4.6201
0.29696	-0.43217	-0.068024	0.23156	0.61043	0.2427	0.63095	4.9346
-0.12253	-0.74574	-0.10715	-0.12563	-0.10284	0.56395	0.48335	4.571
0.24049	-1	-0.17215	-0.39877	0.42247	0.4655	0.784	4.3511
