# Supplementary material for: An incentive circuit for memory dynamics in the mushroom body of Drosophila melanogaster
Source: eLife. 2022 Apr 1;11:e75611. doi: 10.7554/eLife.75611 (PMC8975552; doi:10.7554/eLife.75611)
Supplement: Figure 4—source data 1. [file elife-75611-fig4-data1.zip › realSCREEN_025A.xlsx_finaldataO_timepoint8.csv]

-0.45532	0.36575	-1	-1	-0.11218	0.0076632	0.75928	0.13789
-0.59618	0.14041	-0.71731	-0.68689	-0.49915	0.10811	0.78699	-0.10325
-0.37356	-0.11277	0.86026	0.58119	-0.51929	-0.16959	0.61909	-0.17791
-0.14355	-0.13106	1.1958	1.1117	-0.083203	0.1285	0.73814	-0.27362
-0.119	-0.30093	0.36873	0.63632	0.18044	0.055647	0.6631	0.26324
-0.15253	-0.16482	0.38217	0.35461	0.21266	-0.03017	0.39308	0.16864
-0.67133	-0.068315	1.0538	0.59626	0.39928	0.19834	0.46898	0.27464
0.1181	-0.2125	0.98352	0.33285	0.50012	0.072208	0.30489	-0.097268
0.67322	-0.19738	0.51427	-0.13581	0.28802	-0.31967	0.34325	0.11047
1.6403	-0.59893	-0.3564	-0.34092	0.27961	-0.49325	0.25464	0.09445
2.2322	-0.6445	-0.28807	-0.32522	0.17244	-0.41423	-0.016548	-0.041725
0.30564	-0.17439	-0.17344	-0.41159	0.17793	0.76254	0.073881	0.14412
-0.54894	0.26673	-0.11964	-0.36861	0.24642	1.3239	-0.18348	-0.046922
0.33454	0.19948	0.055037	-0.36198	-0.18317	0.2749	-0.55034	0.078041
0.039467	0.33149	-0.50503	-0.22275	-0.29932	-0.25298	-0.89742	0.074665
0.020987	0.19448	-0.279	-0.23391	0.09774	-0.013181	-0.51286	-0.041974
0.053565	0.012981	0.016744	-0.071081	-0.045246	0.026821	0.097932	-0.13902
-0.50014	-0.0043474	-0.47001	-0.065412	-0.17271	0.54355	-0.39195	-0.14624
-0.74997	-0.26123	-0.80014	-0.017806	0.14657	0.44198	-0.50143	-0.27511
-0.51931	0.30856	-0.54346	-0.011492	0.57676	0.22167	-0.59626	-0.19965
0.1195	0.68432	-0.16288	-0.095802	-0.084786	-0.06459	-1	-0.023912
-0.29197	0.64011	-0.17668	0.22531	-0.37506	-0.62105	-0.56549	0.097485
0.04625	-0.097816	-0.25561	0.2622	-0.42546	-1	0.18402	0.18067
-0.46197	-0.17533	0.41731	0.24881	-0.47842	-0.78708	-0.47149	-0.057713
-0.13774	-0.42488	0.66762	0.72428	0.01714	0.427	0.40095	0.17419
5.3296	7.8881	11.008	2.2798	5.1618	12.797	7.364	4.3298
5.5198	10.558	12.411	1.9494	6.4474	18.736	8.9769	4.5499
3.1356	8.2762	9.343	1.1931	4.6792	19.559	8.052	2.8691
1.5627	4.8053	7.0648	1.0188	2.114	19.231	6.3518	2.4115
0.72913	2.2872	7.2164	1.4547	1.0489	17.844	7.1224	2.0368
-0.14119	3.823	5.6395	1.7736	1.2198	15.88	7.4142	1.1488
-0.39141	5.3673	3.8573	1.7897	1.1515	13.201	7.0598	0.65313
-0.60668	4.7846	3.9845	2.7068	0.96922	9.3215	4.9832	0.92538
-0.45041	5.6449	4.1996	2.1475	0.40975	5.3366	3.1757	1.3541
-0.025817	6.9519	1.8619	1.5113	0.52037	3.1671	2.343	2.1522
-0.27743	5.9938	0.69992	1.1293	0.66243	3.1438	1.7412	1.7761
-0.46743	6.5888	0.39155	1.6392	0.5585	3.6832	1.212	1.1055
-0.46015	5.6382	0.61287	0.942	0.2167	3.7949	1.472	0.60849
-0.67781	6.1154	0.88836	0.59222	0.59584	4.484	0.4548	0.44598
-0.83054	4.8992	0.86493	0.34613	0.68772	4.2469	0.99744	0.24486
-0.96774	3.8061	1.3688	0.098192	0.58008	2.7953	1.8635	0.38794
-0.56821	2.8988	1.2903	-0.0035926	0.41617	2.941	1.9743	0.28029
-0.76983	3.2845	0.95999	-0.010799	0.39927	2.5868	2.4121	0.51262
-1	4.1464	0.94814	0.030025	0.4599	3.1925	1.2409	0.2945
-0.67375	4.6573	2.3255	0.065988	0.68114	3.3341	1.6276	0.28109
-0.25191	4.8327	6.4252	0.53336	1.9254	10.126	4.2367	0.22399
-0.43073	6.0066	2.8476	1.2176	1.96	6.7725	6.0629	0.0081474
-0.21492	4.4245	1.1294	1.204	0.97022	2.964	2.6817	0.051016
-0.90235	3.5228	0.84803	0.73802	0.342	1.701	1.8083	0.40292
-0.68792	3.5119	1.0432	0.51174	0.70932	1.7859	2.0593	0.68557
0.40846	6.4203	1.9134	0.76674	1.0635	9.4939	5.4334	2.1592
0.84598	8.1949	1.9118	0.82877	1.347	16.34	7.8033	3.6875
0.32582	3.8065	1.2306	0.92485	1.0269	14.28	6.5951	2.305
0.33815	1.453	0.72079	0.59325	1.4835	8.9628	6.9773	1.6509
0.7024	1.5674	0.906	0.44101	1.1816	8.1939	6.9223	0.96874
-0.11937	2.3657	1.0066	0.27896	0.51934	6.8138	5.2376	0.69042
-0.2292	1.2164	1.0328	0.51718	1.3318	5.6845	4.4317	0.77177
-0.041194	2.0317	0.5637	0.35603	1.4803	5.4417	3.8876	2.2377
0.035074	1.9525	0.61819	0.1597	0.7985	7.0715	2.6673	3.0136
-0.012613	1.6724	0.39945	0.2857	0.58206	9.9681	0.83396	2.6256
0.34015	1.6506	0.47336	0.10582	0.53365	8.96	-0.10584	2.5346
0.2035	1.0246	0.2556	0.24342	0.28169	7.8456	1.0801	2.4368
0.53556	1.2003	1.5368	0.4117	-0.046376	6.2114	0.8119	1.7118
0.32476	0.97147	1.4974	0.23701	-0.51932	7.6279	0.12173	1.7664
-0.24395	0.42735	0.76449	0.19462	-0.5254	6.7163	-0.019744	1.234
-0.15879	0.12196	1.2437	0.063939	-0.25557	5.4727	-0.12518	1.5057
-0.53331	-0.23992	1.3832	0.011877	-0.050007	3.4206	0.094237	1.1133
-0.91963	0.24054	0.65764	0.020254	-0.25657	3.2277	1.0871	1.2738
-0.57614	-0.2085	0.47799	0.15199	-0.66752	4.3676	0.69807	1.7836
-0.038697	-0.053558	1.0037	0.016566	-0.75178	4.8286	0.86581	1.8386
-0.2777	-0.18469	0.78559	0.021189	-0.66253	3.1201	0.31111	0.87706
-0.46217	-0.84958	1.078	0.090574	-1	1.4805	-0.069539	0.73596
-0.78747	-0.97218	0.81303	0.16102	-0.8695	0.8495	0.42921	0.83747
-0.85724	-0.84696	0.93129	0.052246	-0.48313	0.94962	0.90908	1.082
-0.66958	-0.9115	0.81836	0.07633	0.017924	0.30559	0.93071	0.16568
-0.36363	-0.62461	0.92162	0.059563	-0.19752	0.39925	0.87985	-0.29447
0.76757	-0.27825	1.2239	0.26254	-0.68716	-0.040799	0.97538	0.69279
0.97873	-0.38696	0.41702	-0.044365	-0.6527	-0.019893	0.65644	0.84632
0.14497	-0.97061	0.094159	0.20778	-0.38698	0.29527	0.97769	0.84345
-0.40204	-1	0.060011	0.25699	-0.084798	0.12653	1.0686	0.73323
-0.12157	-0.084697	-0.26289	0.20618	-0.75846	-0.2803	0.54592	0.29847
-0.20162	0.92384	-0.21819	0.031816	-0.48552	-0.24317	1.0166	-0.076502
0.25877	0.97052	-0.22366	0.0055609	-0.47437	-0.048942	0.39304	-0.26447
0.4169	1.2228	-0.27786	0.0051332	-0.13114	-0.31115	-0.47435	-1
0.030328	0.059286	-0.30379	0.019715	0.87814	-0.25339	-0.96502	-0.92853
-0.43871	-0.22114	-0.3089	0.059714	0.47683	0.53414	-0.62717	-0.8098
-0.24102	-0.55762	0.010354	0.1146	0.99721	0.33888	-0.59139	-0.797
0.2172	-0.53755	-0.41608	-0.11664	1.1727	0.25469	-0.094202	-0.968
0.38565	-0.42831	-0.52745	-0.11933	1.5213	0.61576	-0.34781	-0.93906
0.31615	0.26375	-0.69304	-0.10375	1.4885	0.42863	-0.87813	0.46114
0.0095226	0.21164	0.14685	-0.14923	1.8579	0.25071	-0.72885	1.3864
-0.63539	0.67243	-0.33647	0.040599	0.13094	0.066517	-0.66312	-0.071608
-0.5071	0.33107	-0.30566	-0.12126	-0.34219	-0.12504	-0.79616	-0.31433
-0.2521	0.18052	0.66652	0.062678	-0.063647	-0.061996	-0.087762	-0.13607
-0.45545	0.33614	0.58158	-0.074389	-0.58026	-0.088604	0.069373	0.70859
-0.0081058	0.069591	0.031208	-0.22121	-0.97203	-0.13369	-0.1443	0.80025
0.63659	-0.17113	-0.15278	-0.089493	-0.84136	-0.20324	-0.097323	0.21753
0.51236	-0.134	-0.0976	-0.1075	-0.40741	-0.1544	0.2761	0.22106
0.23068	-0.1701	0.22679	-0.10053	-0.40644	-0.3391	0.76943	0.17208
-0.36566	-0.052008	0.41199	0.26194	-0.78481	-0.30264	1.2509	-0.62477
