# Supplementary material for: An incentive circuit for memory dynamics in the mushroom body of Drosophila melanogaster
Source: eLife. 2022 Apr 1;11:e75611. doi: 10.7554/eLife.75611 (PMC8975552; doi:10.7554/eLife.75611)
Supplement: Figure 4—source data 1. [file elife-75611-fig4-data1.zip › realSCREEN_025A.xlsx_finaldataO_timepoint9.csv]

-1	-1	0.69883	-0.22304	0.78067	0.39773	-0.32008	0.41579
-0.51911	-0.35216	0.36449	-0.16897	0.011875	-0.46607	-0.55504	0.79466
-0.068188	1.0372	0.35262	0.43245	-0.70459	-0.92711	-0.31452	1.2181
0.78098	0.2478	0.19079	-0.21225	-1	-1	-0.052575	0.60571
0.059925	-0.37459	0.18875	-0.74824	-0.67891	-0.39118	0.1865	-0.30682
0.45126	-0.088637	0.18411	-0.89151	-0.9509	-0.51376	-0.15027	-0.65207
0.30497	-0.18976	0.020191	0.26378	-0.062004	-0.65425	-0.07062	-0.52306
-0.040533	-0.39037	0.063628	-0.31625	-0.57518	-0.66162	-0.17518	-0.34595
0.7735	-0.093194	0.33656	-0.41442	-0.67567	0.094329	0.060604	-0.30989
1.0608	0.94459	0.29513	0.8752	-0.36388	0.2421	0.2321	-0.42045
1.4003	0.93674	0.017104	0.70986	0.92509	0.52527	0.036474	-0.2891
0.82171	-0.53687	0.13728	0.58114	1.0856	0.37009	-0.21717	-0.37266
0.0035583	-0.66754	0.25874	0.9024	0.59649	0.58575	0.85877	-0.19644
-0.54307	-0.058631	-0.026859	1.0321	0.58197	0.49241	1.6026	-0.17089
-0.37449	2.0472	-0.36024	1.146	0.18734	0.37879	1.4139	-0.39713
-0.1587	0.69911	-0.17716	0.60886	-0.039711	0.37003	0.44359	-0.059492
0.024962	-0.081052	-0.24229	0.16265	-0.10342	-0.0032692	-0.083709	0.23142
-0.23027	0.18572	-0.65211	-0.52974	0.29343	-0.18232	-0.12014	0.34505
-0.26812	0.18901	-0.74152	-0.98568	0.39587	0.058992	-0.19874	-0.040779
-0.28781	-0.10784	-0.53622	-1	0.69592	0.10993	0.048845	-0.30618
-0.19724	-0.70856	-0.41429	-0.65438	0.26582	0.30787	-0.40639	-0.010737
-0.44841	-0.80223	-0.050691	-0.20156	-0.17762	0.36055	-0.74373	0.4142
-0.73789	-0.99722	0.078225	-0.050992	-0.23363	0.39618	-0.67764	0.30045
-0.80807	0.16132	0.014934	-0.31744	-0.25456	0.10954	-0.79757	0.076276
-0.31352	2.1322	0.28943	-0.029689	0.078353	0.70406	0.056285	0.25461
11.785	17.994	8.6638	6.9747	8.1048	10.11	10.649	4.4079
13.502	22.064	10.3	10.676	7.2049	12.301	12.268	5.8397
10.264	15.788	9.7401	7.0116	4.3706	10.631	12.688	5.1016
6.3011	13.815	9.0655	3.3869	2.3545	8.5341	12.46	3.8182
4.0498	14.106	7.4466	1.3974	1.1945	6.5108	14.366	2.9334
3.3356	15.786	6.3389	0.33404	0.54394	5.3834	14.731	1.7131
1.4207	15.905	4.8106	-0.029061	0.7638	4.3276	13.142	1.5697
1.9456	17.895	3.9007	-0.46285	1.4801	3.2266	10.898	1.1162
2.4336	16.815	2.6297	-0.45098	1.4799	1.7949	9.0283	0.86177
1.1256	11.799	1.5147	-0.40776	0.57404	1.237	7.58	0.55552
0.95372	10.202	0.68723	-0.50671	0.41807	0.94464	6.6551	0.13994
1.4341	7.7804	0.29222	-0.39241	0.23611	1.0537	5.3991	0.16211
0.67641	4.3015	0.53511	-0.2776	0.5729	1.3076	4.122	-0.47536
1.1817	2.681	0.68382	-0.60877	0.8229	1.5056	3.6657	-0.13876
1.3657	2.1349	0.92087	-0.40749	1.8468	1.8473	1.9682	-0.39965
1.84	3.2948	0.82372	-0.2358	1.8187	2.1236	0.87871	-0.33703
2.3929	2.7462	0.66457	-0.48757	2.3143	2.0331	0.80377	-0.65949
0.77234	6.0193	0.35756	-0.53436	3.25	1.7516	1.1804	-0.54078
0.28479	6.0104	0.57427	-0.65286	2.3687	1.4268	0.48331	-0.36171
0.88664	5.7209	0.6166	-0.66914	0.75035	2.1407	0.2497	-0.30165
0.78889	3.4606	2.2573	-0.32288	2.4986	6.3778	3.0024	-0.65112
-0.24458	2.2951	0.7954	-0.2379	2.9087	3.6979	3.8409	-0.69479
-0.68828	2.4301	0.26502	-0.33781	2.8362	2.2074	3.1367	-1
0.54269	3.0559	0.044367	0.16441	2.1402	1.3846	2.9714	-0.89422
0.58012	3.93	0.2003	0.1033	2.222	1.6907	2.5976	-0.84881
2.4313	12.375	1.0628	0.92358	2.8993	4.2273	4.8547	-0.059245
3.8287	19.164	1.0246	1.4723	3.3055	5.6807	6.46	0.53424
2.0743	14.362	0.0048401	0.99793	2.3326	5.2591	3.4727	0.1568
2.1187	10.572	-0.11007	0.82268	3.5188	3.9378	2.7715	-0.2676
1.9435	8.2921	-0.30427	0.81738	2.7681	4.3727	3.323	0.041607
3.6385	5.6869	-0.45488	0.17101	2.9857	4.7885	3.884	-0.49423
4.266	4.5588	-0.021729	0.25156	3.6118	4.3414	2.2711	-0.37975
3.2871	4.659	-0.53412	0.09948	3.0756	6.3003	2.0468	0.40582
2.8557	3.0966	-0.63083	0.11445	2.5017	5.8859	2.6182	0.41273
2.6621	3.3067	-0.79157	0.33038	2.1342	5.8152	2.1493	0.7679
2.7399	3.6603	-0.93932	-0.20879	0.98798	8.3779	1.8737	0.32912
3.3494	2.6493	-1	-0.07894	0.61824	10.266	2.37	1.0595
3.1113	2.0045	-0.54999	0.32397	0.69739	8.429	2.8497	0.93718
2.9982	2.0298	-0.72982	0.44514	0.64918	5.0157	2.558	0.48239
3.4142	1.5309	-0.7489	0.26624	0.50997	4.2933	2.5838	0.17281
2.0061	1.3716	-0.4705	0.22141	0.80471	4.3578	1.4241	-0.13826
1.5925	1.3377	-0.61952	1.2774	0.60101	3.1663	1.1269	-0.20137
1.0648	0.5997	-0.59389	1.2769	0.38294	2.5425	0.91852	-0.17969
2.8218	0.68286	-0.7714	0.90433	0.90179	1.9467	1.2119	0.1227
2.5557	0.74699	-0.9209	0.75216	0.33837	1.273	0.68177	-0.046474
1.3201	0.22741	-0.86496	0.34302	0.63143	1.4512	0.29927	0.18265
1.2404	0.016167	-0.70361	-0.1345	1.6325	0.50485	-0.02218	-0.12843
2.1278	0.12809	-0.72431	0.17627	1.1364	0.77383	0.54706	-0.53589
2.4027	0.2698	-0.91685	0.34672	0.57665	0.57704	0.59767	-0.55754
1.0779	0.53076	-0.72801	0.42934	0.020196	0.19783	0.88334	-0.28436
0.38087	0.14527	-0.91301	0.33989	-0.014218	0.41417	0.5862	0.18407
1.5327	0.22192	-0.71614	0.21142	-0.19314	0.45604	0.021332	-0.14983
1.0118	-0.16622	0.043562	-0.36963	0.21431	0.37652	0.03225	0.36848
0.48055	-0.020393	-0.14845	-0.47414	0.31384	0.45578	0.80279	0.8821
0.3795	0.29243	-0.17364	-0.1108	-0.12245	0.058297	0.41689	0.19478
0.12494	-0.035173	0.25405	-0.14384	0.088992	-0.13286	0.029605	0.63893
0.58038	-0.1237	0.91237	-0.35933	0.37757	-0.67312	-0.2429	0.32914
0.76236	0.033175	0.47341	0.025652	-0.10073	-0.58336	0.35005	-0.1625
-0.67653	-0.01665	-0.22098	0.17274	-0.31744	-0.27758	0.16761	0.02922
-0.96224	0.033035	0.34791	0.25387	-0.17638	0.029231	-0.44886	0.39914
-0.69419	-0.34324	0.84091	0.37717	-0.40678	0.060716	-1	-0.017321
-0.56318	-0.37269	0.10885	0.5932	-0.59224	0.46978	-0.97452	-0.28299
-0.22902	0.062073	0.15573	0.072226	-0.63939	0.03734	-0.42148	-0.32598
-0.11245	0.010046	0.044561	-0.051879	-0.50232	-0.2888	-0.39235	-0.0073542
-0.74802	0.16018	0.11847	0.3508	-0.4982	-0.3921	-0.13812	-0.21309
-0.026527	0.35584	0.19469	-0.14658	-0.010416	-0.38449	0.073606	-0.11248
0.21929	0.099421	-0.49221	-0.39179	0.47518	-0.33001	0.15508	-0.56096
0.12106	-0.083237	-0.29354	-0.10331	-0.1701	-0.62154	-0.093961	-0.08395
0.79019	-0.16356	0.77608	-0.13846	0.025989	-0.36378	-0.43641	-0.019437
1.3388	-0.52438	0.47187	-0.54313	0.87916	0.031433	-0.22828	0.39945
0.17665	-0.54202	-0.19222	-0.30502	1.3623	0.30063	-0.39795	0.21203
-0.54526	-0.7097	-0.28811	0.36883	0.67399	0.21842	-0.22974	0.040725
-0.58828	-0.4498	-0.17324	0.52897	-0.48693	0.21163	0.53829	-0.32643
-0.43917	1.1856	0.020681	-0.079578	-0.80642	0.098859	0.65179	-0.18593
-0.78035	0.79115	0.1061	-0.10047	-0.31547	-0.23702	0.89291	-0.12405
