# Supplementary material for: An incentive circuit for memory dynamics in the mushroom body of Drosophila melanogaster
Source: eLife. 2022 Apr 1;11:e75611. doi: 10.7554/eLife.75611 (PMC8975552; doi:10.7554/eLife.75611)
Supplement: Figure 4—source data 1. [file elife-75611-fig4-data1.zip › realSCREEN_027.xlsx_finaldataM+S_timepoint1.csv]

1.5933	-0.74466	0.61474	1.2635	-0.32582	-0.042838	0.46515	0.35144
1.1628	-0.6691	0.75134	0.12341	0.18721	-0.22635	-0.043741	0.62745
0.13292	-0.37278	0.28498	-0.32646	0.53324	-0.074251	0.11048	-0.52373
0.11884	-0.01867	-0.19053	-0.40938	0.23204	-0.061042	-0.22397	-0.13237
-0.36915	0.39968	-0.4985	-0.089147	0.027135	0.22123	-0.25236	-0.50029
-0.7245	0.79968	-0.29346	-0.72015	-0.21684	0.60996	-0.30473	-0.94901
-1	0.58408	-0.52654	-1	-0.13343	-0.049655	-0.37287	-0.16123
-0.45269	-0.018282	-0.27135	0.038292	-0.58786	-0.19005	-0.44768	0.35639
-0.078485	-0.55392	-0.13039	0.75147	-0.67045	-0.42288	-0.45788	-0.062236
0.15638	0.026933	-0.064933	-0.36238	-0.38341	0.21867	0.048432	0.29265
-0.46208	0.71409	-0.075799	0.60541	-0.53543	-0.51631	0.023063	0.17019
-0.40129	0.45079	-0.073277	-0.54321	-0.17814	0.029213	0.14687	-0.20977
-0.7634	0.16067	-0.18448	-0.14299	0.39837	-0.46932	0.12505	0.20509
-0.24609	-0.09205	-0.34659	-0.31469	0.035633	-0.2932	0.37753	-0.14293
0.11672	-0.54005	-0.42392	0.2159	0.71206	-0.034271	0.25643	-0.24711
0.20623	-0.35959	-0.44686	-0.42473	1.3892	0.18618	0.10944	-0.013219
0.31774	0.005643	-0.043356	-0.70913	0.95184	-0.028431	0.22057	-0.096489
-0.32067	0.066613	1.0042	-0.30506	0.50332	0.086723	0.25549	0.73453
-0.037878	0.22453	0.62879	-0.51835	-0.11922	0.35006	-0.27174	-0.2266
-0.13374	0.59144	0.183	0.12476	-0.56681	0.29438	0.0073789	0.57569
0.4743	0.64121	0.11551	1.0339	-0.61488	0.41081	0.41193	0.32241
0.2147	0.016803	0.082375	1.2941	-0.26351	-0.1775	0.49902	0.15082
0.12823	-0.31306	-0.11679	0.4804	-0.085877	0.33789	-0.11539	-0.56073
0.36779	-1	0.021826	-0.065436	-0.28838	-0.159	-0.56647	0.039051
1.0198	-0.36734	0.99991	0.97507	0.48542	1.186	-0.28485	1.4702
5.1239	4.3855	3.3277	13.833	4.3086	5.7761	2.9971	10.148
5.8317	5.5038	3.0094	15.175	2.8163	5.8145	3.4123	10.211
6.0465	5.113	2.6505	14.222	1.7009	5.7674	2.8431	10.562
6.5838	4.7741	2.3121	15.518	1.5307	4.5393	2.697	9.9728
7.5567	4.308	2.4055	14.941	0.9206	4.3638	2.8593	9.0651
7.2874	3.4342	1.9787	13.62	0.76843	3.769	2.6589	8.7715
7.7485	3.0316	1.792	12.809	0.7643	3.6393	2.7725	7.703
7.9783	2.4363	1.5222	12.218	0.38996	2.6743	3.0264	7.9348
8.315	1.8855	1.75	12.775	0.9615	2.494	2.6695	7.522
8.9062	1.7631	1.6109	11.866	0.74505	2.2363	2.5839	7.2443
8.2272	1.6683	1.4024	11.082	0.8187	2.1928	2.407	6.9247
8.4516	1.9519	1.3297	10.976	1.4042	2.1411	2.3845	6.7298
8.2034	2.2995	1.3808	11.428	1.3494	2.2408	2.4043	6.7696
7.8125	2.8769	1.6693	10.573	1.1533	2.03	2.3521	7.015
7.8667	2.7883	1.7827	10.401	1.2575	2.5826	2.5953	6.4172
8.0344	3.3605	1.5535	11.469	0.84266	2.0243	2.4469	6.1785
7.6068	2.9987	1.9321	10.763	0.23845	1.3413	2.4233	5.7056
6.8292	2.1433	1.9071	10.907	0.22224	1.6344	2.3653	6.6342
7.1121	2.6236	1.9272	11.445	0.021081	1.4557	2.3425	5.349
6.8397	2.6786	1.9223	11.369	-0.18895	1.7746	2.2587	6.2063
6.3599	2.5501	1.7859	11.947	-0.32365	1.9936	2.1938	5.5468
6.6635	2.7085	1.7721	12.11	-0.59205	2.2269	1.9485	6.3945
6.8793	3.0725	1.6306	13.568	-0.30088	1.871	1.9767	5.8658
6.7709	3.4991	1.6202	12.027	-0.032054	2.2887	2.098	5.4482
6.5157	3.4318	1.3919	12.086	-0.12301	1.8402	1.932	5.9345
6.3265	2.8035	0.69983	11.828	0.069853	3.088	1.1551	5.4665
6.1468	1.8244	-0.095164	7.2754	0.016679	3.7595	0.25342	4.3445
5.3672	1.5822	-0.46075	2.0365	-0.052967	4.1107	-0.46922	2.1858
4.5194	1.4177	-0.64985	-0.1564	-0.43615	3.3149	-0.0088605	1.4923
4.1068	1.2946	-0.56738	-0.041167	-0.65562	3.2141	-0.31254	1.4631
3.4664	1.101	-0.74816	0.72143	-1	2.8706	-0.18181	-0.13836
2.8708	1.012	-0.92747	-0.28544	-0.80271	1.5317	-0.25279	0.44832
3.1409	0.83405	-0.91983	-0.92993	-0.63048	0.95153	-0.53581	-0.65585
3.279	0.7248	-0.82742	0.27598	-0.6049	0.93749	-0.53446	0.74515
2.5214	0.60566	-0.95609	0.16721	-0.53353	0.2893	-0.74849	0.29186
2.2901	0.66371	-1	0.18621	-0.49176	0.24559	-0.56337	-0.20508
2.4552	1.0532	-0.82674	-0.9779	-0.55879	-0.46638	-0.90633	0.089553
2.4306	0.86207	-0.68232	-0.67662	-0.33474	-0.54818	-0.83639	1.2666
1.4649	-0.15274	-0.8296	0.26663	-0.49458	-1	-0.90117	-0.5659
1.1369	-0.37078	-0.66081	1.1394	-0.52813	-0.11164	-0.57565	0.11617
1.7449	0.1896	-0.53281	-0.35876	-0.4882	-0.45934	-0.50461	-0.54974
1.9092	-0.062268	-0.78565	-0.015854	-0.037112	-0.53296	-0.78708	0.60093
1.1137	-0.63994	-0.64765	0.75516	0.76375	-0.3464	-1	-0.22489
0.84511	-0.2412	-0.41655	-0.2516	0.47482	-0.96253	-0.42994	-0.010298
1.0608	0.66102	-0.46751	-0.57501	0.40283	-0.89826	-0.50498	0.045876
1.4574	1.3741	-0.45156	-0.49761	-0.29753	-0.60599	-0.22415	0.87599
0.89706	0.84304	-0.66615	-0.10595	-0.45598	-0.8321	0.30721	-0.28414
1.0318	0.01873	-0.48865	0.046689	-0.50723	-0.51355	-0.24294	0.22328
0.34716	-0.63477	-0.50284	0.85526	-0.53428	-0.33006	-0.10892	0.15354
0.43826	-0.52431	-0.39936	-0.44196	-0.18689	0.094112	-0.11441	0.12265
0.5788	-0.33711	-0.007366	-0.84906	0.43249	-0.070884	-0.45017	0.59561
0.8968	-0.24299	-0.27967	-0.96402	0.1834	-0.18045	-0.35776	-0.33963
0.40269	0.4542	-0.27857	-0.71981	-0.1328	-0.25163	-0.27163	-0.69576
0.05972	0.90375	-0.098993	-0.022812	0.07798	0.17826	-0.44142	-0.56911
0.17033	0.61017	-0.10194	0.33652	-0.02914	-0.085618	-0.31008	-0.27876
0.21013	0.1998	0.10764	-0.27535	-0.34419	0.13275	-0.046245	0.12235
0.14582	-0.33481	0.10819	-0.29198	-0.24481	0.20993	-0.31418	-0.58566
0.32194	-0.61813	0.27589	-0.32433	-0.30005	0.26973	-0.21215	-0.53099
-0.51457	-0.57532	0.1867	1.5225	-0.44462	-0.19481	-0.14529	-1
-0.78654	-0.32109	0.22032	1.7287	-0.4887	-0.16394	0.033195	0.53557
-0.6864	-0.6429	0.11984	0.30929	-0.57119	-0.22997	-0.17925	-0.1038
-0.38137	-0.15358	0.14775	-0.47892	-0.18311	-0.11125	0.016043	-0.01888
-0.45606	-0.20448	0.077746	-0.87486	-0.097985	-0.18363	0.18973	0.31921
-0.44284	0.18143	-0.010923	0.65206	0.24082	0.28813	0.068588	-0.51871
-0.016099	0.35639	-0.039689	-0.50909	-0.068719	0.23851	0.012077	-0.030408
-0.42166	0.5734	0.043702	-0.085852	-0.025997	-0.16907	-0.16967	-0.36422
-0.65834	0.42691	0.096833	0.97024	-0.21908	-0.28692	-0.28925	0.22963
-0.5536	0.33155	0.20624	0.32914	-0.0088553	-0.31085	0.0046961	-0.004166
0.25435	0.28501	0.0049863	0.050516	-0.062534	-0.1971	0.13165	-0.060488
0.71538	0.099675	-0.17952	-0.12573	0.060569	-0.37008	0.060595	0.27186
0.33435	0.023218	-0.19475	-0.48988	0.087403	-0.16951	0.41092	0.8117
0.54189	-0.35642	-0.060875	-0.78739	0.34135	0.057371	0.18627	-0.61628
0.28657	-0.006527	-0.045037	0.11726	0.61728	0.085146	-0.015995	1.5307
0.16989	-0.091648	0.00032161	-0.55999	0.27961	0.74146	0.40998	-0.29509
-0.015066	-0.28651	-0.115	0.76653	0.45468	0.24583	0.52834	0.30768
