# Supplementary material for: An incentive circuit for memory dynamics in the mushroom body of Drosophila melanogaster
Source: eLife. 2022 Apr 1;11:e75611. doi: 10.7554/eLife.75611 (PMC8975552; doi:10.7554/eLife.75611)
Supplement: Figure 4—source data 1. [file elife-75611-fig4-data1.zip › realSCREEN_027.xlsx_finaldataM+S_timepoint2.csv]

-0.21813	-0.65196	1.7615	0.20943	0.25234	0.39729	0.016921	-0.31806
0.11747	-0.27337	0.62252	0.45714	0.15095	0.64134	0.28848	0.68368
0.16179	-0.2587	-0.0023343	0.048852	-0.065226	-0.18744	-0.0092214	0.79493
-0.048769	0.36023	-0.69942	-0.29806	-0.14629	-0.4341	-0.060581	-0.31362
-0.10252	0.63913	-0.61778	-0.55779	-0.27684	-0.50953	-0.067078	-0.22473
-0.31526	0.44469	-0.84885	-0.3642	-0.20565	-0.43895	-0.26532	-0.35518
-0.34571	0.52128	-0.89801	0.023291	-0.14576	-0.095601	-0.18974	-0.00472
0.039202	0.59562	-0.42621	0.59781	0.012671	0.32549	-0.15292	-0.14536
0.041273	0.6815	0.45592	0.46069	-0.083895	-0.024328	-0.14383	-0.77878
0.061337	0.078056	-0.044157	0.038584	-0.051222	-0.083027	-0.21895	-0.44564
0.055399	-0.036968	-0.27864	-0.40194	-0.13369	0.11101	-0.092932	-0.155
0.15811	-0.13525	-0.50706	-0.05801	-0.26299	0.22142	-0.25917	-0.52349
0.19653	-0.10901	-0.37025	-0.27026	-0.16635	-0.019365	-0.30371	0.085805
0.20736	-0.30948	-0.399	-0.14146	-0.19833	0.10458	-0.11156	-0.6705
-0.20278	-0.55044	-0.21043	0.071833	0.19	0.068987	0.087817	-0.26588
-0.23863	0.06014	0.0030102	0.038442	0.13899	0.085485	-0.017279	-0.26922
-0.17197	0.21914	0.2881	-0.30094	0.36321	0.11614	0.073274	-0.57501
0.12684	0.33063	0.50519	-0.26932	0.40919	0.039665	0.087667	0.18265
0.018386	0.12252	0.20297	-0.034664	0.31849	-0.10348	0.11967	0.44228
0.39247	-0.23413	0.26636	-0.12268	0.082587	0.2405	0.41621	0.04022
0.046104	-0.22156	0.4114	0.25094	-0.082765	-0.15355	0.62778	0.45667
0.071641	-0.38456	0.14471	0.072586	-0.10906	0.028131	0.1854	0.56564
0.13389	-0.56418	0.42273	0.081435	0.021193	-0.23483	0.056451	0.78298
-0.18404	-0.32333	0.21776	0.4683	-0.011534	-0.09585	-0.067381	1.0104
0.41825	-0.129	1.3985	1.447	0.33971	0.25393	0.06195	1.1361
2.8361	2.9788	6.6811	7.7281	0.74279	3.1504	2.1947	6.1453
4.5801	3.6427	4.9992	7.8598	0.29619	3.5554	2.7006	6.7566
6.4817	3.5559	4.1084	7.8059	-0.0010969	3.0588	2.842	6.6052
6.3004	3.4225	3.7828	7.1573	-0.04027	2.8066	2.9112	6.7638
6.2042	2.8885	3.5089	6.629	-0.19268	2.4633	3.0342	6.2576
5.8087	2.1608	3.1955	6.6657	-0.32454	2.0445	3.027	5.6234
5.4683	1.7581	2.8267	6.2693	-0.40034	2.5	2.6317	5.5113
5.3456	1.4107	2.8238	5.3841	-0.4809	2.5399	2.2644	4.9249
4.7154	1.4483	2.7124	5.2045	-0.33209	1.9727	2.2125	4.8573
4.5934	1.4219	2.6399	5.0656	-0.34284	2.2755	2.1438	4.3753
4.1572	1.1038	2.6776	5.6278	-0.44917	2.3727	1.7935	4.144
4.4251	1.0947	2.6634	5.4813	-0.53454	2.2806	1.6573	4.5923
4.1264	1.1026	2.4899	5.1393	-0.50022	2.082	1.6597	4.2333
4.4106	1.1442	2.4901	5.0932	-0.4812	1.4706	1.7811	4.5098
4.4977	1.4824	2.4067	4.6165	-0.61174	1.5283	1.6968	5.2598
4.0046	1.4845	2.3883	4.5836	-0.68111	1.3623	1.4936	5.6612
4.2191	1.5528	2.1813	4.3838	-0.68581	1.0824	1.4352	5.8216
3.7154	1.4433	2.6895	4.7574	-0.60345	1.1136	1.2345	5.6081
3.8069	1.512	2.7777	4.6157	-0.56681	1.1161	1.4892	5.0488
3.6259	1.6498	3.1927	4.7366	-0.57058	0.89178	1.4539	4.6645
4.9112	2.2908	3.7491	4.5171	-0.50571	1.3113	1.6012	3.52
5.2021	2.2409	3.8768	4.7706	-0.43938	1.1879	1.912	3.0776
5.4032	2.0601	3.7161	4.1118	-0.55048	1.2287	1.7604	3.0766
4.8167	2.1955	3.6271	4.7459	-0.51649	0.67573	1.3571	3.3162
4.7912	2.3546	3.4677	5.2933	-0.67356	0.42418	1.0116	2.8431
3.5354	1.3814	2.2982	4.545	-0.54886	1.09	0.63275	2.3607
2.8582	0.2904	1.2087	2.6624	-0.56224	0.89133	-0.028546	0.80033
2.2757	-0.040037	0.60243	0.71459	-0.50908	1.3012	-0.11077	-0.41499
1.1169	-0.37721	0.089402	-0.44874	-0.51381	0.93444	-0.42345	-0.53462
-0.053726	-0.53884	0.49477	-0.62118	-0.56396	0.5544	-0.62518	-0.65035
0.30812	-0.62752	0.1563	-1	-0.56714	0.14253	-0.52888	-0.42817
0.51161	-0.65442	-0.1795	-0.81386	-0.5876	0.059131	-0.19848	-0.84834
0.17604	-0.98543	-0.57778	-0.1125	-0.72728	-0.65028	-0.30648	-0.46581
-0.12435	-1	-0.25075	-0.402	-0.80237	-0.73554	-0.25285	-0.95366
-0.31781	-0.87131	0.094721	-0.051083	-0.78058	-0.6335	-0.41503	-0.95513
-0.052082	-0.99134	-0.41948	-0.29994	-0.82928	-0.86053	-0.48118	-1
0.13294	-0.92934	-0.69488	-0.59882	-0.83683	-1	-0.67907	-0.21439
0.13513	-0.81056	0.043065	-0.50231	-0.71739	-0.65948	-0.65551	-0.48757
0.14932	-0.58862	-0.38084	0.022046	-0.72569	-0.48319	-0.7994	-0.41451
-0.1577	-0.30701	-0.7678	-0.35674	-0.88075	-0.52902	-0.67566	-0.72172
-0.33943	0.36019	-0.87486	-0.15232	-1	-0.60211	-0.7785	-0.35798
-0.57535	0.63842	-0.74486	0.16437	-0.93769	-0.2522	-1	-0.27316
-0.7179	0.57049	-1	-0.19766	-0.84084	-0.18352	-0.65254	-0.18577
-0.48964	0.20827	-0.55533	-0.62925	-0.79494	-0.35225	-0.78164	-0.20948
-0.48965	0.24021	-0.10775	-0.88722	-0.81412	-0.14921	-0.82594	-0.033575
-0.26896	-0.0385	-0.36819	-0.82078	-0.71119	-0.32365	-0.82725	0.38447
0.1659	-0.17002	-0.36154	-0.75098	-0.36821	-0.24954	-0.62503	-0.82764
0.62685	-0.22011	-0.17156	-0.43811	-0.43198	-0.60089	-0.74457	-0.25283
0.70508	-0.27435	0.08793	-0.52546	-0.24328	-0.39752	-0.57467	-0.37003
0.57324	-0.27913	-0.012532	0.36498	-0.17208	-0.099351	-0.69111	-0.028792
0.24658	-0.26182	0.020924	0.36773	-0.14145	-0.027903	-0.63271	0.15498
0.38148	-0.060119	-0.097569	-0.23509	-0.25903	0.15012	-0.56934	-0.32918
-0.12944	0.20018	-0.13762	-0.0052027	-0.22896	0.1276	-0.39997	-0.15417
-0.44215	-0.012138	-0.34773	0.31728	-0.21483	0.20611	-0.22083	-0.18225
-0.64055	0.087102	-0.12922	0.25546	-0.30086	-0.14495	0.037022	-0.87486
-1	0.29677	-0.12902	0.23438	-0.19266	0.024033	0.31809	-0.47955
-0.90835	0.46133	-0.092724	-0.24525	-0.093755	0.16924	0.40523	-0.68773
-0.45377	0.25447	-0.34224	-0.56592	-0.10313	0.17945	0.63572	-0.85619
-0.19381	0.002951	-0.24794	-0.25529	-0.09341	0.48975	0.73345	-0.27223
0.26061	0.16601	-0.09084	-0.21687	-0.30466	0.19676	0.38075	-0.43471
0.10472	0.075399	-0.18827	-0.075229	0.015457	-0.12895	0.29335	-0.1421
0.31772	0.054893	0.31654	-0.070145	-0.097388	0.076411	0.11262	-0.36153
0.35768	0.17834	0.48988	-0.15686	0.059034	0.052597	-0.25886	-0.33528
0.4988	0.47649	0.069318	-0.29326	-0.0073159	0.17295	0.02987	0.047821
0.30955	0.45511	-0.11821	0.03554	-0.062844	-0.20982	-0.1622	0.078089
0.79984	0.60028	0.081154	-0.26695	0.093957	-0.1031	-0.26364	0.60057
0.15822	0.53163	0.21521	0.43555	-0.017496	-0.56458	-0.35582	0.23437
0.24797	0.25221	0.39894	0.032169	-0.015249	-0.20374	-0.14679	-0.0075603
0.035589	-0.17413	0.12762	-0.29556	-0.17275	-0.19315	-0.061629	-0.00074237
-0.01836	-0.44159	-0.16629	-0.030294	-0.062873	0.10556	-0.064171	0.24034
0.058146	-0.46282	-0.1449	-0.081432	0.19578	-0.14499	0.06296	0.29973
-0.084858	-0.4305	-0.032302	0.040027	0.32382	-0.067684	-0.073408	0.26372
-0.68814	-0.3213	-0.2091	0.096195	0.37306	0.053408	0.039797	0.0089543
-0.26365	-0.29451	-0.0013438	0.37771	0.21339	0.092653	0.17808	0.5921
0.070652	-0.3098	0.096956	0.18827	0.27196	0.079086	-0.064563	0.20895
