# Supplementary material for: An incentive circuit for memory dynamics in the mushroom body of Drosophila melanogaster
Source: eLife. 2022 Apr 1;11:e75611. doi: 10.7554/eLife.75611 (PMC8975552; doi:10.7554/eLife.75611)
Supplement: Figure 4—source data 1. [file elife-75611-fig4-data1.zip › realSCREEN_027.xlsx_finaldataM+S_timepoint3.csv]

-0.11047	-1	1.1997	0.21194	-0.52819	0.02315	-0.29571	0.077166
0.075956	-0.44388	1.3849	-0.10039	-0.4668	-0.16416	0.17192	0.30157
0.011101	-0.24299	0.42216	-0.091998	-0.049835	-0.16634	-0.019581	-0.078435
0.02929	-0.20987	-0.23405	-0.25332	-0.084199	-0.46827	-0.47289	-0.21681
0.06685	-0.20313	-0.8168	-0.40601	0.30245	-0.16562	-0.097739	-0.31354
0.011518	-0.22005	-0.92378	-0.2106	0.3732	-0.14534	-0.14251	-0.071024
0.058114	-0.011967	-0.88944	-0.44003	0.22194	-0.1521	0.18008	-0.25258
0.046232	-0.0062592	-0.62204	0.33372	-0.18076	-0.18948	-0.32797	0.050545
0.1378	-0.031414	-0.51503	0.66136	0.23283	0.14234	0.4527	0.074308
0.10474	0.064562	-0.36598	0.27543	0.23198	-0.014165	0.34198	-0.05083
0.020466	0.1832	-0.44383	-0.46872	0.096822	0.0028841	0.3752	0.15815
0.15328	0.24587	-0.28692	-0.06571	0.098328	0.044529	0.494	-0.13116
-0.013794	0.22446	-0.38071	-0.22153	0.19101	0.15199	0.22201	-0.054452
0.083795	-0.020424	-0.18971	0.30479	0.17599	0.16066	-0.15091	0.089358
0.097212	0.14914	-0.26034	-0.34193	-0.063884	0.50321	-0.037254	-0.25266
-0.058524	0.40274	0.020617	-0.31899	-0.2902	0.12704	-0.16814	0.3684
0.015198	0.27536	0.74186	-0.0058862	-0.27451	0.026618	0.3569	0.069842
-0.13979	0.097557	0.28194	-0.24611	-0.36287	-0.081887	0.45068	-0.1095
-0.25551	0.016394	0.28994	0.14679	0.18309	0.25343	-0.004511	0.11513
-0.13438	0.09241	0.18367	0.057	-0.036705	0.1906	0.22312	-0.022864
0.079075	0.10978	0.13622	0.14086	-0.16998	-0.13457	0.27568	0.0071682
-0.14056	0.27787	0.23838	0.07404	-0.055384	0.14052	-0.29217	-0.068464
-0.092929	0.15173	0.25545	0.42778	0.077458	-0.053683	-1	-0.025738
-0.04467	0.098919	0.77386	0.5375	0.37822	-0.031373	-0.53487	0.33642
0.05573	0.55949	1.0165	1.4582	0.8743	0.15806	-0.099422	0.41522
1.7383	2.473	3.9936	7.2004	1.1051	2.6117	2.5307	3.8977
2.2806	2.5186	4.1042	7.207	0.089734	2.9955	3.3856	4.6169
2.613	2.4858	3.836	6.7641	-0.12349	2.7048	2.9337	4.4598
2.7385	2.4163	3.5729	6.4368	-0.36084	2.2335	2.882	4.1633
2.8075	2.0126	3.3048	5.5815	-0.49077	1.8301	2.4653	3.7077
2.5589	1.6326	2.9099	5.4631	-0.3692	2.1595	3.0219	3.0373
2.5278	1.2414	2.7509	4.9868	-0.43996	1.6768	2.9813	3.0287
2.3946	1.2049	2.4634	5.0594	-0.67391	1.6249	3.1253	2.867
2.5287	1.2763	2.2248	4.929	-0.5756	1.5669	3.287	2.6415
2.155	1.2862	2.1769	4.6389	-0.61023	1.8601	3.1811	2.5702
2.0144	1.1201	2.2024	5.1543	-0.45539	1.7603	3.2903	2.6549
1.929	0.82535	1.8827	4.8289	-0.79925	1.4733	3.3256	2.5277
1.7252	0.89371	1.8263	4.273	-0.72198	1.0962	3.6776	2.4392
1.6344	1.3534	2.3083	3.8631	-0.59484	1.4137	3.9209	2.4272
1.4909	2.0392	2.0333	4.0774	-0.3436	1.3865	3.97	2.5892
1.4778	2.3082	2.0469	4.1118	-0.30152	1.26	3.6798	2.3309
1.4123	2.3987	2.1287	3.72	-0.30882	1.2248	3.3188	2.6673
1.5095	2.2283	2.3521	3.9152	-0.29184	1.1426	3.5188	3.0572
1.3812	2.3982	2.7264	4.1439	-0.46345	1.0806	3.4159	2.6816
1.3923	2.4369	2.7547	3.6853	-0.42678	0.87754	3.771	2.3707
1.5597	2.3582	3.0654	4.3952	-0.44947	1.62	4.3076	2.2706
1.524	2.5425	2.9626	3.8919	-0.66907	1.1042	3.1419	1.8198
1.5279	2.3069	3.1859	3.525	-0.5239	1.2549	3.5644	2.2379
1.327	2.1602	2.8003	4.1407	-0.59459	1.5971	3.1185	1.9705
1.2675	2.1727	2.5225	4.3315	-0.58135	1.5359	2.8065	1.518
0.7424	1.7052	1.8892	3.5292	-0.34511	1.4345	2.1797	1.22
0.31035	0.77302	0.94293	1.7281	0.10288	1.2791	1.7045	0.26899
0.012653	0.33725	0.70302	0.30695	0.097308	1.6018	1.014	-0.35908
-0.43954	0.15153	0.55404	-0.50735	-0.1549	1.5768	0.50058	-0.94383
-0.54173	-0.17812	0.018518	-0.89373	-0.36244	0.82663	0.16168	-1
-0.63501	-0.041415	0.059245	-0.80431	-0.42257	0.51213	-0.8225	-0.69692
-0.62684	-0.25811	-0.16028	-1	-0.48692	0.084509	-0.40207	-0.69353
-0.74184	-0.018765	-0.31286	-0.57297	-0.66892	-0.0025247	-0.44998	-0.75067
-0.65296	-0.17028	-0.37417	-0.53696	-0.88119	-0.57781	-0.47245	-0.59703
-0.743	-0.051311	-0.31909	-0.35959	-0.92608	-0.50127	-0.45347	-0.65337
-0.78273	-0.092913	-0.64127	-0.22868	-0.59719	-0.78941	-0.80312	-0.40238
-0.91174	-0.12974	-0.52496	-0.39825	-0.64166	-0.38614	-0.41055	-0.7715
-1	-0.21067	-0.74255	-0.17255	-0.64008	-0.7432	-0.036059	-0.88403
-0.8658	-0.13921	-0.7489	-0.74814	-1	-0.80408	-0.054984	-0.59298
-0.64085	-0.017955	-0.61598	-0.13979	-0.83905	-1	-0.39174	-0.56931
-0.52304	0.060956	-0.72904	-0.34578	-0.83521	-0.95294	-0.45395	-0.72501
-0.4658	0.24091	-0.78488	-0.35651	-0.78323	-0.81322	-0.19634	-0.57435
-0.30216	0.18141	-0.90892	-0.086068	-0.55645	-0.99572	-0.43862	-0.58933
-0.41242	0.19711	-0.93184	-0.26689	-0.55214	-0.73812	0.058589	-0.84293
-0.17921	0.089868	-0.85788	-0.38236	-0.58688	-0.89407	-0.63351	-0.45116
-0.19318	-0.001878	-0.75692	-0.17934	-0.64062	-0.79197	-0.41154	-0.65723
-0.104	-0.20177	-0.81776	-0.3657	-0.54895	-0.8485	-0.64903	-0.8463
-0.20398	-0.24452	-0.84025	-0.34378	-0.24876	-0.78813	-0.34958	-0.44341
-0.051219	-0.17983	-0.72578	-0.75886	-0.29174	-0.76582	-0.57958	-0.55423
-0.013454	-0.19719	-1	-0.34294	-0.34333	-0.51163	-0.3083	-0.16377
-0.16236	-0.24517	-0.88715	-0.12754	-0.20821	-0.29641	-0.20872	-0.52017
-0.11367	-0.26945	-0.38148	0.052737	0.36868	-0.1652	-0.32801	-0.2096
-0.064769	-0.22844	-0.046265	-0.14807	0.059536	-0.17406	-0.34972	-0.3858
0.062922	-0.20217	0.19773	-0.20907	-0.25158	0.15982	-0.23719	-0.25343
0.29226	-0.15341	0.086562	-0.072657	-0.29773	-0.095952	-0.57002	-0.25796
0.27594	-0.070495	0.077916	-0.70372	-0.17835	0.17087	0.065033	0.019246
0.16455	-0.057663	0.30827	-0.55814	0.021316	-0.025089	0.46236	0.02732
0.42032	0.13652	0.30503	-0.32558	0.32081	0.25289	0.20316	-0.027814
0.26762	0.07707	0.3246	-0.37225	0.31723	0.069687	0.28259	0.31245
0.14145	0.086038	0.17366	-0.11392	0.0025235	0.20661	-0.12222	0.39734
0.040926	0.18285	0.12739	-0.49483	-0.2498	-0.040182	0.33461	-0.054767
0.012612	0.19098	0.34247	0.0093916	0.021299	-0.1226	0.23471	-0.2852
-0.1418	0.27836	0.062069	0.26379	0.10316	0.072453	0.72249	0.0073635
-0.18657	0.18688	0.063714	0.049774	0.3528	0.061302	0.37293	0.25184
-0.29263	-0.16099	-0.029571	0.066278	-0.032715	0.103	1.2118	0.043849
-0.18938	-0.35792	-0.014618	-0.2045	-0.25956	-0.045295	1.0476	-0.049229
-0.21877	-0.43739	-0.063996	-0.12064	-0.098127	-0.02761	0.24372	-0.068132
-0.085754	-0.57814	0.090859	-0.38543	-0.147	0.052221	-0.11596	0.33026
0.003864	-0.47874	-0.078045	0.0092033	0.23946	-0.12464	-0.60321	-0.027789
0.19405	-0.14446	-0.1219	0.15166	0.025376	-0.065956	-0.012855	0.082726
0.025803	0.61998	-0.15618	-0.33688	-0.079776	0.015446	-0.77959	0.30138
0.11616	1.0592	-0.13263	0.035767	-0.29934	0.11664	-0.43822	-0.089455
0.046397	0.479	-0.047348	0.41657	-0.021175	0.056541	-0.14731	-0.22701
0.088678	-0.2488	0.079669	0.86391	0.073966	0.0084101	-0.18079	0.07601
-0.083464	-0.72425	-0.060625	0.99249	0.23757	-0.21902	-0.50585	-0.055903
