# Supplementary material for: An incentive circuit for memory dynamics in the mushroom body of Drosophila melanogaster
Source: eLife. 2022 Apr 1;11:e75611. doi: 10.7554/eLife.75611 (PMC8975552; doi:10.7554/eLife.75611)
Supplement: Figure 4—source data 1. [file elife-75611-fig4-data1.zip › realSCREEN_027.xlsx_finaldataM+S_timepoint4.csv]

-0.31362	0.27324	2.1376	-0.14942	0.10873	0.39243	-0.16099	-1
0.21342	-0.017405	1.0605	-0.17915	0.18476	0.2492	0.14137	-0.33087
-0.62173	-0.0081277	0.027231	-1	-0.044369	0.034761	0.034017	-0.016613
-0.074429	-0.3887	-0.23399	-0.9341	-0.22361	-0.39693	-0.060015	-0.62706
0.27455	-0.18479	-0.32142	-0.41729	-0.16016	-0.5077	-0.19939	-0.83234
0.56785	-0.38569	-0.70494	-0.54646	0.053861	0.12451	-0.29373	-0.13228
-0.14428	-0.29335	-1	-0.35533	0.0085122	0.368	-0.053916	0.2527
0.17017	-0.14091	-0.87532	-0.50761	-0.27035	0.3477	-0.21742	-0.55785
0.16293	0.12954	-0.96186	-0.4141	-0.2995	-0.75856	-0.22516	-0.16513
0.23688	0.0086199	-0.91487	-0.14694	-0.2309	-0.52821	-0.10209	0.073288
0.18909	-0.46192	-0.65314	0.040834	0.21976	-0.18905	-0.089929	0.19982
0.00073599	-0.32988	0.17523	-0.014068	0.201	-0.18694	0.037779	-0.072399
0.35355	0.099193	-0.091256	0.18763	0.14107	0.15088	-0.23932	0.31803
0.65139	1.079	-0.056423	0.40805	-0.0982	0.23922	-0.15118	0.39757
1.068	1.1204	0.2105	0.41504	-0.14703	-0.37489	0.12946	0.22389
0.26984	0.64024	0.26538	0.0007524	0.011728	-0.24361	0.30739	0.089278
-0.46187	0.25306	0.21208	0.11553	-0.076655	0.44057	0.01967	-0.28153
-0.87087	0.33211	-0.16272	-0.093114	-0.016971	0.39616	0.05795	0.34449
-0.21704	0.35919	-0.67833	0.58954	-0.17393	0.076965	0.31349	0.030699
-0.083179	0.26459	-0.037777	0.61641	0.070269	0.19315	0.35985	-0.026309
-0.84448	0.066284	0.24247	0.77197	-0.067693	0.13169	0.15883	0.84664
-0.37327	-0.52564	0.99777	1.0352	0.41994	-0.32627	0.25227	0.57693
-0.053289	-0.88913	0.89649	0.25132	0.36032	0.35712	-0.0040106	0.47673
-0.10035	-1	0.46676	0.32532	0.029415	0.0097785	-0.014936	0.21231
0.87827	-0.49638	1.5005	0.6783	0.13409	0.40764	0.097122	1.156
10.997	2.4315	8.189	7.6329	0.38869	6.758	0.97258	5.5608
15.419	2.7272	7.7789	8.1402	-0.29478	7.3038	0.97842	6.4768
16.094	2.717	7.0894	7.6638	-0.57792	6.5524	0.95	8.2067
16.11	2.6352	5.8525	7.3481	-0.60092	6.4913	0.55154	8.0722
14.734	2.3482	5.399	6.7702	-0.61745	5.2487	0.71723	8.0513
13.358	2.5808	5.1365	6.3003	-0.64033	4.956	0.68114	7.4266
14.584	2.5339	4.2968	5.9619	-0.59579	2.6868	0.90946	6.3615
13.403	2.276	3.7907	5.7446	-0.73226	2.5935	0.60881	6.5104
13.183	1.9687	3.3889	5.5751	-0.49568	2.7746	0.47714	5.6603
12.714	1.8492	3.0541	5.6228	-0.56366	2.361	0.32781	5.805
12.608	1.5314	3.3796	5.6347	-0.59844	1.4042	0.51177	5.9109
12.474	1.5387	3.47	5.3003	-0.43693	0.83561	0.40745	5.3872
12.068	1.441	3.7805	5.2147	-0.48543	1.0395	0.35914	5.2934
12.77	1.2284	3.6997	5.1292	-0.28638	0.94962	0.48283	4.9664
12.757	1.1506	3.9945	4.8866	-0.42961	0.38097	0.64671	4.8555
11.503	1.3995	3.9495	4.4312	-0.5615	0.9247	0.63409	5.2051
12.327	1.3967	4.3555	4.6612	-0.67285	0.0025836	0.49792	4.4255
12.945	1.1044	3.8591	4.6318	-0.71261	0.24229	0.66852	5.1697
12.773	0.89152	4.1027	4.4548	-0.746	0.088366	0.94325	4.9776
13.602	0.694	4.4382	4.9783	-0.73985	-0.82201	0.69692	4.647
14.106	1.1853	4.79	4.7783	-0.84202	0.68573	1.2216	5.077
14.866	1.751	4.9297	4.7705	-0.83997	1.9158	1.0224	5.489
13.94	1.7538	4.9823	4.707	-0.83736	1.7188	1.0244	6.2357
13.783	1.8334	4.7847	5.2184	-1	2.1116	0.88618	5.6633
13.999	1.5082	4.78	5.2581	-0.93588	2.4457	0.7233	4.5451
12.17	1.1184	2.9005	5.0721	-0.68945	3.4091	0.66064	2.9232
10.072	0.33854	1.9588	2.4781	-0.30181	2.6456	0.2282	1.778
7.653	0.065802	1.9721	0.44889	-0.23249	2.09	0.013146	0.74997
4.3308	-0.18311	2.2266	-0.32068	-0.48276	1.1018	-0.017687	0.94938
4.7527	-0.53478	1.1679	-0.5831	-0.53322	1.0961	-0.21272	-0.1117
2.7466	-0.54529	1.3143	-0.50125	-0.63821	0.032094	-0.28057	-0.37935
2.0373	-0.56832	1.124	-0.45757	-0.52033	-1	-0.48181	-0.227
1.9165	-0.66531	0.76657	-0.42567	-0.57028	-0.84861	-0.55529	-0.2437
2.3726	-0.66822	0.29522	-0.54522	-0.77262	-0.45022	-0.63257	0.037229
1.5994	-0.72699	0.42178	-0.39221	-0.85067	-0.4842	-0.83231	-0.025094
1.3902	-0.72325	0.50662	0.11266	-0.94339	0.38383	-0.96508	-0.22506
0.95765	-0.63461	0.43065	-0.22674	-0.70161	0.45318	-0.97617	-0.78499
1.2811	-0.68903	0.36395	0.22524	-0.62583	0.33211	-0.95171	-0.12644
0.5619	-0.58356	0.43214	0.20017	-0.75541	0.27815	-1	-0.052638
1.0955	-0.53461	0.63927	-0.053103	-0.79243	-0.11457	-0.90355	0.077727
0.28132	-0.47146	0.27884	-0.14955	-0.65502	0.2071	-0.83191	-0.007836
0.18468	-0.19034	0.5266	0.21196	-0.63682	0.09428	-0.75679	-0.60725
0.31196	-0.11454	1.2574	-0.10004	-0.44296	0.24694	-0.64487	-0.43351
0.7595	-0.22293	0.34388	-0.38158	-0.37024	0.51768	-0.41076	0.46604
0.77784	-0.078411	0.14176	-0.22319	-0.52416	0.089109	-0.32546	0.65197
-0.040855	-0.10486	-0.041193	-0.62429	-0.66639	-0.13811	-0.2774	-0.01061
-0.33538	-0.039758	-0.56853	-0.30854	-0.43156	0.070747	0.0054277	1.2378
0.34624	-0.1845	-0.2714	-0.57074	-0.42431	-0.093111	-0.17925	-0.2191
0.34123	-0.31341	-0.13186	-0.31009	-0.059517	-0.30998	-0.15479	0.60346
-0.35753	-0.4492	-0.031069	0.1625	-0.22731	0.25757	-0.09489	-0.28169
-0.34186	-0.51888	-0.21717	0.03075	-0.27884	0.49582	-0.20913	-0.040101
0.28671	-0.53701	-0.098639	-0.29729	-0.1203	0.69814	-0.056781	-0.0016433
-0.059612	-0.52249	-0.25331	0.19848	-0.17929	0.22913	-0.26869	-0.57995
0.2319	-0.40261	0.058587	-0.55515	0.10415	0.0068291	-0.0097105	-0.69314
0.69384	-0.63217	-0.17589	-0.46723	0.22178	0.39709	-0.22187	-0.094545
-0.079599	-0.53079	0.2388	-0.43432	-0.13581	-0.088068	-0.27607	-0.52813
0.50618	-0.41319	0.092241	-0.42715	-0.29383	-0.32244	-0.11882	-0.081925
0.044508	-0.277	-0.1069	-0.71059	-0.27619	-0.35797	-0.22977	0.046256
1.1667	-0.2576	-0.39694	-0.57962	-0.17293	0.03211	-0.21796	-0.088153
-0.25314	-0.24578	0.29711	-0.42968	-0.25254	-0.49306	-0.24845	0.94491
0.53304	-0.2055	-0.07792	-0.39542	-0.28292	-0.21389	0.11749	-0.069181
0.57807	-0.033666	-0.39236	-0.45099	-0.32534	-0.23132	0.26885	0.46875
-0.29164	0.181	-0.60433	-0.75001	-0.051633	0.054425	0.3321	-0.21153
-0.35244	0.15114	0.0089245	0.010071	0.029087	-0.63029	-0.012855	-0.70658
-0.82659	-0.016927	-0.062961	-0.40151	-0.13207	-0.035529	0.2781	0.46331
-0.20161	0.041376	0.46321	-0.75458	0.096548	-0.06132	0.29955	0.083304
0.25485	0.14484	0.36905	-0.029942	-0.094894	0.28926	0.13143	0.0059128
0.14822	0.24769	0.58413	0.23757	-0.026775	-0.73477	0.014605	-0.59778
-0.46511	0.30868	0.28508	0.18257	0.07698	0.0036513	0.044371	-0.5933
-0.85107	0.47503	0.34363	-0.29669	0.10366	-0.068642	0.14059	0.49233
-0.63646	0.62293	0.4353	0.07933	-0.042452	0.26493	-0.06508	0.25522
-0.046762	0.63745	-0.48017	-0.03729	0.044232	0.42964	0.063112	0.198
-1	0.46458	-0.45935	-0.072957	0.81227	0.021762	-0.053266	0.12032
1.186	0.17076	-0.4427	0.70166	0.39389	-0.084817	-0.1942	-0.068106
0.87815	-0.038358	0.087669	2.2336	0.058092	0.3991	-0.27415	-0.35945
