# Supplementary material for: An incentive circuit for memory dynamics in the mushroom body of Drosophila melanogaster
Source: eLife. 2022 Apr 1;11:e75611. doi: 10.7554/eLife.75611 (PMC8975552; doi:10.7554/eLife.75611)
Supplement: Figure 4—source data 1. [file elife-75611-fig4-data1.zip › realSCREEN_027.xlsx_finaldataM+S_timepoint5.csv]

-0.38451	-1	1.5125	-0.58374	0.09939	-0.43382	0.022211	0.14721
-0.16558	-0.84976	0.92375	-0.56042	0.15386	-0.81156	0.14049	-0.21232
-0.033376	-0.65349	-0.33382	-0.8007	0.042682	-0.68117	0.099802	0.12936
0.24445	-0.53029	-0.83679	-0.97349	-0.10576	-1	0.024684	0.065669
0.090801	-0.18024	-1	-0.52886	-0.12112	-0.12168	-0.017251	-0.077575
-0.15005	-0.11761	-0.74334	-1	-0.08723	-0.58539	-0.22388	-0.1231
0.11182	0.081375	-0.67094	-0.80825	-0.058135	-0.24364	-0.14112	-0.5958
0.094056	0.037265	-0.32462	-0.68253	-0.0068742	-0.35382	0.078803	-0.26558
0.22959	-0.018991	-0.38607	-0.56161	-0.26713	0.18154	-0.23587	-0.13596
0.28136	0.38188	-0.3955	0.010309	-0.46892	-0.21097	-0.24499	0.080449
0.18986	0.28971	0.33964	0.275	-0.52818	0.09965	-0.20719	-0.067068
0.26396	0.48283	0.53554	0.92826	-0.2932	0.19088	-0.11739	-0.10941
0.19488	0.34499	0.35391	0.77838	-0.12913	0.22559	-0.26775	-0.15345
0.45289	0.43717	0.56826	0.56185	-0.24889	0.14076	-0.001783	0.22425
0.15556	0.39095	0.26224	0.50235	-0.21013	0.20744	0.14843	0.14256
0.024018	0.26523	-0.12558	0.49079	-0.23231	0.37283	0.17129	-0.076953
0.070728	0.087173	-0.11598	0.45345	-0.02329	0.47655	0.23079	0.0016776
-0.069277	0.22152	-0.15136	0.36059	0.21447	0.63609	0.13185	0.14912
-0.28336	0.042301	0.331	-0.0093832	0.68178	0.55744	0.089304	0.33067
-0.1124	0.19425	-0.09403	0.38194	0.48956	0.34422	0.19265	0.48445
-0.29464	-0.096524	-0.21352	0.88345	0.27116	0.60316	-0.077712	-0.11481
-0.4172	-0.060029	0.19133	0.42583	0.2048	0.41757	0.18141	-0.26728
-0.27107	0.11932	0.31018	0.2581	0.32035	-0.12216	-0.14053	0.26577
-0.2225	0.13097	0.063192	0.19867	0.30227	0.11046	0.16373	0.17815
-0.099534	0.10935	0.86705	0.56931	0.3667	0.93738	0.46446	0.70454
3.1107	1.918	5.0244	5.9653	0.47394	5.0946	1.7139	4.234
3.9196	2.0993	5.3871	6.4359	-0.19361	4.8591	1.489	4.562
4.6115	1.8669	4.9423	6.0863	-0.70052	4.921	1.2119	5.0456
4.5261	1.8846	4.8784	5.481	-0.86992	3.7659	1.1718	4.1136
4.1355	1.7935	4.1093	5.3493	-0.89907	3.6872	0.84833	3.9018
4.1244	1.7354	3.6254	5.2507	-0.92747	2.931	0.9581	3.4377
3.5688	1.6072	3.5087	4.858	-0.88813	2.4922	0.93024	3.6653
3.9151	1.3239	3.5119	4.6024	-0.92131	1.5309	1.0243	3.0748
3.4408	1.2697	3.2248	5.0032	-0.90245	1.3369	0.78611	2.962
3.3684	1.2285	3.1032	4.7338	-0.90954	1.7182	0.59832	3.3317
3.7667	1.3497	3.1966	4.3322	-0.92252	2.4713	0.59936	2.7978
3.8356	1.236	2.9758	4.4143	-0.75601	2.646	0.71355	2.9051
4.0937	1.0051	3.0756	4.1943	-0.7886	2.639	0.83595	2.6437
4.0304	0.7429	3.3144	4.2665	-0.79329	1.9862	0.86872	2.2777
3.8445	0.757	3.3799	4.2082	-0.75914	1.9878	0.65049	2.2634
3.7831	0.79446	3.3133	4.062	-0.5558	2.3963	0.77807	1.621
3.5558	0.84933	3.1192	4.2352	-0.60286	2.6983	1.0733	2.0778
3.5276	0.9388	3.0434	4.4311	-0.62472	2.1525	0.94633	1.8362
3.2345	1.0241	3.0225	4.3365	-0.69747	2.4215	0.90504	1.8241
3.7426	1.1107	3.0744	4.4742	-0.70401	1.4448	1.0929	2.2346
4.0649	1.3151	3.1534	4.4761	-0.61828	2.1336	1.3167	2.8122
3.8137	1.5268	3.9591	4.3384	-0.81037	3.736	1.0148	2.5822
3.7886	1.3933	3.7303	4.7044	-0.78213	3.5151	0.87154	2.3115
3.4208	1.3247	3.7707	4.5399	-0.78773	3.814	0.8237	2.7141
3.3264	1.2857	3.5837	4.3389	-0.82491	3.9889	0.83373	2.0227
2.8821	0.94402	3.085	4.3519	-0.76721	3.7289	0.74591	1.4262
2.3928	0.33495	2.1897	2.852	-0.44314	3.3	0.36478	0.21363
1.6502	0.025268	1.4449	1.3606	-0.37249	2.8723	-0.10899	0.16742
1.1548	-0.2268	1.2355	0.4115	-0.31289	2.4491	-0.19923	0.10939
0.5572	-0.3393	1.2867	0.3539	-0.40979	2.3283	-0.34283	-0.4751
0.16953	-0.35735	0.7473	0.45445	-0.52198	1.8013	-0.36997	-0.87882
-0.0073892	-0.29042	0.61363	0.12461	-0.68436	1.6328	-0.38508	-0.76289
-0.3888	-0.23664	0.92308	-0.019396	-0.7947	1.5394	-0.6871	-0.58715
-0.28497	-0.1785	0.86916	-0.27411	-0.79475	1.3315	-0.82371	-0.92378
-0.64209	-0.10551	0.87347	-0.053045	-1	0.88377	-1	-0.90977
-0.74844	-0.15061	0.57152	-0.23543	-0.79778	0.99763	-0.82112	-1
-0.67228	-0.046062	0.47417	-0.30546	-0.42301	1.0249	-0.84402	-0.89878
-0.33557	-0.1299	0.20633	0.0847	-0.45247	0.94342	-0.80499	-0.82797
-0.47267	-0.25918	0.55806	-0.093834	-0.42373	0.28737	-0.6388	0.024311
-0.34422	-0.18749	0.8557	-0.50279	-0.36559	0.44541	-0.76252	-0.25163
-1	-0.28268	0.35206	-0.40342	-0.63903	0.3176	-0.84916	-0.37629
-0.62526	-0.37303	0.17796	-0.16336	-0.62966	0.68173	-0.84046	-0.10295
-0.69286	-0.39895	-0.011288	-0.36334	-0.62614	0.0094214	-0.70227	0.029815
-0.60953	-0.38716	0.096183	-0.16673	-0.32547	-0.30896	-0.61552	0.13926
-0.64201	-0.41674	-0.066187	-0.18024	-0.25806	-0.079881	-0.36789	-0.057547
-0.83582	-0.30032	-0.27148	-0.23848	-0.49066	-0.21439	-0.26505	-0.30828
-0.58644	-0.21617	-0.35548	-0.10501	-0.33982	-0.48429	-0.44646	-0.31061
-0.52304	-0.27947	-0.30243	-0.4863	-0.3944	-0.32777	-0.26272	-0.20843
-0.62887	-0.16303	-0.5358	-0.45239	-0.37623	-0.70573	-0.47111	-0.096305
-0.078545	-0.34135	-0.31535	-0.40826	-0.39797	-0.37887	-0.4593	-0.2926
-0.034884	-0.16628	-0.074306	-0.09773	-0.25873	-0.45639	-0.29002	-0.45183
0.3495	-0.16209	-0.6339	-0.077782	-0.16979	-0.55138	-0.22392	-0.63377
0.51952	-0.21501	-0.32984	-0.26072	0.090359	-0.97384	-0.12111	-0.53474
0.6237	-0.27993	-0.18863	-0.25565	-0.0042681	-0.48531	-0.31469	-0.1809
0.46712	-0.28344	0.024282	-0.33243	-0.23829	-0.36317	-0.17927	-0.64438
0.53954	-0.29049	0.10712	-0.41957	-0.25851	0.02146	-0.24793	-0.44074
0.13351	-0.25917	0.27191	-0.37442	-0.28164	-0.35183	-0.048616	-0.20215
-0.15189	-0.35546	0.086273	-0.65571	0.077455	-0.34341	0.20573	-0.41901
0.028671	-0.30334	0.11174	-0.66067	-0.090667	-0.45405	0.04736	-0.56133
-0.27812	-0.40109	0.064082	-0.86144	-0.090294	0.15256	0.49015	-0.068778
-0.11138	-0.31917	-0.15224	-0.50885	0.04787	0.19842	0.30105	-0.49764
-0.3447	-0.27047	-0.1554	-0.55223	0.13836	0.02656	0.19703	-0.52861
-0.26658	-0.30575	0.3127	-0.055151	0.092944	-0.17951	0.18221	-0.30318
-0.18434	-0.1746	0.27723	0.35995	0.077288	0.17337	0.040558	-0.39049
-0.25767	-0.089031	0.16884	0.019177	0.10875	0.73668	0.098573	0.031246
-0.26319	-0.13346	-0.00016774	0.60882	-0.10143	0.75017	0.21599	0.26935
-0.18575	-0.25355	-0.075949	1.0438	-0.056686	0.44384	-0.21161	0.14321
-0.3975	-0.21285	-0.17094	0.88313	-0.21356	0.60505	-0.28163	0.0046632
-0.28026	-0.04548	-0.041217	0.72896	0.14258	0.13424	-0.047667	0.5249
0.0036677	0.22289	0.53009	0.3246	0.11268	0.045024	0.021785	0.72728
-0.13635	0.40198	0.27833	0.38034	0.10942	0.086895	0.2318	0.65175
0.14104	0.54042	0.12934	0.068192	-0.0039564	-0.069691	0.14985	0.53711
0.086624	0.53316	-0.16105	-0.25772	-0.10658	-0.18288	0.13467	0.406
0.34734	0.3643	-0.32638	-0.61819	0.11509	-0.28786	-0.41203	0.34166
0.51356	0.49468	-0.17425	-0.98622	0.090623	-0.86295	-0.14641	0.26679
