# Supplementary material for: An incentive circuit for memory dynamics in the mushroom body of Drosophila melanogaster
Source: eLife. 2022 Apr 1;11:e75611. doi: 10.7554/eLife.75611 (PMC8975552; doi:10.7554/eLife.75611)
Supplement: Figure 4—source data 1. [file elife-75611-fig4-data1.zip › realSCREEN_027.xlsx_finaldataM+S_timepoint6.csv]

-0.15508	-0.090203	2.8269	-0.15153	-0.14552	-1	-0.35112	0.068242
-0.078144	-0.003234	1.0959	0.37835	0.084802	-0.98378	-0.18858	-0.20205
0.29123	0.075693	-0.22802	0.48997	-0.021285	-0.53481	0.18039	-0.22527
0.27947	0.15758	-0.34962	0.10297	-0.065884	-0.13018	0.11633	-0.28187
0.069	0.014298	-0.42008	0.37732	-0.063463	-0.30534	0.036784	-0.049352
-0.026628	0.052356	-0.542	-0.50814	-0.14017	-0.091295	0.069579	-0.043622
0.075644	-0.12128	-0.61305	-0.67438	-0.022594	-0.25862	0.34221	0.11092
-0.16253	-0.2274	-0.27232	0.25341	-0.31867	0.026897	0.34616	0.15169
-0.17016	-0.04612	-1	-0.13998	-0.16572	0.25924	0.54987	0.012313
0.39643	-0.16565	-0.89234	0.1457	-0.38845	0.29155	0.54187	0.19039
0.23776	0.14076	-0.37835	-0.97409	-0.2306	0.36713	0.58867	-0.14443
0.021702	0.04199	-0.47895	-0.56159	-0.035477	0.48725	0.56752	0.01361
0.24235	-0.021539	-0.37245	-0.50084	0.13089	0.20967	0.44454	0.078083
0.20038	0.011427	-0.41725	0.053132	0.21599	0.24339	0.41947	-0.068807
0.041891	0.061419	-0.39728	0.013074	0.27123	0.49996	0.35746	0.0096692
0.025373	-0.049255	-0.4044	0.27329	0.42663	0.34829	0.054067	0.079522
0.10111	0.017394	-0.039003	-0.61261	-0.0493	0.14106	-0.16155	-0.27197
0.10667	-0.01348	0.1421	0.061483	0.0048015	0.19537	-0.27741	-0.1602
-0.091074	-0.11252	0.051785	0.20611	0.21936	0.19871	-0.63601	-0.00048859
-0.16374	0.22806	0.47785	0.56183	0.10739	0.099083	-0.67455	0.17858
-0.38593	0.16361	0.66932	-0.16313	0.33688	-0.10145	-0.6181	0.13044
-0.059091	0.0039662	0.81458	5.1281e-05	-0.068348	0.20745	-0.5568	0.24112
-0.62525	-0.13402	0.32167	0.97498	0.037457	-0.17858	-0.65547	0.21618
-0.17138	0.016156	0.40501	0.3946	-0.11996	0.0089867	-0.49535	-0.032681
0.12605	0.32173	2.0834	1.7031	0.13708	0.062284	-0.6153	0.39158
6.0761	2.0855	8.2221	10.023	0.58823	2.8531	1.0837	2.1221
8.5074	2.0644	6.9048	11.228	0.037534	3.2671	1.619	2.689
9.277	1.8736	5.8949	11.103	0.19478	2.6931	1.4339	2.0345
7.6825	1.6418	5.2178	10.634	0.32589	2.0714	1.1845	2.015
6.6008	1.0328	4.2984	10.771	0.30398	1.8055	1.0463	1.8341
6.1393	0.77048	4.2981	9.8396	0.11381	1.144	0.73923	1.6314
5.5984	0.47044	3.8002	9.5353	-0.13808	0.95009	1.0169	1.2336
4.6631	0.5559	3.4994	8.7775	-0.11251	0.8957	0.84053	1.1435
5.6762	0.37076	3.3036	8.8115	-0.097665	1.1042	0.89098	1.1799
4.7735	0.32774	3.317	8.0027	-0.18515	0.77883	0.71832	1.0389
4.4166	0.30553	3.4124	7.4905	0.057076	0.98804	0.58034	0.91881
5.1106	0.29758	2.9119	7.8261	0.036705	1.1178	0.83573	0.75359
5.3959	0.47899	3.3076	7.2853	0.11299	1.0867	0.72289	1.0497
5.5352	0.60763	3.8445	7.377	0.039724	1.2297	0.522	1.0093
6.0813	0.79346	3.6994	7.1144	-0.019809	1.2412	0.53739	0.66376
6.7902	0.78937	4.0856	7.5152	-0.062455	1.2817	0.31963	0.64377
6.2648	0.96621	4.0628	7.808	-0.098135	1.5365	0.51621	0.83024
6.2185	1.0121	4.5371	7.8363	-0.053109	1.4469	0.35395	0.67905
6.2147	1.2332	4.6658	7.7391	0.030781	1.4635	0.38225	0.50539
6.4367	1.0862	4.5244	7.6196	0.010624	1.3514	0.44734	0.40006
7.3848	1.4614	4.9229	6.7783	-0.077976	1.5287	1.444	0.72013
6.9497	2.2127	4.6649	6.823	0.16565	1.5856	0.57871	0.72301
6.1595	2.3906	4.352	7.9602	-0.051504	2.0949	0.41269	0.41736
5.784	2.2824	4.5809	7.9511	-0.14946	2.2682	0.2963	0.51165
5.484	2.1881	4.4182	7.717	-0.33402	2.4727	0.79101	0.54434
4.3469	1.5828	3.8297	7.6635	0.60188	2.0002	0.5993	-0.25601
3.129	0.7934	2.3969	4.0624	0.96722	1.7619	0.34279	-0.50417
2.344	0.71033	1.9286	2.0113	0.43333	1.1145	0.063286	-0.65544
1.2227	0.10146	1.3566	0.79891	0.60367	1.2806	-0.20464	-0.78411
0.30598	-0.047527	1.3584	0.98203	0.34812	1.1368	-0.50311	-0.78812
-0.35378	0.19403	1.3829	0.78085	0.15096	1.0039	-0.74145	-0.93377
-0.89311	-0.050116	1.1019	1.1352	-0.044198	0.49472	-0.78015	-0.75621
-0.623	-0.33323	0.98754	1.1454	-0.063268	0.50478	-0.71005	-0.67728
-0.53143	-0.49728	0.4857	0.39541	-0.071794	0.75852	-0.86931	-0.81695
-0.84529	-0.70996	0.23455	0.16419	-0.54575	0.36831	-0.82578	-0.74501
-0.24101	-0.79974	-0.094733	-0.49023	-0.73681	0.33671	-0.88069	-0.67992
-0.92705	-0.75897	-0.4213	-0.54606	-0.92176	-0.098739	-1	-0.72967
-0.48544	-0.46388	-0.62829	-0.97339	-1	-0.24185	-0.90967	-0.71941
-0.41493	-0.39063	-0.020792	-0.4499	-0.74506	-0.22042	-0.82848	-1
-0.45149	-0.773	0.020628	-0.39591	-0.83773	-0.20213	-0.91753	-0.87207
-0.6698	-0.72576	0.35081	-0.24219	-0.64375	-0.24837	-0.79629	-0.91216
-0.27119	-0.63879	-0.20389	-0.37898	-0.52335	-0.56664	-0.71033	-0.99551
-0.45406	-1	0.30513	-1	-0.64712	-0.89816	-0.51003	-0.7976
0.15725	-0.83551	0.35231	-0.024409	-0.30328	-0.78462	-0.35845	-0.64399
0.37282	-0.83727	0.22706	-0.14221	-0.19961	-0.86117	-0.21617	-0.65019
0.68237	-0.86182	-0.19123	0.11695	-0.27206	-0.61951	0.099341	-0.54383
0.69945	-0.84411	-0.41815	-0.29835	-0.52514	-0.62074	0.081764	-0.45479
0.79575	-0.86259	0.046079	-0.54546	-0.57487	-0.80908	0.24945	-0.41089
1.4406	-0.59763	-0.16884	0.17336	-0.19072	-0.47951	0.55178	-0.18659
0.60738	-0.27702	-0.30524	0.093286	-0.29033	-0.18532	0.53338	-0.40249
0.97806	-0.3051	0.24828	-0.09102	-0.48968	-0.34686	0.31051	-0.33608
0.50028	-0.18838	-0.17321	-0.48062	-0.24165	-0.50083	0.10861	-0.14722
0.5238	-0.41655	-0.19264	0.19048	-0.40177	-0.76034	0.40066	0.021582
0.37416	0.31345	-0.47152	-0.16298	-0.3591	-0.16562	0.40986	0.13907
0.65838	0.14562	-0.48919	-0.054182	-0.17116	-0.27775	0.137	-0.098185
0.36478	0.35439	0.11098	-0.15136	0.23496	0.35152	-0.014237	0.043908
0.099484	0.43119	-0.12736	-0.61273	0.1497	-0.34196	0.19149	-0.21374
-0.23442	0.39913	0.31655	-0.68507	0.15229	0.068031	-0.033939	0.033178
0.40197	0.23121	0.36985	-0.61879	0.075155	-0.031067	0.092096	-0.039477
0.50016	-0.2465	-0.26084	-0.25146	0.092658	-0.25032	0.0042843	0.32741
-0.19204	-0.22287	-0.3849	0.15613	0.14078	-0.087081	-0.079279	0.023801
0.037615	-0.52437	-0.50353	0.19915	0.034234	0.15483	-0.27818	0.22215
0.21388	-0.41395	0.19434	0.053197	0.11271	0.15459	-0.096968	0.064418
0.28372	-0.022759	0.09147	0.46989	0.080042	0.33734	-0.4426	-0.27225
0.16164	-0.13468	0.22453	-0.0077003	0.21357	0.35678	-0.037396	0.028052
-0.040844	0.16727	0.28039	-0.16833	0.34959	-0.036801	-0.10336	-0.32471
-0.43462	0.1733	0.084923	0.24347	0.094186	-0.025454	-0.12805	-0.047391
-0.91696	0.056547	-0.2336	-0.080631	-0.41691	0.48003	0.052182	-0.02029
-1	-0.18743	-0.37523	0.22094	0.26918	0.41209	0.12375	-0.040317
-0.71209	-0.070387	-0.18855	0.33315	0.1799	0.19113	0.11746	-0.18937
-0.49578	-0.31486	0.13977	-0.053326	0.2636	0.23305	0.055915	0.021627
-0.30663	0.00059469	0.013526	0.047439	0.013812	-0.45658	0.16787	-0.041578
0.11581	0.33998	-0.0020075	0.24272	-0.061524	-0.36088	-0.036224	0.30846
0.12554	0.073492	0.3353	0.19179	-0.22464	-0.16751	-0.067019	0.15519
0.53438	0.35104	0.30151	0.16474	-0.50463	-0.26686	0.20787	0.12369
