# Supplementary material for: An incentive circuit for memory dynamics in the mushroom body of Drosophila melanogaster
Source: eLife. 2022 Apr 1;11:e75611. doi: 10.7554/eLife.75611 (PMC8975552; doi:10.7554/eLife.75611)
Supplement: Figure 4—source data 1. [file elife-75611-fig4-data1.zip › realSCREEN_027.xlsx_finaldataM+S_timepoint7.csv]

-0.71865	-0.38779	1.7978	-0.20775	0.73645	1.3515	-0.83973	-0.22689
-0.092534	0.2405	0.99349	0.1556	-0.28187	0.45921	-1	0.35544
-0.079786	0.21158	0.35469	0.15117	-0.39899	0.89985	-0.95511	0.20796
0.17181	0.42669	-0.59957	0.20725	-1	0.084769	-0.92622	0.51064
-0.43906	-0.098329	-0.86323	0.17351	-0.82644	-0.11621	-0.63434	0.429
-0.052164	-0.0083082	-0.61902	0.27583	-0.71328	-0.1277	-0.52685	-0.2656
0.028123	-0.23495	-0.75903	0.13388	-0.51983	-0.55196	-0.40956	-0.41546
-0.65448	-0.17411	-0.3149	0.088117	-0.23791	-0.3536	-0.19463	-0.32345
0.02202	-0.065228	-0.28884	0.218	-0.31005	-0.69576	-0.085222	-1
-0.079167	-0.16473	-0.17241	0.18237	-0.051514	-0.66972	0.31337	-0.26276
0.52287	-0.45452	-0.045318	0.076059	-0.081475	0.12766	0.39752	-0.14692
0.69019	-0.35718	0.10912	0.062246	0.16026	0.44692	0.34321	-0.78647
0.58384	-0.34838	0.017968	0.027257	0.12107	0.34928	0.57401	-0.29865
0.48968	-0.26441	0.10543	-0.019741	-0.024618	0.2201	0.55747	0.51178
1.021	0.52712	-0.16074	-0.093532	0.0049164	-0.21001	0.67808	0.15551
0.26482	0.15843	-0.22423	-0.017415	0.10791	-0.040797	0.64921	0.4325
1.1727	0.24514	0.1013	-0.079178	0.2949	-0.17193	0.62477	0.45172
0.60651	0.51168	0.28628	-0.16895	0.17246	-0.68054	0.50605	-0.20672
-0.29365	0.21986	0.13534	-0.10409	0.29905	-0.25127	0.38336	-0.67614
-0.60299	-0.16858	0.16122	-0.16103	0.28921	-0.095713	0.25211	0.21197
-0.25619	0.0006432	-0.035512	-0.23092	0.65291	-0.18831	0.13077	0.46436
-1	-0.090036	0.094991	-0.241	0.47453	0.25209	0.092775	0.76115
-0.42798	-0.085411	-0.036829	-0.24443	0.55428	-0.21812	-0.10334	-0.10529
-0.87693	0.36032	-0.037988	-0.18324	0.57802	0.18033	0.1723	0.22232
-0.051159	0.57305	0.21536	0.032574	0.49458	0.63934	0.29408	1.1189
6.8117	1.38	4.5422	1.2112	0.95526	5.1744	1.4619	7.3323
8.3006	1.6082	4.3726	1.4372	0.52343	5.0531	1.7136	8.3265
8.6938	1.5166	3.392	1.238	0.72174	4.7746	1.3687	7.9785
8.4225	0.85493	3.039	1.053	0.52697	4.1176	0.86662	8.702
9.1722	0.83541	2.6482	0.91743	0.052285	3.7217	1.1121	7.171
8.2329	0.20904	2.7767	0.75163	0.23141	3.3997	1.0434	6.5244
8.0375	-0.020754	2.9547	0.59252	-0.081102	2.8398	1.0625	6.8116
7.0497	-0.02459	2.7435	0.66961	0.19675	2.4774	1.2189	6.7509
7.1603	0.02595	2.7247	0.54223	-0.45599	2.4623	1.3971	5.63
6.7657	0.23544	2.4759	0.35217	-0.368	2.7984	1.5508	6.4639
7.2566	0.15648	2.2029	0.51056	-0.22624	2.5946	1.423	6.6251
6.7542	0.36604	2.3947	0.43468	-0.23728	2.1245	1.3821	5.3013
5.6471	0.49596	2.2174	0.40995	-0.44436	1.8464	1.3357	5.8025
6.0519	0.12623	2.2195	0.41913	-0.43393	1.6752	1.5347	5.3887
5.6106	0.15176	2.2236	0.29378	-0.47699	1.8974	1.4814	4.5471
5.7128	0.05066	2.2909	0.26863	-0.52286	1.7204	1.5238	5.8365
5.4846	-0.30516	2.3152	0.45559	-0.30197	1.8265	1.4747	4.4187
5.0774	-0.48723	2.4448	0.32964	-0.091794	1.0667	1.6056	6.1751
6.093	-0.5651	2.6514	0.34848	-0.054343	1.6323	1.9989	4.5744
5.3902	-0.58042	2.731	0.33317	0.20887	1.1138	1.7772	4.1726
5.866	-0.81029	2.4383	0.49988	0.71076	1.0695	1.9758	5.8511
5.7105	-0.76388	2.3504	0.43864	0.67774	1.2397	1.9488	5.424
5.7604	-0.49885	2.4404	0.3165	0.55016	0.87073	1.7694	4.3071
4.9492	-0.38164	2.5733	0.44337	0.52723	0.91019	2.1892	5.1558
4.964	0.3282	2.7228	0.23282	0.54346	0.46329	2.1808	4.5267
4.6087	0.89648	2.0344	0.32637	0.95525	0.50913	1.8655	2.7417
4.744	0.043608	1.0753	-0.20279	1.1309	-0.66003	1.2239	2.0021
4.3515	-0.1476	0.59329	-0.43475	1.2785	-0.59287	1.2134	1.2907
4.1278	-0.52119	0.53739	-0.54547	1.2464	-1	1.2517	1.538
3.0437	-0.65529	0.31025	-0.70634	1.0744	-0.92982	1.4021	1.6495
3.023	-1	0.0044517	-0.70839	1.0616	-0.37778	1.3586	0.10736
2.8047	-0.77429	-0.072216	-0.82847	0.77871	-0.037139	1.4423	0.099264
2.1909	-0.7857	-0.34611	-0.77949	1.0371	0.74831	1.2055	1.0425
2.3562	-0.38001	-0.33959	-0.85312	0.9023	0.23199	1.1746	0.84212
2.2096	-0.23176	-0.21981	-0.92975	0.80474	0.5751	1.151	-0.26394
2.2828	-0.27546	-0.4955	-0.90244	0.77848	0.22966	1.1608	0.080744
1.9943	-0.59352	-0.33855	-0.96106	0.89467	0.99161	0.79005	-0.39205
1.6428	-0.89611	-0.42927	-0.97725	0.55953	0.26979	0.87115	0.4787
1.2124	-0.90217	-0.56741	-1	0.81982	0.35082	0.94674	0.26304
1.3583	-0.65531	-0.63405	-0.80058	0.54195	0.38335	0.92759	0.31365
1.1963	-0.58019	-0.80413	-0.51035	0.62326	0.76931	0.83059	0.97986
0.56998	-0.68865	-0.67568	-0.2435	0.63727	0.48283	0.63828	-0.26663
0.49019	-0.84144	-0.47999	-0.18853	0.40455	0.74626	0.67282	0.48886
0.58218	-0.72241	-0.56127	-0.23814	0.45237	0.35644	0.56847	-0.11154
0.95004	-0.68666	-1	-0.11828	0.37689	0.31878	0.39455	-0.60552
0.85504	-0.65833	-0.55425	0.14129	0.3508	0.45009	0.5088	-0.82708
0.062191	-0.5654	-0.52825	0.16032	0.26008	0.67248	0.24469	-0.12933
0.56258	-0.72686	-0.81286	0.08381	0.094731	0.37216	0.010348	0.75656
-0.71427	-0.43212	-0.66659	0.14619	0.25429	0.46209	-0.037177	-0.65034
-0.50372	-0.10822	-0.25882	0.062024	-0.20428	0.26768	-0.10498	0.14388
0.85391	0.37572	-0.062095	0.079375	-0.25091	0.35552	-0.27083	0.076825
-0.35436	0.028268	0.27782	0.0076458	-0.3968	0.31237	-0.51823	-0.36221
0.46084	-0.40288	0.36422	-0.035921	-0.27861	0.14011	-0.45914	-0.50547
0.32836	-0.068989	0.39765	0.14808	-0.22496	0.11222	-0.66657	-0.025178
-0.22678	-0.49132	0.0032813	0.16794	-0.26813	0.41796	-0.47184	-0.48058
-0.52782	-0.59177	0.12562	0.045652	-0.17918	0.51495	-0.35068	-0.21254
-0.39722	-0.36815	0.18805	0.020744	-0.56109	0.33177	-0.22136	-0.49811
-0.7422	-0.15421	0.39782	0.069942	-0.30524	-0.15651	-0.22612	-0.10994
-0.12872	0.27376	0.13085	-0.0017958	-0.15473	0.35632	-0.32008	0.30371
-0.18816	0.29643	-0.039314	0.088525	0.021511	0.18327	0.00065826	0.10951
0.56283	-0.11057	-0.32135	0.20036	0.14613	-0.30411	0.0421	-0.38326
0.47559	-0.18433	-0.28989	-0.030528	-0.03213	0.20715	0.23155	0.065699
0.27197	-0.35273	-0.37859	-0.054449	0.02815	-0.057172	0.12552	0.23014
0.067007	-0.26214	-0.10195	-0.010337	-0.039217	0.14239	0.25647	0.85543
0.047596	-0.42561	-0.30831	0.039095	0.15927	0.096892	0.11284	0.13762
0.20959	-0.44126	-0.22008	0.032453	0.19815	0.21376	0.24785	-0.19542
-0.43568	-0.25693	0.11644	0.047478	0.27249	0.07095	0.14555	0.079285
0.24452	0.17531	0.24903	0.00193	0.19443	0.019753	0.40686	-0.32286
0.46904	0.056538	0.13194	-0.068006	0.37475	-0.023145	0.24682	-0.67718
0.17804	0.15319	0.38336	-0.032877	0.14544	-0.098154	0.15128	-0.24393
0.31015	0.047038	0.060659	-0.10233	0.20495	-0.11288	0.15285	-0.034299
-0.27495	0.079048	-0.11416	-0.13767	0.072594	-0.1638	-0.02159	0.34156
0.5774	0.47474	-0.11965	-0.059091	-0.175	-0.15381	-0.40851	-0.07287
-0.58025	0.55535	-0.062871	0.12273	-0.3584	-0.4605	-0.35284	0.62213
-0.56607	0.67234	-0.062754	0.1551	-0.42306	-0.24783	-0.29135	0.23287
