# Supplementary material for: An incentive circuit for memory dynamics in the mushroom body of Drosophila melanogaster
Source: eLife. 2022 Apr 1;11:e75611. doi: 10.7554/eLife.75611 (PMC8975552; doi:10.7554/eLife.75611)
Supplement: Figure 4—source data 1. [file elife-75611-fig4-data1.zip › realSCREEN_027.xlsx_finaldataM+S_timepoint8.csv]

-0.57382	-0.27417	1.8811	0.078557	1.0782	-0.8921	0.46815	-0.21765
-0.21649	-0.18866	1.2637	0.32572	-0.3172	-1	1.0118	-0.29496
0.068022	-0.37256	0.18348	0.20758	-0.62421	-0.71942	-0.14411	-0.10666
0.050794	-0.30685	-0.50248	-0.11193	-0.35579	-0.80227	-0.54228	0.072526
0.99937	-0.081147	-0.95402	-0.10129	-0.012551	-0.37562	-0.66607	-0.31615
-0.34393	0.09461	-1	-0.30059	0.36946	-0.27579	0.18228	0.44514
0.37322	0.36011	-0.91716	-0.090338	0.033287	-0.0024151	-0.34983	-0.10799
0.36025	0.34823	-0.84846	-0.20732	0.082795	0.086866	-0.63451	0.39312
0.43047	0.33957	-0.6347	-0.09162	-0.58416	-0.19916	0.018924	-0.073571
0.15901	0.16041	0.25543	-0.40836	-1	0.15076	0.22237	0.45116
-0.4898	0.0057593	0.32963	-0.11834	-0.24318	0.18094	-0.16735	0.019562
0.0084052	-0.18474	-0.0079557	-0.28585	-0.48647	0.21575	-0.11178	0.16632
-0.4472	-0.18174	-0.33327	-0.0084083	0.11288	0.32584	0.56372	-0.19027
-1	-0.23369	0.55615	-0.01067	0.43639	0.70837	-0.097242	0.35358
0.76344	0.041598	0.36462	-0.13558	0.48159	0.26304	0.85851	-0.32873
1.1344	0.2558	0.71668	0.33275	0.52536	0.69028	-0.078713	-0.16291
0.52129	0.19269	0.72797	-0.037269	0.47553	0.34507	0.49301	0.10171
0.76125	0.55183	0.15489	0.26586	0.57269	0.55062	0.44662	-0.48192
-0.62584	0.49072	-0.32983	-0.043794	0.0091675	0.19449	0.33011	0.087752
-0.018652	0.19547	-0.077157	-0.025329	-0.11212	0.068808	-0.69309	0.22124
-0.2343	-0.15659	-0.45229	-0.086054	-0.22702	0.18201	-0.38041	-0.48855
-0.93051	-0.24477	-0.30775	0.37834	0.17905	0.19049	-0.54887	0.051793
-0.1334	-0.35597	-0.059761	0.16463	-0.27658	-0.089912	0.3784	0.43551
-0.61603	-0.45593	-0.008872	0.3093	-0.11715	0.20336	-0.55966	-0.030055
0.17997	-0.33806	0.48527	0.08743	0.33292	0.46626	0.36814	0.61082
8.6192	0.90232	9.0177	1.3236	0.97162	2.9941	7.1299	5.2879
11.81	1.3904	7.8386	1.617	1.359	3.8973	10.205	6.077
13.258	2.0872	6.9596	1.5941	1.2513	3.5822	8.658	5.9594
12.292	1.8715	6.2264	1.3735	1.0869	2.707	7.4758	6.0598
11.558	1.6853	5.8771	1.2888	0.87103	1.9288	7.2237	5.6626
10.523	1.3404	4.4951	0.93737	0.17617	1.6597	6.5395	4.5542
10.859	1.2363	3.9915	0.61524	0.2402	1.2424	5.7592	5.1645
9.3838	1.4992	3.9164	0.92955	0.10515	0.72054	6.0327	5.0063
9.8095	1.4107	3.2651	0.59459	0.34429	0.97151	7.2344	4.3942
8.8747	1.1648	3.1261	0.52603	0.23011	0.92753	5.2095	3.6518
8.1187	0.9352	2.7517	0.24524	0.77522	0.79254	6.6018	2.9959
8.597	0.74891	3.4021	0.51941	1.4233	0.56469	7.1121	3.3309
7.9472	0.53033	3.2025	0.25171	1.5937	0.85544	8.6332	3.4387
7.797	0.47049	3.1963	0.16209	1.2907	1.1232	8.6809	3.1041
7.4009	0.5572	3.9712	0.067566	1.5775	1.1471	9.6644	3.0127
6.8164	0.52298	3.6722	-0.04412	0.71235	0.76088	10.051	2.8996
6.5685	0.25647	3.9364	0.21173	0.94227	1.0642	10.826	2.2809
7.2431	0.29356	3.9916	-0.028757	0.81677	1.0645	10.213	2.5444
6.171	0.26007	3.8573	-0.27602	0.77682	1.1892	9.9919	2.615
6.5875	0.18613	4.0172	-0.065883	0.8567	1.3514	9.2733	2.6786
5.6915	0.14416	3.7227	-0.11185	0.5911	1.2485	8.6874	2.7771
6.3336	-0.078358	3.4773	-0.07981	0.34226	1.3275	9.4002	1.9886
5.4181	0.025659	3.099	0.019828	0.62429	1.6618	9.2009	2.2801
5.8612	0.0051695	3.4217	0.0045737	-0.052957	1.8676	7.9242	1.9366
6.842	-0.056227	3.8637	0.15793	0.0084956	1.8491	8.665	2.3292
6.4963	-0.16039	2.5506	0.028966	0.9625	1.8904	6.6876	1.802
6.5837	-0.55972	1.6456	-0.63952	1.3074	1.8763	5.2987	0.78118
5.7148	-0.65163	1.625	-0.89075	0.56806	1.0374	3.5983	0.11599
3.8943	-0.83538	1.2007	-1	0.36569	1.0786	3.1993	0.47778
2.4909	-0.94686	1.3912	-0.89718	0.033522	0.95363	3.15	0.4631
2.4142	-1	0.80901	-0.83305	-0.031175	0.94775	1.7113	0.12463
1.4389	-0.98784	0.43479	-0.59728	-0.14917	0.89415	1.3748	-0.22395
2.2395	-0.97944	0.23526	-0.93666	0.035594	0.66434	1.2759	0.17938
1.6918	-0.98383	-0.062335	-0.68937	-0.35146	0.70188	0.27488	0.10241
0.66879	-0.86423	-0.33042	-0.49108	-0.0010148	0.8696	-0.050909	-0.23214
0.98672	-0.88134	-0.21262	-0.66307	-0.10281	0.76057	-0.13786	0.4784
0.97277	-0.93293	-0.47716	-0.76301	-0.072656	0.51894	0.97756	0.12017
0.16981	-0.90513	-0.49098	-0.5972	0.29104	0.69115	0.081445	0.43717
0.010123	-0.84643	0.048704	-0.75839	-0.27657	0.68575	0.82809	-0.44609
0.25887	-0.41615	-0.089034	-0.82774	-0.17235	0.37447	0.80359	-0.64812
0.79521	-0.45798	-0.030069	-0.93929	-0.036664	0.41469	0.40637	-0.47522
0.15782	-0.60353	-0.43666	-0.7707	-0.05802	0.24773	0.18562	-0.44746
0.35275	-0.65705	-0.54713	-0.63908	-0.0024649	0.36018	0.30633	-0.23068
1.969	-0.82428	-0.49339	-0.61253	-0.065097	0.16039	0.16507	-1
-0.30151	-0.60367	-0.081562	-0.6081	0.34655	0.29818	1.6623	0.037853
-0.16416	-0.52308	-0.48331	-0.58282	0.16452	0.053509	2.0228	-0.25635
0.48508	-0.44381	0.47741	-0.69945	0.29535	-0.25011	2.1688	-0.48746
0.21474	-0.44958	0.24312	-0.64244	0.16727	-0.21362	0.71482	-0.060819
0.938	-0.34242	0.09249	-0.54542	0.061449	-0.20417	-0.40112	0.28172
0.030179	0.044765	-0.19969	-0.29558	-0.036404	-0.12986	0.77149	-0.40627
0.056371	0.31454	-0.070146	-0.35593	0.032689	-0.71981	0.85233	0.1335
-0.48327	0.22019	-0.16535	-0.19792	-0.094647	-0.11158	-0.14889	-0.026897
0.065839	-0.043423	-0.39372	-0.24178	-0.13137	-0.1984	-0.058876	0.16924
0.40005	-0.339	0.30747	-0.22693	-0.11514	-0.16892	0.94936	0.13834
0.81353	-0.19696	0.11693	-0.10091	0.20301	-0.6258	0.1659	0.17478
0.14498	-0.062306	-0.23856	-0.21302	-0.033185	-0.56095	-1	-0.027776
0.85121	-0.36753	0.14891	-0.13901	0.30712	-0.43697	-0.57737	-0.68767
0.25332	-0.22585	0.10427	0.033001	0.28303	-0.3565	-0.62735	-0.020366
0.31992	-0.14351	0.35805	0.11406	0.082298	-0.28064	0.0082206	0.14549
0.042647	0.053746	0.23053	-0.14558	0.14134	0.047064	0.16375	0.072027
-0.20958	0.02205	0.27207	-0.05878	-0.15205	0.23761	0.11012	-0.28374
0.50427	-0.06459	0.34166	0.41087	0.13774	0.097536	0.42595	0.080309
-0.024659	-0.017633	-0.10382	0.067086	-0.47569	0.46329	0.25103	-0.16113
-0.015373	0.01233	-0.14381	-0.0068535	-0.1268	0.2456	-0.43675	-0.27494
-0.35473	-0.018889	-0.20974	0.20095	-0.52251	0.34286	-0.17326	0.24774
0.37256	0.072981	0.28699	0.03262	-0.30308	0.18279	0.74677	0.022029
0.15411	-0.066241	0.024784	-0.023338	-0.70927	0.25712	0.62236	-0.19332
-0.90224	0.066547	-0.18022	0.097057	-0.80033	0.067213	-0.083768	0.063868
-0.93177	0.14027	-0.17354	0.077448	-0.25313	0.24996	0.3975	-0.34557
-0.54338	0.23707	-0.1518	0.38887	-0.38224	-0.037134	0.7527	-0.34065
-0.82351	-0.057975	0.021146	-0.03136	-0.087845	-0.078497	-0.11884	-0.20402
-0.27024	-0.040468	-0.42017	-0.30359	0.017281	0.11576	0.29652	0.19358
0.91467	-0.12837	0.20769	0.15957	0.17826	-0.14397	-0.13388	0.52612
0.24654	0.043578	0.1034	0.017349	0.94888	-0.13369	-0.41339	-0.15886
0.51851	0.2521	0.052219	-0.080982	1.3005	-0.51757	-0.8071	0.31789
