# Supplementary material for: An incentive circuit for memory dynamics in the mushroom body of Drosophila melanogaster
Source: eLife. 2022 Apr 1;11:e75611. doi: 10.7554/eLife.75611 (PMC8975552; doi:10.7554/eLife.75611)
Supplement: Figure 4—source data 1. [file elife-75611-fig4-data1.zip › realSCREEN_027.xlsx_finaldataO_timepoint1.csv]

0.16331	-0.17904	0.1655	-0.38703	-0.65683	0.22183	-1	-0.08811
0.24462	0.27984	0.49248	0.099121	0.30546	0.22292	-0.69249	0.2572
0.49549	0.37672	0.010873	0.53254	0.35755	-0.35468	-0.84453	-0.30589
0.54176	0.56295	-0.72692	0.09601	0.25948	-0.25299	-0.71872	0.44071
0.21433	0.027447	-0.75307	-0.42698	-0.57518	-0.21102	0.06229	0.21625
-0.27531	-0.70508	-0.65913	-0.22119	-0.27211	-0.3273	0.34401	0.054775
-0.21373	-0.62627	-0.75146	-0.21665	0.39381	-0.17773	0.93883	-0.56205
-0.42521	-0.44705	0.0077831	-0.42037	0.46185	-0.31499	0.72268	-0.5248
-0.46606	-0.27578	-0.22794	-0.32629	0.38264	0.050027	0.4952	0.033315
-0.76599	-0.36522	-0.25887	0.055014	0.7497	-0.1404	0.10005	-0.56837
-0.77432	-0.57947	-0.50111	0.38188	0.31961	0.042494	-0.27601	-0.4354
-0.30569	-0.4674	0.1265	0.34614	0.039959	0.094816	-0.056323	-0.15465
-0.35783	-0.047425	-0.28905	0.58183	-0.43163	0.0046913	0.52227	-0.54742
0.022463	0.15149	0.58972	0.84326	-0.53145	-0.32805	0.48833	0.2963
0.188	0.0087566	0.454	0.65514	-0.6012	-0.2317	0.92817	0.60082
-0.00034345	-0.40052	0.39121	0.027993	-0.7479	-0.25048	0.12391	0.17195
-0.35832	-0.26037	0.72388	-0.27342	-0.49714	-0.089964	0.00081717	0.18054
-0.089118	0.41508	-0.12569	-0.32844	-0.13643	0.16093	-0.57262	0.36537
0.32369	0.47449	-0.25129	-0.26941	-0.052065	0.015547	-0.80053	-0.24384
0.88301	0.36727	0.18503	-0.11858	0.076424	0.31951	-0.09366	0.087021
0.22482	0.44428	0.19424	-0.1221	0.3817	0.18308	-0.36376	0.34939
0.28204	0.63369	0.72173	0.0087951	0.052598	0.16271	0.10361	0.75004
0.32303	0.32787	0.27251	0.041141	0.6313	0.6177	0.41451	-0.32968
0.12537	0.28374	0.20908	-0.55843	0.089859	0.58307	0.17397	-0.043462
0.46946	0.12802	1.1016	-0.097461	1.9684	1.4185	0.57735	1.4256
3.7659	1.8074	5.3201	3.4746	5.2551	12.702	6.0884	6.2824
4.3975	2.3051	3.7858	3.4512	4.0894	15.158	6.9782	6.2144
4.6009	2.6665	2.6652	3.368	2.8897	15.436	7.0949	5.0552
4.836	2.6291	2.2406	2.9238	2.2514	14.138	6.3293	5.0133
4.5877	2.6273	1.9499	2.9173	1.5036	12.905	5.843	4.8657
4.3363	2.3211	1.9222	2.8881	0.73759	10.506	5.1299	4.5965
4.1754	1.9746	2.0253	2.7936	0.82621	9.2329	4.9362	4.5229
3.8676	1.2581	2.0178	2.7538	0.83118	7.7978	4.7818	4.2732
4.0935	1.1045	1.8223	2.8606	0.38821	7.0752	4.4785	3.9274
4.0655	1.4025	1.6598	2.9336	0.34299	6.0959	4.7598	4.0283
3.9904	1.438	1.7548	2.7611	0.38817	5.3702	4.451	3.854
4.1435	1.1382	0.91301	3.1571	0.36571	4.812	3.9109	3.9518
3.872	0.90828	1.0656	3.3144	1.1848	4.2778	4.0354	3.5613
3.7998	0.91625	1.2774	3.2465	1.5301	3.9061	4.6978	3.2318
3.5126	0.76112	1.5458	2.9413	1.6457	3.4574	4.4002	3.658
3.8174	0.72005	1.8939	3.2316	1.5886	3.3249	4.2728	2.8629
3.892	1.106	1.6146	3.186	1.4724	2.9819	3.738	3.407
3.7186	0.90631	1.777	3.1158	0.71415	3.1329	4.0382	3.012
3.2075	1.165	1.6645	3.3973	-0.014083	2.8783	4.1106	3.4235
3.0142	1.0703	1.9443	3.5516	-0.34163	2.6127	4.4704	3.0292
2.7275	1.0647	1.3876	3.5104	-0.50173	2.6464	3.5089	3.1095
3.3061	1.3674	1.1096	3.5399	-0.6747	2.8616	3.0765	2.9153
3.2602	1.5436	1.4001	3.422	-0.78687	2.8515	3.2591	2.5883
2.9878	1.4227	1.4815	3.3778	-0.58903	2.5007	3.3551	2.54
3.1165	1.829	1.4425	3.633	0.47595	2.8761	4.5042	2.5645
2.9243	2.5816	5.4565	6.3231	3.8443	6.5376	7.5533	3.5725
2.7421	1.7553	4.2763	5.1357	1.9828	8.8108	7.8942	4.7626
2.7941	0.71715	3.4029	3.436	0.81731	7.7248	7.4087	5.4131
3.1187	0.11515	3.253	2.1103	1.1171	6.6429	7.2066	4.6409
3.0212	0.14693	3.0657	0.98208	0.53484	6.1142	5.8317	4.1007
2.6348	-0.11107	2.5203	0.92645	-0.15937	5.1277	4.608	3.5123
1.8705	0.032342	1.7479	0.45855	-0.28615	4.7291	3.9993	3.5271
1.5254	0.050856	1.2374	0.5471	-0.5384	3.8715	3.9361	2.955
1.7145	-0.4315	0.98982	-0.034967	-0.60544	3.0237	3.5061	2.5201
0.86377	-0.33445	1.1731	-0.3374	-0.61563	2.3037	2.4206	2.4017
1.1334	-0.05414	0.15284	-0.27956	-0.088293	2.1325	2.0996	1.888
1.0296	0.25304	-0.35597	-0.45789	0.14681	1.7531	1.0147	2.1253
0.9364	0.42371	-0.3732	-0.63065	-0.73689	1.5522	0.7839	1.6528
0.93948	0.44173	-0.16741	-0.78991	-0.60531	1.1487	1.1433	0.88966
0.4183	0.42896	-0.3509	-0.69807	-1	0.47786	0.72943	1.0477
0.27472	0.53375	-0.50505	-0.96764	-0.82331	0.057485	0.65447	1.3099
0.69114	0.65154	-0.48738	-0.66904	-0.5025	0.0122	0.90593	0.72854
0.57896	0.81918	-0.11439	-0.82155	-0.64354	-0.21001	0.43854	0.69612
0.63601	0.82162	-0.17559	-0.46952	0.17762	-0.51669	0.51373	0.35649
0.53696	0.71289	-0.5558	-0.85848	0.16585	-0.79072	0.44223	0.20007
0.68317	0.53012	-0.73578	-1	0.40073	-0.21779	0.30009	0.55144
0.61709	0.20222	-1	-0.59788	0.6175	-0.050272	0.26601	0.066859
0.44659	0.2683	-0.64342	-0.38801	0.82395	-0.27148	-0.18554	-0.057154
0.47354	-0.37685	-0.46018	-0.55646	1.0958	-0.16631	0.030499	0.41764
-0.165	-0.45171	-0.7118	-0.24882	0.71149	-0.40959	-0.25856	0.16411
-0.77798	-0.76065	-0.32376	-0.41222	0.15329	-1	-0.23166	0.25014
-0.72052	-0.61877	-0.25449	-0.5322	0.31461	-0.82549	-0.45405	0.51355
-0.5053	-0.95923	-0.39628	-0.011524	0.19045	-0.87277	-0.59751	-0.11264
-0.75648	-0.64585	-0.37146	-0.24545	0.24731	-0.91003	-0.43206	-0.034714
-0.7643	-1	-0.15565	-0.3221	-0.17668	-0.36309	0.028458	0.15552
-1	-0.83419	-0.10144	-0.34065	-0.43855	-0.48946	-0.42788	-0.23748
0.014171	-0.95787	-0.052412	-0.39397	-0.67038	-0.57339	-0.52105	-0.26008
-0.37914	-0.59895	0.03173	-0.14149	-0.54319	-0.97019	0.024937	-0.55563
-0.26629	-0.46852	-0.055142	-0.20215	-0.31586	-0.12445	-0.21285	-0.66206
0.20993	0.26936	0.044788	-0.22475	0.17469	-0.23286	0.19924	-0.61455
0.7738	0.76566	0.41711	0.00097994	0.12387	0.043071	0.10158	-0.39642
1.3777	-0.16184	0.25117	0.37505	0.63869	-0.17198	-0.30629	-1
1.623	0.36025	0.23252	0.53441	0.51814	-0.3196	0.34258	-0.93694
1.2876	0.25034	0.27889	1.0137	-0.042409	-0.44275	1.2033	-0.84689
1.4962	0.36969	-0.046629	0.76084	-0.33061	-0.31584	0.81735	-0.59997
0.822	0.4674	0.12423	0.84684	-0.58471	0.00016434	0.57735	-0.35512
0.049147	0.47782	0.026218	1.0053	-0.16324	0.34475	0.34069	0.29316
0.086498	0.60956	0.0098755	1.5038	-0.16791	0.037259	0.30472	0.56012
0.29834	0.28517	0.0077753	0.69432	0.20909	0.49698	0.54014	0.22301
-0.39161	0.39525	0.12089	-0.18476	0.076065	0.68046	-0.15225	0.4254
-0.80437	0.43832	-0.03476	-0.55457	-0.21175	0.71587	-0.53581	0.37404
-0.88428	0.21059	-0.1692	-0.5075	-0.14555	0.50184	-0.025488	0.5634
-0.39589	-0.13928	-0.16838	-0.85094	0.20809	0.59789	-0.32136	0.50737
-0.39682	-0.078084	0.04265	-0.70135	0.45636	0.80606	-0.5243	0.35204
-0.66676	0.057131	-0.28308	-0.93797	-0.062029	0.46011	-0.42209	0.72162
