# Supplementary material for: An incentive circuit for memory dynamics in the mushroom body of Drosophila melanogaster
Source: eLife. 2022 Apr 1;11:e75611. doi: 10.7554/eLife.75611 (PMC8975552; doi:10.7554/eLife.75611)
Supplement: Figure 4—source data 1. [file elife-75611-fig4-data1.zip › realSCREEN_027.xlsx_finaldataO_timepoint2.csv]

0.42252	-0.63337	-0.12098	0.50283	-0.30855	0.27631	-1	0.17644
0.50515	0.066988	0.14539	0.55471	0.47963	-0.030334	0.41817	0.17301
0.45397	0.57966	0.22454	0.59103	0.45646	-0.37079	0.21139	-0.063544
0.57855	0.40037	-0.35475	-0.030773	0.71879	-0.68347	0.33637	-0.099591
0.24145	0.46062	-0.32523	-0.61054	0.455	-0.65741	0.65184	-0.30729
-0.069796	0.096425	0.098329	-0.95051	0.15025	-0.21195	0.39837	-0.0061294
0.4277	0.6647	-0.20522	-0.19355	0.057035	-0.071774	0.51343	-0.056991
-0.22846	0.14703	0.37257	-0.66692	0.37495	-0.13177	0.14611	0.022513
-0.15442	-0.5491	-0.24569	-0.52333	0.06679	-0.11053	0.17563	-1
-0.25666	-0.54489	0.040551	-0.44712	-0.44234	0.098147	-0.089465	-0.061111
-0.71058	-0.087314	-0.11478	-0.17647	-0.32725	0.085746	-0.15713	-0.3663
-1	-0.034969	0.49129	-0.27989	-0.7504	-4.8035e-05	-0.10643	-0.43692
-0.24693	0.21021	0.1481	0.054646	-1	0.13759	-0.16647	-0.22539
-0.80265	0.46704	0.21261	0.27757	-0.68209	-0.10074	-0.3573	-0.51857
-0.71432	0.64743	-0.027427	0.43056	-0.32972	0.17571	-0.5494	0.66913
0.60239	0.47704	0.09649	-0.01228	-0.1261	-0.012183	-0.1755	0.51863
0.63171	-0.017068	0.17802	0.20612	0.21009	0.093065	-0.82126	1.1721
0.39445	-0.48836	0.37015	0.17234	0.40084	0.015717	0.13226	0.24928
0.22758	-0.48109	0.28672	-0.036618	0.3448	0.41869	0.24396	0.45337
-0.28568	-0.71785	0.17357	-0.27176	0.60664	0.15191	0.051136	-0.10661
0.022891	-0.3739	-0.13527	0.080512	-0.040589	0.28797	0.25344	0.12751
-0.53384	-0.32556	-0.16089	0.60579	-0.76172	-0.047326	0.082645	0.023249
0.36151	0.045697	-0.59296	0.096433	0.30067	0.5208	0.12895	0.18015
0.13344	-0.0097298	-0.55513	0.62721	0.14683	0.16666	-0.32075	-0.51693
0.60632	0.22315	1.3733	1.0096	1.2593	0.4759	0.33551	1.0369
10.849	2.2167	9.9966	7.3468	3.8465	3.7404	3.5755	8.3653
14.838	2.4241	8.5354	7.5225	1.9916	3.5513	5.4363	10.959
16.587	2.1648	7.1133	7.1396	1.083	3.0334	5.0226	10.488
15.461	2.3013	4.8606	7.7928	1.0018	2.8922	4.6873	9.036
13.506	1.9457	4.7151	6.7891	0.68056	3.1973	4.0569	8.1138
11.308	1.6272	3.5654	6.6041	0.084577	3.079	4.0526	7.6349
11.234	1.0276	3.5764	6.4344	0.49018	3.1365	3.9207	6.7278
10.586	0.71635	2.8084	6.3286	0.79434	3.0962	4.3196	5.8942
9.9225	0.74407	2.5137	5.3578	-0.22155	2.8358	4.0021	5.8304
9.1393	0.68443	2.8262	5.6081	-0.02136	2.291	3.4003	5.6451
8.51	0.34379	3.0017	5.7518	-0.11226	2.3317	3.155	6.2307
7.6144	0.58657	2.8757	5.4494	-0.10273	1.8764	3.2628	6.0685
7.9771	1.1263	2.512	5.4119	-0.1036	1.9796	3.2156	5.1674
7.1089	1.326	2.8093	5.2359	-0.41026	1.7068	2.7948	4.2523
6.9973	1.4368	3.2173	5.4083	0.39026	2.0797	3.2687	4.0504
7.4517	1.6376	2.6013	5.2185	0.10799	1.9815	3.3426	4.7823
6.946	1.6183	2.9367	5.1045	0.65388	1.821	3.1422	5.0699
7.4931	1.6399	2.7699	5.1413	1.0584	1.6008	2.7683	4.316
6.7528	1.2897	2.9236	5.4361	1.1036	1.4641	2.5202	5.0341
6.3889	1.3128	2.5862	5.1334	1.2141	1.7665	2.4786	4.8101
6.274	0.97016	2.8915	4.8701	0.90374	1.5994	3.2644	4.0834
6.6271	0.97282	2.851	6.0014	0.87147	1.8453	3.5857	2.9738
6.5341	1.5236	3.1381	5.9896	-0.052578	1.7768	4.141	3.7352
6.2229	1.5907	2.8139	6.8679	-0.63664	1.8688	3.2603	3.3599
6.1503	1.616	2.7637	6.6171	-0.42928	1.4225	2.5935	3.0588
6.1217	3.0031	8.01	10.815	7.5299	4.1684	6.1827	4.3828
7.1778	1.9174	7.3394	7.4544	6.4612	5.5278	5.7449	6.9107
6.6749	0.88142	6.6852	4.7234	3.5892	4.5636	5.3639	7.5097
5.7642	0.37558	6.1476	3.1836	2.0864	4.0076	5.4182	6.7828
5.2644	0.1814	4.6764	2.147	1.6686	3.4803	4.9215	6.1253
4.5388	0.2357	3.075	1.8533	0.73265	3.0313	4.9637	4.8887
4.5833	-0.23262	1.2017	2.282	0.47425	2.1596	4.5224	4.3054
3.9973	0.04505	0.67933	1.4758	-0.048439	1.6612	3.65	3.6823
3.9184	0.16576	0.39326	0.86363	0.25989	1.2214	3.7616	3.3644
3.0598	0.14512	0.063298	0.25583	0.20131	0.79103	3.811	3.3908
2.5488	0.37405	-0.21377	0.14664	0.32539	0.72087	2.1463	2.5553
2.1607	0.51234	-0.89352	-0.2747	0.38938	0.31951	1.0705	2.766
1.5558	0.32896	-0.81274	-0.5289	-0.43389	0.34165	1.2672	2.4075
1.2974	0.79965	-0.84219	-0.72995	0.36604	-0.17561	1.1969	2.4586
0.90426	0.5646	-0.85358	-0.090359	-0.23626	-0.067373	1.2295	1.5392
0.51455	0.49088	-1	-0.41063	-0.017071	-0.11655	0.69231	1.665
0.9959	0.65928	-0.89162	-0.32258	0.29701	-0.34163	0.51667	0.44887
0.18113	0.62251	-0.66085	-0.87113	-0.16036	-0.35009	0.011961	0.59403
0.37838	0.56447	-0.46545	-0.90176	0.54853	-0.40553	0.086086	0.96994
0.03695	0.49614	-0.92774	-0.31509	1.0879	-0.14567	1.1247	0.89671
0.36412	0.351	-0.83563	-0.53601	1.69	-0.65317	0.68159	0.76992
0.71211	0.10192	-0.70424	-0.54988	0.92634	-0.39317	0.063473	1.1322
0.68799	-0.12476	-0.41444	-0.91635	0.84057	-0.49644	0.31482	-0.069478
0.38079	0.23647	-0.4018	-1	-0.099945	-0.81942	0.17803	0.55995
-0.13164	0.02064	-0.49978	-0.57872	0.0062508	-1	0.5019	0.087275
-0.52008	0.37325	-0.33067	-0.50072	0.58063	-0.45037	-0.062334	-0.14517
-0.73763	0.30519	-0.30924	-0.46284	0.20384	-0.72583	0.41138	0.059065
-0.96611	0.55859	-0.12219	0.044869	0.28256	-0.12886	0.52285	0.097392
-0.36455	0.73895	-0.58688	-0.0053628	-0.064301	-0.085279	0.070093	-0.071393
-0.49464	0.75691	0.0012374	-0.38735	0.28202	0.26809	0.42836	0.31249
0.011117	1.0046	-0.11186	0.52764	-0.14449	0.11173	0.058982	0.46074
0.53973	1.1605	-0.24713	0.36594	-0.80572	-0.014053	0.23369	0.05407
0.024208	0.83584	-0.046839	-0.18859	-0.85651	-0.29922	0.40309	-0.28593
0.48983	-0.57858	0.24161	-0.55944	0.10639	-0.024356	0.38326	0.19282
0.68836	-0.98434	-0.25024	-0.11917	0.1024	0.076165	0.3369	-0.50902
0.83664	-1	-0.33587	-0.40621	0.8461	-0.090692	0.35393	-0.70142
1.2304	-0.35322	-0.13651	0.092854	1.834	0.00071023	0.035199	-0.4905
0.50557	-0.52911	0.16732	0.318	0.28589	0.22996	-0.1124	-0.31409
0.39478	-0.14212	-0.40465	0.13868	-0.32705	0.54904	0.013213	0.20667
0.64372	-0.20999	-0.24092	0.21219	-0.75633	0.28502	0.42575	0.5702
0.30391	-0.19764	-0.44695	0.70189	-0.55863	0.33851	0.11017	-0.11287
0.34698	-0.4356	-0.46834	0.85419	0.15117	0.030339	-0.4015	0.51651
0.093686	-0.49655	-0.43901	0.30092	-0.79193	0.41809	-0.20099	0.16035
-0.13771	-0.44399	-0.65245	0.033278	0.16676	-0.1077	0.5006	-0.59229
0.23946	0.0040496	-0.60643	-0.23993	-0.22596	-0.13293	0.028404	0.45805
-0.075931	0.35119	0.27596	-0.23843	-0.27695	-0.018813	0.27925	0.36364
-0.55778	0.57584	0.77073	-0.11568	-0.54594	-0.16334	-0.33551	-0.62715
-0.78446	0.22644	0.91131	0.23268	0.14826	-0.1158	-0.95275	-0.20387
-0.92326	0.013562	0.94117	-0.56541	0.36119	-0.18918	-0.44216	-0.39409
-0.29615	-0.11257	1.6284	-0.33641	0.57745	-0.26743	-0.31178	0.6848
