# Supplementary material for: An incentive circuit for memory dynamics in the mushroom body of Drosophila melanogaster
Source: eLife. 2022 Apr 1;11:e75611. doi: 10.7554/eLife.75611 (PMC8975552; doi:10.7554/eLife.75611)
Supplement: Figure 4—source data 1. [file elife-75611-fig4-data1.zip › realSCREEN_027.xlsx_finaldataO_timepoint3.csv]

-0.54411	-1	1.6723	-0.2545	0.4881	-0.15299	-0.766	0.74772
-0.47067	-0.24663	0.49138	-0.0013319	0.26562	-0.47406	0.24813	0.20717
-0.43084	-0.28866	0.040592	0.077737	0.099077	-0.016385	-6.9293e-05	-0.48441
-0.21141	-0.088329	-0.49994	-0.15306	0.094771	-0.69463	-0.11925	-0.13214
-0.16124	-0.33103	-0.32128	-0.59456	-0.075451	0.18756	-0.23812	0.07363
0.20221	-0.26509	-0.0004671	-0.46637	-0.11973	0.14976	-0.84571	-0.48649
-0.15857	-0.4259	-0.42089	-0.94234	-0.39273	0.64569	0.21365	-0.35466
0.26771	-0.20232	-0.48754	-0.46767	-0.34138	0.14661	-0.024266	-0.7179
0.019853	-0.038313	-0.2094	-0.29402	-0.29268	-0.060852	-0.7121	-1
0.33096	0.24962	-0.24123	0.44119	-0.25286	-0.22092	-0.44846	-0.10734
0.033675	0.13166	-0.061098	0.94258	-0.21822	0.25152	-0.92742	0.28629
0.21396	-0.02897	0.039868	0.37069	-0.27096	-0.058411	-0.48146	0.1381
-0.16447	0.28542	0.089853	-0.39706	-0.2749	0.081425	-0.61767	-0.44157
0.07565	0.5136	-0.13461	0.041789	-0.22713	-0.22321	-0.48865	0.27174
0.34405	0.47194	-0.3519	0.27291	0.031651	0.048506	0.81027	-0.2371
0.2382	0.22668	-0.18686	0.39572	0.092499	-0.21303	1.8714	0.17588
0.18336	0.11223	-0.21053	0.26081	0.57982	-0.038723	1.0231	0.082531
0.47758	0.23061	0.1827	-0.29438	0.43968	0.13412	0.57425	0.19168
0.082813	0.21424	0.043881	-0.24068	0.31404	0.12968	0.47788	0.25958
0.25443	0.17644	0.074054	0.070071	0.01757	0.12344	0.30131	0.77862
0.025511	0.18725	0.19293	0.40365	-0.17173	0.169	-0.14907	-0.28761
-0.019997	0.18269	0.44791	0.29224	0.27091	-0.011637	0.12368	0.54936
-0.25233	-0.051089	-0.066361	0.37861	-0.0019999	0.20777	-0.00023169	0.38027
-0.33631	-0.01607	-0.08339	0.15797	-0.053959	-0.11023	0.1749	0.10666
0.38886	0.16913	1.3214	0.21798	0.44211	1.1281	0.66664	0.37072
4.5055	1.2032	5.8202	4.6681	1.292	5.7668	2.2722	4.3035
6.0228	1.5109	4.7152	4.9048	0.16981	5.6669	2.6121	5.3998
6.9839	1.798	3.5707	4.979	-0.33366	4.9424	2.4962	4.9812
6.8914	1.8166	3.1541	4.6315	-0.18789	4.2874	1.7946	4.5258
5.587	1.7343	2.6091	4.5058	-0.45449	4.4679	1.2392	3.8601
5.564	1.2359	1.9672	3.5416	-0.41708	4.13	1.224	3.7669
4.8608	1.0086	1.7406	3.5364	-0.57333	4.1412	0.82118	3.5485
4.6103	0.96682	1.7035	3.589	-0.50399	3.549	0.87662	3.0546
3.8225	0.77778	1.5392	3.7962	-0.48951	3.9844	0.67816	2.8699
3.7694	0.52338	1.2528	3.741	-0.54256	3.6451	1.3158	2.6962
3.3309	0.50017	1.7046	3.3742	-0.48134	4.4785	0.69933	2.9361
3.5486	0.71895	1.3797	3.2776	-0.73994	3.7492	0.45503	2.3747
3.3389	0.8425	1.0959	3.2337	-0.63182	4.2197	0.36748	2.8011
2.8594	0.91992	1.2419	3.2697	-0.65098	4.1662	0.16155	2.8385
2.671	0.97573	1.251	3.1824	-0.79562	3.6969	0.063065	2.5562
2.2924	1.1542	1.3888	3.7657	-0.73275	3.1238	0.42103	2.9044
2.8812	1.0056	1.4116	3.5046	-0.77348	2.8139	0.90794	2.304
2.9826	1.129	1.2746	3.4984	-0.82648	3.0306	0.55448	2.6839
2.7988	1.4216	1.061	3.7933	-0.84184	3.1619	0.20662	2.8564
3.0722	1.5346	1.1998	3.6266	-1	3.7049	-0.15809	2.2417
3.0361	2.2585	0.99563	3.6769	-0.90423	3.5253	0.04545	2.1883
2.7384	2.5711	0.84145	3.7117	-0.87146	3.9684	-0.30694	1.9284
2.833	2.6289	1.0217	3.3643	-0.8248	3.2361	-0.12146	2.1257
2.7214	2.6808	1.0539	3.241	-0.88324	3.0117	-0.071873	2.3583
3.0455	2.633	1.1565	3.0721	-0.8321	3.3695	0.50974	2.5167
2.7097	3.1364	3.7006	5.2361	2.8734	6.4819	3.6197	3.1979
2.2618	2.0139	3.6991	4.6871	2.4711	6.3864	3.6348	4.2713
2.0514	1.508	3.4325	3.2209	1.6196	5.5534	3.9829	3.6292
1.9464	1.0182	2.8999	2.478	1.1626	4.5393	3.5038	3.5209
1.7317	0.65229	1.8968	2.3338	0.49736	4.7954	3.3392	3.5656
1.5259	0.15513	0.95261	1.8986	0.11386	4.5198	2.9607	2.7894
1.1554	-0.21307	0.79656	1.6905	0.062652	4.4792	2.5391	2.2865
1.2276	-0.34893	0.60746	0.76014	0.036675	3.3425	2.873	2.1921
0.94674	-0.25996	-0.17344	0.58131	0.32606	2.7199	1.5766	2.3305
0.40424	-0.29631	-0.66908	0.039302	0.051346	1.5333	1.4023	2.1345
0.096512	-0.56269	-0.98435	0.088336	-0.081515	1.4414	0.8028	1.6046
0.33939	-0.47397	-0.85261	0.27676	0.10847	1.3331	0.79156	1.4349
0.085926	-0.53311	-1	-0.26694	-0.39492	1.1947	0.29799	1.5323
-0.26541	-0.18225	-0.38651	-0.20759	-0.47054	0.60813	0.33295	1.1814
0.10306	0.062263	-0.75992	-0.34258	-0.37726	0.62053	0.060107	0.75224
-0.082625	0.43013	-0.57254	-0.67985	-0.52033	0.64612	0.15653	0.86664
-0.1719	0.18184	-0.2036	-0.17408	-0.13156	0.70448	0.26914	0.68718
-0.58675	0.13545	-0.0038683	-0.30646	-0.14033	-0.28925	0.028116	1.0856
-0.55142	0.053593	-0.35162	0.042416	-0.34716	0.12916	-0.3012	0.15917
-0.35825	0.2278	-0.38744	-0.22215	-0.16617	0.19624	-0.28799	0.29111
-0.41638	0.11469	-0.44654	-0.066135	-0.16086	0.73962	-0.80261	0.49696
-0.5988	0.20403	-0.14215	-0.49917	-0.43443	0.78881	-0.24344	0.87578
-0.90445	0.23518	-0.17928	-0.79059	-0.25817	0.63913	-1	0.52195
-1	0.34782	-0.38278	-0.34078	-0.18574	0.33922	-0.94652	-0.2588
-0.77965	0.22033	-0.36852	-0.99083	-0.090353	0.2126	-0.8769	0.17731
-0.8757	0.22151	-0.23283	-0.12969	-0.16866	1.0127	-0.72843	-0.13019
-0.69578	0.11316	0.044421	-0.39518	-0.074154	0.061757	-0.68157	-0.45519
-0.69867	0.075622	0.81357	-0.44197	0.10791	-0.050196	-0.81175	-0.20191
-0.79965	-0.1834	0.82922	-0.41783	0.11838	-0.66273	-0.38687	-0.36638
-0.24105	-0.036863	0.23934	-0.52493	0.11109	-0.25574	-0.14483	-0.66881
-0.32212	0.18625	0.51684	-0.58101	-0.189	-0.57117	0.018421	-0.63783
0.38856	0.37828	0.71833	-0.48433	0.082861	-0.54716	0.00017485	-0.82615
0.39152	0.15378	-0.056513	-0.10811	-0.089313	-0.14887	0.11297	0.083914
0.27087	-0.13956	-0.077683	0.080787	-0.092919	-0.6214	-0.14719	-0.5391
0.47815	-0.61276	-0.17358	-0.16501	-0.061483	-1	-0.42855	-0.55794
0.51166	-0.64023	-0.10529	0.19602	-0.1797	-0.63738	-0.26741	-0.79119
0.87423	-0.62416	-0.31965	0.31304	-0.071082	-0.73126	-0.088114	-0.4826
0.49343	-0.73995	-0.20286	1.2562	-0.22471	-0.17814	0.08926	-0.086397
0.4139	-0.91055	-0.14757	0.17389	0.10505	-0.37151	0.13549	-0.11234
0.15048	-0.41439	-0.29642	0.10751	0.28267	0.60235	0.073593	-0.63954
0.56755	-0.15252	-0.21576	0.29496	0.54365	0.099746	0.064742	-0.33647
0.032331	0.12036	-0.16953	1.0108	0.10105	0.022691	0.23466	0.0064827
0.070443	0.59704	-0.31535	0.57484	0.15786	0.50663	0.38466	-0.58847
0.3031	0.84519	-0.36883	0.55549	-0.21026	0.39569	0.4027	0.0079124
0.17525	0.64276	-0.26062	0.33239	-0.084633	0.37489	0.23942	0.34394
-0.001738	0.69112	-0.028881	-0.023235	0.02138	0.2337	-0.10461	0.53761
-0.47947	0.36474	0.24247	-0.24015	-0.12284	0.2661	0.23953	0.9645
-0.23613	-0.28751	0.21433	-0.38386	-0.094523	0.14088	-0.040816	0.79814
-0.54632	-0.39378	0.01522	-0.56984	-0.29049	0.40751	-0.22514	1.1437
-0.58524	-0.48118	0.37973	-1	0.20783	0.3195	0.37336	0.82314
