# Supplementary material for: An incentive circuit for memory dynamics in the mushroom body of Drosophila melanogaster
Source: eLife. 2022 Apr 1;11:e75611. doi: 10.7554/eLife.75611 (PMC8975552; doi:10.7554/eLife.75611)
Supplement: Figure 4—source data 1. [file elife-75611-fig4-data1.zip › realSCREEN_027.xlsx_finaldataO_timepoint4.csv]

-0.46964	-1	0.821	-1	0.065956	0.16972	0.10632	0.28209
-0.25983	-0.7357	0.79378	-0.62894	0.26358	0.16372	0.15663	-0.11699
-0.24251	-0.39566	0.37562	-0.4973	0.094361	-0.21155	0.30197	-0.21236
-0.61529	-0.18053	-0.11175	-0.47737	0.045276	-0.75695	0.16865	-0.31907
-0.41944	-0.27896	-0.56364	-0.41249	-0.0092294	-0.033815	0.37609	-0.084222
-0.50286	-0.33893	-1	-0.26997	-0.053605	-0.61917	0.2344	0.1949
-0.31181	0.0045067	-0.50196	-0.040978	-0.019544	0.0089925	0.25189	-0.054349
-0.10972	0.059544	-0.23147	-0.030926	-0.0084047	0.079851	0.12998	-0.076143
-0.14619	-0.085304	-0.34187	0.0784	-0.32038	0.22365	0.1095	0.26273
0.069708	-0.050915	-0.44107	0.24037	-0.37203	-0.29622	-0.050757	-0.30173
0.23838	0.0025646	-0.50418	0.17131	-0.4723	0.20786	0.15255	-0.33331
0.53752	0.027849	-0.265	0.35705	-0.26171	0.38644	-0.11315	0.019113
0.26556	0.18013	-0.014694	0.01651	-0.093584	0.4775	-0.085075	-0.0075072
0.57403	0.50465	0.12126	0.21908	-0.016501	0.15279	0.041729	-0.26923
-0.0088344	0.7506	0.33706	0.30245	0.41242	0.068465	0.059976	0.31471
0.29151	0.38102	0.078492	0.24754	0.1161	-0.1187	-0.026429	0.28935
0.10598	0.35596	0.19757	0.29548	0.30712	0.16943	-0.053042	0.26149
0.27617	0.24816	0.32777	0.27889	0.32841	0.095716	-0.031525	-0.2403
0.38405	0.18449	-0.089295	0.36973	-0.024727	0.19132	-0.054228	-0.20418
0.29939	0.12853	-0.0018812	0.095876	-0.00037556	-0.28627	-0.17715	0.11788
0.41856	0.18302	0.27489	0.14998	0.019121	-0.070952	-0.44545	0.49819
-0.083967	-0.036478	0.11761	0.23316	-0.011718	0.17598	-0.24122	-0.10374
-0.16392	-0.0043331	0.46747	0.30656	0.12115	-0.066236	-0.41718	-0.29848
-0.12685	0.095787	0.15429	-0.0044266	-0.10939	-0.11158	-0.39449	0.38117
-0.13782	0.090443	1.4252	0.58666	0.015435	-0.013773	-0.45069	1.2925
4.4358	0.80035	6.7809	2.8589	0.68325	5.7059	0.52842	4.5579
6.0111	1.3612	5.8181	3.1345	0.14516	6.3206	1.0435	5.3437
7.0713	1.6552	5.345	2.7108	-0.24672	5.6168	1.0696	5.4989
6.4144	1.2746	4.8191	2.4322	-0.4802	5.1308	1.0162	5.396
5.9569	0.98581	4.1172	2.3191	-0.43646	4.0348	0.75747	5.0518
5.8333	0.6582	3.5037	1.9185	-0.55555	4.2668	0.53951	4.268
5.3932	0.27604	2.8481	1.9849	-0.63622	4.3094	0.29772	3.8658
5.281	0.40164	2.5698	1.9317	-0.72181	3.4612	0.16031	3.1713
5.3542	0.38338	2.6273	1.6204	-0.85443	3.505	0.017124	2.7163
4.8841	0.16568	2.3011	1.7241	-0.65553	3.5595	0.062607	2.3537
4.6111	0.36719	2.3444	1.6617	-0.60488	3.1928	-0.058536	3.0553
4.7192	0.27899	2.1272	1.7885	-0.67196	2.8218	-0.0081631	3.005
4.8713	0.091307	2.2244	1.9638	-0.72563	2.3868	0.42296	2.1061
4.9204	0.25454	2.3115	1.7498	-0.78893	2.3065	0.51993	2.0727
4.8429	0.34237	2.1955	1.7711	-0.81859	1.3027	0.56582	2.9318
4.8807	0.42548	1.8965	1.7917	-0.80211	1.8568	0.31313	2.0746
4.8364	0.20327	1.6424	1.7183	-0.85822	1.1757	0.24926	2.229
4.4036	0.16857	1.5414	1.7637	-0.71193	1.7983	0.10452	1.9914
4.2399	0.1731	1.7644	1.8195	-0.64711	1.1935	0.027181	2.3738
4.3411	0.50089	1.096	1.5959	-0.74929	2.1914	-0.086393	1.8332
3.8368	0.58009	1.085	1.8455	-0.76903	1.4124	-0.29015	2.0514
3.9497	0.64555	1.3369	1.901	-0.97156	1.9855	-0.1641	2.5619
4.0506	0.54056	1.25	1.9216	-0.90738	2.1177	-0.22912	1.4538
4.4234	0.29493	1.1688	1.7206	-1	2.511	-0.33516	1.6499
4.1207	0.36099	1.4848	1.7901	-0.90299	2.2743	-0.21039	1.3539
3.1131	1.065	4.7594	3.0497	1.477	4.6508	0.84899	1.4057
2.6922	0.67008	5.265	2.3063	1.4362	4.8724	1.0187	2.6509
2.6352	0.44733	4.8444	1.5152	1.0521	3.7144	0.97656	2.1302
2.7348	0.45146	4.1313	1.0462	0.45375	3.215	0.72924	2.2856
2.3773	0.20139	2.9343	0.81565	0.12749	3.094	0.59304	2.0131
1.9273	-0.18769	1.9014	0.56611	0.089838	3.4252	0.46165	1.6378
1.7474	-0.30489	1.0708	0.74327	0.095519	2.8852	0.13374	1.3554
1.2149	-0.22439	0.59909	0.6609	-0.17987	2.428	0.03816	1.0424
1.1224	-0.10254	0.6152	0.34134	-0.34413	2.2468	-0.48113	0.80316
1.2524	-0.15202	0.28096	0.32818	-0.39692	1.5236	-0.65373	0.5044
0.99564	0.010444	0.098315	-0.0089952	-0.18551	1.5381	-0.93372	0.39857
0.91557	-0.086393	0.33586	-0.26064	-0.034461	1.6466	-0.99878	0.70807
0.67945	-0.41474	0.21673	-0.077166	-0.28105	1.2823	-1	0.66619
0.74044	-0.53849	-0.2014	-0.29862	-0.35672	1.228	-0.81871	0.26881
0.76636	-0.53637	0.12347	-0.027453	-0.4457	0.28026	-0.8793	0.38258
1.1284	-0.53498	0.073533	-0.06426	-0.62469	1.0892	-0.86691	-0.12791
0.93104	-0.45414	0.063462	-0.018249	-0.39189	1.0652	-0.93297	-0.20118
1.0918	-0.42015	-0.21191	0.24233	-0.41175	1.1976	-0.66072	-0.48698
0.78327	-0.22177	-0.56908	0.38655	-0.40558	0.98357	-0.73191	-0.22561
0.99117	-0.17581	-0.44507	0.27004	-0.27606	0.88531	-0.72736	-0.68165
0.74318	-0.037845	-0.36077	0.3789	-0.12369	0.84349	-0.5953	-0.61522
0.39707	-0.25504	-0.53187	-0.080608	-0.15924	0.67908	-0.92537	-0.65781
0.49676	-0.22792	-0.37952	0.027315	-0.25384	0.14089	-0.82996	-1
0.33708	-0.36555	-0.28679	-0.1013	-0.071374	0.35186	-0.86196	-0.24477
0.27363	-0.50002	0.19401	-0.20962	-0.018758	0.070793	-0.66628	-0.13512
-0.057863	-0.42816	-0.19421	-0.3357	-0.03862	0.31001	-0.25011	-0.78669
-0.30227	-0.4374	-0.045769	-0.45468	0.0087471	-0.54464	0.21018	-0.39773
-0.013524	-0.56526	0.097858	-0.33865	-0.00074043	-0.15054	-0.086954	-0.26323
-0.31518	-0.35104	-0.32529	-0.13334	0.014976	-0.72883	0.080812	-0.61917
-0.55651	-0.14609	-0.05521	-0.062724	-0.24606	-0.15782	0.2531	-0.61111
-0.18092	-0.1283	-0.14487	-0.19659	0.011293	-0.49856	0.56034	-0.53195
-0.37336	-0.46274	-0.41081	-0.11357	0.054584	-0.35293	0.23477	-0.023831
-1	-0.41965	-0.16031	-0.11228	-0.14838	-0.5948	0.42123	-0.14218
-0.72352	-0.18431	-0.0080143	-0.080186	-0.41089	-0.95989	0.065207	-0.30553
-0.65976	-0.0076788	-0.030386	-0.097286	-0.023405	-0.63151	0.30707	-0.11719
-0.67694	0.15612	-0.20492	-0.14872	0.16222	-1	0.25477	0.1624
0.2751	0.37212	0.23821	0.1103	0.25897	-0.26301	0.088222	0.12017
0.56412	0.23163	0.29935	0.044268	0.17279	-0.057028	0.14938	0.50897
0.47812	0.46493	0.045731	-0.14261	0.11801	-0.56313	0.11173	0.23456
0.35844	0.61477	0.10933	0.14097	0.14278	-0.29763	-0.093118	0.013384
0.78636	0.28371	0.14094	0.15834	0.14038	0.015636	-0.11179	-0.077843
0.65101	0.17114	-0.099629	0.27628	0.10012	-0.36285	-0.36096	0.018778
0.36885	0.18106	0.25458	0.2606	-0.12695	-0.31694	-0.14091	0.28732
0.55	0.06743	-0.3035	0.15547	-0.025453	-0.27839	-0.24461	0.30319
0.50719	0.12445	-0.39769	0.083564	-0.25215	-0.39635	-0.10718	0.16702
0.14263	-0.049077	0.10092	-0.062059	-0.16772	0.48417	-0.050517	0.38755
-0.098782	-0.21258	-0.071601	-0.060126	-0.1303	1.1821	0.00044687	0.25364
-0.13373	-0.23024	0.14029	-0.063756	0.044496	1.0688	0.039572	0.316
-0.44913	-0.19431	0.093788	-0.25752	0.0085886	1.2042	0.11334	-0.26462
-0.95532	-0.1796	0.19281	-0.18741	0.18053	1.0105	0.18742	0.063858
