# Supplementary material for: An incentive circuit for memory dynamics in the mushroom body of Drosophila melanogaster
Source: eLife. 2022 Apr 1;11:e75611. doi: 10.7554/eLife.75611 (PMC8975552; doi:10.7554/eLife.75611)
Supplement: Figure 4—source data 1. [file elife-75611-fig4-data1.zip › realSCREEN_027.xlsx_finaldataO_timepoint5.csv]

1.1399	-1	0.66887	-0.01722	-0.05271	-0.54609	-0.81893	-1
1.1197	-0.72531	1.547	0.60081	-0.090298	-0.24901	-0.51647	-0.11998
0.5364	-0.62894	0.199	0.39823	-0.19363	-0.42055	-0.43813	0.092174
-0.48662	-0.51556	-0.22921	-0.0838	-0.60994	-1	-0.46995	-0.12528
-0.60043	-0.42908	-0.3912	-0.344	-0.43531	-0.26788	-0.6915	-0.1966
-0.49413	-0.21105	-0.67661	0.0036359	0.010706	-0.21147	-0.46324	-0.28795
-0.0060344	-0.12063	-0.25284	-0.10675	0.24815	-0.040559	-0.59295	-0.13912
-0.054631	-0.031074	-0.0037483	-0.49481	-0.0042015	-0.01678	-0.30265	0.18942
-0.16794	0.027254	-0.46886	-0.6013	-0.33718	0.030618	-0.29172	-0.2092
-0.34511	0.24124	-0.4241	-0.21076	-0.2693	-0.20903	-0.16733	-0.074683
-0.61022	0.43774	-0.084326	-0.67125	-0.27101	0.28333	-0.02995	-0.1284
-0.052949	0.26622	-0.089467	-0.26501	-0.21144	-0.0082089	0.26734	-0.26328
-0.14334	0.23067	0.65459	0.41425	0.25047	0.11834	0.076925	-0.081456
0.072761	0.25868	0.18886	0.52455	0.25839	-0.037511	-0.19583	-0.05294
-0.11614	0.27978	-0.19364	0.22643	0.20974	0.75215	-0.3033	0.0069705
0.47471	0.2777	-0.089286	-0.29566	0.19372	-0.32094	-0.17699	-0.028709
0.24544	-0.13815	-0.13968	0.578	0.045872	0.60406	0.13385	0.11541
-0.22611	0.020684	-0.012619	0.20892	0.2973	0.34919	0.30539	0.47842
0.38791	0.32965	0.10993	1.0075	0.076132	0.12239	0.37246	0.34541
0.012023	0.33398	-0.33787	-1	0.19422	0.022631	0.46834	0.40472
-0.27879	0.46461	-0.10398	-0.83218	0.32933	0.035653	0.75391	-0.060119
-0.42929	0.27956	0.15449	0.084885	0.25975	0.58628	1.0122	0.60612
0.0544	0.062806	-0.22318	0.15997	0.096037	0.45507	1.3199	0.030691
-0.031529	0.28922	0.19785	0.71553	0.0052181	-0.031696	0.74864	0.49838
0.58272	0.5933	1.7472	1.1524	0.42897	0.75298	1.4724	0.56827
5.8106	2.0935	6.404	9.4608	1.0384	6.6656	3.5849	1.7543
7.5291	2.4125	5.3298	8.5251	0.23964	7.7199	3.6707	2.899
8.3269	2.5409	4.3065	8.0654	-0.14046	7.1005	3.7182	2.7446
7.9822	2.5524	4.2282	6.9396	-0.38458	6.2513	3.4276	2.6467
8.2731	2.2603	3.938	6.6334	-0.30874	5.2419	3.212	2.5966
6.7868	1.9998	3.4007	5.7673	-0.45733	5.7092	2.8044	2.1111
7.0502	1.6661	3.1088	4.9095	-0.67708	4.243	3.0373	2.2532
7.4586	1.6867	2.789	3.6584	-0.59683	3.8805	2.5824	1.5884
6.1698	1.2865	1.8982	4.393	-0.66078	3.1502	2.1506	1.652
6.1216	1.2096	1.0492	4.5408	-0.60137	2.7424	2.1142	1.6896
5.3858	0.95554	0.874	4.6645	-0.71329	2.0698	1.7237	1.5066
7.0188	0.89814	0.58127	4.5264	-0.70082	2.2017	1.169	1.498
6.7239	0.72722	0.9813	5.3347	-0.70679	1.7709	1.1549	1.5444
6.4925	0.51889	0.85486	5.3599	-0.74859	2.055	1.2547	1.445
6.1785	0.48393	0.78806	4.8654	-0.67576	2.5914	1.427	1.6025
5.5033	0.52942	0.6464	5.4361	-0.85193	3.056	1.1711	1.5615
6.4732	0.43158	0.58768	5.1349	-0.77896	3.0153	1.1083	1.3795
6.009	0.53016	0.73541	6.2804	-0.72273	2.9668	0.78467	1.0903
6.0239	0.40349	1.0739	6.5175	-0.85358	2.6678	1.1793	1.128
6.2732	0.44719	0.84811	6.2966	-0.85551	3.0186	0.91659	1.2764
6.3684	0.64165	0.81147	7.3748	-1	3.1003	0.51324	1.0315
6.7577	0.41357	0.74652	6.4733	-0.73559	2.4392	0.051421	1.1776
6.5023	0.63777	0.89088	7.2029	-0.72386	2.8939	0.18891	1.0976
6.3762	0.4481	0.22778	5.8241	-0.6037	2.8842	-0.13164	1.0558
6.3635	0.3312	0.58339	6.4611	-0.40607	3.6889	0.56434	1.188
5.9775	1.2228	5.0198	11.456	2.286	5.5587	3.0263	1.3147
6.3809	0.81096	5.0623	7.3413	2.4403	6.4592	3.3308	1.464
5.091	0.13791	5.2513	5.3105	1.6623	5.7453	3.1052	1.8516
5.5077	-0.30185	4.2992	3.9701	1.354	5.8333	3.1239	1.6199
4.6815	-0.43709	3.215	4.9073	1.0769	4.1563	3.264	1.4895
2.9315	-0.53916	1.545	4.3223	0.927	3.744	2.3214	1.3402
2.9043	-0.3658	1.1935	5.0109	0.85143	3.6642	1.5188	1.5319
2.8603	-0.23088	0.86274	4.9623	0.78984	3.3539	1.0951	1.6439
1.5864	-0.34537	0.19508	4.5778	0.46004	2.9124	0.67505	1.0765
0.97034	-0.32731	0.6333	4.1415	0.32324	2.5362	-0.091155	0.9937
1.6119	-0.41728	0.035163	2.0616	0.28066	2.5409	-0.065751	0.84898
0.55591	-0.62153	0.21937	1.1262	0.3065	2.4908	-0.046729	0.39787
0.80825	-0.49617	0.086893	0.27667	0.24515	1.9109	-0.25583	0.23262
0.67022	-0.31152	-0.42143	0.56654	0.49455	1.3328	-0.36814	0.30731
0.91706	-0.37636	-0.32555	-0.65736	0.3845	1.4593	-0.32228	0.41092
0.90384	-0.38313	-0.67386	-0.029922	0.201	1.4639	-0.15871	0.175
0.25885	-0.34639	-1	-0.7022	0.17459	1.347	-0.41764	-0.16211
1.1518	-0.59643	-0.8893	0.59203	-0.18506	1.3525	-0.22862	0.10232
0.97568	-0.62284	-0.6868	-0.16056	-0.019075	0.82733	-0.029857	0.10371
0.46291	-0.80979	-0.077306	-0.58324	0.0147	1.2634	-0.1248	0.44475
0.40627	-0.86779	0.17638	-0.94163	0.026908	0.99312	-0.28887	0.10924
0.30364	-0.83529	0.64076	-0.54741	0.064871	0.91719	-0.56776	0.044009
0.27636	-0.70479	0.79623	-0.31254	-0.11584	1.132	-0.88695	0.077596
0.57969	-0.60977	0.62248	0.43555	-0.03907	0.86654	-0.78274	0.18157
0.60905	-0.74247	-0.2218	-0.031509	-0.26781	1.2561	-0.52401	0.063074
0.69762	-0.665	-0.045896	-0.18069	-0.15865	0.31887	-0.84059	-0.26105
-0.056026	-0.75851	0.011441	-0.49129	0.027264	0.44938	-0.83083	-0.12215
-0.022159	-0.55664	-0.25692	0.22399	0.073757	0.32054	-0.70889	0.31635
0.02354	-0.27054	-0.38376	-0.49243	-0.0031991	0.0017917	-0.62139	-0.046107
0.17912	0.2659	-0.16473	-0.65643	-0.12649	-0.16279	-0.56813	-0.35685
-0.14501	-0.0098118	0.41083	-0.30909	0.045274	-0.087127	-0.57114	0.17351
0.14463	0.016714	0.25937	0.32058	-0.009233	-0.60063	-1	-0.47536
0.44541	-0.12692	0.16701	0.49614	-0.048058	-0.64502	-0.58459	-0.40159
0.34611	0.00039441	-0.11775	0.2882	-0.14908	-0.98963	-0.81015	-0.34975
-0.25464	0.6282	0.15458	-0.14241	-0.0016017	-0.43192	-0.43852	-0.23244
0.55217	0.92442	-0.1011	0.1179	-0.10276	-0.79841	0.0015133	-0.077475
-0.65921	0.37155	0.50982	0.088512	-0.083859	-0.59545	0.16815	0.16337
-0.91929	-0.12466	0.51794	0.26028	0.13972	-0.15599	-0.20522	0.10316
0.16377	-0.12624	0.32644	0.098582	-0.020906	-0.099037	0.42957	0.042025
-1	0.07064	0.2773	-0.35581	-0.060212	-0.20354	0.17417	-0.24901
-0.041342	0.069613	0.94416	-0.11902	-0.12618	-0.55219	0.12055	-0.19557
0.40566	-0.0637	0.3361	0.008353	0.053226	0.21595	-0.10482	0.19947
-0.069866	-0.26644	-0.07963	-0.10675	-0.11489	0.44374	-0.19894	0.016672
0.12881	-0.42975	-0.0079804	0.40669	0.11351	0.68632	-0.26527	0.49392
-0.022857	-0.26441	-0.20616	0.30965	0.033459	0.58596	-0.39215	0.39342
-0.28586	0.053771	-0.15322	0.07269	0.031197	0.52025	0.23983	-0.089971
-0.13946	0.035435	-0.42221	0.11765	-0.067225	0.12322	0.23734	-0.1387
-0.38336	-0.030551	-0.55851	0.29846	-0.037489	0.39827	0.5811	0.28081
0.99127	-0.003856	-0.20706	-0.18501	0.0234	-0.23053	1.2768	-0.085015
0.18224	-0.029488	-0.35063	-0.18911	-0.048159	-0.79008	0.7438	-0.45397
