# Supplementary material for: An incentive circuit for memory dynamics in the mushroom body of Drosophila melanogaster
Source: eLife. 2022 Apr 1;11:e75611. doi: 10.7554/eLife.75611 (PMC8975552; doi:10.7554/eLife.75611)
Supplement: Figure 4—source data 1. [file elife-75611-fig4-data1.zip › realSCREEN_027.xlsx_finaldataO_timepoint6.csv]

1.1795	-1	1.4443	1.1059	0.10127	-0.50365	-0.57431	-0.89324
0.91127	-0.67645	0.74586	1.29	-0.048435	-0.59077	-0.73549	-0.8317
0.44896	-0.20902	-0.049623	1.0788	-0.053315	-1	-0.4536	-0.53478
0.14895	-0.48757	-1	0.43089	-0.31029	-0.00087501	-0.25136	-0.42067
0.022548	-0.55146	-0.36588	0.61298	-0.29348	-0.49929	-0.26553	-0.33087
-0.11075	-0.53411	-0.15219	-0.35331	-0.38735	-0.25947	-0.090588	-0.40241
-0.099424	-0.39261	-0.68468	-0.33937	-0.14554	-0.77019	0.18712	-0.059878
-0.254	0.009749	-0.56734	-0.82123	-0.28244	-0.22266	0.080761	-0.23263
-0.12404	-0.029563	-0.48699	-0.20521	-0.20792	0.21015	0.22573	0.080355
-0.67616	0.048804	-0.19004	-0.26269	0.1002	-0.30062	0.16443	0.042204
-0.71099	0.15924	-0.35722	-0.27101	0.12946	0.66799	0.16745	0.13219
-0.074606	0.59364	-0.20068	0.098899	0.023135	0.043558	0.089036	0.29375
-0.68135	0.64305	-0.0040887	-0.53589	-0.076012	-0.18974	-0.086216	0.3029
0.15492	0.57531	0.090047	-0.64421	0.27196	0.17899	0.12392	0.58286
-0.33364	0.94702	-0.041851	-0.54228	0.20352	0.16671	0.2438	0.40347
-0.26979	0.73119	-0.026865	-0.33526	0.021427	0.24473	0.72856	0.076901
0.0071986	0.48438	0.23245	-0.63392	0.30264	0.78409	0.72998	-0.3878
0.10213	0.19192	0.20073	-0.55311	0.093122	0.26899	0.031704	0.23614
0.78464	0.13153	0.27428	-0.10892	0.15495	0.58585	-0.038041	0.46411
0.79484	0.21229	0.075666	0.0033539	0.14848	0.76055	0.023003	0.17786
-0.16366	-0.087914	0.32696	0.81143	0.06514	0.74633	-0.04685	0.28463
-0.74538	-0.13521	0.1093	0.46657	0.17059	0.3019	0.050939	0.3069
-0.26812	-0.31228	0.1647	-0.17084	0.0068421	-0.13494	-0.069182	0.19464
-0.043024	-0.31193	0.46312	-0.12159	0.012047	-0.48763	-0.23526	0.51507
0.38472	-0.16852	2.3501	0.13914	0.14798	0.8201	-0.24334	0.80524
6.1383	1.3383	4.7704	3.7006	1.0418	8.7533	1.1443	3.4151
7.4461	1.457	4.2174	4.2248	0.50973	10.458	1.2953	3.9568
8.289	1.652	3.8432	3.8207	0.0098382	8.2232	1.5392	3.7265
7.5541	1.6686	3.7655	2.8664	-0.10103	7.2285	1.4807	3.383
6.3611	1.2724	3.8041	1.9415	-0.29038	5.2244	1.297	3.1552
5.758	1.4231	4.052	2.4302	-0.095483	5.864	1.2174	2.7663
6.1281	1.7225	3.4773	2.3266	-0.18048	6.2008	1.2091	1.9296
5.6706	1.541	2.9963	1.5277	-0.33362	6.3473	1.5125	1.5901
5.0729	1.2819	2.481	0.95945	-0.19123	5.3345	1.3872	2.1579
4.5504	1.1446	2.0088	0.84663	-0.36319	5.7319	1.0292	2.359
4.6171	0.63878	1.6422	0.87315	-0.12877	4.998	0.82504	1.823
4.3676	0.85261	1.8096	1.852	-0.43072	4.2649	1.2068	1.6281
4.0454	0.90044	1.5222	1.6703	-0.55751	3.2937	0.38801	1.1802
4.3442	1.129	1.391	1.4183	-0.46273	2.4746	0.41273	1.6624
4.5108	1.0325	1.4711	1.7871	-0.5143	3.6533	0.26533	1.4189
4.6342	0.98027	1.2061	2.1701	-0.29141	4.627	0.34072	1.2293
4.0572	0.52165	1.6476	2.1382	-0.45931	4.5741	0.14825	1.4922
4.2087	0.5802	1.3347	2.4367	-0.59406	5.8938	0.3054	1.2292
4.4518	0.63784	1.0258	2.1166	-0.63192	6.0659	0.28564	0.92514
4.8214	0.88687	1.3859	2.0538	-1	6.1163	0.18905	1.197
5.0001	0.8484	1.5603	2.4432	-0.97253	5.9411	0.44695	0.89297
6.1321	0.92074	1.0448	2.3711	-0.7924	6.2332	0.14205	1.0897
6.1058	0.78014	0.78937	2.2009	-0.91459	6.6408	-0.042416	0.78791
6.121	0.71834	0.7042	3.5064	-0.81138	6.4122	-0.019932	0.94262
4.649	0.93704	1.5397	2.8401	-0.62614	6.1394	0.29698	1.3166
3.7278	3.5046	4.3042	6.5605	2.2365	8.7668	2.0581	1.3184
2.3134	3.027	4.2324	4.454	2.7105	7.8578	2.5752	2.036
2.177	2.4509	4.3276	3.5183	2.0241	7.611	2.1258	2.168
1.5541	2.0604	3.6214	3.0727	1.2615	7.68	1.9336	1.7191
1.9113	1.57	2.8742	2.0441	0.58723	7.9568	1.7329	1.6623
1.4972	1.0724	2.5069	1.3219	0.41394	6.5825	1.9397	1.7952
0.56795	0.80076	1.6254	1.4257	0.22931	5.4919	1.3641	1.1284
0.55455	0.48324	1.1854	0.62245	-0.087302	3.6041	1.0289	0.67064
0.6618	0.38851	0.83759	0.52792	-0.3008	4.0456	0.92025	0.6443
0.66235	0.29414	0.5805	0.68827	-0.35961	2.7209	0.6097	0.58123
0.84637	0.51827	0.68632	-0.1739	-0.44751	2.9842	0.2163	0.58155
0.81248	0.16284	0.47732	-0.69475	-0.47455	1.8915	-0.34048	0.4262
0.71214	-0.0865	0.47859	-0.81999	-0.31554	2.1084	-0.36655	0.3052
-0.39172	-0.058663	0.57153	-0.57344	-0.34579	1.442	-0.29959	-0.019962
-0.39247	-0.05439	0.59282	-0.35367	-0.5007	1.2248	-0.13171	-0.0010863
-0.14088	-0.39278	0.20498	-0.12223	-0.64259	1.0106	-0.13127	-0.23834
-0.087788	-0.56342	0.13628	0.033383	-0.71038	1.1666	-0.45546	0.1969
-0.24742	-0.46185	0.11072	0.58763	-0.8467	1.7238	-0.48939	0.69147
0.18021	-0.11795	0.087457	0.53969	-0.61284	1.6074	-0.80144	0.019162
0.22977	0.029064	0.18318	0.054494	-0.66589	0.21802	-0.95366	-0.13112
0.1422	0.023178	0.18452	0.74278	-0.75854	0.10075	-0.90728	-0.14623
0.21799	-0.47467	0.76588	0.96393	-0.49732	-0.19067	-1	-0.0027024
-0.077405	-0.73597	0.50394	0.82996	-0.39904	-0.13297	-0.64997	-0.65278
0.45079	-0.29418	0.2391	1.2633	-0.235	-0.39893	-0.64986	-0.12646
-0.49699	-0.34459	0.23789	1.927	-0.27376	-0.053851	-0.26192	-0.68085
0.21217	-0.17884	-0.18279	1.302	0.0033145	0.21979	-0.47579	-0.42651
-0.22978	-0.093664	-0.18296	0.91	0.10128	-0.32519	-0.55859	-0.60296
0.091818	-0.70268	-0.090633	0.12297	-0.18881	-0.22752	-0.21241	-0.85773
-0.023664	-0.78268	-0.091294	-0.12195	-0.056511	-0.13668	-0.11753	-0.42205
-0.26248	-0.63546	-0.019719	-0.11586	-0.16212	-0.40848	-0.084115	-0.67703
-0.07378	-0.60366	-0.23268	0.086623	0.049794	-0.59758	-0.30665	-0.081758
0.5592	-0.70774	0.047388	-0.30066	-0.27032	-0.76937	0.092584	-0.53826
0.17193	-0.42834	-0.8175	-1	-0.22182	0.063368	0.23764	-0.28071
0.52007	-0.20394	-0.41292	-0.58669	-0.21284	-0.30536	0.41011	-0.33205
0.8239	-0.064546	-0.2628	-0.22082	-0.13184	0.055495	0.21912	0.2894
1.0478	0.12075	0.56694	-0.67563	-0.053122	-0.13594	0.15856	0.109
0.38132	0.13455	0.14861	-0.63779	-0.26674	0.26884	0.019493	0.13792
0.1103	0.58994	0.074435	-0.43845	0.10116	-0.014161	0.045851	0.48259
-0.10879	0.69395	-0.11864	0.41043	0.20449	-0.084106	-0.038575	0.49399
-0.097218	0.27019	0.17807	0.13705	0.31909	-0.050319	0.054486	0.81861
-0.057274	0.063399	0.11072	-0.57946	0.48102	0.15568	0.087591	0.61247
0.22738	-0.24271	-0.10873	-0.64722	0.21551	-0.33009	-0.023146	0.67018
0.42832	-0.18522	-0.00724	0.091294	0.077992	-0.14552	0.18572	0.10185
-0.67538	0.11463	0.221	0.5859	-0.042803	0.53617	-0.062773	-0.014945
-0.067135	0.23903	0.66116	0.3592	0.072522	0.77978	-0.024725	0.4826
-0.19082	0.48285	-0.18965	0.35469	-0.11492	0.24174	-0.16007	0.19215
-0.27673	0.24751	0.16255	0.13297	0.059526	0.5623	-0.39629	-0.15887
-1	0.34318	-0.15925	-0.34571	-0.047375	0.46039	-0.1634	-0.30236
-0.11866	-0.078493	-0.022661	0.028779	-0.0056056	-0.81161	0.24815	-1
0.24871	-0.29302	-0.17755	0.68932	-0.34733	-0.81864	-0.020297	-0.45032
