# Supplementary material for: An incentive circuit for memory dynamics in the mushroom body of Drosophila melanogaster
Source: eLife. 2022 Apr 1;11:e75611. doi: 10.7554/eLife.75611 (PMC8975552; doi:10.7554/eLife.75611)
Supplement: Figure 4—source data 1. [file elife-75611-fig4-data1.zip › realSCREEN_027.xlsx_finaldataO_timepoint7.csv]

-0.34962	-0.46057	2.3911	0.17314	0.13534	-0.63593	-0.085369	0.45894
0.53668	-0.39364	1.2988	-0.046105	-0.067493	-0.35485	-0.45662	0.39425
-0.026356	-0.26789	0.55268	0.21305	-0.12572	-0.63107	-0.13109	-0.14997
0.047118	-0.4297	-0.14621	0.17047	-0.042234	-0.44925	0.34799	0.18429
0.053541	-0.22635	-1	0.31317	-0.079748	-0.55089	0.4406	-0.22653
-0.4284	-0.069494	-0.87327	0.28769	-0.025282	-0.40564	0.6288	-0.62789
0.2513	0.042984	-0.80105	0.10028	-0.12633	-0.13171	0.15236	-0.53862
-0.15127	0.045878	-0.79102	0.044018	-0.030598	-0.064752	0.2121	-0.16399
0.30437	-0.30763	-0.4992	0.14904	-0.097502	0.056947	0.34477	-0.4132
-0.35681	-0.053742	-0.57829	-0.083988	-0.055811	0.173	0.13102	-0.34589
0.018595	-0.27394	-0.35251	-0.056065	-0.16125	-0.33287	0.28533	-0.23198
0.31938	0.22937	-0.13301	-0.04977	-0.20027	0.19201	0.17096	-0.71629
0.47414	0.28286	-0.55134	-0.12762	0.044438	0.25049	-0.1372	-0.65954
0.16307	0.49336	-0.58573	-0.35581	0.17251	0.37475	-0.35294	-0.59216
-0.0061105	0.33572	0.095954	-0.15871	0.24958	0.51954	-0.63027	-0.46716
-0.40745	0.080856	-0.091337	0.036416	0.22105	0.28801	-0.61351	0.10801
0.36315	-0.087749	-0.019739	-0.016987	0.17259	0.094916	-0.4706	0.22805
-0.071023	-0.03037	0.089174	-0.058968	0.052338	0.3406	-0.21479	0.27133
-0.11815	0.29117	-0.021406	0.14637	0.052967	0.29805	-0.040431	0.41687
0.075231	0.22447	0.63255	-0.009311	-0.0022314	0.13224	-0.23294	0.5037
-0.23575	0.13988	0.53468	-0.12835	-0.0032985	0.23486	-0.043649	0.28915
-0.30874	0.13058	0.54373	-0.19856	0.02542	0.096915	0.092268	0.55663
-0.27736	0.12115	-0.017242	-0.19138	-0.058143	0.22046	0.19542	0.87411
0.13045	0.18278	0.32272	-0.15203	-0.050323	0.28419	0.40779	0.8479
0.72229	0.40617	0.76726	0.27571	0.10922	0.17198	0.41934	0.93593
3.0465	0.73257	8.1565	1.1459	0.34248	3.54	1.5343	2.2255
4.3333	0.24497	6.8722	1.0928	0.23236	3.8684	2.0253	2.6005
4.4394	0.19868	5.2564	0.66672	-0.11481	3.0088	2.3056	1.9987
4.1748	0.16812	4.5511	0.74095	-0.31712	2.5264	2.6082	1.8025
3.8023	0.37126	4.9634	0.54076	-0.40802	1.7814	2.5906	1.6919
3.4789	0.66554	3.7504	0.36569	-0.44727	1.4037	2.5095	1.2286
4.1904	0.44463	2.4494	0.29589	-0.50834	1.6122	2.6517	1.591
4.1053	0.10599	1.8798	0.1033	-0.57176	1.4006	2.7876	1.15
4.8916	-0.015048	0.9929	0.13172	-0.60195	1.2839	2.457	1.0978
4.573	0.029591	0.17332	0.080331	-0.64222	1.313	2.4568	0.7499
4.4246	-0.03094	0.083429	0.12	-0.66883	0.97029	2.2107	0.5729
4.4903	-0.3053	-0.059156	0.066699	-0.66652	1.4786	2.2514	0.35731
4.0138	-0.45131	0.10196	0.13918	-0.67594	1.5718	1.7402	0.55978
3.5005	-0.41208	-0.13673	0.11003	-0.65086	1.5909	1.7381	0.17557
3.3067	-0.50765	-0.083246	0.22351	-0.78898	1.6147	1.7893	0.50788
3.3637	-0.32227	-0.086425	0.056062	-0.83882	1.7105	2.0328	0.45169
3.0234	-0.40211	0.13136	-0.09738	-0.96815	1.4908	1.0493	0.33077
3.4947	-0.24364	-0.030107	0.15874	-0.92585	1.1473	0.6797	0.60076
3.5233	-0.046876	-0.12724	0.3197	-0.90557	1.3714	0.36503	0.1333
3.6683	0.021721	0.33031	0.20729	-0.99363	1.4081	0.66939	0.59231
3.5998	-0.19102	0.11693	0.25748	-0.97931	1.4258	0.5342	0.25719
4.2465	-0.2156	0.87175	0.22029	-0.9977	1.305	0.57845	0.54828
3.7759	-0.19507	0.99907	0.30431	-1	1.5574	0.63003	0.24897
3.2891	-0.40084	1.0418	0.21941	-0.99723	1.7078	0.91439	0.26411
3.6764	-0.29068	0.9706	0.23466	-0.94216	1.9696	1.0518	0.051452
2.0132	0.28607	6.141	0.88471	-0.14908	3.2033	2.5002	0.20998
1.6893	0.56304	6.543	0.7586	0.35575	2.7892	2.6909	1.0725
1.4576	0.59583	5.8971	0.51232	0.22749	2.2772	2.865	0.9932
1.5529	0.58081	5.1225	0.3591	0.053558	2.539	2.3207	0.61586
1.6748	0.59646	3.6311	0.33431	-0.28043	1.8059	2.5189	0.47618
0.77327	0.47757	2.6509	0.20338	-0.38775	1.8328	2.4356	0.52243
0.20299	0.064495	1.2752	0.025995	-0.21533	1.5449	2.0987	0.23598
-0.07526	-0.050293	0.67239	-0.11219	-0.21091	0.70078	1.8148	-0.22166
0.088621	-0.18991	0.67877	-0.23299	-0.17898	0.54184	1.0974	-0.33501
-0.46922	-0.31051	1.3213	-0.55134	-0.40629	0.1074	0.52646	-0.099203
-1	-0.45758	0.73184	-0.68083	-0.32982	0.25974	0.43895	0.042252
-0.11321	-0.65272	-0.16411	-0.72576	-0.29466	0.23497	0.063909	-0.31949
0.10926	-0.62822	-0.4149	-0.82106	-0.30682	0.038733	-0.21851	-0.32964
0.045542	-0.78962	-0.70909	-0.75032	-0.23414	-0.25237	-0.47818	-0.41384
-0.70618	-0.80689	-0.30017	-0.8426	-0.17528	-0.50373	-0.096189	-0.50273
-0.31754	-0.92965	-0.5289	-1	-0.082742	-0.090645	-0.17175	-0.64545
-0.29164	-0.76349	-0.6599	-0.89138	-0.16013	-0.49339	0.16392	-0.55581
-0.22268	-0.7495	0.60009	-0.88195	-0.10324	-0.52523	0.30849	-0.65657
0.51401	-1	0.12743	-0.8955	-0.084584	-0.79986	0.40359	-0.38753
1.9802	-0.80302	0.32748	-0.88279	-0.0042375	-0.75477	0.46174	-0.66337
1.7461	-0.51999	0.33831	-0.76393	0.06372	-0.93418	0.57301	-1
1.3068	-0.36707	-0.044643	-0.86416	0.043882	-0.63665	0.22367	-0.56026
1.5883	-0.39812	0.064284	-0.88413	0.127	-1	0.22857	-0.5311
1.0267	-0.47225	0.26701	-0.64909	0.13536	-0.49927	0.12323	-0.53174
0.30541	-0.36421	0.8253	-0.44642	0.14824	-0.7618	0.20119	-0.53586
0.10394	-0.30732	0.1584	-0.31166	0.072492	-0.45545	-0.090282	-0.52804
-0.060475	-0.46188	-0.30809	-0.16364	0.075528	-0.83908	0.2415	-0.77484
-0.40842	-0.18052	0.22068	-0.23727	0.039669	-0.6736	0.15867	-0.57102
-0.071538	-0.24366	-0.29023	0.10176	0.032431	-0.23342	0.31879	-0.86701
0.12343	-0.12897	-0.3226	0.14632	0.053599	-0.37268	0.41189	-0.58584
-0.019543	0.053988	-0.1855	0.082136	0.028724	0.035881	0.76045	-0.85257
-0.19735	0.53862	-0.42801	0.18831	-0.038253	0.11696	0.29766	-0.70297
-0.050679	0.53831	-0.28296	0.054043	-0.022863	0.12797	0.41181	-0.9978
0.077529	-0.038283	-0.29105	0.12002	-0.10434	0.41835	0.42953	-0.82972
-0.13485	-0.30577	0.097605	-0.032141	-0.0133	0.35991	0.24881	-0.42264
-0.0011783	-0.28346	0.34327	0.1968	-0.13161	0.30152	0.067894	-0.42889
-0.51872	-0.20734	0.5629	0.34228	-0.10328	-0.14986	-0.20132	0.044667
0.026123	-0.15226	0.49774	0.36059	-0.14177	0.34339	-0.11708	-0.17466
0.23354	0.056479	0.15292	0.41708	-0.13404	0.14114	-0.095314	0.32594
0.18215	-0.071224	-0.14198	0.38044	-0.1268	0.034403	0.065721	0.20553
-0.029533	-0.10477	0.24121	0.47359	-0.18086	0.11282	0.15836	0.76225
-0.47108	0.056882	-0.21975	0.3473	-0.13629	-0.10843	0.36011	0.24815
0.21359	0.13621	0.093312	0.28751	-0.071219	-0.074363	0.18679	0.59208
0.30392	0.36079	0.1562	0.16929	-0.02596	0.029099	0.12547	0.27398
0.62767	0.37863	-0.65114	-0.10635	-0.072228	-0.07885	0.0051815	0.47462
0.22987	0.071113	0.77605	-0.20825	-0.0075114	-0.14278	-0.014672	0.37159
0.164	0.032579	0.39464	-0.3695	0.075044	0.068253	-0.26785	0.32776
0.47998	-0.039601	0.18001	-0.32579	0.17141	-0.031848	-0.3272	0.61936
-0.34223	-0.26168	-0.60929	-0.39748	0.1601	-0.070268	-0.6343	0.36641
-0.62129	-0.28535	-0.66233	-0.51112	0.28808	-0.20285	-1	0.19941
