# Supplementary material for: An incentive circuit for memory dynamics in the mushroom body of Drosophila melanogaster
Source: eLife. 2022 Apr 1;11:e75611. doi: 10.7554/eLife.75611 (PMC8975552; doi:10.7554/eLife.75611)
Supplement: Figure 4—source data 1. [file elife-75611-fig4-data1.zip › realSCREEN_027.xlsx_finaldataO_timepoint8.csv]

-0.54013	0.016876	0.074866	-0.27706	0.67222	0.0359	0.57897	-0.19993
0.15712	-0.10332	0.95255	-0.49011	0.26089	-0.25558	0.51815	0.16767
-0.2077	-0.12558	0.26085	-0.29212	-0.092666	-1	0.29025	0.61927
0.058042	-0.13627	-0.48152	-0.0045419	-0.32293	-0.19029	0.39066	-0.03861
0.0065372	0.019771	-1	0.25416	0.023574	-0.17165	0.42286	-0.31852
0.08611	0.012406	-0.98718	0.32372	-0.30306	-0.1397	0.26479	-0.3679
0.21522	-0.060638	-0.39029	0.72263	-0.39702	-0.096844	0.22651	-0.12969
0.32315	-0.028111	-0.073444	0.34725	-0.054216	0.23227	0.1319	-0.38788
0.13294	0.14827	-0.11989	0.37829	-0.197	-0.12347	-0.025387	0.11588
0.79184	0.097838	0.0040275	0.51275	-0.19707	0.091592	0.018993	-0.1646
0.58631	0.095651	0.69744	0.16827	0.18983	0.33445	-0.012987	-0.082774
0.3146	0.0013138	0.44445	-0.15907	0.062215	0.90836	0.12211	0.14746
0.39542	-0.0028507	0.81282	0.46813	-0.16567	0.1715	-0.018795	0.21827
0.33893	0.14091	0.84424	-0.36344	-0.24915	0.39896	-0.088615	0.24925
-0.2972	0.20639	0.32227	-0.22083	-0.094669	-0.043219	-0.068368	0.044267
0.027926	0.025239	-0.13132	-0.82172	-0.32021	-0.030303	-0.072601	-0.51098
-0.31802	-0.074352	0.51968	-0.55109	-0.13028	0.36009	-0.084684	-0.32185
-0.16084	-0.14679	-0.26497	-0.32998	-0.048985	0.26761	-0.33161	0.30333
-0.1728	-0.29493	0.10698	-0.17881	0.36274	0.25513	-0.36665	-0.054268
-0.63229	-0.26667	-0.61987	0.23424	0.38832	0.0012662	-0.304	0.082805
-0.3978	0.033715	-0.54795	0.037609	0.2131	-0.46872	-0.38051	0.47926
-0.11082	0.10792	0.19417	0.0048287	-0.13428	-0.20757	-0.41587	0.27305
-0.43011	0.23458	-0.33403	-0.16043	0.27714	-0.35328	-0.41646	-0.39284
-0.16643	0.098624	-0.28389	0.39734	0.25716	0.023487	-0.37864	0.26933
-0.40672	-0.011357	1.0801	0.21259	0.55316	0.49133	-0.37811	0.27154
2.1479	-0.17338	7.7768	1.0548	2.2517	4.4992	0.1037	2.5657
2.9754	-0.11367	6.4322	0.6836	2.2467	5.1109	0.37671	2.9774
3.0234	0.10918	6.681	0.087532	2.4285	4.6722	0.25826	2.7543
2.73	0.03551	5.5746	0.22691	1.9672	4.1469	0.27254	2.5108
2.6718	-0.18499	5.3966	-0.15741	1.7685	3.4477	0.32943	2.8221
2.0638	-0.33915	4.1735	0.7542	1.6689	2.9421	0.17386	2.9122
2.3365	-0.47821	3.4667	1.0803	1.128	2.7716	0.21356	2.1944
1.9863	-0.56451	3.2021	1.4309	1.2102	3.2163	0.17682	1.5117
2.2811	-0.70014	2.197	1.5741	0.91004	2.701	0.071238	0.82798
2.0548	-0.8099	1.5232	1.8843	0.99368	2.6085	-0.070551	0.95314
2.1982	-0.81128	1.5852	2.2359	0.92532	2.7016	-0.26465	0.67796
2.5794	-0.80981	1.4667	2.6013	0.88367	2.6291	-0.2502	0.77751
1.7713	-0.92119	2.1913	2.8292	1.1812	2.5261	-0.54095	1.4998
2.0194	-0.87729	2.3469	2.35	0.95742	2.8635	-0.5528	0.93718
2.4849	-1	2.8009	3.5949	0.27623	2.4415	-0.58904	0.37446
2.384	-0.75376	1.6401	2.9901	-0.18512	2.757	-0.69841	0.51528
2.2735	-0.61545	0.70138	2.7252	0.24075	2.6556	-0.60215	1.0363
1.87	-0.41718	0.63274	3.2336	0.10834	2.6582	-0.83766	0.81798
2.1386	-0.2308	0.78079	3.2742	0.35056	2.7753	-1	0.79678
2.5606	-0.31601	0.5683	2.9455	0.29518	3.1209	-0.9511	0.53569
1.9452	-0.20765	0.80405	3.0709	0.20382	2.8437	-0.299	1.3986
3.1089	-0.20158	1.0726	2.8007	0.23929	3.4516	-0.75157	0.39276
2.4087	-0.19825	1.1172	2.6296	0.48399	3.1836	-0.88646	0.38248
2.1596	-0.24951	-0.036262	3.4394	0.21631	3.155	-0.97265	0.57287
1.9451	0.019964	0.45792	3.1549	0.023869	4.0161	-0.89108	0.5468
0.84114	1.0845	7.0068	4.1894	3.0094	4.6392	-0.48472	0.30113
1.516	1.2525	7.8314	4.1359	3.7437	4.5146	-0.27233	0.70542
1.2633	1.1344	7.3213	3.9649	3.4817	4.2536	-0.18551	0.62616
0.76195	0.78353	6.4284	3.4712	2.9344	4.423	-0.34053	0.48937
0.51788	0.59043	5.5567	3.043	2.1109	3.5739	-0.47064	0.46387
0.76043	0.53005	4.3826	2.9541	1.8956	3.3651	-0.67282	-0.45064
0.54867	0.52927	3.5275	2.6345	1.4656	3.0089	-0.536	0.013006
0.57441	0.49573	2.2789	1.8675	1.0804	2.4843	-0.60298	-0.45905
0.76454	0.38347	1.8888	2.4251	0.82557	1.9184	-0.60641	-0.39134
0.29495	0.31635	1.0956	2.3873	0.037934	1.7917	-0.5872	-0.71191
0.078717	0.32029	0.81368	2.1188	-0.54397	1.6586	-0.80191	-0.86593
0.084796	0.35186	0.56954	1.4665	0.10765	1.7361	-0.86904	-0.89143
-0.34638	0.49088	0.27783	1.4542	-0.31527	1.6925	-0.86267	-0.89944
-0.1692	0.30635	0.46141	1.5388	-0.34786	1.5281	-0.79005	-0.99205
0.063194	0.095726	0.72912	1.6052	-0.70961	1.2875	-0.72324	-0.85577
0.41468	0.0063767	0.77173	1.3455	-0.79963	1.608	-0.38982	-0.30204
0.52107	0.094052	0.80899	1.444	-0.66344	1.3096	-0.4987	-1
0.52676	0.049581	0.9574	0.45624	-0.41684	0.96278	-0.4057	-0.58716
0.21268	0.020427	0.21078	0.98124	-0.59469	0.34715	-0.079159	-0.85135
0.18243	0.0063004	0.1949	1.0618	-0.76138	0.35631	-0.14003	-0.55877
0.47962	-0.19767	0.096738	0.35944	-0.64839	-0.30562	0.027439	-0.94289
0.42907	-0.13296	-0.35991	0.73705	-1	0.097849	-0.045161	-0.097286
0.84476	-0.29586	-0.1956	0.15672	-0.66809	-0.029955	0.036023	0.19748
1.3458	-0.16181	0.32758	0.2297	-0.70462	-0.07418	0.11851	-0.31848
1.347	0.19569	-0.40369	-0.14357	-0.35863	-0.024402	0.088578	0.012193
1.4375	0.43292	0.010702	-0.18243	-0.2914	-0.059398	0.30712	-0.58305
0.77201	0.23923	0.040115	-0.27644	-0.36818	-0.12985	0.35536	-0.43302
0.81167	-0.15484	-0.093925	-0.15915	-0.62942	-0.63871	0.29545	-0.12288
0.31359	-0.27838	0.12671	-0.80281	-0.85829	0.02892	0.52542	-0.15564
0.083306	-0.20045	0.25119	-0.87002	-0.26835	-0.21591	0.66743	-0.36367
-0.10031	-0.12342	-0.14581	-0.35763	0.08662	0.077447	0.58335	0.2081
-0.13182	-0.085623	0.55284	-0.40032	-0.0738	-0.22499	0.32767	-0.12537
0.25756	-0.13721	-0.15575	-1	0.080152	-0.34806	0.40005	-0.68699
0.052923	-0.13486	-0.042107	-0.589	0.32546	-0.082979	0.31112	-0.24536
-0.50164	-0.22196	-0.01846	-0.010107	0.28699	-0.35169	0.32331	0.091151
-0.58701	-0.066122	0.087727	-0.49741	0.18155	-0.30609	0.37506	0.08478
-0.72075	0.10426	0.14157	-0.12272	0.25665	0.14283	0.25957	0.048913
-0.39287	-0.093913	0.24513	-0.27923	0.32525	-0.069605	0.074218	0.16323
-0.88979	0.074158	0.26328	-0.21274	0.31731	0.2339	0.22687	0.64921
-0.85442	0.15339	-0.047829	-0.30841	0.20708	0.36485	0.1153	0.033991
-0.98283	0.12863	-0.11201	-0.6987	0.82237	0.17896	-0.10471	-0.26661
-1	-0.084717	-0.28877	-0.34277	0.42354	0.34536	-0.076305	0.19395
-0.72905	-0.061552	0.0076182	0.54933	0.5998	0.39863	0.21854	0.1736
-0.12376	0.048234	0.059074	0.36888	0.31123	0.56317	0.057767	-0.054376
0.29941	0.2015	-0.25834	0.82262	0.37805	0.36954	-0.13562	0.53844
0.46175	0.14461	-0.083426	0.32012	-0.30069	0.08847	-0.29635	0.18517
0.58003	0.001921	-0.094363	1.1833	-0.21792	0.2748	-0.39822	0.38504
0.71837	-0.013439	0.13378	1.1512	-0.50387	-0.27454	-0.36475	-0.19845
0.83934	-0.0073917	0.12723	1.0974	-0.45233	-0.38153	-0.53223	-0.042134
0.50076	-0.13243	-0.11668	1.3412	-0.83828	-0.75253	-0.74114	-0.33896
