# Supplementary material for: An incentive circuit for memory dynamics in the mushroom body of Drosophila melanogaster
Source: eLife. 2022 Apr 1;11:e75611. doi: 10.7554/eLife.75611 (PMC8975552; doi:10.7554/eLife.75611)
Supplement: Figure 4—source data 1. [file elife-75611-fig4-data1.zip › realSCREEN_027.xlsx_finaldataO_timepoint9.csv]

-0.58743	-0.19914	1.4188	-0.59528	0.58105	0.19546	0.37138	-0.2231
-0.04344	-0.37162	0.73771	0.055084	0.019839	-0.087547	0.27739	0.36138
0.085577	-0.20931	-0.67315	1.0304	-0.056149	-0.32154	0.24922	-0.040962
0.72934	-0.19094	-0.84653	0.88939	-0.38003	-0.12523	0.083259	-0.14157
-0.14313	0.020421	-0.98024	-1	-0.28079	-0.034592	0.25828	-0.28544
0.29646	0.1681	-0.50556	-0.33495	-0.38828	-0.25512	0.22342	0.24904
0.60883	-0.029729	-0.50445	-0.24529	-0.1586	0.14283	0.10395	0.14031
0.44044	0.16978	-0.51017	-0.90252	-0.11552	0.12423	0.13672	-0.3582
0.15334	0.33399	-0.35137	-0.87025	-0.037366	-0.070058	0.10563	-0.48965
-0.3419	0.28849	0.040267	-0.34159	-0.088644	-0.17645	-0.011805	-0.422
0.25817	0.16043	0.47782	-0.074449	0.031611	-0.088623	-0.060796	0.22848
0.040227	0.17927	0.023499	0.50269	0.087044	-0.095194	-0.061981	0.23465
-0.94581	0.00080509	0.0078289	-0.38047	0.11428	-0.0099944	-0.067252	-0.23786
-0.82001	-0.16127	0.059114	6.1834e-05	0.14676	0.24891	-0.12816	-0.054009
-0.60912	-0.15919	0.13005	-0.28168	-0.0056472	-0.091535	-0.21533	-0.58129
-0.36906	-0.14514	1.3594	0.14081	-0.11661	-0.038759	-0.18939	0.57027
-0.62256	0.16638	0.77214	0.097329	0.045564	0.1487	-0.17777	0.50368
0.036922	0.052207	-0.074005	0.48511	0.21013	-0.14415	-0.011899	0.095134
0.023214	0.063703	-0.58522	-0.12022	0.062977	-0.050183	-0.084656	-0.20615
0.18828	0.0042035	-0.63822	0.32711	-0.016647	0.0096543	-0.085595	-0.41483
0.13044	-0.16859	-0.037715	0.76267	0.13253	0.12389	-0.14883	0.040093
0.62607	-0.012269	0.39364	0.5685	0.016035	0.25196	-0.1553	0.38815
0.49082	-0.17152	0.18721	0.36514	0.18954	0.20878	-0.20375	0.30148
0.37432	0.21094	0.099229	-0.077596	0.0069119	0.13457	-0.20673	0.34239
0.18783	-0.10137	0.96847	-0.043251	0.24601	0.26843	-0.22253	1.0207
2.684	0.67673	4.6523	1.1675	0.48943	3.7862	-0.098753	4.1011
4.2052	0.64073	4.0916	0.47188	0.58073	3.6923	-0.11534	4.7065
4.9503	1.0287	4.4141	0.29517	0.62332	2.9868	0.026424	4.1458
5.5516	0.82327	4.0826	1.1115	0.38039	1.8761	-0.034607	3.7776
4.7378	0.79745	3.5844	1.5504	0.18197	1.6647	-0.053545	4.0842
4.3339	0.62123	2.4184	0.56964	0.040467	1.1244	-0.095226	3.882
3.4898	0.46362	1.9976	0.62149	0.067192	1.1529	-0.10208	3.1218
3.9781	0.19892	2.2175	0.91614	0.18898	0.84161	-0.13054	2.4202
3.2653	-0.35146	1.204	0.33932	0.11784	0.76964	-0.25621	1.9843
2.8128	-0.41633	1.448	0.78377	0.022384	0.54454	-0.27099	2.2601
3.0519	-0.79369	1.0232	-0.48911	-0.2487	0.10493	-0.33869	2.0545
2.4226	-0.6423	0.58605	-0.47285	-0.10271	0.24352	-0.34993	1.7287
2.5573	-0.94592	0.40866	1.3331	-0.020723	0.37075	-0.4159	2.0587
2.4966	-0.82391	-0.0073723	1.0203	-0.06259	0.78946	-0.52746	1.7106
2.2533	-0.98753	0.25965	1.3143	0.012235	0.7645	-0.47208	1.993
2.3562	-0.87502	1.0115	0.76894	-0.16825	0.8483	-0.61606	1.281
2.3735	-1	0.69528	0.39755	-0.2897	0.80025	-0.53461	1.5606
2.1971	-0.96125	0.30389	1.1797	-0.22255	0.99326	-0.75521	2.0368
2.5169	-0.8827	0.53995	0.55109	-0.17137	0.86225	-0.8391	1.3161
2.4299	-0.72109	0.61201	0.94822	-0.12491	1.0527	-0.74794	2.2514
2.9916	-0.4806	0.63305	0.83804	-0.20056	0.77546	-0.36718	2.1788
3.629	-0.63973	1.0032	0.34952	-0.026984	0.945	-0.78899	1.7488
4.113	-0.7283	1.3821	1.3912	-0.13846	0.85952	-0.86779	1.9778
3.4028	-0.72411	1.3023	1.1994	-0.16886	1.1239	-0.93037	1.8308
2.6172	-0.95348	1.2748	2.4405	-0.1766	1.2849	-1	1.7413
1.7789	0.36781	6.6314	3.0071	0.70181	2.421	-0.39135	1.7853
1.3532	1.714	6.9527	3.54	1.1342	2.0295	-0.17888	0.70377
1.4326	1.2767	5.8505	3.4463	1.0032	1.5298	-0.1616	0.78627
1.6104	0.99039	5.1804	3.4462	0.7359	1.0259	-0.1918	0.88775
1.824	0.91629	5.0985	3.507	0.53048	0.94559	-0.23893	0.63206
2.7022	0.69859	3.5778	2.841	0.37348	0.47877	-0.48232	0.040213
2.2295	0.65545	2.0507	2.6063	0.40915	0.21843	-0.38965	-0.038674
1.9902	0.2723	1.8023	2.698	0.32226	-0.27231	-0.32692	0.59762
1.8818	0.25612	1.3962	3.0027	0.068873	-0.19349	-0.29408	0.037439
0.47961	0.49553	0.93704	3.3024	-0.019856	-0.52657	-0.36311	0.0034311
0.34396	0.14676	0.72317	1.9855	-0.10289	-0.51989	-0.30802	0.28311
-0.44723	0.27946	0.41155	2.4334	-0.097882	-0.7497	-0.42706	0.018478
-0.55872	-0.42622	-0.12523	1.6879	-0.35619	-0.92142	-0.35188	-0.050033
-0.53083	-0.62347	0.81796	2.2692	-0.48489	-1	-0.14861	-0.049806
-0.82908	-0.81439	0.15797	1.7376	-0.63976	-0.83663	-0.29806	0.15188
-0.73196	-0.78088	-0.31106	0.85736	-0.70008	-0.97681	-0.11137	0.0055489
-1	-0.69591	-0.40654	1.369	-0.51819	-0.97294	-0.075333	0.17714
-0.68092	-0.50022	0.17769	0.95538	-0.89068	-0.9341	-0.026804	0.10612
-0.91235	-0.19246	0.34933	0.59234	-0.77289	-0.65436	0.013055	-0.52978
-0.82923	0.055573	-0.047421	1.423	-0.99187	-0.44855	-0.14252	-0.75831
-0.24026	-0.020955	-0.017812	1.0489	-1	-0.50124	-0.026396	-0.94529
-0.14012	-0.12431	-0.20281	0.85896	-0.89755	-0.43923	-0.1295	-0.7864
0.13794	-0.22563	-0.53678	1.3532	-0.79962	-0.2643	-0.015026	-0.69612
0.11311	-0.55463	-0.13996	0.51862	-0.80905	-0.3513	0.05891	-1
-0.17301	-0.5952	-0.52669	0.12064	-0.60878	-0.157	0.037482	-0.70294
0.41286	-0.4241	-0.021744	1.2008	-0.36572	-0.11124	0.23167	-0.87974
0.25805	-0.13544	-0.27896	0.9279	-0.34198	-0.1426	0.18459	-0.50858
0.075676	0.32277	-0.073148	0.37965	-0.37576	-0.13377	0.17325	-0.083192
-0.10712	0.26819	0.15099	-0.14267	-0.29087	-0.090691	0.20286	-0.53589
-0.39253	0.049027	-0.5127	0.43422	-0.050207	0.18489	0.016823	-0.51732
-0.40197	0.040116	-1	0.027496	-0.027529	-0.13162	0.21904	-0.79727
-0.079978	0.17444	-0.40957	-0.66162	0.12245	-0.28194	0.15651	-0.50222
-0.71953	0.087999	0.22954	-0.11495	0.04919	0.052856	0.040169	-0.15209
-0.69362	-0.22904	0.14687	-0.31091	0.07557	-0.069559	0.075622	0.25459
-0.4129	-0.080019	0.21855	0.044364	0.012059	-0.17702	0.017362	0.082183
0.31066	0.068384	0.33109	-0.6373	0.083109	-0.14499	-0.07276	-0.40819
0.26656	-0.16809	0.31523	0.21183	0.098677	-0.097181	-0.010947	-0.19526
0.85926	-0.28271	-0.043379	-0.1765	0.17256	0.17574	-0.094202	0.85429
0.56337	0.020026	0.35932	-0.35092	0.088675	0.10856	-0.06368	-0.81489
-0.0041301	-0.027207	0.52948	-0.68043	0.21431	0.018103	-0.11688	0.25943
-0.0051536	0.11253	0.71244	-0.24264	0.0085958	0.11748	-0.14799	-0.077063
0.075745	0.29013	0.63487	-0.74392	0.092146	0.20352	-0.14232	-0.043569
-0.19165	0.36874	0.27756	0.59973	-0.037276	-0.065029	-0.025574	-0.060193
-0.02117	0.35839	-0.47878	-0.75848	0.16077	0.17348	0.010559	0.6252
0.089945	-0.14884	-0.22775	-0.031275	0.078433	-0.045768	0.012036	0.49193
0.5245	0.17274	-0.28188	0.057847	0.22846	0.17244	0.029073	0.039318
-0.022446	-0.069661	-0.41862	0.236	-0.017561	-0.35899	0.011094	0.58895
-0.0029488	-0.15087	-0.40633	0.81242	-0.022731	0.083701	-0.02393	0.23619
0.085492	-0.21185	-0.062598	-0.23781	-0.25204	0.17137	-0.034321	0.22995
-0.31555	-0.16114	0.11139	0.45719	0.041755	-0.059423	0.27437	0.43544
