# Supplementary material for: An incentive circuit for memory dynamics in the mushroom body of Drosophila melanogaster
Source: eLife. 2022 Apr 1;11:e75611. doi: 10.7554/eLife.75611 (PMC8975552; doi:10.7554/eLife.75611)
Supplement: Figure 4—source data 1. [file elife-75611-fig4-data1.zip › realSCREEN_032a.xlsx_finaldataA_timepoint1.csv]

-0.6633	-0.21772	-0.53896	-1	-0.13707	0.72584	0.59632	-0.57033	-0.59846	1.4643	1.7958
-0.32569	0.57707	0.46587	-0.94917	-0.23484	0.65012	0.16978	0.89768	-0.68771	1.1789	1.0089
-0.4655	1.041	0.57838	0.49802	0.41132	0.0080454	0.0035545	0.43953	-0.85445	0.12374	1.023
-0.30243	1.0333	-0.014061	0.58539	0.097197	-0.41009	-0.2139	-0.21379	-1	0.33128	0.6774
0.32013	-0.12257	0.040255	0.01577	-0.044106	-0.44281	-0.27598	-0.26249	-0.74323	-0.11759	-0.69268
0.13221	-0.22914	-0.78789	0.42058	0.24349	-0.31891	-0.49005	-0.55309	-0.38476	-0.20361	0.42978
0.13147	-0.64571	-0.37112	0.35034	-0.060752	-0.55059	-0.24895	-0.29563	-0.19699	-0.33687	0.56502
0.23096	-0.61434	-0.66122	0.1939	-0.11091	-0.64773	-0.17771	-0.3187	-0.47085	-0.33469	0.12488
0.50169	-0.82459	-0.051973	0.21433	-0.40201	-0.47649	-0.5829	-0.00021726	-0.48069	-0.53691	-0.20153
0.030863	-0.40178	-0.17827	-0.18078	-0.26834	-0.25456	-0.74476	0.16421	-0.36506	-0.6422	-0.69445
-0.29552	-0.49354	-0.70352	-0.63	-0.21336	-0.42376	-0.52073	-0.35264	0.31981	-0.66524	-0.25628
-0.62059	-0.19892	0.25755	-0.4483	0.29634	-0.11935	-0.24454	0.12501	1.2793	-0.65278	-0.42992
-0.63793	-0.09312	-0.67575	-0.27624	0.93433	-0.14597	-0.048669	-0.71257	0.52208	-0.34517	0.4884
0.055961	-0.013363	0.064424	0.24753	0.98279	-0.36189	-0.058211	0.46341	1.0023	-0.43252	-0.57364
0.22425	-0.1025	-0.16833	0.22134	1.0092	0.13782	-0.1214	-0.36364	0.82531	0.29869	-0.57532
-0.12318	0.11804	0.35931	0.2839	1.3518	-0.31401	-0.043302	0.12071	1.0884	-0.13757	-0.8197
0.13954	-0.30622	0.26863	-0.047279	-0.046735	0.30428	0.81045	-0.19874	0.90818	0.51747	-1
-0.054767	0.042097	-0.20194	0.072958	-0.17222	0.40888	0.49281	0.40107	0.094658	0.11164	-0.21444
0.74796	-0.043897	0.4846	0.30192	-0.70114	0.37099	0.41384	-0.20799	0.088165	0.59909	0.25516
0.75618	-0.0076736	-0.18581	0.040907	-0.1711	0.4513	0.22373	0.3463	-0.30141	-0.12455	-0.033048
0.5288	0.29417	0.75214	0.26139	-0.76441	0.070696	-0.082882	0.32431	0.036612	0.55944	-0.25588
-0.1115	0.69512	0.35341	-0.1093	-0.45335	0.46626	0.042269	0.068755	-0.33978	-0.54062	-0.08425
-0.27214	0.10004	0.38192	0.17059	-0.78424	0.2207	0.80636	0.81449	0.40971	0.18516	-0.26948
0.072534	0.41421	0.53234	-0.2378	-0.76179	0.65121	0.29489	-0.11563	-0.15104	-0.29939	-0.26771
-0.28751	0.41958	0.3313	0.34536	0.15926	1.1077	-0.015448	2.5513	0.4276	1.3891	0.097059
4.0927	8.2854	6.8158	3.5797	14.878	13.826	4.1355	17.989	17.638	10.277	12.031
5.5085	11.903	13.956	5.3779	18.275	19.957	5.8188	14.939	21.982	9.6778	11.597
5.1337	13.639	16.682	5.6812	12.939	19.205	5.5265	14.151	20.003	9.0392	5.8479
4.1173	12.26	15.077	5.4479	8.9417	16.966	5.8438	12.953	18.463	9.2376	2.5213
3.3944	11.041	13.611	5.8526	7.5839	14.211	5.3745	11.791	16.652	9.1538	1.1312
2.8797	9.1939	12.834	5.5474	7.7955	11.691	5.3013	12.307	12.8	8.7896	0.52867
2.2379	6.8856	12.08	4.3101	7.2482	10.396	4.9164	11.376	11.541	8.8405	0.12053
1.4307	6.9132	13.313	3.7512	6.7387	8.9822	4.3677	10.832	7.9272	9.1297	0.57434
0.7987	4.6037	13.162	3.419	6.8699	7.2239	3.0796	10.954	6.0867	8.637	0.79026
0.50833	5.0541	12.979	2.9081	7.2065	7.4059	2.9218	9.4305	5.549	8.3417	0.61797
0.12401	3.8169	11.503	2.5009	6.2288	5.6754	2.4404	9.5502	4.0359	7.8703	0.10344
-0.23814	2.9774	10.441	2.2787	6.0484	4.6396	1.9884	10.273	3.0387	6.818	0.45657
-0.29132	2.3407	10.785	2.101	6.0473	4.1224	1.2049	8.9871	2.5025	5.8335	0.38987
-0.63552	1.7923	12.11	1.6072	5.8799	3.8804	0.98358	6.9197	2.2532	5.5689	0.086539
-0.79264	2.3065	12.461	1.8171	4.8678	2.7917	0.64017	4.8261	1.6949	5.3303	-0.46349
-0.55378	1.5188	11.556	2.0888	5.0518	1.8765	0.81716	3.6172	1.4892	4.8329	0.25612
-0.61055	2.9243	9.6394	1.7422	6.6959	2.3564	1.2214	4.1094	2.0075	4.7386	0.66183
-0.25199	2.7549	9.7898	1.231	6.584	3.0406	0.97663	3.5483	1.7163	3.9328	0.65136
-0.28981	2.0484	10.291	1.5271	7.9613	2.6969	1.0774	4.0339	1.6305	3.8945	0.95196
-0.32352	2.2315	11.539	1.5602	6.459	2.855	0.69618	2.9602	1.0544	3.5234	2.6403
-0.42896	1.7546	9.2288	1.294	6.9923	3.5297	0.28491	3.6525	1.0556	3.8709	15.708
-0.30576	2.434	9.5799	1.6449	6.2581	2.9549	0.3814	3.4114	0.63884	3.4543	22.861
-0.77736	2.5093	10.393	1.9703	6.5532	3.2271	0.61368	2.237	0.20187	2.3811	23.653
-1	1.4866	9.5113	2.1235	7.5944	2.9464	0.45865	3.6319	0.19918	1.893	20.204
-0.66755	1.7844	9.9841	2.2034	7.0212	3.2153	0.48667	3.0169	-0.067804	3.5049	22.146
0.43218	3.5398	23.463	2.8206	8.0259	7.3046	4.1399	26.694	1.4758	16.098	21.212
2.9506	5.2347	30.434	3.2906	20.847	10.653	4.6093	25.992	6.4664	14.905	11.461
3.928	5.1581	23.829	2.9286	16.86	10.855	4.8359	14.846	12.567	8.6457	7.3359
4.2187	5.0231	15.406	2.1772	9.9711	10.76	3.8736	8.264	11.333	5.3711	5.6876
2.736	3.6598	9	1.1845	4.9308	9.1298	2.0374	4.8748	6.2856	2.8371	6.0757
1.2615	0.91924	6.3484	1.2717	2.8784	6.0277	0.54309	2.2832	3.2923	1.5444	7.8524
0.3358	0.25679	2.8343	0.30843	1.8765	3.3694	-0.25107	1.3553	1.2617	1.0316	9.4337
-0.42214	0.19463	2.8602	0.11933	0.63721	1.3738	-0.34759	0.58721	0.32727	0.17052	9.0247
-0.54946	-0.19749	1.2613	0.40978	0.44374	0.75094	-0.57908	0.42324	-0.17203	-0.46055	7.9437
-0.65402	-0.34024	0.39376	-0.38019	-0.59665	-0.3848	-0.60383	-0.64811	-0.20045	-0.38753	7.7747
-0.56754	-1	0.88558	-0.3271	-0.26589	-0.60108	-0.88822	-0.03787	-0.32503	-0.80729	6.8516
-0.45915	-0.56122	0.061593	-0.46932	-0.92394	-0.363	-0.58796	-1	-0.5037	-0.7951	4.3914
0.051496	-0.55722	0.60257	-0.43605	-1	-0.6877	-0.78554	0.53015	-0.73723	-0.66316	2.7742
0.58676	-0.64352	0.62043	-0.45785	-0.75162	-1	-0.69469	-0.14342	-0.84871	-1	3.9834
0.62403	-0.70508	-0.12342	-0.56949	-0.28975	-0.5399	-0.93984	-0.45835	-0.7761	-0.43037	3.2894
-0.18457	-0.7417	-0.55539	-0.41797	-0.32688	-0.28606	-0.98705	-0.016113	-0.57324	-0.70629	2.0237
-0.23185	-0.64944	-0.79951	-0.7068	-0.39722	-0.29066	-1	-0.66776	-0.7874	-0.36962	3.9169
-0.00039987	-0.095535	0.28647	-0.55094	-0.60827	-0.18537	-0.71625	0.68351	-0.69696	-0.20425	4.6999
0.76793	-0.36573	0.25743	-0.66046	-0.52157	-0.25763	-0.95863	0.23994	-0.58116	-0.6374	4.0365
0.67419	-0.020007	-0.84493	-0.58245	-0.80954	-0.36711	-0.71071	0.78932	-0.79787	-0.14217	2.4122
0.40165	-0.37057	0.0039633	-0.39499	0.073363	-0.71726	-0.56314	0.024262	-0.62076	-0.6261	1.8827
0.57767	0.039233	-0.51243	-0.14619	0.37312	-0.60866	-0.44143	-0.41945	-0.43563	0.064132	1.5111
0.6301	-0.087051	-0.66905	-0.50197	-0.25811	-0.091527	-0.59161	0.42499	-0.54273	-0.07287	1.8894
0.18726	0.09315	-0.26928	-0.22679	-0.62071	-0.03097	-0.50905	-0.97488	-0.75999	-0.51649	0.74674
-0.12414	-0.18368	-0.046643	-0.68901	-0.34245	-0.64589	-0.66498	0.34863	-0.39307	0.036834	1.4125
-0.40292	-0.1469	0.060428	-0.58467	0.069878	-0.3733	-0.51843	-0.022765	-0.62339	-0.35757	0.3841
0.027639	-0.29729	-0.054183	-0.44468	0.45442	-0.55926	-0.49778	0.5495	-0.26812	0.66358	0.42382
-0.13881	-0.19181	-0.29089	0.10102	0.22039	-0.56719	-0.62879	-0.36902	-0.47369	0.23181	0.33034
-0.27647	0.034214	-0.56561	-0.38192	0.77158	-0.53026	-0.53969	-0.12913	-0.12361	0.51614	0.56109
-0.17668	0.13697	-0.55833	-0.098871	0.39576	-0.53339	-0.5469	0.15015	-0.10879	0.39726	0.050546
-0.12088	0.45446	-0.82145	-0.28517	1.1077	-0.41041	-0.49456	0.017285	-0.16506	0.1294	-0.43739
-0.16888	-0.11955	-0.31533	-0.20244	0.8894	-0.97904	-0.3563	0.36303	-0.37195	0.30441	-0.043067
0.028087	0.41717	-0.48591	0.15388	1.3014	-0.29642	-0.60868	-0.01029	-0.086397	-0.40197	0.36964
-0.098299	0.056982	-0.93557	0.073079	0.36619	0.28218	-0.46477	-0.026861	0.29911	0.31162	-0.55155
-0.27434	-0.50295	-0.243	0.33667	-0.11207	0.17846	-0.55929	-0.17571	-0.054123	-0.21192	-0.29327
-0.35133	-0.13273	-0.50124	-0.02595	0.28325	0.16483	-0.18564	-0.22044	0.16526	0.33457	-0.37439
-0.3494	-0.076312	0.11244	0.17082	-0.025755	0.52101	-0.16098	-0.22269	0.035955	-0.31562	-0.23077
-0.25875	0.19525	-1	0.41439	-0.12488	0.25234	-0.092605	-0.040363	-0.18136	-0.17789	-0.29187
0.29074	0.52474	-0.38438	0.62945	-0.18504	0.090231	-0.23673	-0.43458	0.094409	0.11475	-0.085423
0.17405	0.19624	-0.56033	0.13091	-0.098844	0.24693	-0.21342	-0.47939	0.036999	-0.35066	-0.068213
-0.24965	0.48492	-0.5633	0.086443	-0.037713	0.58229	-0.1636	-0.28152	-0.15349	0.00076992	0.80787
0.081308	-0.16997	0.21743	0.15361	-0.46189	0.19019	0.031165	0.73927	0.38083	-0.35927	0.12756
0.12195	0.34903	-0.82439	0.10387	-0.47625	0.0162	0.24221	0.085562	0.33777	-0.043473	0.23203
0.087607	-0.087996	0.82587	0.58047	-0.30074	0.095623	0.43733	0.24737	0.14876	-0.41014	0.26596
-0.08304	-0.025278	-0.55791	0.28771	-0.47556	-0.10308	0.76842	-0.18049	0.27406	-0.17121	-0.23916
0.56516	-0.16397	1.0597	-0.2028	0.060455	-0.090376	0.3714	0.37344	-0.26476	-0.21121	-0.34425
0.26575	-0.21064	0.29378	-0.56307	-0.1643	-0.18469	0.51627	0.16693	-0.24531	-0.0153	0.072078
0.54933	-0.022815	1.715	-0.040207	-0.36016	0.29699	0.36096	-0.075748	-0.16685	0.027824	-0.081874
-0.064237	-0.37364	0.94818	-0.12432	0.18082	0.11888	0.73167	-0.13866	0.029624	0.21677	0.3184
-0.36506	-0.24391	0.77133	-0.51172	-0.75248	0.12705	0.57567	-0.44225	-0.26129	0.62937	0.10237
