# Supplementary material for: An incentive circuit for memory dynamics in the mushroom body of Drosophila melanogaster
Source: eLife. 2022 Apr 1;11:e75611. doi: 10.7554/eLife.75611 (PMC8975552; doi:10.7554/eLife.75611)
Supplement: Figure 4—source data 1. [file elife-75611-fig4-data1.zip › realSCREEN_032a.xlsx_finaldataA_timepoint2.csv]

-0.30375	-0.077753	-0.50977	-0.17363	-0.28738	-0.059874	0.27886	-1	-1	1.6778	-0.59166
-0.09783	-0.14955	0.43323	-0.10581	0.27093	0.056293	0.064198	0.55001	-0.71657	0.79901	1.0759
0.20944	-0.0091595	0.61552	-0.27029	0.29895	0.64027	0.1243	0.99725	-0.33423	0.82107	0.36392
-0.061855	0.027271	0.26305	-0.25123	-0.12286	0.20273	0.060407	0.1315	-0.41725	0.20409	-0.17812
-0.14877	-1	-0.0047405	0.17502	0.16424	-0.43197	-0.25561	-0.097789	0.23912	-0.19073	-0.80698
-0.053285	-0.25732	-1	-0.26258	0.20627	-0.86046	-0.1503	-0.066333	0.065479	0.1732	-1
0.30632	-0.4982	-0.42473	-0.057297	-0.13857	0.061142	-0.44345	0.17946	0.16542	-0.15016	-0.63314
0.32378	-0.42377	-0.25521	0.12887	-0.27129	-0.12158	-0.18351	-0.20578	-0.2893	0.035298	-0.58923
0.63554	0.64492	-0.45614	0.64674	-0.066079	-0.7037	-0.22642	-0.2462	-0.13555	-0.55108	-0.085306
-0.13867	-0.78712	0.48265	0.10919	0.36834	-0.10948	-0.047832	-0.32497	0.3579	-0.36791	-0.30408
0.32611	-0.088283	-0.32536	0.086965	-0.076195	-0.91909	-0.081849	-0.70499	-0.26697	-0.879	-0.41581
0.19382	0.31863	0.0051782	0.086699	-0.40091	-0.10882	0.0062624	-0.61481	-0.45748	-0.61514	-0.16677
-0.32708	-0.25436	0.1463	-0.26089	-0.44986	-0.35148	-0.14672	-0.57619	0.1099	-1	-0.73342
0.072458	0.33723	-0.24789	-0.087595	-0.5298	-0.7192	0.10126	-0.30789	0.402	0.58877	-0.065705
-0.17061	-0.04268	0.29639	-0.14011	-0.26264	-0.14408	-0.011864	-0.49233	0.98166	0.24128	1.0318
-0.28555	0.36668	-0.13976	0.31643	0.045116	-0.049636	0.21353	-0.29602	0.5371	1.1629	0.82853
0.16378	0.62044	0.46326	0.22973	0.06937	-0.55905	0.22484	-0.21817	0.55094	-0.28078	1.1212
0.020621	-0.17252	-0.1624	0.11244	0.14423	-0.020984	0.29557	0.33374	0.34868	-0.81603	0.26903
-0.52608	0.4859	-0.58088	0.24197	0.14991	-0.33523	0.24068	-0.0070041	0.60852	-0.93048	0.18521
-0.26566	-0.045591	0.36514	-0.21666	0.073027	0.44848	0.11328	0.090436	0.34332	-0.93431	0.47284
0.12538	0.11392	-0.086705	-0.30067	0.31232	0.50988	0.037995	0.73609	-0.0087634	-0.23327	0.28549
0.14212	0.39584	0.80112	-0.086633	0.08338	1.1087	-0.00668	0.81304	-0.43295	0.03732	0.29023
0.14323	0.021243	-0.13862	0.42923	0.17775	1.2022	-0.19929	0.71592	-0.050183	1.3251	-0.13898
-0.28347	0.47424	0.46037	-0.34989	0.24175	1.2649	-0.0076529	0.61102	-0.6008	-0.11694	-0.21486
-0.41506	0.84721	-0.50696	-0.079576	0.62218	1.2906	0.38461	0.97532	0.54422	2.9972	0.6863
4.0002	4.853	4.5935	2.2262	5.965	12.955	2.1855	11.665	6.8913	19.155	18.653
5.7269	8.8983	7.3386	3.4119	5.7077	19.335	2.6479	12.931	8.1439	17.578	22.933
5.6097	8.5627	6.8467	2.7727	3.5283	16.168	2.9999	9.1771	8.9679	12.646	14.733
4.5474	7.6384	5.8136	2.1554	2.1118	13.928	3.3113	5.5372	8.6598	9.5043	7.8777
3.9175	7.0917	4.045	1.7152	2.1825	12.772	3.0448	5.242	7.6584	7.7377	4.3105
3.2067	6.0391	4.322	1.1854	2.32	11.852	3.1612	3.7141	6.2101	6.0537	3.3563
1.7919	6.9293	4.0547	0.41327	2.5543	10.207	3.3624	2.8802	5.4825	7.4337	1.7494
0.74246	5.9834	4.8394	0.58441	2.2074	9.8047	3.1702	2.3859	4.5888	6.0398	1.703
0.56897	6.4811	4.3295	0.27587	2.6348	9.4062	3.3538	2.3053	4.2691	7.176	1.4346
0.24533	4.4892	4.4308	-0.027535	3.3178	10.042	2.6382	2.2992	3.9828	7.2644	1.8213
0.16349	4.2727	4.2071	0.051789	4.208	9.9831	2.3869	2.0582	3.4588	5.7522	1.7472
0.28326	3.9786	4.9024	0.045207	3.4659	8.4502	2.2338	1.7256	3.2649	5.1482	1.8522
0.412	3.6681	4.068	-0.041417	2.9595	8.3636	2.1767	1.1991	2.5898	2.3937	1.5334
-0.016195	4.1477	2.8589	-0.14283	2.4712	8.5011	2.0461	1.3368	3.3199	3.2248	1.8979
-0.62828	3.2326	3.2339	-0.35713	3.0107	7.8843	1.9771	1.3317	3.7783	3.4172	1.8119
-0.47675	4.7484	4.1755	0.0401	3.0387	7.3247	2.0647	1.1366	2.9332	2.7186	2.2906
-0.6008	3.6043	3.6855	-0.67297	3.1742	5.6441	1.851	1.2803	2.7193	3.6957	1.1369
0.41008	3.5235	3.0409	-0.66276	1.9953	4.6862	1.7772	1.3335	2.849	3.5001	0.79132
-0.26485	2.2125	3.8702	-0.17932	2.2862	4.6978	1.601	0.82223	2.2464	3.1589	1.1402
-0.75755	2.116	2.5496	-0.425	2.5374	4.1487	1.41	0.63221	1.6374	2.7537	0.96103
-0.41171	1.6699	2.2666	-0.35632	3.1	4.05	1.619	0.87692	1.159	1.5286	0.57116
0.24859	1.5763	1.5339	-0.44917	2.9237	3.5588	1.3457	0.29884	1.0628	2.07	0.59334
-0.095659	1.86	2.5323	-0.33713	2.8814	2.8688	1.3574	0.48599	0.789	1.3492	0.50219
-0.57547	1.258	2.218	-0.19397	2.4335	2.8255	1.5104	0.44982	1.2265	0.47131	1.2267
-0.71045	0.99563	2.2647	-0.088254	2.7237	2.8368	1.4862	0.56031	1.2706	1.6082	1.0272
1.3936	3.3311	3.4317	0.26525	3.3206	4.3094	3.6601	8.8647	2.8265	11.565	20.544
3.9105	3.5139	3.7508	-0.048201	7.1872	6.7674	3.6522	7.2071	4.2385	8.8139	18.78
4.2263	1.1675	3.4195	-0.163	4.863	11.1	2.2575	3.5244	3.2927	5.6267	9.8766
2.3217	1.861	2.7319	-0.7645	2.6546	11.398	1.0448	1.207	2.2315	3.0311	4.375
1.0943	0.46574	0.34163	-0.66957	1.3986	7.5652	0.23957	0.46051	0.99915	3.286	2.1672
0.58848	1.0772	0.38233	-0.62463	0.69425	4.565	-0.12853	-0.10169	0.68859	1.8433	1.0585
0.05077	0.090639	0.070165	-0.4995	0.20223	2.6781	-0.55336	-0.34512	0.57332	1.9266	0.1989
-0.11593	0.16267	-0.76907	-0.84346	0.40439	0.89806	-0.41608	-0.29151	0.1992	2.4902	-0.29297
-0.65691	-0.17798	-0.0070182	-0.56975	0.49152	0.60128	-0.42735	-0.63153	-0.048067	1.1018	-0.57929
-0.52436	0.77819	-0.23645	-1	0.28509	0.66631	-0.67875	-0.68965	0.039803	1.3432	-0.33542
-0.66404	-0.15326	0.076448	-0.78351	-0.25146	-0.21089	-0.67434	-0.83775	0.0092574	1.4429	-0.6801
-0.58794	0.44296	0.85418	-0.81111	-0.659	0.28785	-0.82464	-0.37681	-0.1367	0.87497	-0.66432
-0.14119	0.18699	-0.95294	-0.7061	-0.62487	0.34326	-0.90971	-0.50153	-0.10572	2.6932	-0.69221
-0.5033	-0.044033	-0.21537	-0.58684	-0.85677	0.014876	-0.72609	-0.82866	-0.32477	1.5454	-0.41046
0.071639	0.21446	0.17302	-0.47374	-0.81563	-0.024716	-1	-0.54563	-0.38078	1.493	-0.3866
0.41379	-0.058453	-0.79316	-0.57379	-0.77025	0.27998	-0.71483	-0.96183	-0.19518	1.4792	-0.62623
0.56253	1.2839	0.36299	-0.45125	-1	-0.60827	-0.77411	-0.42829	-0.30622	-0.15038	-0.67943
0.20094	-0.10626	0.71109	-0.2889	-0.9953	-0.42813	-0.64505	-0.56089	-0.22156	1.1726	-0.7107
-0.20929	0.44604	-0.58142	-0.3377	-0.83833	-0.41235	-0.44927	-0.55068	-0.25956	0.87697	-0.74597
-0.40398	0.049361	1.2776	-0.50739	-0.42291	-1	-0.26225	-0.549	-0.35122	0.80254	-0.91598
-0.11734	-0.083474	0.42271	-0.65327	-0.39881	-0.49152	-0.18196	-0.50896	-0.59331	1.3643	-0.51538
-0.35886	-0.1855	-0.68258	-0.58893	-0.54918	-0.71272	-0.53276	-0.27682	-0.30005	0.045314	-0.53189
-0.55024	0.044902	0.50417	-0.28085	-0.42554	-0.51919	-0.781	0.0058514	-0.25284	1.4383	-0.1736
-0.2997	0.25712	0.12093	-0.36751	-0.19199	-0.26334	-0.69191	-0.44946	-0.26835	0.18821	-0.87172
0.055774	-0.41151	-0.68723	-0.76657	-0.18508	-0.84823	-0.17443	-0.29582	-0.25243	0.80843	0.046831
-0.092673	0.056867	0.42617	-0.099125	-0.26853	-0.23748	-0.37984	-0.4941	-0.19189	1.0833	0.074979
-0.27182	-0.22396	0.1661	-0.15388	-0.13552	0.036648	-0.38	-0.4513	-0.29117	-0.41061	-0.5337
0.060615	-0.57721	-0.69761	-0.15563	-0.014096	-0.37317	-0.12218	-0.45694	-0.080672	0.54618	-0.26075
0.31917	-0.1322	0.56573	-0.040291	-0.35738	-0.85766	-0.25165	0.049514	-0.15331	0.28408	-0.067637
0.26787	-0.37687	-0.4832	0.041006	0.069539	-0.86537	-0.2659	0.014177	-0.033857	0.39457	-0.20014
0.16046	0.055478	-0.60326	-0.042371	0.20116	-0.26081	-0.11062	-0.46491	-0.18727	0.49514	-0.33855
-0.29156	0.077604	0.098068	-0.14828	0.040939	0.25094	0.32754	-0.14877	-0.17859	-0.45471	0.18166
-0.28936	-0.28009	-0.27525	0.040174	-0.055293	-0.45565	0.18206	-0.51928	-0.083538	0.60955	0.095484
0.13427	-0.031192	-0.53549	0.19872	-0.25261	-0.25907	0.22177	-0.46677	0.057597	-0.22862	-0.38539
0.97962	0.080563	0.10601	0.050879	-0.096027	-0.6267	-0.14711	-0.33657	-0.22592	-0.064498	-0.10375
1.2526	0.19598	-0.19051	0.3784	-0.17822	-0.55513	0.18781	-0.054742	-0.10542	-0.040996	-0.67686
0.64582	-0.011589	0.13567	0.34701	-0.11284	0.032437	0.15043	-0.24344	0.069114	-0.7814	-0.22145
0.053405	-0.4401	0.25214	0.20772	-0.22131	-0.40789	0.03957	-0.069194	0.16618	0.074534	-0.12309
-0.10766	0.025746	-0.052424	0.30386	-0.043686	0.29243	0.061272	-0.37175	0.13951	-0.84766	-0.38246
-0.59298	0.50136	-0.16491	0.0074624	0.39872	-0.06833	0.51948	-0.1469	0.26736	0.38577	-0.41262
-1	-0.21507	0.3895	0.20276	-0.029478	-0.50982	0.27811	0.44123	0.045205	-0.15826	-0.073718
-0.22425	0.70769	-0.33663	0.044413	0.38176	0.66504	0.18007	-0.022695	-0.016235	-0.29957	0.10446
-0.1394	-0.19738	0.3236	-0.0021883	0.38515	0.53482	0.16917	0.60928	0.071745	0.10463	-0.087726
-0.20304	0.56222	-0.25228	0.030878	0.26199	0.35898	-0.081261	1.0154	0.099851	-0.83912	0.27322
0.049411	0.17931	-0.1698	-0.21154	0.0061364	-0.39398	-0.11278	0.63262	0.13791	0.14705	-0.32396
-0.17034	-0.3868	0.3999	-0.33237	-0.070821	0.10557	0.046066	0.16217	-0.072857	-0.7903	0.16924
-0.66969	0.20511	-0.55262	-0.24556	-0.13551	0.67957	0.095967	0.021996	-0.15857	0.39232	0.29071
-0.1481	-0.4121	0.64546	0.14443	0.038046	0.50966	-0.1757	-0.16714	-0.089424	0.3296	0.57076
0.22956	-0.26173	0.59894	0.001689	-0.088697	-0.19687	-0.22725	0.010456	-0.020978	-0.20406	0.05006
0.54023	-0.040568	-0.13298	-0.15041	0.040424	0.70026	-0.39607	-0.10126	-0.13996	1.1176	0.6726
