# Supplementary material for: An incentive circuit for memory dynamics in the mushroom body of Drosophila melanogaster
Source: eLife. 2022 Apr 1;11:e75611. doi: 10.7554/eLife.75611 (PMC8975552; doi:10.7554/eLife.75611)
Supplement: Figure 4—source data 1. [file elife-75611-fig4-data1.zip › realSCREEN_032a.xlsx_finaldataA_timepoint3.csv]

-1	0.014984	-1	-0.45937	-0.74784	-1	0.047829	-0.9544	-0.40646	1.3433	-0.46053
-0.36843	0.4831	1.0867	-0.21455	-0.39254	1.7138	0.35604	-0.71868	-0.54879	1.2902	0.83327
0.14213	0.28759	0.53095	0.00036502	-0.89523	1.4858	0.13318	-0.13852	0.056474	1.0218	0.19143
-0.081985	-0.68673	0.00016252	0.029797	-0.5619	0.30424	-0.74392	0.58392	-0.17236	1.1839	-0.70938
0.50186	0.25034	-0.022028	0.070856	-0.33245	-0.90163	-0.11687	0.7627	-0.23744	0.25225	-0.46783
0.51504	-0.32298	-0.18556	-0.47518	0.001222	-0.68016	-0.073232	1.1955	-0.52466	-0.049423	-0.39706
0.82079	-0.62779	-0.30162	0.22033	0.14362	-0.51109	-0.92955	-0.033259	-0.30195	-0.12762	-0.081246
0.23532	0.058403	-0.29512	0.3497	-0.14986	0.27603	-0.32408	0.76693	-0.040837	-0.38288	-0.19241
-0.065578	-0.18316	-0.097322	0.4475	0.2184	0.73272	-0.10979	0.22169	-1	0.1566	-0.31693
-0.30971	-0.48046	-0.4744	0.30763	0.33949	0.50906	-0.2852	0.29434	-0.89203	0.10624	-0.065212
-0.3242	0.1417	-0.28805	0.48143	0.69334	-0.76785	0.20872	0.37612	-0.46686	0.17118	-0.077971
0.31828	0.37577	-0.21016	0.51252	0.21881	-0.86132	0.49417	-0.70693	-0.84072	0.029789	-0.26718
0.3635	-0.66858	-0.18303	0.27476	0.55923	-0.52288	0.015851	-0.072544	0.30961	-0.13417	-0.23804
-0.008494	0.32086	0.32899	0.24542	0.44596	-0.29409	-0.04055	-1	0.35484	-0.31664	0.20284
-0.097376	0.17931	0.052254	-0.44544	0.16171	-0.6261	-0.11405	-0.18241	0.98885	-0.35369	-0.3975
0.2929	-0.89612	0.11705	0.13195	0.53181	-0.78807	0.183	-0.75747	0.92008	-0.089738	-0.35493
1.267	-0.031695	0.13474	0.018734	0.4106	-0.83466	0.25948	-0.53563	0.13463	-0.29492	0.087657
0.43054	-0.053044	-0.13627	-0.018337	0.279	1.6843	0.14834	0.3179	0.41908	-0.5149	-0.10199
-0.26289	-0.40382	0.16167	0.13649	0.52637	1.323	0.25455	-0.083463	-0.086686	-0.74086	0.47108
-0.30202	0.50601	-0.10286	-0.39788	0.27421	0.044374	0.049518	0.55702	0.23504	-0.35791	0.32655
-0.44155	0.24449	0.043992	-0.29708	-0.23973	0.054724	-0.095924	-0.44485	0.61087	-0.80558	1.1155
-0.87677	0.2481	0.38004	-0.41836	-0.35674	-0.72464	-0.084266	0.14959	0.41584	-0.17533	0.93126
-0.53531	0.47951	0.042188	-0.14939	-0.12748	0.1366	0.24287	0.058505	0.2396	-0.62779	0.16188
-0.21305	0.76419	0.4177	-0.35188	-1	0.24785	0.52387	0.34393	0.83389	-0.58381	-0.19329
-0.27998	0.0205	0.0033911	-0.034213	-0.32332	0.40057	0.79831	1.3319	2.1647	0.10775	2.1182
3.3456	3.5595	2.4108	2.4996	1.4032	19.772	3.6673	6.7414	9.2985	20.855	16.029
4.892	5.6243	4.0637	3.1227	2.1373	34.514	4.2032	13.109	9.0751	25.599	19.468
4.6558	7.7681	3.5679	2.8863	2.7412	30.669	5.6874	11.93	9.2438	18.679	12.787
4.3783	6.8241	3.1054	2.3503	3.7698	22.1	6.2433	8.7039	8.6255	12.177	8.6851
2.9487	5.9846	2.662	1.7697	4.6149	15.571	6.353	5.6257	7.2267	7.8226	6.6137
2.1489	6.7284	2.3002	1.5252	5.163	13.382	6.6225	5.1369	6.667	5.6992	6.1824
1.3705	4.4002	2.0637	1.7627	5.5552	13.412	6.3142	5.8607	5.4414	6.8895	6.0159
0.51139	4.2462	1.8159	1.3265	5.428	12	6.2039	5.3888	3.7999	5.5623	6.0436
0.72859	4.4885	2.0086	1.2834	5.9021	10.568	5.549	5.4368	3.9207	6.0805	5.5966
0.56369	3.667	1.8482	1.3214	5.2751	9.6849	4.6321	3.7155	3.5958	6.564	4.8759
0.12199	3.0347	1.4987	1.0555	4.3002	10.781	4.3593	3.4932	3.5172	4.9277	5.7949
0.18794	2.8843	1.2012	1.1728	3.948	10.479	4.0247	2.75	2.7032	4.8918	5.9167
0.10995	1.2864	1.252	1.2143	2.9537	7.0808	2.9752	3.0461	1.8293	3.0606	4.3708
0.50933	1.3798	1.4817	0.58883	3.4276	7.8156	2.4449	2.6661	1.6603	5.6226	3.9269
0.37494	1.4105	1.291	0.92341	3.26	8.9157	2.8868	3.0661	1.5663	4.5661	4.2711
0.11885	1.2159	1.0881	1.0065	2.7593	7.0112	2.2801	3.7987	1.6011	3.2383	4.8876
0.14847	1.7473	1.0189	1.3931	2.6882	7.4065	2.3537	2.8537	1.2596	3.6651	3.594
0.079595	1.1453	1.0234	1.0683	2.4779	6.6039	2.3781	2.8455	1.2454	2.7741	2.7787
0.010256	1.4194	1.075	0.74994	2.1643	5.3774	2.1018	2.0863	0.76437	4.4075	2.6679
-0.014908	1.4022	1.0648	1.0096	3.2116	5.0339	1.7317	2.1908	0.70844	3.1482	2.4804
-0.24955	1.5059	0.68241	1.0712	2.7328	4.7571	1.9092	2.2311	0.26427	2.8486	2.15
0.24405	1.5517	0.43684	0.7938	2.2465	4.2191	1.8749	2.0279	0.94589	2.6417	1.2121
0.17045	0.67185	0.40716	0.86354	2.3076	2.5869	2.152	2.7159	0.817	1.0417	1.1875
-0.16936	1.0187	0.51487	0.71177	2.3663	2.9003	2.8931	2.0649	0.67818	1.9472	1.7388
-0.53891	0.48183	0.33004	0.93262	3.0037	2.1315	2.7678	2.2394	0.55639	1.3043	2.4316
1.0923	1.7435	3.18	0.61464	2.3354	7.8989	7.1684	13.159	1.8796	8.5956	14.868
3.8878	0.89659	4.5143	0.44027	3.9477	7.9159	12.266	10.012	2.6029	7.7948	10.598
3.9676	0.13686	2.7712	-0.12234	4.5779	10.857	9.743	6.0088	3.1047	4.0436	4.894
2.6895	-0.69406	1.3468	-0.45089	4.0808	16.645	5.283	2.8815	3.491	2.5631	2.2577
1.3727	-0.0029944	0.54094	-0.48436	2.1842	11.688	2.1136	2.2905	1.8111	2.5438	0.43144
0.92177	-0.73865	0.199	-0.66257	1.6302	5.9718	0.28762	1.1369	0.2972	1.1938	0.060509
0.070695	-0.36535	-0.10067	-0.80368	0.93273	4.6584	0.011127	1.5653	-0.37655	0.69348	0.098895
-0.2811	-0.56305	0.081605	-0.5935	0.30173	2.5294	-0.41632	0.55687	-0.67495	0.39982	-0.43011
-0.15351	-0.76944	-0.21632	-0.64837	-0.34607	1.2897	-0.28914	1.0312	-0.85969	-0.49708	-0.33567
-0.23932	-0.46808	-0.043811	-0.6653	-0.0059559	0.95163	-0.60607	0.15634	-0.4543	-0.31288	-0.44552
-0.46153	-0.95434	-0.060331	-1	-0.078818	0.5305	-0.33197	0.21269	-0.66574	-0.17874	-0.37983
-0.38123	0.14493	-0.34799	-0.96129	-0.064941	0.046946	-0.34145	-0.39969	-0.86928	-0.95678	-0.63644
0.067867	-0.87519	-0.23599	-0.76133	-0.069986	0.38212	-0.31264	-0.37874	-0.83953	0.20383	-0.33143
-0.12453	0.012271	-0.23943	-0.49236	-0.68763	-0.093193	-0.79302	-0.38761	-0.88687	-1	-0.30415
0.50874	-0.60917	-0.31573	-0.57547	-0.69178	-0.050775	-0.45233	-0.51223	-0.74376	-0.55524	-0.69869
0.70537	-0.3672	-0.10863	-0.053613	-0.42295	-0.76756	-0.71628	-0.22427	-0.53173	0.46709	-0.39551
0.41958	-0.38706	-0.39425	-0.23363	-0.74979	-0.29379	-0.47054	-0.25179	-0.87315	-0.67605	-1
0.18189	-1	-0.16431	-0.3306	-0.16577	-0.12476	-0.53057	-0.15837	-0.5619	0.92256	-0.45675
-0.097418	-0.26819	-0.22752	-0.34015	-0.46316	-0.28654	-0.44563	-0.56769	-0.51306	0.032673	-0.56011
0.21169	-0.78327	-0.21992	-0.48404	-0.49656	-0.59328	-0.8002	-0.16403	-0.72158	-0.0049698	-0.80062
-0.14214	-0.79668	-0.13007	-0.081482	-0.26058	-0.50112	-0.79646	-0.70175	-0.71616	1.0733	-0.63294
-0.70249	-0.31895	-0.43911	-0.19291	-0.085851	-0.53557	-0.48971	-0.34124	-0.64797	0.2202	-0.68599
-0.83795	-0.8545	-0.18382	-0.17131	0.034142	-0.42401	-0.6849	-0.46559	-0.6465	1.5446	-0.85072
-0.42981	-0.30883	-0.45016	-0.08455	-0.17775	-0.27733	-0.75456	-0.50872	-0.61578	1.3994	-0.80393
0.034843	-0.95372	-0.28599	-0.27777	-0.00044528	0.1731	-1	-0.36787	-0.86591	0.22762	-0.84718
0.10402	-0.48932	-0.097392	-0.11382	0.0059281	0.98151	-0.27518	-0.62422	-0.46995	1.6027	-0.79293
0.04354	0.10124	-0.29865	-0.20252	-0.47064	-0.30069	0.23115	-0.020605	-0.72867	0.01205	-0.55858
-0.065242	-0.5324	-0.31364	0.084536	-0.098407	1.0732	0.93525	-0.44105	-0.53543	0.54057	-0.56794
-0.30684	0.074466	-0.25247	0.13611	-0.39734	-0.12719	0.26042	0.24767	-0.51775	0.65149	-0.64318
-0.26799	-0.0076342	-0.18591	0.48668	-0.3031	0.96425	0.30995	-0.1285	-0.12928	-0.30307	-0.32319
-0.6382	-0.3952	-0.1616	0.037637	0.084527	0.13563	0.27246	0.20614	0.12021	0.40731	-0.47411
0.053585	0.016748	-0.11214	0.29515	-0.10175	-0.37719	-0.19459	-0.010511	-0.023261	-0.3609	-0.69566
0.85047	-0.64385	-0.155	0.33561	-0.35449	0.46241	0.062826	-0.11108	0.3933	-0.28297	-0.43075
1.3681	-0.16611	-0.022509	0.21685	0.094131	0.42874	0.066373	0.52775	-0.1487	1.0183	-0.60161
0.58352	-0.20171	-0.15082	-0.048056	-0.0055283	-0.7537	-0.015474	0.086082	0.1598	-0.091585	-0.56833
0.22555	-0.61628	-0.088517	-0.35122	0.22806	-0.15638	-0.13474	1.0938	0.072778	0.72297	-0.20197
0.10467	-0.29125	-0.054112	0.22998	-0.12837	-0.34287	-0.56003	0.20039	-0.040443	0.33846	-0.077077
0.17585	0.24041	0.07586	-0.17849	-0.34712	-0.25125	-0.77249	0.19704	0.19044	-0.13377	-0.26136
-0.1066	-0.19723	-0.069485	0.082214	0.19703	-0.39111	-0.49529	0.35042	-0.0065944	0.39426	-0.2958
-0.53228	0.26155	-0.12329	0.29062	0.17676	0.12985	0.14166	-0.050196	0.15909	-0.98029	0.16551
-0.59486	0.097776	-0.059473	-0.10298	0.11231	-0.19138	0.1765	0.39378	0.15804	-0.0075141	0.52822
-0.43937	-0.067507	0.086808	-0.13228	0.02594	0.012362	-0.077631	0.084408	0.032287	-0.14638	0.73762
-0.14485	0.30265	0.13031	0.25935	0.25152	-0.68939	0.18146	0.035111	0.27669	-0.78173	0.18817
0.033299	0.14697	-0.066051	0.20786	0.21386	-0.1669	0.13071	-0.087577	0.17235	-0.11911	0.67918
0.12667	0.31168	0.28038	0.12166	0.056791	-0.10553	0.013857	-0.3448	0.09525	-0.82557	0.43399
0.16624	-0.15276	0.078831	0.42168	0.45341	-0.44476	0.26556	-0.060932	0.19537	0.010244	0.66398
-0.04404	0.33616	0.25766	-0.38285	0.41773	-0.17384	0.023236	-0.26188	-0.24735	-0.095084	0.6727
-0.12415	0.18123	0.22196	-0.004706	0.066764	-0.49417	0.13985	0.060963	-0.2055	0.47922	0.44443
-0.35647	0.041315	-0.014955	-0.20542	-0.61852	0.40748	-0.24935	-0.33776	-0.21348	0.34544	0.038123
0.33268	0.77184	0.28986	-0.64295	-0.50492	1.0034	-0.054375	-0.46682	-0.32052	0.61629	-0.21971
