# Supplementary material for: An incentive circuit for memory dynamics in the mushroom body of Drosophila melanogaster
Source: eLife. 2022 Apr 1;11:e75611. doi: 10.7554/eLife.75611 (PMC8975552; doi:10.7554/eLife.75611)
Supplement: Figure 4—source data 1. [file elife-75611-fig4-data1.zip › realSCREEN_032a.xlsx_finaldataA_timepoint4.csv]

-0.80136	-0.66419	-1	-0.95655	-0.80483	0.015137	-0.17679	-0.52259	-1	0.52297	-1
-0.38032	-0.029566	0.8365	-0.79944	-0.17217	1.3102	0.0017735	-0.1822	-0.68172	1.3767	1.7636
-0.082545	-1	0.64689	-0.42327	-0.062961	1.3044	-0.017178	0.041159	-0.21181	1.1875	0.10625
0.50206	-0.67249	0.41803	-0.23513	0.11769	0.16351	-0.12858	0.04821	0.22519	0.39091	-0.32131
0.92147	-0.23422	-0.16442	-0.50828	0.28525	-0.58282	0.072809	0.34785	-0.03696	0.53479	-0.7717
0.62199	-0.83845	-0.22004	0.44232	0.5592	-0.47781	0.22509	-0.32128	-0.21258	0.11339	-0.78864
0.32973	-0.50132	-0.31913	0.82235	0.33677	-0.67184	-0.023104	0.037569	-0.27139	0.086863	-0.20582
0.07655	-0.048497	-0.16788	0.66165	0.31158	-0.86201	0.25453	-0.54927	-0.26039	-0.44484	-0.4571
0.29228	-0.36347	-0.52121	0.5959	0.64309	-0.65976	0.19652	0.21648	0.52006	-0.53004	0.0077344
0.43852	-0.98055	-0.68275	0.73089	0.44405	0.017936	0.045362	-0.4064	1.2427	-0.33312	0.3389
0.041518	0.21045	-0.53258	0.45984	0.35435	-0.77889	-0.14906	0.4999	0.89279	-0.30011	0.39266
-0.4453	0.31612	-0.48653	-0.026232	0.25737	-0.33236	-0.037649	-0.61588	0.52041	0.27483	0.43937
-0.56163	0.20489	-0.30135	0.11964	0.44875	-0.17199	0.10494	-0.33817	0.4036	-0.59741	0.40313
-0.76332	-0.35114	0.35856	-0.28239	0.44597	0.73482	-0.21365	1.0505	0.37806	-0.20893	0.4473
-1	0.66767	0.47282	-0.59636	0.20527	0.24499	-0.3836	0.1836	0.08535	-0.59193	-0.0559
-0.50316	1.4195	0.51055	-0.082798	-0.35971	0.81672	-0.10263	-0.10548	0.23188	-0.6811	-0.085
0.062797	-0.23222	0.35597	0.15965	-0.78399	0.47263	0.074099	0.59847	-0.020583	-0.55985	0.035061
0.39442	0.60395	0.53044	-0.12157	-0.44969	-0.1746	0.45454	2.0618	0.098933	-0.51418	-0.0019778
-0.44081	0.57666	0.12739	0.19658	-0.39316	-0.16272	0.16863	0.87174	0.038227	-1	-0.46853
-0.39097	0.23845	-0.39788	-0.099843	0.1566	0.087014	-0.18027	-0.058823	-0.30843	0.10741	0.33414
0.26958	-0.018638	0.22626	-0.25721	-0.063465	-0.58602	0.03526	-0.71591	-0.48323	-0.377	0.00078895
0.3717	1.1089	0.15691	-0.29078	-0.43944	-0.093179	-0.25108	-0.70344	-0.39719	0.51571	0.011771
0.63594	0.86139	0.060179	0.4076	-0.036528	-0.012488	-0.28463	-0.73722	-0.40236	-0.50113	-0.069398
0.41087	-0.27327	0.093247	0.083439	-1	0.39911	0.31467	-0.70069	-0.35052	1.5286	-0.055324
-0.017296	1.4645	0.44357	0.19716	-0.70507	1.1191	0.79901	-0.49888	-0.08809	2.9392	1.9177
3.9314	5.8782	3.9894	1.0985	1.367	15.899	2.1034	7.5232	6.6454	22.591	19.116
6.1687	6.6689	7.7682	1.9387	1.4398	22.267	2.2024	10.837	6.8954	21.224	21.203
5.2683	7.5815	7.3202	2.1471	2.7327	18.262	2.9831	8.8936	6.2358	17.104	13.979
4.2385	6.9537	7.0497	1.7657	2.9561	12.347	3.6544	4.3431	4.5671	12.126	8.4127
4.2262	5.761	5.0403	1.4983	2.6034	9.46	3.8584	2.9925	3.9107	8.8192	6.9121
3.1919	5.4837	4.6929	0.9389	3.519	7.7764	3.7645	2.0974	3.2608	5.9071	6.2659
2.4075	4.2514	3.7994	0.64839	3.8206	5.8402	3.8116	2.3521	3.0869	4.9329	6.0997
1.6249	4.0216	3.3941	0.80094	4.1441	6.1433	3.4465	3.096	3.0221	4.8662	5.835
1.074	5.642	3.376	0.84048	3.9279	6.2718	3.1743	2.1453	2.7847	3.9931	5.3951
0.32796	5.2406	2.7465	0.22452	3.2294	5.4798	3.0328	2.2598	2.6117	4.4406	4.5428
0.60107	3.928	1.8737	0.4462	3.7815	5.1911	1.9379	1.6021	2.0891	3.3114	3.6168
1.131	4.3955	1.8274	0.1789	3.1817	4.3704	3.106	2.4968	1.3506	2.7641	2.2078
0.38269	4.7811	1.5383	0.088111	3.1232	3.7937	2.6447	2.104	0.74401	1.5882	2.7062
-0.18487	3.0652	1.413	-0.081455	2.7538	4.5202	1.9463	1.5537	0.9057	2.3242	3.1909
0.061204	4.3827	1.5015	-0.3398	3.1569	4.3042	1.9353	1.7108	0.67112	1.4571	3.5682
0.43124	3.5815	0.9988	-0.36993	2.8403	3.5444	2.4102	1.931	0.68917	2.0811	2.7772
0.47272	2.9387	0.82232	-0.20087	2.7696	4.2355	2.2857	2.4404	0.71526	1.1016	2.7255
0.40496	3.4674	0.86319	-0.036137	2.2839	3.9015	1.7452	2.4142	0.33239	1.4939	3.2611
0.69899	2.6348	0.40479	-0.4478	1.4758	3.2895	1.5421	2.8625	0.42973	1.3165	3.2505
0.71335	2.1269	0.64305	-0.41378	2.45	1.6733	1.3723	2.9964	0.29253	0.7196	3.322
0.39241	3.2845	0.43976	-0.35453	2.4216	1.7101	1.804	3.137	0.39899	1.4154	3.11
0.48076	2.2614	0.36077	-0.017236	2.6264	2.663	2.2533	2.3117	0.13496	0.20021	3.7039
0.1158	3.0418	0.17854	-0.21972	2.1048	2.3224	1.6726	1.6127	0.2028	2.394	3.9138
0.57494	2.9704	0.27756	-0.22729	1.9142	1.1213	1.3244	1.8574	-0.13519	1.649	3.8967
0.29752	1.5792	0.014274	-0.19507	1.1256	1.5224	1.795	2.4315	0.29836	1.5154	3.9294
1.5187	4.0048	1.1569	-0.35861	2.0131	2.6959	7.5017	9.5625	0.31085	11.709	7.7432
4.101	2.2799	2.636	-0.54979	2.355	2.7293	5.5188	8.7654	0.068113	9.1469	3.8879
4.774	1.4632	2.7213	-0.98406	2.0778	2.1108	2.2308	5.7677	0.9507	6.9184	1.7036
3.8374	1.2201	1.5634	-0.80414	1.9181	0.3032	0.61155	3.9381	1.0291	4.7201	0.60213
2.2763	0.24875	0.1941	-0.89821	1.4018	0.079805	-0.27289	2.7634	0.51897	4.1686	-0.020511
0.86034	0.62449	-0.097795	-0.71995	0.93043	-0.46137	-0.6682	1.966	-0.014794	4.2858	-0.63068
0.60535	0.39499	-0.55456	-0.7323	0.88384	-0.23751	-1	0.7664	-0.19143	3.4296	-0.27099
0.67852	0.91531	-0.37434	-0.99713	0.73619	-0.77902	-0.84724	1.2005	-0.25957	3.5291	-0.78038
0.47907	0.23054	-0.4383	-1	0.61932	-0.42875	-0.92531	0.74362	-0.1498	3.159	-0.38693
-0.20529	0.08399	-0.53762	-0.64217	0.59526	-0.65461	-0.85756	0.53011	-0.11404	2.3905	-0.79816
-0.01589	0.44213	-0.82756	-0.6822	0.54523	-0.91346	-0.3454	0.44716	-0.018672	3.2651	-0.67858
-0.23611	-0.14903	-0.54331	-0.67267	0.41465	0.048291	-0.65008	0.29863	-0.1246	2.1811	-0.497
-0.52733	0.32831	-0.3637	-0.78276	0.66615	0.44113	-0.78648	0.31335	-0.20606	3.2235	-0.89034
-0.5757	-0.16551	-0.66348	-0.93935	0.38957	0.098538	-0.31935	-0.15516	-0.31113	2.9464	-0.83317
-0.27424	-0.062429	-0.46187	-0.75001	0.56606	-0.21041	-0.26142	0.38553	-0.27417	2.3973	-0.87823
-0.68064	-0.25208	-0.63399	-0.94944	0.011283	-0.11912	-0.30055	0.15522	-0.43375	3.5202	-0.72454
-0.14902	-0.03606	-0.47734	-0.94194	0.53131	-1	-0.58918	0.25024	0.047773	2.5944	-0.79484
0.33195	-0.43126	-0.35422	-0.77537	0.25948	-0.90724	-0.76235	0.63208	-0.11011	2.6781	-0.5968
-0.14209	0.13118	-0.30903	-0.43752	0.3506	-0.90775	-0.70583	0.44594	-0.10423	2.9016	-0.65689
-0.43046	-0.20891	-0.53382	-0.69318	0.37412	-0.46419	-0.28311	0.77555	-0.12695	1.4292	-0.6758
-0.61556	-0.067915	-0.28017	-0.29974	0.57293	0.01325	-0.21922	0.12857	0.064851	2.551	-0.59187
-0.6385	0.12008	-0.44307	-0.53971	0.40218	-0.81866	-0.046558	0.3607	-0.080295	2.3635	-0.89576
-0.25622	-0.58262	-0.275	-0.37903	0.13421	-0.79462	-0.18136	-0.14346	-0.39821	1.2714	-0.63069
-0.34636	-0.033225	-0.26188	-0.22306	0.24356	-0.39977	-0.57785	-0.19021	-0.20903	2.5355	-0.94251
0.08679	-0.97204	-0.45068	-0.28129	0.36381	-0.82804	-0.83881	-0.018419	-0.14381	1.4639	-0.71066
-0.33641	-0.24496	-0.54688	-0.10258	0.41028	-0.1488	-0.64547	-0.23552	0.011882	0.95956	-0.224
-0.47941	-0.52678	-0.32452	0.019751	0.19892	-0.42955	-0.82202	0.046084	-0.018285	1.6417	-0.73582
-0.47601	-0.58614	-0.36017	-0.38735	0.41572	0.17845	-0.41037	-0.94346	-0.17695	0.34981	-0.59273
-0.23665	-0.089816	-0.37141	-0.093085	0.18331	0.090411	0.20898	-0.45264	-0.033202	0.89181	-0.69299
0.64818	-0.0069048	-0.39459	-0.23109	0.36526	-0.10527	0.71631	-0.50631	0.10133	0.26034	-0.52967
0.47552	0.30483	-0.3801	0.39762	0.060729	0.21382	0.80718	-0.095177	0.23325	-0.067852	-0.54308
0.97515	-0.1465	-0.11663	0.13518	0.28195	0.43213	0.71544	-0.23312	0.12945	0.7462	-0.42864
0.60629	0.11916	-0.4428	-0.029125	0.087828	0.30432	0.30806	-0.075398	-0.040995	0.41906	-0.50387
-0.23398	0.1588	-0.11811	0.30155	0.43325	0.10872	0.15884	-0.24059	-0.06626	-0.49131	-0.44001
-0.55951	-0.059009	-0.49012	-0.023016	0.26484	-0.45552	0.45537	0.16224	0.052354	0.32598	-0.43884
-0.77924	-0.1539	0.067727	0.096092	0.72537	-0.26951	0.8639	0.47627	-0.079318	-0.59839	0.10891
-0.42094	-0.34583	-0.35533	-0.030702	0.20606	0.093261	0.35941	0.78765	0.0033371	-0.59286	-0.43672
-0.026407	-0.15	-0.10646	-0.23889	0.59162	0.72368	-0.06577	0.21036	-0.20714	-0.10754	-0.4216
0.19722	0.5466	0.12883	-0.0058635	0.17413	0.907	-0.41585	0.41583	-0.13482	-0.87279	-0.18351
0.12339	0.23739	-0.08664	-0.035778	0.33815	1.017	-0.43367	0.40399	0.11843	-0.19404	0.23972
0.84056	0.042671	0.35205	0.12265	0.020486	-0.29997	-0.61314	0.72369	-0.19377	-0.42671	0.28185
0.38498	0.33743	-0.093517	-0.134	0.076731	-0.069609	-0.22853	0.61674	0.19188	-0.76597	0.18045
-0.63765	-0.45987	0.37192	0.069179	0.27434	-0.14248	-0.25427	0.35766	0.1562	-0.22475	0.030381
-0.89346	-0.089948	0.33891	0.058247	0.24179	0.53221	-0.20905	0.23067	0.14666	-0.63761	0.606
-0.32513	0.1686	0.083582	-0.21746	-0.27689	-0.16091	0.34132	-0.063734	0.10623	0.42776	0.37103
0.56772	-0.20903	0.29477	-0.068004	-0.44583	-0.15241	0.1932	-0.36906	-0.17986	-0.086599	0.066232
0.56619	-0.28687	0.068369	0.13701	-0.75707	-0.0055328	-0.17394	0.076052	0.0036573	-0.47385	0.7995
-0.085935	-0.046431	0.57066	0.1335	-0.43572	-0.16555	-0.13648	-0.43544	0.0043008	0.53809	0.47583
0.21966	-0.22811	0.12389	-0.12901	-0.75106	-0.53019	-0.0041642	-0.13391	-0.076704	-0.13501	0.62448
-0.36541	0.16075	0.46116	-0.027749	-0.76734	-0.63911	0.053951	-1	-0.0096105	0.46216	0.68928
