# Supplementary material for: An incentive circuit for memory dynamics in the mushroom body of Drosophila melanogaster
Source: eLife. 2022 Apr 1;11:e75611. doi: 10.7554/eLife.75611 (PMC8975552; doi:10.7554/eLife.75611)
Supplement: Figure 4—source data 1. [file elife-75611-fig4-data1.zip › realSCREEN_032a.xlsx_finaldataA_timepoint5.csv]

0.21006	0.3851	-0.16357	-0.82757	-1	-0.37114	0.037493	-1	-0.73609	0.4481	-0.80288
0.012159	0.3859	0.12229	-0.57791	-0.3172	0.79402	-0.44768	0.79008	-1	1.0942	1.4858
-0.26483	-0.55534	0.27418	-0.43333	-0.19511	0.31236	-0.10997	0.59517	-0.63312	0.24953	0.47935
-0.40009	-0.39714	0.19109	0.043331	0.11295	-0.48025	0.2992	0.4401	-0.44765	-0.10989	-1
-0.19229	-0.36708	-0.14924	1.2908	0.53303	-1	0.063421	-0.07405	-0.36778	-0.72449	-0.75302
-0.14675	0.1989	-0.41484	1.0291	0.63032	-0.27971	-0.17901	-0.18412	0.45159	-0.91438	-0.29203
0.0050787	0.11926	-0.72791	0.40825	0.76868	0.26906	-0.34988	-0.43386	0.57437	-0.99564	0.018427
0.19685	-0.50727	-0.27485	0.30273	0.58742	0.7931	-0.18968	0.13607	0.32108	-1	0.3772
0.30377	-0.040673	-0.63155	-0.38359	0.43291	0.48425	-0.1107	-0.16318	0.32367	-0.25968	-0.024134
1.1249	-0.27911	-0.49864	0.028926	0.18936	-0.06061	-0.18695	-0.060192	0.81899	0.39613	-0.33419
0.38901	-0.40194	-0.012847	-0.17913	0.28929	-0.32923	-0.23714	-0.6002	0.66084	0.48033	0.54192
-0.17768	0.15934	-0.12564	0.34441	-0.079149	-0.5079	0.14797	-0.39522	0.91166	0.15135	0.4455
-0.4659	0.031274	0.17358	0.21596	-0.11957	-0.37475	0.071994	-0.38354	0.96499	0.22009	-0.093133
-0.29258	-0.049604	-0.026453	-0.024927	-0.071276	0.020788	0.010755	-0.062816	0.46172	-0.70306	-0.5355
0.41807	0.46873	-0.48759	0.26174	-0.2325	0.31507	0.2852	-0.0096022	0.31509	-0.12614	-0.833
0.35991	0.063976	-0.38506	-0.32991	-0.4109	0.26192	0.34214	-0.15116	0.063594	-0.40086	-0.1567
0.14619	0.29804	-0.20372	0.1547	-0.30684	-0.39438	0.28168	-0.023986	-0.79465	0.24696	0.27664
-0.1323	-0.76734	0.25149	-0.04415	-0.39815	-0.1817	0.13616	0.10457	-0.83762	-0.29781	0.70267
-0.29883	0.099449	0.28049	-0.32128	-0.11922	0.39229	-0.064734	0.15199	-0.35679	0.412	0.29426
-0.1101	0.21863	0.17367	-0.11654	-0.22804	0.52949	0.20833	0.44352	0.035237	0.34949	-0.0023801
-0.41804	0.45798	0.4507	-0.092888	-0.10493	0.3343	0.13136	0.2117	-0.13802	0.84645	0.44587
-0.11851	0.038827	0.56155	-0.22825	-0.0063044	0.3775	-0.17368	0.10496	-0.4295	0.2674	-0.41058
-0.49855	0.40081	0.75027	-0.65401	-0.0066229	-0.62114	0.054461	0.30233	0.03275	0.89929	0.26134
0.35048	0.039281	0.87258	0.13353	0.05186	-0.28334	-0.020736	0.26145	-0.19434	-0.52939	-0.091406
1.2077	0.84706	0.89416	0.10344	0.45855	0.52104	0.25525	0.31482	0.51078	1.1979	2.035
4.1429	3.4609	4.2026	2.0049	1.2264	7.9263	1.7986	6.6633	6.7556	15.533	26.873
5.45	4.2289	6.6958	2.9922	1.3672	11.457	2.934	9.351	7.238	20.711	34.11
5.3192	4.2704	6.942	3.5699	2.0166	10.947	4.2942	7.5464	6.0131	15.876	21.431
3.998	4.4278	5.9628	3.2303	2.3917	9.2086	4.6659	5.5049	5.058	10.187	12.401
2.9124	4.2229	5.6735	3.1396	2.1848	6.8717	4.6116	5.5424	5.0267	7.1638	8.8409
2.4289	3.2505	4.3317	2.3017	2.3627	5.9011	4.9813	4.0058	3.6409	4.2485	7.9408
1.9377	3.5224	3.9731	1.7187	2.2444	5.0323	4.9868	2.6571	3.1365	4.5904	6.9632
1.5113	3.4024	3.8068	2.0035	2.0139	4.4191	4.5743	2.5744	2.9971	2.6619	6.129
1.0124	3.3774	2.8751	1.2126	1.9595	4.1573	4.0991	1.9008	2.3821	2.6668	4.8435
0.8806	2.9004	2.5808	1.0688	2.0358	3.5312	3.6884	2.5455	1.9384	1.3942	2.9963
0.5185	2.5068	2.8686	0.91965	2.0723	3.5537	3.1538	1.0931	1.7407	1.5391	2.9846
0.37589	1.6255	2.4674	0.63184	2.0785	2.7798	2.5464	0.77378	1.2093	1.056	3.1125
0.046899	2.0382	1.8775	0.62128	1.8975	3.1739	2.3992	0.47438	0.81768	1.1907	3.5105
-0.22544	1.9434	2.4841	0.70949	1.6905	2.6241	2.1844	0.65329	0.36961	1.2877	2.9137
-0.78768	1.3406	2.6229	0.3484	1.7249	2.6274	2.0156	0.39765	-0.23587	0.82726	3.5993
-0.40603	1.5065	1.7329	0.89099	1.674	2.4314	2.5632	1.1726	0.033893	1.2903	3.9839
-0.1475	1.2078	1.5986	0.43951	1.3985	2.1909	2.7063	1.4408	0.23694	0.29022	3.2936
-0.11912	0.92936	1.2192	0.6567	1.3126	2.1616	1.7566	0.85698	0.22243	0.71879	3.3152
0.32716	0.70202	0.47388	0.97129	1.6056	2.6375	1.9962	0.69471	0.45382	-0.14692	2.6764
-0.12678	1.69	0.11316	0.69796	1.5873	2.8249	1.8606	0.25709	0.3902	0.26215	2.2411
-0.56921	1.2654	0.25696	0.46985	1.5684	2.6797	2.1188	-0.19541	0.038971	0.024065	1.5073
-0.60318	1.0345	0.53999	0.66055	1.509	2.3369	2.5651	-0.075875	-0.15308	-0.40175	1.0448
-0.1508	0.71608	0.080429	0.63585	1.1572	1.5922	2.418	-0.40521	-0.1268	0.077668	1.051
-0.14412	0.54698	-0.099738	0.78644	1.418	2.2935	2.034	0.043987	-0.092894	-0.44511	1.9927
-0.050211	0.63173	-0.3667	0.74301	1.4306	2.3793	1.1967	-0.30051	0.083713	-0.15488	3.6533
0.55073	1.7799	2.7378	1.444	1.1064	2.424	2.1709	6.2822	0.54848	4.5313	10.817
3.1252	0.93121	3.3208	0.55381	0.95175	2.015	1.6786	6.1169	1.0118	3.1276	5.7727
3.8179	0.3188	1.4393	0.42191	0.95125	1.0675	0.31911	4.5988	1.2529	1.7445	2.1545
2.9419	0.37865	0.93518	0.20952	0.93254	0.16158	0.1158	4.9167	0.6953	0.47053	0.99519
1.4625	-0.41735	-0.071194	-0.46237	0.74013	0.35141	-0.32641	2.0287	0.35714	0.62843	0.31219
0.1246	-0.1332	-0.6975	-0.24194	0.82087	-0.12803	-0.80828	1.0005	-0.026574	-0.071628	-0.24039
-0.24862	0.25401	-0.24348	-0.27808	0.62435	0.20674	-1	-0.29979	-0.2413	-0.15634	-0.47046
-0.53739	-0.10815	-0.3633	-0.55566	0.67988	0.27907	-0.76949	-0.48543	-0.15929	0.12207	-0.265
-0.021826	0.27465	-0.94431	-0.35636	0.25693	0.022403	-0.9737	-0.74156	-0.24226	-0.39841	-0.53318
0.25298	-0.35375	-0.54193	-0.49798	0.27363	-0.23174	-0.97718	-0.84354	-0.29112	0.51194	-0.21813
0.0061096	0.020157	-0.42272	-0.33114	0.23173	0.61744	-0.96625	-0.67545	-0.14184	-0.11372	-0.45852
-0.71529	-0.080435	-0.43183	-0.18195	0.21851	-0.18983	-0.76388	-0.89903	-0.31246	0.28315	-0.60835
-0.78586	-0.24381	-1	-0.071572	0.17123	-0.74399	-0.81624	-0.99309	-0.2409	0.12995	-0.31776
-0.64525	-0.12112	-0.32176	-0.36203	0.15427	-0.81064	-0.98348	-0.96188	-0.12437	-0.17874	-0.83936
-0.20175	-0.88117	-0.26673	-0.31348	0.14423	-0.044227	-0.56873	-0.97249	-0.046651	0.43122	-0.75539
-0.53878	-0.16416	-0.65895	-0.82951	0.30465	-0.17234	-0.59228	-0.91316	-0.2977	-0.22487	-0.53324
-0.66825	-0.62594	-0.52436	-1	0.16239	-0.27044	-0.78396	-0.63076	-0.14217	0.20898	-0.89513
-1	-0.43904	-0.067378	-0.52426	0.049167	-0.53525	-0.4629	-0.73872	-0.2148	0.1493	-0.88582
-0.81259	-0.74727	-0.079384	-0.67746	0.066154	-0.1564	-0.43639	-0.82539	-0.19466	0.01302	-0.97441
-0.58949	-0.54361	-0.31351	-0.0064228	-0.041708	0.19269	-0.97178	-0.85284	-0.42053	0.45697	-0.54991
-0.90536	-1	0.10358	-0.17331	0.15867	-0.092375	-0.18213	-0.79888	-0.22845	-0.26437	-0.45494
-0.75914	-0.52646	0.064465	0.015032	0.1914	-0.36874	-0.46021	-0.87803	-0.22524	0.70634	-0.14948
-0.73724	-0.59089	0.1254	-0.0083134	0.11446	-0.22452	-0.41516	-0.81036	-0.20583	0.15362	-0.55698
-0.41678	-0.80945	-0.72231	-0.20572	0.2964	-0.092547	-0.7126	-0.68862	-0.23295	-0.14856	0.0054161
-0.42931	-0.29762	0.29788	0.034585	0.16887	-0.11811	-0.48211	-0.34508	-0.27449	0.27475	-0.34
-0.27902	-0.33502	-0.033032	0.060983	0.26049	0.031389	-0.71922	-0.45263	-0.21008	-0.36267	-0.27635
-0.33368	-0.95681	-0.27837	0.059909	0.12409	-0.052398	-0.57613	-0.31483	-0.17308	-0.13213	-0.73007
-0.76109	-0.13695	-0.070379	-0.17648	-0.042656	-0.46214	-0.35699	-0.28228	-0.050341	0.0098007	-0.32462
-0.60633	-0.23821	0.070831	-0.017808	0.14143	-0.069904	0.52537	-0.31566	0.023419	-0.80691	-0.48239
-0.10413	0.082829	-0.11569	-0.044618	0.10607	0.25598	0.78418	0.03573	0.097643	0.09127	0.15415
-0.29998	-0.61221	-0.10253	-0.18355	0.11345	0.1894	0.60509	0.49768	-0.24842	-0.59436	-0.16438
0.24028	-0.49428	0.17356	0.3246	0.22146	-0.50872	0.30579	0.46539	0.14134	0.18152	-0.4746
-0.14545	-0.38361	0.15546	0.52271	0.19852	-0.37042	0.13772	0.13794	-0.036038	-0.049652	0.63233
0.019943	-0.42955	-0.15641	0.18829	-0.0048167	-0.37943	0.037739	0.046187	0.19533	-0.44148	0.69127
0.26943	0.01922	-0.096008	0.10922	-0.010134	-0.12786	-0.19504	-0.19106	-0.027198	0.40856	-0.31153
0.23923	-0.32257	-0.17443	-0.13399	-0.032781	-0.26358	-0.12941	-0.32479	0.14673	-0.40789	0.032199
0.29554	-0.22302	-0.44653	-0.12241	-0.045823	0.066606	-0.031638	-0.24737	0.12864	-0.17696	-0.3237
0.13644	-0.31006	-0.046508	-0.06634	0.033197	0.12735	0.18419	0.093301	0.040797	0.0083503	0.20798
0.41795	0.054308	0.11995	0.0546	0.14839	0.034935	0.23731	-0.29553	0.073061	-0.19	0.51783
0.32367	0.27485	-0.4698	0.041537	0.010952	-0.40916	0.4593	0.032115	0.053841	0.53955	-0.014167
0.0055342	0.10674	0.1256	0.075523	-0.070837	-0.16391	0.17042	-0.57638	-0.22468	-0.16202	-0.046347
-0.024099	0.16177	0.030462	0.096084	-0.29254	-0.13843	-0.23243	0.013527	-0.054041	0.78626	-0.29578
0.15168	0.24954	-0.5822	0.041595	-0.045342	0.28333	-0.73735	0.20748	0.04912	0.198	-0.18904
0.34706	-0.21887	0.33228	-0.18016	-0.092462	0.35502	-0.70169	0.067198	-0.063385	0.77463	-0.25616
0.070781	0.59507	-0.1745	-0.18761	-0.10802	0.30688	-0.41799	0.40928	0.29336	0.31852	-0.45784
-0.1374	0.18132	0.20292	-0.21602	0.0088366	0.4441	0.38093	0.0044304	0.1061	-0.1979	0.54114
-0.31359	0.10208	0.31446	0.0016101	0.037954	0.25265	0.34849	0.22256	0.040925	0.36637	0.4531
0.17675	0.59703	-0.34393	0.072587	-0.114	-0.11004	-0.024758	-0.2286	0.1857	-0.53014	0.10689
0.16855	0.31295	0.019905	-0.03848	0.079843	0.0045198	0.0113	0.071441	-0.1675	0.072883	0.11982
-0.062171	0.38649	0.15209	0.09927	-0.089159	0.26389	-0.024408	0.38088	-0.34313	-0.82812	0.24078
