# Supplementary material for: An incentive circuit for memory dynamics in the mushroom body of Drosophila melanogaster
Source: eLife. 2022 Apr 1;11:e75611. doi: 10.7554/eLife.75611 (PMC8975552; doi:10.7554/eLife.75611)
Supplement: Figure 4—source data 1. [file elife-75611-fig4-data1.zip › realSCREEN_032a.xlsx_finaldataA_timepoint6.csv]

-0.1091	-0.043388	-0.78293	-0.82494	-0.57211	2.8194	-0.045536	1.7176	-1	2.038	-0.43505
-0.1154	0.60656	0.37388	-0.24604	-0.71717	2.2099	-0.32595	1.0372	-0.86988	1.5759	0.7849
0.0027834	-0.86827	1.0118	0.17133	-0.081609	0.58046	-0.11652	-0.17293	0.057785	0.50253	0.57903
0.24616	0.40555	0.36342	0.32644	0.47444	-0.77858	-0.25024	-0.96126	1.1187	0.47717	0.29924
0.49426	-0.65214	-0.027787	0.24464	1.0351	-0.86198	-0.29795	-1	0.82229	-0.02131	-0.20356
0.28292	0.33469	-0.19812	1.2045	0.89586	-1	-0.087748	-0.47611	0.30465	0.056684	-0.091601
-0.22964	-0.3965	-0.1822	0.41683	0.92157	-0.62474	0.043402	-0.73855	0.21445	-0.31045	0.81121
-0.15333	0.5453	-0.19318	-0.021489	0.37443	-0.81104	-0.10852	-0.86917	0.22326	-0.27485	-0.53751
0.15276	0.07267	-0.19887	-0.0056119	0.59972	-0.73815	0.032499	-0.18968	0.17351	0.50277	-0.56146
0.392	-0.48166	-0.98975	-0.61084	0.35342	-0.64684	0.036572	-0.52992	-0.23089	0.47319	-0.41506
-0.2688	-0.04919	-1	-0.43478	0.14149	-0.93243	0.24584	0.10895	-0.088667	0.023637	-0.53163
-0.45562	0.56809	-0.14796	-0.64031	0.83616	-0.91767	0.58963	0.23029	0.14552	-0.61256	-0.76791
-0.15237	1.484	-0.049362	0.37494	0.50383	-0.61958	0.25575	0.67844	0.11777	-1	-0.19999
-0.1842	-0.70435	-0.26256	0.18463	0.35203	-0.59458	0.21673	0.43485	0.21705	-0.55256	-0.24374
0.31003	0.36983	0.14244	0.2356	-0.78174	0.17874	0.44506	0.23744	0.10559	-0.70995	0.34935
0.029092	-0.28604	-0.032443	-0.1776	-0.48677	-0.4433	0.23115	-0.35158	0.16158	-0.74918	0.21508
0.16859	0.13078	0.031874	-0.10306	-0.64971	-0.12089	-0.19804	-0.32593	-0.22341	-0.86037	0.6308
-0.32542	-0.29676	-0.072499	-0.57855	-0.51002	0.65864	-0.30055	-0.60878	-0.32178	-0.63873	0.89025
-0.5217	-1	0.22643	0.15586	-0.68142	0.76754	-0.15555	-0.79616	-0.51718	-0.67468	0.28581
0.25576	0.31039	0.12014	0.36596	-0.52026	-0.13037	-0.007309	-0.11534	-0.15235	-0.59458	0.14553
0.35002	0.10684	0.66743	0.56321	-0.39412	0.68801	-0.21423	0.058715	0.096839	-0.14838	0.20634
-0.48143	-0.056408	0.83174	-0.47745	-0.46375	0.7139	0.027405	0.5271	-0.041959	0.61927	0.02317
-0.017803	0.47031	0.57441	-0.11297	-0.56781	0.45326	0.041939	0.81401	-0.16604	0.3751	-0.49052
0.33044	-0.57029	-0.20588	-0.01034	-0.061596	0.15026	-0.057833	1.2908	-0.14687	0.5034	-0.74268
0.59022	0.47785	0.015697	0.53634	0.54117	1.4885	0.090838	1.8361	0.68594	2.6955	0.75181
4.5283	2.9952	5.5421	1.513	3.1579	14.446	1.3991	13.959	6.892	22.367	20.443
6.3053	3.4757	9.931	2.7878	3.9567	19.831	1.073	17.959	6.6296	24.271	29.945
6.23	4.3457	10.115	2.7175	4.22	18.74	1.0021	13.24	5.3569	17.758	21.735
5.4431	4.3851	8.8614	2.5722	4.8518	14.018	1.3297	9.7721	4.9461	11.831	13.886
4.6067	3.705	7.2651	2.7582	4.7965	12.588	2.0938	4.5109	4.0381	7.4583	7.6527
3.8771	4.1664	6.1334	1.8591	4.9134	10.09	2.9472	2.6051	3.5012	5.5278	6.4599
2.823	4.404	6.0983	1.3449	3.9649	8.6664	3.2043	1.0022	3.2933	5.1946	7.0352
2.5834	3.6335	5.4276	1.29	3.7229	7.3393	3.0234	0.81645	2.4738	4.7887	6.6721
1.8285	2.5324	4.516	0.47127	3.9349	6.3128	3.4193	0.53899	1.7906	3.6851	4.3308
1.0375	3.5001	4.63	1.0148	4.2653	6.2651	2.6632	0.68783	1.7533	2.2406	6.0854
0.21774	2.9705	5.16	0.87067	4.6049	5.3624	1.8947	0.62321	1.3107	2.076	6.0046
0.27153	3.4251	4.7131	0.96751	4.3211	5.4599	1.4905	1.3197	1.4385	1.6293	6.4337
-0.61985	2.4848	4.8394	1.5796	4.2373	4.8708	1.3065	1.2286	1.0431	0.61922	5.1014
-0.043515	2.4617	4.4288	0.58955	3.3947	4.6712	1.8421	1.724	0.99811	1.0953	7.2559
0.49442	2.371	3.2766	0.52895	3.6255	3.7662	1.1821	1.364	0.99812	0.48766	5.2608
0.93685	2.0407	3.8235	1.0816	3.6702	3.0992	1.0827	1.5247	1.5086	0.75398	2.9829
0.59516	1.6523	3.2065	1.2413	4.1236	3.7064	1.1293	1.7729	1.3219	1.2837	4.1747
0.15567	2.8546	2.7968	1.1378	3.5996	4.322	0.90585	1.2079	1.9991	0.34159	5.035
-0.13328	2.5647	2.3625	0.76519	3.5492	3.7701	1.0626	1.4902	1.1715	1.3323	3.7774
-0.15776	2.0423	2.0741	2.0303	2.9153	3.2202	0.72957	1.4895	1.1548	1.4435	2.1
0.68822	2.5893	2.1738	0.83205	3.4747	2.9295	0.51094	1.5498	1.165	1.3603	2.4322
0.62598	1.7863	2.0591	0.79454	2.8837	3.3708	0.6644	1.4305	0.72633	2.4678	2.2285
0.15498	1.8388	2.8831	0.71605	2.9852	2.7808	1.5159	1.9941	0.68514	1.1417	1.921
0.14808	1.512	2.8141	0.65951	3.4455	3.3728	1.244	1.5632	0.48339	2.1698	1.5342
0.27913	1.781	2.707	0.40589	2.8392	3.6125	0.91549	2.113	0.29253	2.3177	1.8995
1.2884	2.1117	4.7261	0.068782	2.8162	4.6491	2.4429	9.8884	0.84122	8.6656	9.8369
4.0328	1.0077	6.9926	0.20327	2.7778	3.514	2.4551	7.4793	1.8392	7.8002	5.6341
4.5772	0.93636	3.8587	-0.37538	2.5864	2.4398	1.0333	5.9135	1.8194	4.4048	2.7355
3.8022	0.48942	2.2332	-0.36245	2.3428	1.7456	0.15287	4.2434	1.2708	2.4621	1.5202
2.6671	0.3662	1.3039	-0.74297	2.1157	1.194	-0.37825	2.8691	0.22127	1.9732	1.8584
1.6982	-0.042057	0.9251	-1	2.1267	0.15183	-0.57985	1.9362	-0.0077633	1.0778	0.43357
0.71174	-0.03164	0.32967	-0.39685	2.2153	0.5043	-0.78709	1.3915	0.15114	1.5903	0.71274
0.086762	0.017024	0.21491	-0.51904	2.0805	0.28919	-1	0.41755	-0.58265	1.9543	0.057219
-0.35372	-0.25618	0.1209	-0.6427	1.7504	0.19939	-0.63956	0.59689	-0.40364	0.82593	0.32839
-0.14473	0.34622	0.093338	-0.47595	1.7816	-0.11604	-0.90813	0.42907	-0.34406	2.2361	-0.064774
-0.14409	-0.13829	0.14958	-0.45556	1.4405	0.24081	-0.91241	0.53755	-0.48953	2.3138	-0.1608
-0.44988	-0.17248	-0.68983	-0.61848	1.1591	0.081902	-0.78706	0.23629	-0.38506	1.6735	0.17582
-0.73543	0.19971	0.15888	-0.67059	1.6591	0.055461	-0.47282	0.12665	-0.35058	2.334	0.17908
-0.31437	0.50079	0.11846	-0.75691	1.5276	-0.16889	-0.6527	0.036868	-0.58426	1.7808	0.083968
-0.64629	-0.61477	-0.025249	-0.44137	1.2656	0.30088	-0.54184	-0.022649	-0.42593	1.5724	0.44256
-0.75546	0.38248	0.023517	-0.99212	1.0945	0.25672	-0.6761	0.19895	-0.091002	2.8297	0.11158
-0.5872	-0.23909	-0.15421	-0.79118	1.139	-0.098999	-0.56564	-0.13872	-0.18133	2.186	0.50063
-0.60881	-0.32489	-0.23893	-0.83241	1.2329	0.30755	-0.42827	0.21006	-0.17485	2.4853	0.17976
-0.72722	-0.43707	0.23792	-0.37355	1.3806	-0.33278	-0.48166	-0.068144	-0.30617	2.2143	-0.41013
-0.81381	0.69342	-0.34591	-0.61728	1.7996	0.64552	-0.15527	0.18336	-0.19089	1.6457	-0.29667
-1	-0.69363	0.12093	-0.6867	1.0976	0.70898	-0.32546	-0.023648	-0.4447	2.683	0.64387
-0.82185	-0.11134	0.20297	-0.41323	1.2382	-0.22774	-0.23028	-0.13055	-0.26076	2.039	0.77907
-0.70528	-0.10087	-0.12022	-0.11285	1.2375	0.042502	-0.48613	-0.33071	-0.095302	1.7533	-0.55739
-0.80846	0.24192	0.44769	0.28973	1.2119	0.14363	-0.21043	0.038431	0.20214	2.1275	-0.43988
-0.50998	0.1208	-0.095976	-0.032602	1.2305	-0.5179	-0.10489	-0.55107	-0.036727	1.1785	-0.96784
-0.1257	-0.65855	-0.40491	0.030935	1.3228	-0.58591	-0.085927	-0.3209	-0.227	2.0781	0.084735
0.030301	0.24048	0.013158	-0.096209	1.5633	0.31154	-0.30578	-0.40169	-0.16377	1.5795	-0.42316
0.2297	0.030934	-0.12555	-0.047848	1.6509	0.019436	-0.25805	0.10582	0.098012	1.0074	-0.6789
0.11149	-0.068685	-0.13325	-0.3251	1.5726	0.25387	-0.33829	0.4518	0.042831	1.7989	-0.14028
-0.00034052	0.56127	0.10141	-0.35869	1.6487	0.33177	-0.60498	-0.26165	0.28599	1.236	-0.35861
-0.20441	0.17198	-0.21537	-0.0061791	1.1804	0.88207	-0.32318	0.031731	0.11216	2.4889	-0.37977
-0.17477	0.11772	-0.12974	-0.16739	0.81419	0.0074737	-0.46009	-0.51789	0.11712	1.6364	-0.17862
0.26031	-0.42258	0.088235	-0.27528	0.38138	0.35757	-0.16282	-0.37117	0.42564	0.36667	-0.1234
0.89939	0.31956	-0.12102	0.010998	0.63834	-0.29593	-0.040648	-0.8117	0.18573	1.4889	0.29183
0.36545	-0.29323	0.21238	0.33269	0.49519	0.013917	-0.25087	-0.11836	0.26916	1.0073	0.01321
-0.17703	0.46121	-0.10811	0.19504	0.37159	0.026896	-0.28626	-0.20372	0.028607	1.2184	0.45226
-0.14926	-0.43899	-0.15834	0.19117	0.30731	-0.34089	-0.4168	-0.11586	-0.2298	0.96179	0.20477
-0.046727	-0.3621	0.054443	0.42315	-0.0077933	0.19783	-0.16583	1.1458	-0.16397	0.072015	1.0297
-0.066555	-0.42117	0.36268	0.45116	0.24165	0.72015	0.077794	0.34416	0.20253	1.1588	2.2767
-0.015752	-0.12515	0.11945	0.27933	-0.12671	-0.58978	0.16701	0.36424	0.13593	-0.025836	0.78352
0.23748	-0.87058	0.24937	0.35934	-0.55805	-0.092067	0.26425	-0.073061	-0.080611	0.53605	0.001286
-0.14438	-0.1336	0.16844	-0.10406	-0.62377	-0.20963	0.45679	0.040971	-0.088268	0.41796	0.92269
0.13159	-0.20191	-0.086649	0.3577	-0.63323	-0.028168	0.59501	0.51336	-0.12825	0.24284	0.38042
0.73426	1.1595	-0.27869	-0.083906	-0.53074	-0.23534	0.10856	-0.057517	-0.068267	0.52212	0.10056
0.0020873	0.25619	0.18948	-0.15205	-0.85851	-0.28009	0.38424	0.45952	0.36919	-0.54609	-0.10585
-0.11661	0.15946	0.23556	-0.23279	-0.90192	0.25124	0.035192	0.12593	0.11988	0.39943	-0.19449
-0.30126	-0.072643	0.10658	-0.06872	-0.88152	-0.10514	0.0073949	-0.039771	-0.099215	-0.10302	-0.29757
-0.28391	0.34451	-0.13376	-0.34614	-0.77547	-0.45114	-0.05215	-0.19223	-0.24986	0.15321	-0.80378
-0.24876	0.13529	0.0040962	-0.10919	-1	0.38523	0.58241	-0.2654	-0.23229	0.62178	-0.83384
-0.19823	-0.10886	-0.56614	-0.15518	-0.6857	0.1557	-0.075057	-0.26099	-0.12368	-0.18864	-1
