# Supplementary material for: An incentive circuit for memory dynamics in the mushroom body of Drosophila melanogaster
Source: eLife. 2022 Apr 1;11:e75611. doi: 10.7554/eLife.75611 (PMC8975552; doi:10.7554/eLife.75611)
Supplement: Figure 4—source data 1. [file elife-75611-fig4-data1.zip › realSCREEN_032a.xlsx_finaldataA_timepoint7.csv]

-0.78989	-0.097744	-1	-1	-0.45019	1.1127	-0.08992	-0.47715	0.12568	-0.27584	-1
-0.69104	0.081834	0.2658	-0.75743	-0.75221	2.0486	0.007147	0.39681	0.017323	0.05578	1.3361
-0.69036	-0.30576	0.76332	-0.15548	-0.62068	0.82629	-0.94673	0.27399	-0.067646	0.20901	0.65149
-0.12698	0.41265	0.99155	0.49125	-0.74866	-0.21219	-0.94446	0.83314	0.24988	-0.14235	-0.10041
0.10972	-0.29512	0.628	1.0904	-0.38199	-0.2342	-0.64278	-0.24378	0.064861	0.015344	-0.36117
0.33869	0.34575	-0.28728	0.54893	0.16284	-0.63038	-0.40722	-0.46762	-0.11821	-0.23648	-0.49576
0.48672	-0.36903	-0.60391	0.72139	0.13894	-0.9142	-0.49705	-0.80483	-0.41645	0.43511	-0.40048
0.065254	0.29212	-0.74402	0.85227	0.9691	-0.91767	0.27483	-0.52397	-0.74036	-0.02913	-0.31518
0.00045477	-0.52192	-0.15546	0.11399	0.15827	-0.48617	-0.28793	-0.31458	-0.33717	0.14655	-0.31096
0.54916	0.4591	-0.51477	-0.058736	0.71972	-0.23719	0.064108	0.022439	-0.021258	-0.16964	-0.19394
0.45124	-0.10521	-0.4932	-0.19129	0.94105	-0.4065	-0.01961	-0.42916	0.11631	0.25604	-0.40776
0.14728	0.32965	-0.19571	-0.22908	0.36841	-0.31785	-0.0033587	-0.098348	0.79022	0.44616	0.041953
-0.01596	-0.47801	-0.45026	-0.50446	0.89216	-1	0.93728	0.14685	0.93958	0.70105	-0.33694
-0.21107	-0.023491	-0.30625	-0.68241	0.78302	-0.65627	1.1597	0.49287	0.80662	0.2155	0.0021411
-0.37775	-1	-0.2791	-0.54206	1.2921	-0.17258	0.67231	0.091665	0.2717	0.070684	-0.18583
0.011982	0.050158	-0.53032	-0.39181	0.20192	-0.23867	0.075517	0.2551	0.57774	-0.04699	0.045011
0.62845	-0.30618	0.038161	-0.2353	0.52672	-0.38671	0.33718	0.647	-0.090294	-0.18704	-0.093772
0.21648	-0.025006	0.28489	0.051695	0.074073	0.35989	0.7307	0.061686	-0.18471	-0.27835	-0.095276
0.44946	-0.2673	0.26759	0.094914	-0.073668	1.0614	0.27462	0.29102	0.61485	-0.17831	0.1964
0.24334	0.53239	0.29753	-0.00095937	-0.68106	0.27873	0.033294	-0.30573	0.012291	-0.053106	0.28423
-0.17548	0.48711	0.41461	0.062774	-1	0.0055932	-0.15361	0.061552	-0.14175	-0.32622	0.56359
-0.23943	0.74093	0.47813	0.14057	-0.9905	0.33646	-0.26254	-0.081305	-0.59328	-0.15285	0.60429
-0.40067	-0.26342	0.59086	0.23322	-0.85338	0.49074	-0.48068	0.040418	-0.87591	-0.13172	0.36769
0.020396	0.32651	0.53982	0.34766	-0.67602	0.29022	0.16915	0.13193	-1	-0.34321	0.2046
0.12512	0.33007	1.2662	0.40264	-0.2445	0.63468	0.23921	-0.11097	-0.60302	0.54108	0.34689
2.6269	0.83326	4.8469	0.49147	2.7841	12.949	2.5727	9.9302	4.7917	10.331	7.4031
4.7245	0.66509	5.8942	0.080314	4.7974	20.164	1.6387	17.983	4.9438	13.22	8.4045
4.829	1.4644	6.2785	-0.46335	5.172	18.673	3.0057	10.957	3.67	9.8454	4.7673
4.7496	1.5686	4.814	-0.19744	5.3685	15.03	4.0976	7.4824	2.7005	6.9991	3.2158
3.9309	0.30231	4.7272	-0.25095	4.2143	13.728	5.5168	4.5817	2.0994	4.6563	2.1433
2.8317	0.77592	3.4374	-0.27972	4.138	10.645	5.4526	3.2813	1.8608	3.3405	1.6209
2.1933	0.91933	2.938	0.043749	4.8294	9.7532	6.1596	2.6552	1.709	2.9188	2.7121
1.6202	1.3509	2.9711	0.34692	5.4516	8.7951	7.3203	1.3225	1.0875	3.0459	2.9842
0.86216	1.1731	2.8317	0.68202	5.1987	7.5897	7.0905	0.81699	1.0629	2.4073	3.6138
0.70239	1.5669	2.8357	0.74916	3.5578	7.1941	6.5266	0.84104	0.87422	1.7798	2.6615
0.35381	1.5149	3.1171	0.62976	3.3128	5.2079	5.9767	1.6671	0.88417	1.4618	1.6633
0.2974	1.4697	2.8465	0.25065	3.566	4.8507	5.4213	1.0219	0.75055	1.4712	2.1896
0.86653	1.7894	3.0783	-0.25785	3.5433	3.5888	3.2723	1.5629	0.40645	2.0796	2.2175
0.21972	1.932	2.9197	-0.29929	3.1133	3.5225	3.2793	1.2543	0.097098	1.4809	1.9843
-0.02394	1.5024	2.579	-0.42883	3.2619	3.6639	4.0079	1.1364	0.24194	1.1381	1.4068
0.12162	1.4511	1.8552	-0.52453	3.2254	3.0153	3.2003	1.6829	0.64434	0.86812	1.8285
0.55364	1.0328	1.6377	-0.17748	3.4736	4.6356	4.2911	1.6583	1.0001	0.99987	1.4227
0.83591	0.7745	2.1375	-0.60813	3.1438	4.3222	3.3222	1.3861	0.62142	0.74537	1.4529
0.11449	1.1806	1.8523	-0.63984	2.7817	3.1826	2.8179	1.7019	0.71843	1.0277	0.96149
-0.056261	1.0887	1.3384	-0.45667	2.8205	3.8764	3.7101	1.774	0.835	0.85527	1.1839
0.12658	0.85102	1.2067	-0.5934	2.6231	3.3058	3.3787	1.5218	0.22442	1.1808	0.79817
0.18352	0.5128	0.93925	-0.46159	2.0478	2.6471	4.0389	1.9055	0.11013	0.47698	0.72396
0.37102	0.53564	0.71503	-0.78372	2.8909	3.3753	4.1239	1.8993	0.60193	0.75928	0.6549
0.268	0.80527	0.89071	-0.4021	2.2901	4.2384	3.0483	2.3796	0.57895	0.44458	0.57873
0.00018343	0.22082	0.54485	-0.445	2.9568	3.9228	2.3943	2.2047	0.67346	0.70087	0.99782
1.0341	1.1943	1.3392	-0.36772	3.4572	5.6005	4.2181	7.0687	0.55977	4.9446	2.2702
2.8918	0.31211	2.1619	-0.76193	3.4286	5.197	4.4336	5.9569	1.1327	4.3394	1.2479
3.4332	-0.1258	1.143	-0.66186	2.9912	2.9764	2.4087	2.3288	1.1129	2.6848	1.1865
2.1376	-0.47276	0.58795	-0.54628	3.0634	1.5849	0.67727	1.6422	0.62333	1.4405	2.1822
1.2097	-0.17437	0.244	-0.46652	2.7297	1.2092	-0.27396	0.36439	-0.13444	0.61736	1.32
0.25171	-0.21819	0.13085	-0.63287	2.2572	0.71154	-0.54087	0.485	-0.56111	0.20964	0.20924
-0.18708	-0.36335	-0.038505	-0.54181	1.3214	0.4447	-0.54676	0.1728	-0.64964	-0.1401	0.1368
-0.62037	-0.59162	-0.17735	-0.83921	1.8558	-0.12617	-0.34942	-0.23495	-0.50661	-0.32419	0.23027
-0.32499	-0.24724	-0.23104	-0.70616	1.2277	0.33677	-0.49738	0.39468	-0.58924	-0.66903	-0.054963
-0.49151	-0.2876	-0.030851	-0.59841	1.2932	-0.10773	-0.54701	-0.15911	-0.40901	-0.56346	0.049851
-0.33834	-0.59373	-0.020376	-0.43594	1.3397	-0.28784	0.16421	0.25594	-0.28894	-0.71099	-0.21699
-0.43519	-0.15319	0.04043	-0.51181	0.57919	-0.15921	0.3218	-0.45679	-0.39061	-0.82277	-0.17327
-0.4926	0.057818	-0.091893	-0.29144	0.61662	-0.44619	0.10368	-0.061703	-0.37222	-0.75529	-0.0093024
-0.41102	-0.059504	-0.036729	-0.44842	1.0373	-0.054268	0.65875	-0.1537	-0.71677	-0.97657	0.21879
-0.59136	-0.054008	-0.30727	-0.49835	0.55522	0.5382	0.29099	-0.1004	-0.3158	-0.66637	-0.31159
-1	-0.33565	-0.18137	-0.48207	0.1246	0.1236	0.23611	-0.46827	-0.41889	-0.74008	-0.050547
-0.59894	0.25221	-0.042372	-0.29458	-0.037764	0.23056	0.5775	-1	-0.26249	-1	-0.21234
-0.21693	-0.067629	-0.16209	-0.11644	0.26591	0.11073	-0.21137	-0.79506	0.2035	-0.69097	-0.38854
-0.17355	-0.011587	-0.058709	-0.52633	0.24837	-0.19017	-0.33112	-0.72326	-0.23285	-0.61792	-0.3984
-0.18704	0.026171	-0.30162	-0.2053	-0.22297	-0.40501	-0.49375	-0.60246	-0.15065	-0.32101	-0.5808
-0.42801	-0.023544	-0.19414	-0.30872	-0.29349	-0.27261	-0.83218	-0.46508	-0.40678	-0.078806	-0.40627
-0.41337	-0.0087012	-0.30048	-0.038586	-0.52427	-0.24198	0.14715	-0.038831	-0.53569	-0.58251	-0.11568
-0.65039	-0.21914	-0.25912	-0.21297	-0.13894	0.39372	0.38285	-0.464	-0.30496	0.13769	-0.11552
-0.40515	-0.30208	-0.37209	-0.32396	0.5637	0.44473	-0.095165	-0.11754	-0.4097	-0.23004	0.04789
-0.56536	-0.087784	-0.35113	-0.16379	0.083853	-0.39009	-0.76785	-0.88948	-0.16607	-0.3981	0.073838
-0.1721	-0.13531	-0.38217	-0.048235	-0.093868	-0.26431	-0.1009	-0.65154	0.097748	0.064622	0.047604
0.13892	-0.50897	-0.34997	0.32807	-0.36719	-0.1935	-0.14331	-0.83669	0.25086	0.11468	0.053508
-0.024122	-0.3033	-0.23061	-0.055991	-0.31298	0.38076	-0.18828	-0.24666	0.23426	0.50469	-0.17181
-0.31917	-0.53812	-0.45264	-0.24424	-0.47033	-0.55388	-0.18347	-0.63804	-0.1333	0.2258	-0.14429
-0.42304	-0.2473	-0.092816	0.056806	-0.2914	0.27209	-0.43777	-0.21833	-0.016045	0.030922	0.0050508
-0.073897	0.060788	0.059573	0.10182	-0.13508	0.35577	0.29536	-0.60615	0.16049	0.39832	-0.14567
0.033732	0.092362	-0.17705	-0.016858	-0.20962	-0.0073348	0.29181	-0.29641	0.15602	0.038409	-0.20376
0.10101	-0.27109	-0.05716	0.050182	-0.01223	0.1618	-0.24008	0.14911	0.29626	0.32753	-0.40193
0.14947	-0.10591	0.12792	-0.38795	-0.14531	0.35048	-0.36259	-0.29494	0.36253	0.44995	-0.55912
0.22702	-0.63428	-0.16736	0.014383	0.37027	-0.24374	-0.43098	0.12741	0.21693	0.11093	-0.31956
0.3947	-0.012593	-0.45123	-0.16794	0.48783	-0.41209	-0.58694	-0.010781	0.020778	0.79391	-0.37102
-0.065864	-0.0056386	-0.067856	0.081796	0.43607	0.16886	-0.43575	0.18341	0.31311	0.3404	-0.028434
0.17343	-0.37896	0.091872	0.19077	0.5086	-0.13272	-0.20489	-0.12161	0.2515	-0.19359	-0.23692
0.0097891	-0.26954	-0.39147	-0.058827	0.23915	0.64573	-0.027415	-0.080113	0.0076901	0.31573	0.070909
0.15434	-0.23753	0.15474	-0.02669	0.74086	-0.082619	0.06281	0.39644	0.026389	-0.26221	0.3839
0.050825	0.065871	-0.044116	0.12156	0.49568	-0.63427	0.24952	0.042694	-0.11688	0.060395	0.34384
0.25584	-0.084421	-0.073473	0.02005	0.562	0.045235	0.58998	0.56666	0.093625	-0.047572	0.23896
-0.025192	-0.051864	0.069833	0.14077	0.2566	0.17842	0.76171	0.19044	0.11973	-0.21473	-0.12501
0.0081473	0.1222	0.056348	-0.043044	0.25086	0.5686	1.3944	0.28925	0.010802	-0.084866	0.2486
-0.19483	0.32841	0.35489	0.10466	0.2451	0.25658	1.2682	0.67389	-0.34371	-0.34252	0.17042
-0.46578	0.18846	0.1436	0.018783	0.17179	-0.44862	0.075689	-0.284	-0.089052	-0.39266	0.32672
-0.37662	0.4134	-0.097884	-0.10556	-0.63847	0.29022	-0.59253	0.20383	-0.26094	-0.16596	0.33876
-0.091133	0.56809	0.24073	0.024556	-0.26302	0.44892	-0.31011	-0.20999	-0.16868	-0.31089	0.15638
0.019652	0.23502	0.26243	-0.10744	-0.78191	-0.48565	-1	0.37202	-0.27449	-0.036849	-0.34681
0.46	0.39547	0.2945	0.035105	-0.73399	-0.42407	-0.48835	0.28239	-0.087425	-0.2026	-0.37456
