# Supplementary material for: An incentive circuit for memory dynamics in the mushroom body of Drosophila melanogaster
Source: eLife. 2022 Apr 1;11:e75611. doi: 10.7554/eLife.75611 (PMC8975552; doi:10.7554/eLife.75611)
Supplement: Figure 4—source data 1. [file elife-75611-fig4-data1.zip › realSCREEN_032a.xlsx_finaldataA_timepoint8.csv]

0.6846	0.058898	-1	-1	-0.67316	0.45577	0.91529	2.9555	0.24449	1.2426	1.7958
-0.022216	-0.8159	0.78009	-0.43421	-0.49519	0.57673	1.0052	1.7195	-0.19994	0.8543	1.0089
0.36268	-0.52978	1.0568	-0.24467	-0.22187	-0.29486	0.48638	1.7323	-0.34731	0.93229	1.023
0.46729	-0.46881	0.15948	-0.45031	0.012604	-0.22138	0.49915	0.059636	-0.38512	0.28485	0.6774
-0.073564	-0.36089	-0.15504	-0.26039	-0.0034242	-0.28812	-0.32734	0.1891	-0.14088	0.46191	-0.69268
-0.46848	-1	-0.31602	0.71011	0.3972	-0.5673	-0.81986	-0.73317	0.69098	0.49607	0.42978
-0.68762	-0.083698	-0.61988	1.1007	0.82984	0.044651	-0.44421	-0.51975	-0.10942	0.32942	0.56502
-0.18885	0.52356	-0.45695	0.67908	0.62644	0.50054	-0.32203	-0.49939	0.00045224	0.28421	0.12488
0.0099885	0.42963	-0.79836	0.34271	-0.1873	-0.85952	-0.095022	-0.023125	0.28361	0.44888	-0.20153
0.0064063	0.29602	0.042685	0.087994	0.18826	-0.45336	0.4692	-0.90414	-0.060493	0.12654	-0.69445
0.074146	0.39176	-0.014575	0.58044	0.59095	0.041652	-0.10735	-0.37612	0.47109	-0.21394	-0.25628
0.14375	0.52876	0.12913	0.23168	0.11403	0.011595	-0.41131	-1	0.78089	-0.12459	-0.42992
-0.30438	0.02476	-0.026285	-0.25782	0.6842	0.55735	-0.31018	-0.4867	0.34925	0.11402	0.4884
-0.85728	-0.25201	-0.22946	0.32225	-0.14807	0.18386	-0.22622	-0.8209	0.21227	-0.10921	-0.57364
-0.22678	0.069536	-0.54877	0.0068967	0.63479	0.15704	-0.31006	-0.49732	0.34735	-0.091966	-0.57532
-0.12492	0.65068	-0.52663	0.0035843	0.98055	-0.033646	-0.1046	-0.53875	0.12708	-0.65163	-0.8197
-0.22332	-0.34623	-0.054208	0.67729	-0.22091	0.14761	-1	0.010719	-0.63425	-0.33827	-1
-0.48214	0.62625	-0.094371	0.048403	0.3305	0.64048	-0.10777	-0.032997	-0.29421	-0.14823	-0.21444
-0.26608	0.0949	0.36594	-0.53817	-0.16339	0.029146	0.15377	0.50498	-0.40397	-0.4333	0.25516
-0.53299	0.30688	0.2671	-0.2696	-0.07395	0.067963	-0.030492	-0.16582	-0.47932	-0.6069	-0.033048
0.28705	-0.11669	0.48997	-0.63766	-0.65882	-0.41567	0.60247	-0.11756	-1	-0.92356	-0.25588
0.44413	0.32119	0.23523	-0.21707	-1	0.33077	0.39351	-0.52659	0.064589	-0.79906	-0.08425
1.0871	-0.13982	0.72993	-0.38597	-0.64184	-0.23458	0.1093	0.012362	0.28511	-0.65164	-0.26948
0.89145	-0.20901	0.58416	-0.095229	-0.90145	-0.37672	-0.017869	0.058212	0.19776	-0.4828	-0.26771
0.95717	-0.24128	1.3669	0.36612	-0.21301	1.1076	-0.024873	-0.41126	0.25845	0.83345	0.097059
5.3905	1.4329	5.245	1.7954	3.2548	10.105	2.2571	4.9914	6.3995	13.017	12.031
8.4724	0.50764	7.0394	1.4053	4.8297	13.351	3.1688	8.1419	5.7992	16.243	11.597
7.7717	0.357	6.6652	0.71176	3.3794	12.831	4.5637	3.6362	4.1724	12.041	5.8479
6.0641	-0.48402	6.1675	0.39429	2.612	11.73	5.4213	1.4854	2.9864	8.7076	2.5213
4.7329	-0.038459	6.1547	0.60716	2.6952	9.3968	5.6377	0.53769	3.3382	6.7358	1.1312
3.8345	-0.015059	4.6732	0.7998	3.4096	9.4866	5.9449	-0.017511	3.2104	3.7065	0.52867
2.1858	0.76463	3.9364	0.78977	2.2646	9.3434	5.6997	0.74032	2.8815	2.0128	0.12053
1.9226	0.87264	4.2344	0.94482	2.9772	7.4048	5.2022	0.26949	2.5391	1.2426	0.57434
1.2338	1.2055	4.1513	0.72907	3.4077	6.7652	5.5615	0.12225	2.805	2.0715	0.79026
1.1608	1.2866	4.0165	0.90315	3.4772	5.2679	4.6655	0.4709	2.7999	2.4544	0.61797
1.0623	1.844	3.702	-0.050558	4.0062	5.4905	5.119	-0.0034148	1.282	2.6197	0.10344
0.94155	1.6685	3.1874	0.52938	3.9958	5.2672	4.6188	0.28816	1.6946	2.1312	0.45657
0.44628	1.7681	3.277	0.40372	3.9048	4.2944	4.3716	-0.49503	1.9768	2.5816	0.38987
-0.0012943	2.3471	2.6941	0.34351	4.261	4.7153	4.0982	0.32503	0.76272	1.5667	0.086539
-0.63733	2.3411	2.2966	0.12319	4.0416	4.4223	3.2054	0.40127	0.11225	1.9269	-0.46349
-0.68036	2.9163	2.6699	0.56815	3.3584	4.136	3.2554	0.80857	0.52213	1.7687	0.25612
-0.01414	1.8805	3.1305	0.3467	2.8091	5.4104	2.3949	0.90282	0.56058	2.2103	0.66183
-0.026298	2.2679	2.8176	1.372	3.0138	4.3364	2.7242	0.73971	0.90471	1.4192	0.65136
-1	1.9467	2.0998	0.34846	2.3684	4.2757	3.6716	-0.28971	1.0513	1.4198	0.95196
0.29424	2.9879	1.935	0.86957	3.2723	3.6436	3.4448	1.9571	2.0018	0.10943	2.6403
6.4761	2.8215	1.8577	1.4237	5.6441	2.8613	3.9565	17.482	3.8563	1.0612	15.708
3.9772	2.635	1.7897	1.0474	5.7025	3.0098	3.681	23.143	4.9376	-0.4032	22.861
1.3166	2.1602	1.3398	0.84062	5.7074	2.372	3.5994	18.85	3.8797	-0.14414	23.653
-0.069874	2.5074	1.0068	0.3181	5.5171	2.8476	4.0395	14.819	1.7502	-1	20.204
-0.9487	2.5717	0.77373	0.38364	4.651	1.4187	4.2444	11.081	1.4644	-0.14442	22.146
-0.59897	1.7853	2.9507	0.65265	3.7417	3.1852	5.4911	8.9604	1.9854	4.545	21.212
1.5732	1.5678	3.4186	0.42092	3.5209	4.9448	4.1209	6.1088	1.8897	2.7011	11.461
0.58468	0.27426	2.1343	0.16947	3.9205	5.3893	2.2475	3.3208	1.2395	1.4871	7.3359
0.19029	0.52753	1.2928	-0.42291	3.9123	4.6998	0.66128	1.9834	1.0777	-0.43572	5.6876
-0.36417	0.34006	0.71787	-0.27713	3.9063	3.6942	0.33854	1.2784	0.34967	0.02566	6.0757
-0.58971	-0.39062	0.13254	-0.10274	2.5247	1.7352	-0.084462	1.2139	0.27702	-0.81944	7.8524
-0.71471	0.2995	-0.035817	-0.436	2.902	0.81956	-0.036227	1.4525	-0.37116	-0.78023	9.4337
-0.82831	0.31477	0.096248	-0.22933	2.9362	0.61475	-0.44337	0.49201	-0.31915	-0.047773	9.0247
-0.41346	-0.60526	0.17111	-0.42884	2.2673	0.63077	-0.1628	0.94102	-0.052497	-0.60359	7.9437
-0.53917	0.17182	-0.09033	-0.72695	2.259	0.28817	-0.29501	0.62878	0.061817	0.78046	7.7747
-0.43519	-0.29096	0.50102	-0.37189	1.523	0.2598	-0.4114	0.15799	0.23997	1.0425	6.8516
0.047959	-0.27626	0.2818	0.065261	0.74468	0.0014721	-0.34625	1.2231	-0.6417	0.35749	4.3914
0.12579	-0.36003	-0.21796	0.69293	1.2746	0.012549	0.086036	1.1793	-0.42035	1.4775	2.7742
-0.6041	0.39517	0.55644	-0.0020782	1.3603	0.20237	-0.40055	0.16893	-0.68231	0.89659	3.9834
-0.46516	0.18603	0.22309	-0.16899	1.2508	0.22893	-0.65513	0.95674	-0.44557	1.0544	3.2894
-0.71477	-0.16493	-0.081073	-0.19453	1.9849	0.51775	-0.052669	0.73198	-0.59195	1.4331	2.0237
-0.64634	0.7228	0.45246	-0.91684	1.6944	0.10991	0.059548	0.66863	-0.64351	0.89084	3.9169
-0.7816	-0.095417	-0.044524	-0.58371	0.97347	-0.25511	0.11497	0.27316	-0.50658	0.91181	4.6999
-0.87563	-0.053632	-0.034362	-0.75207	0.58649	0.23625	0.1288	0.11803	-0.64222	1.5763	4.0365
-0.88919	-0.31882	0.48548	-0.80841	1.0718	0.11253	0.092458	0.46721	-0.84192	1.1083	2.4122
-0.61148	0.20956	-0.27072	-0.65653	1.3177	0.53448	0.30126	0.239	-0.72631	0.92529	1.8827
-0.39163	0.22373	0.097779	-0.4817	0.4708	0.25014	0.48449	0.38602	-0.51977	1.8632	1.5111
0.020459	-0.046001	0.0066106	-0.24462	0.38533	0.24207	-0.05234	0.37352	-0.76317	0.71201	1.8894
-0.43515	-0.13388	-0.53629	-0.77995	0.78824	-0.4226	0.3099	0.36255	-0.38367	0.82166	0.74674
0.15015	-0.49126	-0.00026344	-0.41962	0.9149	0.19079	-0.011789	0.65465	-0.026295	0.89375	1.4125
-0.014626	-0.31072	-0.35252	-0.42326	0.87623	-0.32328	0.22312	0.18474	-0.27346	0.74799	0.3841
0.062458	-0.21978	-0.44522	-0.43844	0.32685	0.28577	-0.041478	0.61289	-0.21179	0.33161	0.42382
0.30146	0.213	0.11311	-0.051815	0.36343	-0.24106	0.23068	-0.18417	-0.42261	1.0162	0.33034
0.045969	-0.04379	-0.84393	-0.049312	-0.038021	0.11043	-0.084723	0.8445	-0.47322	0.59621	0.56109
-0.081632	-0.018465	0.1734	0.66165	0.47567	0.5122	-0.34889	-0.26702	-0.58129	0.4516	0.050546
0.1962	-0.20603	-0.51865	0.028463	0.091138	-0.17381	0.11222	0.35137	-0.37557	0.45537	-0.43739
0.3863	-0.26113	-0.10058	-0.13271	-0.3014	0.073376	0.51844	0.25432	-0.075984	-0.072125	-0.043067
0.087894	-0.18331	-0.16505	-0.053124	0.16639	-1	-0.0078816	0.16644	-0.33711	-0.42293	0.36964
-0.018992	-0.60563	-0.44825	0.028624	-0.33247	-0.16289	-0.0099651	0.66562	-0.6093	0.18441	-0.55155
0.19956	-0.28642	-0.14556	-0.034355	0.33251	-0.29262	0.04917	-0.37232	-0.50472	-0.18973	-0.29327
-0.053619	-0.22944	-0.31228	0.50903	0.13608	0.68986	0.098986	0.25009	-0.42843	-0.018559	-0.37439
-0.73188	0.23119	0.080222	0.42482	-0.15128	-0.037579	0.35186	-0.56579	-0.14049	0.44851	-0.23077
-0.61883	0.074604	-0.45362	0.15	-0.46397	0.30455	-0.24853	-0.050274	-0.2381	-0.043405	-0.29187
-0.41389	0.44321	0.012964	0.44083	-0.43229	0.11455	0.054225	-0.14061	-0.082115	-0.30768	-0.085423
-0.48421	0.0028836	0.23278	0.18268	-0.50648	-0.42418	-0.096443	-0.066237	-0.24287	0.13311	-0.068213
-0.4095	0.64899	-0.26046	0.29349	-0.4579	0.076954	-0.19761	0.36286	0.27092	-0.88775	0.80787
-0.43184	-0.1969	0.42382	0.045751	-0.54388	-0.073058	-0.0082544	-0.40775	0.50021	-0.49501	0.12756
-0.61673	0.68202	-0.53944	0.05612	-0.02905	-0.29092	-0.40836	-0.085959	0.67367	-0.19369	0.23203
0.37486	0.59282	0.20141	0.114	0.22589	-0.14597	-0.064167	-0.29909	0.34939	-0.89052	0.26596
0.41744	0.030195	-0.34589	-0.17475	0.40991	0.63846	-0.19676	0.15422	0.42915	0.016242	-0.23916
0.1717	-0.20512	0.60417	-0.24486	-0.056696	0.45972	0.37115	-0.056591	0.61291	0.13599	-0.34425
0.38891	0.095903	-0.38676	-0.54617	0.49315	0.64623	0.36845	-0.32493	0.090471	-0.27016	0.072078
0.13201	-0.087201	0.77326	0.040429	-0.13171	0.09772	-0.16502	0.21354	0.34608	0.96989	-0.081874
-0.245	-0.64269	0.38849	-0.11888	-0.017336	-0.6924	0.25438	0.26383	0.076908	0.35073	0.3184
0.87721	-0.21559	0.58055	-0.17677	0.10953	-0.33704	-0.18576	0.32208	0.49082	0.37365	0.10237
