# Supplementary material for: An incentive circuit for memory dynamics in the mushroom body of Drosophila melanogaster
Source: eLife. 2022 Apr 1;11:e75611. doi: 10.7554/eLife.75611 (PMC8975552; doi:10.7554/eLife.75611)
Supplement: Figure 4—source data 1. [file elife-75611-fig4-data1.zip › realSCREEN_032a.xlsx_finaldataA_timepoint9.csv]

0.29743	1.1228	-0.56739	-0.42985	-0.47591	0.35743	-0.18006	0.067686	-0.54694	1.6625	-0.64886
0.29621	-1	0.82954	-0.42336	-0.025521	0.23158	0.10732	-0.043616	-0.68125	1.8273	0.6864
0.20002	-0.57675	1.7833	-0.39733	-0.061117	-0.21087	0.34765	-0.34987	0.0049394	0.57308	0.39963
0.10199	-0.1742	0.97529	0.092374	-0.1745	0.26292	0.83876	-0.39155	-0.13189	0.31676	0.69066
0.31389	0.38723	-0.061133	0.13229	0.20715	-0.20864	0.43454	0.3342	-0.21344	-0.64946	0.20009
0.30114	-0.57081	-0.644	0.69846	0.81439	0.0619	-0.43247	0.086636	0.22972	-0.68658	-0.32777
-0.12563	0.040395	-0.6247	0.41001	0.58253	-0.25785	-0.77382	0.77367	-0.7103	-0.74389	-0.21095
0.39368	-0.039933	-0.89241	0.16436	0.22632	-0.62643	-0.95367	0.23637	0.73653	-1	-0.59488
0.84922	0.36773	-1	-0.18695	0.18758	-0.41449	-1	0.68234	0.46387	-0.47439	-1
0.61407	0.064422	-0.87504	0.10795	0.29399	-0.1264	-0.71455	-0.0038216	0.2937	-0.51403	-0.96088
-0.41122	0.28928	-0.87139	-0.05596	0.32043	0.31632	0.055771	0.30693	0.086097	0.063543	-0.60162
-0.56506	0.56905	-0.50944	0.20186	0.14679	0.6087	-0.40136	-0.38411	-0.39143	-0.59028	-0.24987
-0.43551	0.20809	-0.53628	0.014315	0.20987	0.30061	-0.095384	-0.015469	0.014521	-0.53505	-0.13351
-0.52204	0.039789	-0.14847	0.32132	-0.074983	-0.18423	0.15426	-0.33751	-0.53188	-0.37279	0.57787
-0.71543	-0.31289	-0.63612	-0.21407	0.21938	0.22302	0.074677	0.53013	0.11969	-0.2602	0.27044
-0.36718	0.036545	-0.11376	-0.26885	0.16671	-0.30481	-0.1138	-0.60244	-0.06109	-0.52701	0.32325
-0.93095	-0.53736	0.33875	0.012027	0.037222	-0.077327	-0.040027	-0.23502	-0.074851	-0.34669	-0.039554
-0.20756	0.22349	0.26075	-0.62964	-0.14985	0.086629	-0.14245	-0.53205	-0.34401	-0.49573	0.42954
0.091033	-0.033723	0.68847	-0.10135	-0.23104	-0.11939	0.11489	0.38507	0.49569	-0.073079	-0.22063
0.32279	0.12237	0.95601	-0.15731	0.11589	-0.12258	0.71222	-0.09412	0.52117	-0.10475	0.45649
0.03526	0.53501	0.32866	-0.28254	-0.16634	0.13061	0.61711	-0.16607	-0.16374	1.3125	0.85023
0.16944	-0.10393	0.3937	-0.11071	-0.45429	0.013093	0.39913	-0.12758	-0.27259	0.90488	0.30391
0.014764	-0.55718	0.27928	0.089696	-0.7147	0.045969	0.48284	-0.083646	0.039507	0.73694	-0.08666
0.27965	-0.099423	0.64634	1.0132	-1	0.014237	0.50843	-0.036181	1.118	-0.023649	-0.11335
0.7926	0.19681	1.2886	0.30633	-0.044368	1.4004	1.0751	0.67651	2.1906	0.61055	-0.35156
4.9375	1.589	3.432	0.98783	2.6936	7.1512	3.0548	1.6508	10.811	10.324	2.9961
7.1322	0.38526	3.2184	0.28814	2.0241	9.403	2.1466	1.8599	10.759	13.014	2.7483
6.7813	0.61875	3.8111	-0.052421	0.70144	9.3285	1.5686	0.38513	9.29	11.48	2.4119
6.0273	0.25551	3.5307	0.12381	1.2677	7.5625	2.2813	0.11239	8.659	8.2184	2.5749
5.1656	0.012818	3.555	0.44456	2.1938	5.3418	2.5834	-0.43466	7.5425	7.41	2.4778
3.8837	0.83852	4.0641	0.43679	2.6732	4.2204	2.3334	-0.44476	6.7843	6.5405	3.3682
3.8304	1.5676	3.8105	1.0026	3.7864	3.866	2.6912	-0.33624	5.9746	5.2219	3.107
3.323	1.2149	4.0375	0.8063	3.04	3.0267	2.9243	0.25966	5.246	4.4777	2.8526
2.3662	1.8963	4.1193	0.93068	3.1205	2.3581	2.5837	0.2605	5.7039	3.6162	4.375
2.39	3.0006	3.7601	0.62145	2.8094	2.3841	3.1478	-0.026094	5.1353	2.8867	3.0302
1.4921	3.2481	3.6815	0.35253	2.9283	2.362	2.6507	-0.057185	5.0417	2.4297	3.02
1.5098	3.4994	3.6431	0.54109	2.4447	2.5032	2.5286	-1	4.3191	2.4579	2.8226
1.556	3.4912	3.6914	0.45344	1.7023	2.4785	3.0756	-0.062264	5.0885	1.9969	2.7157
0.97301	3.4401	3.3885	0.60899	1.9585	2.1234	3.8531	-0.044991	4.2606	2.0927	4.3965
0.99452	3.9592	3.0474	1.1385	1.8822	1.763	3.7586	0.61111	3.7921	1.1678	3.1041
1.3992	3.7501	2.8348	1.1933	2.2438	1.473	3.5256	0.47605	3.3391	1.0796	2.8669
1.7485	3.0439	2.3345	1.3021	1.9214	1.6098	3.1851	0.76305	2.0701	1.0578	3.2639
1.5515	4.092	1.4668	1.806	1.8375	1.4004	2.8103	0.78219	2.9428	0.82569	2.91
1.4824	3.3822	1.8132	0.8783	1.7765	1.3207	2.3422	0.35817	3.0287	0.98452	1.9643
3.2557	3.6416	2.6867	0.51858	2.2535	1.156	2.1805	1.5462	2.8532	0.51051	3.8002
6.9326	4.4484	3.4526	1.244	2.5277	0.83226	3.4701	6.3662	4.1268	0.39641	18.587
3.8475	3.5114	2.9927	0.40071	2.564	0.6458	1.9522	8.1656	6.6896	0.070859	23.24
1.404	3.5891	2.865	0.33519	1.7521	0.97628	1.3258	7.1497	5.5136	0.58988	17.641
0.49724	3.3547	2.4508	-0.068304	2.1277	0.46367	1.2732	6.334	4.8853	0.32357	13.786
0.10182	2.4159	2.0898	0.029621	2.0245	0.48956	1.4782	5.5441	4.9988	0.68078	14.296
1.0994	4.8016	3.0694	0.13567	2.3809	1.3176	2.1759	5.6158	4.0419	3.0371	12.485
2.8086	2.6437	3.1102	-0.13434	1.5397	1.6837	1.6157	2.8141	4.5569	3.9247	7.0142
1.8655	1.8376	1.8976	-0.26834	2.2122	0.81196	0.82709	0.87853	4.5657	2.3793	3.8366
1.256	0.87128	1.1655	-0.80657	1.8234	0.019857	0.20404	0.61269	3.9799	0.85758	3.3102
0.41403	0.3881	1.189	-0.65575	0.90287	-0.24223	-0.3299	-0.069094	2.9433	0.65014	4.509
0.74619	0.47232	1.0706	-1	0.58963	-0.47866	-0.58747	0.031432	1.7417	-0.15869	4.3439
-0.020279	0.45292	1.4007	-0.60713	0.95473	-1	-0.40901	-0.72844	1.2829	-0.034209	2.809
0.063822	0.50351	1.0814	-0.3648	0.88372	-0.34072	-0.87507	-0.36083	1.7348	-0.42497	3.7051
0.12712	0.2219	1.0959	-0.76806	0.83428	-0.49512	-0.63692	-0.99648	1.4175	0.031735	3.266
0.17798	0.71635	1.378	-0.92785	0.77458	-0.39952	-0.35638	-0.33825	0.97265	-0.46128	2.5147
0.43703	0.57135	1.1823	-0.71722	0.85537	0.057013	-0.79856	-0.87969	0.27537	0.46375	1.5787
0.18882	0.19797	1.5061	-0.60239	0.72931	-0.33113	-0.35289	-0.4643	1.3119	-0.22829	1.2138
-0.59462	0.6635	1.1872	-0.63378	0.60873	0.12536	-0.66985	-0.74249	0.92387	0.36878	1.4582
-0.77138	-0.063577	0.95066	-0.63905	0.56747	0.40262	-0.4867	-0.61384	1.417	-0.22579	0.22125
-1	0.57909	0.94555	-0.39633	0.32591	-0.045909	-0.074635	-0.81186	0.069778	0.28419	0.081938
-0.61555	-0.25515	1.0341	-0.91893	0.34936	-0.22431	0.5143	-0.63495	0.48161	-0.4258	-0.37136
-0.16159	0.98203	0.80713	-0.42933	0.70169	-0.39544	0.19209	-0.80639	0.054548	0.18538	-0.46604
-0.5363	0.17173	1.3691	-0.2092	0.56837	0.18393	0.072273	-0.60426	0.33781	-0.067967	-0.39046
-0.60078	0.74118	0.98182	-0.1952	0.99711	-0.1184	0.49454	-0.83018	0.7352	0.17544	-0.92911
-0.60595	0.17785	0.84528	-0.39723	0.91164	-0.10427	-0.1015	-0.51399	0.37501	0.1499	-0.89704
-0.57592	0.62291	0.70952	-0.19089	1.1291	0.08329	-0.0024877	-0.99364	0.64844	0.18186	-0.77517
-0.7636	0.22419	0.1763	-0.3998	1.0787	-0.0044991	-0.32095	-0.44491	0.30579	0.33172	-0.95892
-0.69802	0.26664	0.19697	-0.54505	1.0695	-0.16221	-0.59593	-0.93165	-0.18578	0.059971	-0.68844
-0.20068	0.6613	-0.049633	-0.50555	0.89795	-0.11089	-0.60266	-0.3171	-0.53063	0.52113	-0.2691
1.0573	0.42962	-0.41385	-0.50773	1.1029	-0.03253	-0.57462	-0.85804	0.094424	-0.1114	0.22425
1.3438	0.045102	0.1419	-0.3057	0.81989	-0.08	-0.10184	0.25377	-0.38798	0.50349	0.94396
-0.19931	-0.17981	-0.29745	-0.21617	0.99954	-0.28741	-0.096569	-0.2444	-0.36809	0.11757	0.4642
-0.027362	-0.11906	0.15571	-0.14466	0.30633	-0.12899	-0.11558	0.79479	-0.31976	-0.14084	-0.28626
0.089671	-0.58534	0.30048	-0.29625	0.55747	-0.18473	-0.32243	-0.22758	0.49657	0.18107	0.34001
0.084597	0.12712	-0.18958	-0.037111	0.45319	0.11208	-0.34337	0.81006	-0.15304	-0.14036	0.21407
0.33684	-0.053249	0.20487	-0.25646	0.62208	0.52791	0.26794	0.17709	-1	0.16489	-0.34861
0.2483	-0.12123	-0.44889	0.14303	0.28193	0.053118	0.18304	0.8797	-0.066084	-0.2287	-0.12245
-0.27945	-0.51317	-0.086884	-0.46578	0.34236	0.14066	-0.20944	0.67311	0.16577	0.15843	0.54473
-0.14834	0.34669	-0.37309	0.12234	0.60632	0.039002	-0.12183	0.97414	0.10014	0.27242	-0.26411
-0.19599	-0.22296	-0.22443	-0.093172	-0.30504	-0.021312	-0.28188	1.2545	-0.044614	-0.39187	0.82954
-0.65689	0.066809	-0.14054	0.34369	0.20866	-0.34098	0.11582	0.81206	0.80208	0.099053	0.62397
-0.23541	-0.12352	-0.25242	0.27524	-0.18843	-0.24138	-0.25662	0.2021	-0.27226	-0.26828	0.002686
-0.12491	0.10395	0.17399	0.65219	-0.024477	0.11554	0.28852	0.173	-0.68306	0.26363	0.33964
0.12508	0.50477	-0.049474	0.28085	0.36658	0.174	0.24947	-0.092464	-0.86505	0.49377	0.22091
-0.045458	-0.18847	-0.16887	0.38073	-0.12779	0.022641	-0.43258	-0.025458	0.070978	0.0034743	0.77734
-0.56184	0.17012	-0.062486	0.059915	-0.038564	0.88138	-0.45521	-0.44282	0.11555	0.38416	0.52913
-0.61901	0.42299	-0.072965	0.45353	0.074072	0.16195	0.4552	-0.19595	1.0948	0.066494	-0.65469
-0.20017	-0.011643	-0.25718	-0.37405	0.022877	-0.040973	0.067161	-0.70394	0.7127	-0.11856	-0.27654
0.15515	0.26869	-0.4075	0.084613	-0.73302	0.2173	0.65919	-0.68485	0.81466	-0.067142	0.087745
-0.052527	-0.36	-0.24798	-0.32328	-0.27039	-0.16226	0.15255	-0.20688	-0.69282	-0.25403	-0.86479
-0.3623	0.31017	-0.31909	-0.051083	-0.33052	0.0032247	0.48793	-0.62114	-0.26239	-0.14525	-0.36945
-0.16385	0.49551	0.20783	-0.35649	-0.57097	-0.48384	-0.2328	0.33125	0.25806	-0.086506	-0.14387
0.54499	-0.3319	0.0093297	-0.055264	-0.21195	-0.024597	0.35276	-0.3736	-0.41693	-0.42645	-0.19646
0.49387	-0.47316	0.61503	-0.37101	-0.41551	-0.29712	-0.029475	-0.12042	0.13739	0.015509	-0.65749
0.48941	-0.038136	1.0758	0.4645	-0.43933	-0.0075853	-0.93585	-0.82661	-0.41804	0.13679	-0.87062
