# Supplementary material for: An incentive circuit for memory dynamics in the mushroom body of Drosophila melanogaster
Source: eLife. 2022 Apr 1;11:e75611. doi: 10.7554/eLife.75611 (PMC8975552; doi:10.7554/eLife.75611)
Supplement: Figure 4—source data 1. [file elife-75611-fig4-data1.zip › realSCREEN_032a.xlsx_finaldataM+S_timepoint1.csv]

-0.60359	-0.30525	-0.11005	-0.43467	0.05641	-0.0077483	1.1859	-0.37784	-1	0.24838	-1
-0.11623	0.61795	0.10444	-0.16783	-0.35587	0.50614	1.0093	0.24309	-0.54543	-0.017185	1.6632
0.071759	-0.34018	0.121	0.1344	0.013229	0.38808	0.97393	0.10694	-0.049915	-0.2123	0.3889
0.03083	0.10131	-0.065923	0.091904	0.35404	-0.01323	0.1208	0.16821	-0.11541	-0.19807	-0.21804
1.1888	-0.75387	0.071838	0.29266	-0.0077262	-0.18585	-0.29909	0.050522	-0.056335	-0.53071	-0.44089
0.84812	0.055916	-0.10322	0.28987	-0.32781	-0.22617	-0.56068	0.1444	0.0088938	-0.94245	-0.41857
-0.0072818	-0.70056	-0.11565	0.69562	0.015718	-0.23846	-0.51572	0.1264	0.3508	-0.92111	-0.55839
-0.22033	-0.027785	-0.12108	0.2588	0.01834	-0.5051	-0.41596	0.23709	0.27556	-0.54699	-0.3793
0.061909	0.29949	-0.22635	0.024495	0.50407	-0.42292	-0.65458	0.2023	0.43381	-0.77655	0.0087168
0.49443	-0.13817	-0.0043654	0.10215	-0.026489	-0.31627	-0.6596	0.070234	0.52819	0.14892	0.067848
0.27178	0.56675	0.059861	-0.044399	-0.17525	-0.41899	-0.51063	0.12927	0.66098	-0.29132	0.17814
-0.012459	-0.00024871	0.16175	0.12174	-0.21004	-0.086901	-0.18844	-0.025595	0.59102	0.11823	0.26429
0.13896	1.1301	0.23458	0.018796	-0.36089	-0.19761	-0.35429	0.159	0.63124	0.053722	0.39895
-0.10424	0.44963	0.024718	-0.042683	0.26614	-0.42129	-0.057138	-0.099911	0.57141	0.58545	0.24392
-0.050851	0.13297	0.076481	0.11468	-0.05516	-0.31986	0.20216	-0.084132	0.30921	0.3268	-0.037317
-0.00070559	0.046447	-0.012666	0.039806	0.20078	-0.20664	-0.053097	-0.18465	0.29309	-0.065056	0.18936
0.20576	-0.20847	0.049469	0.031094	0.036976	-0.15285	-0.098664	-0.076689	0.18989	0.62808	0.13012
-0.23664	0.34816	-0.018517	-0.030193	0.093097	0.1048	-0.18711	-0.0089895	-0.05257	-0.13227	0.014908
-0.065882	-0.38619	-0.034211	-0.34201	0.39011	0.30079	-0.14068	-0.089734	-0.049773	0.82348	-0.084466
-0.40348	0.33746	0.037986	-0.25496	0.26566	0.40943	0.16042	-0.033131	-0.2845	0.063976	-0.15877
-0.4061	-0.39918	-0.050454	-0.227	0.10147	0.41177	-0.017349	-0.27152	-0.59472	1.1247	-0.18979
-0.043464	-0.18038	-0.041688	-0.2414	-0.16863	0.49724	0.73628	-0.084491	-0.71252	0.27831	-0.24706
-0.2979	-0.23437	-0.10881	-0.11377	-0.17534	0.56616	0.20595	-0.19338	-0.87681	0.048161	0.099539
-0.74324	-0.41157	0.070865	-0.3171	-0.45285	0.53549	0.11831	-0.10739	-0.50609	0.18578	0.084743
-0.48723	0.31809	0.13387	-0.40356	-0.48064	1.1634	0.027875	0.074062	0.15122	0.2096	0.26932
2.4158	9.327	5.1025	1.2825	7.5114	7.3586	4.4628	3.1554	11.858	10.699	9.5738
3.7269	17.75	7.5971	2.214	12.417	13.348	7.8799	3.2565	17.897	12.222	10.298
4.1765	13.424	6.5768	2.4173	10.191	14.177	9.6709	1.9536	15.975	9.7116	6.9125
3.5561	10.953	5.9381	2.1762	8.3654	12.643	9.2085	1.2845	12.669	8.259	4.6576
3.1134	7.8996	4.3409	2.0499	7.9875	10.398	7.5662	0.74755	8.884	6.3332	3.786
2.0273	6.3759	2.1614	1.1125	10.629	8.9984	5.866	0.65904	6.057	4.9385	2.7501
1.1014	5.0065	1.0935	0.83843	10.942	7.403	5.4065	0.47416	3.6025	5.3236	2.8564
0.2164	3.7515	0.87071	0.85091	8.2685	6.9857	5.0341	0.488	2.1324	4.209	2.604
-0.34019	3.0014	0.70278	0.59639	5.8885	5.1307	4.2066	0.89905	1.2776	2.3043	2.1558
-0.72022	1.1543	0.48105	0.26739	3.8711	3.9836	4.5425	0.42809	0.90145	1.608	1.301
-0.25204	1.7063	-0.18129	0.16423	2.739	3.1296	2.3597	0.68316	0.71322	1.5401	0.70893
-0.30236	1.1075	-0.27957	-0.074713	1.8385	2.8377	1.8694	0.54462	0.78798	0.61746	0.44939
-0.49108	1.705	-0.17568	-0.29171	1.3625	1.6756	1.4576	0.66676	0.5759	0.7707	0.10691
-0.905	0.54845	-0.5707	-0.19657	0.96188	0.81406	0.8736	0.31432	0.039494	0.69795	-0.20211
-0.80407	1.3883	-0.37007	-0.5399	0.64583	0.57015	1.0877	0.19891	-0.15831	0.29433	-0.19735
-0.6745	0.54931	-0.40146	-0.76725	0.33641	0.42324	1.1628	-0.0020268	-0.11814	0.81246	-0.43547
-1	0.79208	-0.27617	-0.75369	0.54787	0.33064	1.5726	-0.14454	0.021547	0.17573	-0.5396
-0.63451	0.40314	-0.39938	-0.83019	-0.11096	0.1151	1.9443	-0.11718	-0.15056	0.13032	-0.65479
-0.29641	0.74026	-0.70333	-0.84548	0.21689	0.0094572	2.0382	-0.39504	-0.34149	0.047909	-0.64596
-0.64425	0.95797	-0.30174	-0.7295	0.62343	0.081024	1.4808	-0.39582	-0.17724	-0.49326	-0.62875
-0.56059	0.1127	-0.82818	-1	1.3135	0.3033	1.0178	-0.52842	-0.1724	0.15937	-0.64768
-0.57646	0.12315	-0.38626	-0.71462	1.0897	0.073348	0.95249	-0.59029	-0.29853	-0.084117	-0.5038
-0.8123	-0.011591	-0.69848	-0.87816	0.50111	0.0807	1.1562	-0.57401	-0.47299	0.25702	-0.55341
-0.41392	0.48359	-0.81934	-0.98916	0.077675	-0.025011	0.45509	-0.67719	-0.088511	1.0982	-0.39229
-0.22265	0.098761	-0.30059	-0.95084	0.09547	-0.016829	-0.079192	-0.64231	-0.17839	0.47308	-0.4848
-0.45346	1.3231	-1	-0.84697	-0.047399	-0.060747	1.0664	-0.53727	-0.020086	1.3551	-0.43576
-0.43265	2.213	-0.11271	-0.66718	0.70505	0.77057	1.6587	-0.39892	-0.039937	1.7683	0.04149
-0.2906	3.3758	-0.84718	-0.67305	1.0348	0.69911	1.6764	-0.44441	0.0094018	1.9348	-0.11264
0.32269	2.5633	-0.28237	-0.7144	1.539	0.90392	1.0259	-0.56411	-0.068604	1.9917	0.15581
0.59725	2.6078	-0.27723	-0.53351	1.7907	0.55982	1.268	-0.41066	0.047169	2.178	0.25463
0.49611	1.7509	-0.85371	-0.71652	1.5457	0.4882	2.2298	-0.4696	0.22245	3.2388	0.16832
0.36407	2.3932	-0.091563	-0.53305	2.0305	0.51122	1.4257	-0.46731	0.21809	2.8598	-0.10808
0.38023	0.75731	-0.81983	-0.4128	1.1491	0.45567	0.94474	-0.28181	0.18088	1.6534	0.12368
0.085776	1.4252	-0.44454	-0.45517	1.2372	0.48611	0.85238	-0.30671	0.18842	0.93806	0.31311
-0.139	0.62865	-0.1333	-0.49634	0.39423	0.59918	-0.51742	-0.093646	0.096983	0.087836	0.035565
-0.03628	1.2717	-0.92565	-0.44015	0.072152	0.34508	-0.44021	-0.20326	0.097826	0.11384	0.35706
-0.37067	0.15891	0.041473	-0.28344	0.33246	-0.10398	-0.16833	-0.12421	-0.018413	0.23636	0.33508
-0.051861	1.2453	-0.56266	-0.23919	0.73598	0.55243	0.1078	0.12426	0.065746	-0.16702	0.12133
0.25392	0.155	-0.40931	-0.157	0.87032	0.31439	0.70155	-0.077615	0.26691	0.021912	0.13494
0.50068	0.71737	-0.12136	-0.27252	0.24739	0.3776	0.71381	-0.0011987	0.45816	-0.019943	0.049432
-0.4784	-0.11373	-0.51821	-0.30324	-0.13179	-0.018688	0.85155	0.028153	0.32453	-0.068805	-0.15596
-0.36011	0.60177	0.12672	-0.032907	-0.71915	-0.10881	1.2571	0.052833	0.59502	0.69367	-0.23319
-0.59781	-0.075541	-0.029732	-0.027376	-0.3745	-0.063088	0.85925	0.30239	0.46388	1.0919	-0.31475
-0.17803	0.67524	-0.38485	0.11411	-0.25599	-0.31408	-0.45968	0.17313	0.35481	1.2108	-0.087721
0.52615	0.22444	0.16817	0.11637	-0.299	-0.40606	-0.4636	0.75007	0.29041	0.20382	-0.071565
0.065039	0.55181	-0.41732	0.10494	-0.65529	-0.40269	-0.66078	0.72408	0.55101	-0.033573	0.1191
-0.37487	1.1218	-0.54909	0.11196	-0.099508	-0.13801	-0.92604	0.91347	0.37961	0.11754	-0.0962
-0.11707	0.49108	-0.067448	0.11072	-0.20659	-0.55144	-0.7045	0.89785	0.67436	-0.83621	0.085119
0.96247	0.75499	-0.51597	-0.015023	0.0035075	-0.67688	-0.71574	0.71805	0.61567	0.10255	-0.26924
0.91141	0.47158	-0.19705	0.28486	-0.4827	-1	-0.6925	0.74552	0.75057	-0.14792	0.014252
0.29077	0.64806	-0.071625	0.25437	-0.18823	-0.50898	-0.99705	0.487	0.38636	-0.1343	0.19948
0.2895	0.50145	-0.44895	0.30587	-0.40045	-0.32397	-1	0.84515	0.069338	-0.40841	0.10634
0.064456	1.1778	-0.21633	0.25776	-0.57544	-0.55265	-0.81378	0.66543	-0.066751	-0.75894	0.45325
0.053958	0.57217	-0.6423	0.1395	-0.63464	-0.23535	0.38995	0.62119	0.072314	-0.56231	0.3772
0.044655	0.041932	0.23275	0.23283	-0.19672	-0.25825	1.047	0.52443	0.053618	-1	-0.0018714
0.40329	-0.19571	0.10492	0.1369	-0.61522	-0.096133	1.0874	0.11699	0.23507	-0.81297	0.16066
0.50665	-0.9856	-0.00063066	0.10078	0.11928	0.12737	0.9685	0.070584	0.13097	-0.13867	-0.030551
0.035029	-0.026373	0.40131	0.043037	0.41794	-0.046093	1.1556	-0.22503	-0.19064	-0.36457	-0.3173
0.11418	-1	-0.41229	-0.011413	0.49738	0.30028	1.392	-0.074401	-0.21644	-0.14797	-0.28356
0.1148	-0.69341	-0.032782	0.16307	0.13909	-0.11852	1.4345	-0.093977	-0.29353	-0.74589	-0.42945
-0.11722	-0.16048	0.54533	-0.075321	0.19904	-0.43192	1.3484	-0.14096	-0.28655	0.59959	0.00073439
-0.41576	-0.41164	-0.63752	0.017302	0.049409	-0.39511	-0.41041	0.094977	-0.087277	0.21222	0.26415
-0.58446	-0.30245	0.52999	0.045143	0.42578	0.10351	-0.13287	-0.16403	-0.37594	0.34089	0.65411
-0.38325	-0.94985	-0.078717	-0.16154	0.81354	-0.4149	0.10654	-0.056535	-0.44522	0.99415	0.6184
-0.27161	0.060206	0.077737	-0.18039	0.073496	0.059642	-0.91498	-0.30933	-0.023429	0.50158	0.19365
0.21732	-0.71291	0.36922	0.091741	0.40725	0.19913	-0.89223	-0.19385	0.032936	0.91132	0.077296
0.25778	-0.62922	-0.41443	0.025171	0.6293	-0.043853	-0.69182	0.15328	0.37627	0.59132	0.21425
-0.072745	-0.28704	0.61234	-0.23136	0.72931	0.35156	-0.22298	0.14508	0.16944	0.52444	-0.27275
-0.24303	-0.23854	-0.2042	-0.2707	0.45845	-0.3442	-0.47448	0.50813	0.10772	0.31352	-0.62385
0.14814	1.1103	-0.032617	-0.26189	0.23267	0.1133	-0.070666	0.02668	0.1708	-0.030677	-0.35867
0.48628	0.88178	0.29925	-0.1631	0.075163	0.23546	-0.72068	0.3908	0.11152	0.08337	-0.67516
0.071297	1.1464	-0.40666	-0.071187	-0.13585	0.32358	-0.13174	0.01466	0.10072	-0.49268	-0.71368
-0.11866	0.398	0.51811	0.1249	-0.35665	0.10008	-0.38472	-0.37602	-0.041705	-0.246	0.020881
-0.15867	-0.097398	0.12074	0.16652	-1	0.41939	0.18925	-0.69725	-0.066995	-0.35972	0.4002
-0.16016	-0.12884	-0.43551	0.076232	-0.86507	0.46453	0.22579	-1	-0.0089812	-0.80096	0.40315
