# Supplementary material for: An incentive circuit for memory dynamics in the mushroom body of Drosophila melanogaster
Source: eLife. 2022 Apr 1;11:e75611. doi: 10.7554/eLife.75611 (PMC8975552; doi:10.7554/eLife.75611)
Supplement: Figure 4—source data 1. [file elife-75611-fig4-data1.zip › realSCREEN_032a.xlsx_finaldataM+S_timepoint2.csv]

-0.83258	1.4125	-0.60134	-0.68378	-1	-0.34029	0.75811	-1	-0.14185	0.48787	-0.54774
-0.57019	0.88248	1.6498	-0.6875	0.28139	0.13861	0.73807	0.71536	0.57038	1.0108	1.0596
-0.0035358	0.7568	0.33686	-0.40673	0.5835	0.21055	0.51839	0.92324	-0.14883	0.66722	0.29457
0.27806	0.22452	0.60284	-0.5418	0.36947	1.0344	-0.13514	0.44908	-0.45133	-0.11595	-0.16286
0.40416	0.54929	-0.85421	-0.097546	0.16028	0.28026	-0.38519	-0.14183	-0.30192	-0.11645	-0.26328
0.57212	0.066075	0.40811	-0.022915	0.097284	0.11725	-0.89311	-0.14615	0.31376	-0.62886	-0.37588
-0.012666	0.4139	-0.82657	0.53631	-0.40884	0.35138	-0.7331	-0.03081	0.30789	-0.89326	-0.14605
0.0093653	0.48299	0.074674	0.63481	0.11053	0.2195	-0.93751	0.12292	0.054665	-0.56968	0.011935
0.32098	-0.10899	-1	0.37155	0.43005	0.020678	-0.67298	-0.27234	0.070248	-0.33141	-0.14363
1.0799	0.28118	-0.48945	0.34985	0.35236	0.31294	-0.55855	-0.053693	-0.096247	-0.019524	-0.067882
0.38954	0.036338	-0.041559	0.22514	0.40746	0.35089	-0.16942	-0.23194	0.10139	-0.040457	0.18885
-0.28188	-0.32459	-0.073055	-0.015134	0.28636	-0.36418	0.44154	0.058446	-0.049123	-0.18541	0.16786
-0.31519	0.020983	-0.14797	-0.13141	0.37266	0.12663	0.35367	-0.11065	-0.19415	-0.23308	0.13609
-0.44795	-0.082542	0.15872	-0.067136	0.29753	0.015037	-0.097104	-0.068275	-0.27025	-0.25684	0.10021
-1	-0.022367	-0.97635	0.043682	-0.048194	0.057073	-0.1249	-0.043654	0.011555	-0.26783	0.05224
-0.43947	-0.46774	0.19413	-0.15479	-0.33478	-0.46064	0.12445	-0.02791	-0.1872	-0.39845	-0.025752
0.25251	-0.095362	-0.57712	-0.14564	-0.12078	-0.29054	-0.041027	0.17333	-0.081065	-0.093447	-0.056337
0.50654	-0.56186	0.5303	0.5439	-0.44304	0.02392	-0.045455	-0.12501	0.24896	0.028859	0.051231
0.435	-0.073134	-0.48688	0.45266	-0.06627	0.022872	-0.19766	0.076508	0.59254	-0.26109	-0.050325
0.57767	-0.41909	0.33643	0.39202	-0.2572	0.063772	-0.017859	-0.18234	0.22158	0.0049393	0.0033709
0.59534	-0.41582	-0.0014919	-0.18835	-0.39204	-1	0.37916	0.11599	-0.12389	0.47035	-0.14356
-0.3822	-0.83813	1.0174	-0.0072968	-0.37463	-0.18664	0.47136	-0.1543	-0.18539	0.32854	-0.0094158
-0.58118	-1	0.43221	-0.23698	-0.040135	-0.18458	0.4655	0.025502	-0.5178	0.5403	-0.03675
-0.55436	-0.71746	0.33451	-0.16293	-0.26298	-0.51888	0.75873	-0.07149	0.25607	0.87285	-0.036528
0.22398	-0.81822	0.4418	-0.099776	0.13904	-0.046994	1.6238	0.16941	0.24982	0.78641	0.2441
2.8509	5.3666	10.158	1.3162	6.3109	6.1794	5.8135	2.5109	10.44	4.7639	8.9389
4.3184	7.302	13.192	1.7881	8.4156	12.422	7.6589	1.7706	18.194	5.4111	9.2226
4.7246	5.9514	8.8887	1.8206	6.767	14.138	6.3368	0.89887	18.843	4.7941	5.8436
3.8726	3.3321	5.8494	1.64	6.4297	14.062	4.5753	0.35967	17.038	3.8396	3.3363
2.6364	2.6029	3.493	1.1432	6.7815	14.426	3.6979	0.22037	11.7	4.7698	1.9426
1.3686	1.1048	2.4634	0.6655	7.3875	10.798	3.8187	-0.039556	6.6497	5.182	1.9949
0.97502	1.2914	2.1582	0.42825	7.9338	7.644	4.1289	0.086488	3.5779	5.1555	1.3771
1.0048	0.58544	1.3621	0.25467	7.8748	6.8004	3.0725	0.017817	1.8629	4.3549	0.85119
0.3881	0.36041	0.79336	-0.29116	5.4906	5.6023	2.842	0.11969	1.0146	3.4856	0.44054
0.18028	-0.5219	1.2829	-0.37258	5.414	4.0824	3.2471	0.26887	0.34229	3.5081	-0.16758
0.44686	0.082788	0.35803	-0.66658	4.4888	3.0126	2.732	0.09538	0.22388	2.7219	-0.21411
0.46944	-0.25009	0.42406	-0.57179	2.7158	1.9378	2.9242	0.14122	0.22921	2.6803	-0.4394
0.57135	0.41474	0.45775	-1	1.5474	0.60932	2.7902	-0.00068661	0.21564	2.5951	-0.55288
0.45518	-0.53465	0.15073	-0.84402	0.66335	1.6555	3.0751	0.16222	0.10507	2.1675	-0.75285
-0.0086413	0.09215	0.61801	-0.8081	-0.13981	1.2541	1.8827	-0.031102	-0.099891	2.579	-0.62607
0.16722	-0.46441	-0.088487	-0.62279	0.50285	-0.1027	1.722	0.077917	-0.10031	2.0232	-0.64666
-0.26873	-0.17344	-0.64577	-0.73788	-0.484	0.58625	1.6649	-0.093303	-0.35013	2.2069	-0.85895
-0.12494	-0.56052	0.66541	-0.97416	-0.32584	1.0899	1.603	-0.034153	-0.35182	2.3001	-0.80295
-0.0128	0.062337	-0.41073	-0.89131	-0.44038	-0.1352	1.371	-0.041871	-0.32002	1.4976	-0.95312
1.725	0.31237	-0.21847	-0.70637	-0.019318	1.0309	1.071	-0.027452	-0.018046	2.0818	-0.6767
5.962	3.0908	0.0171	-0.14523	9.705	1.9975	3.2978	3.0405	3.3554	1.859	2.0837
3.7783	3.9193	-0.018792	-0.36997	12.201	0.84486	3.1635	4.235	1.9261	1.5227	3.5289
1.8088	3.1937	-0.063003	-0.48056	9.1756	0.89659	1.5544	2.6523	0.7736	1.8158	2.7863
0.58373	2.5862	-0.61226	-0.60054	6.4764	0.28075	2.2634	1.4599	0.21502	1.2463	2.2091
0.19602	1.692	-0.25334	-0.68593	5.2775	0.45474	1.1914	0.8605	-0.13592	1.4579	1.2635
0.21797	1.7119	-0.052942	-0.77317	3.467	0.29253	1.0673	0.48586	0.21123	1.6625	1.45
0.35047	1.7681	-0.28091	-0.58077	2.5587	1.4927	0.76819	0.4538	-0.061763	1.5044	2.015
0.76883	1.2859	0.42248	-0.40716	1.9489	1.7542	0.26812	0.35231	-0.26874	1.8157	2.2813
0.70163	0.83842	0.48887	-0.57513	0.89285	1.5662	-0.43676	0.28056	-0.41885	1.4522	2.1351
0.43314	0.35141	0.85073	-0.60451	0.069277	1.3957	-0.15775	0.26533	-0.13697	1.2592	1.5206
0.39794	0.12805	0.80959	-0.29395	0.020529	1.0913	-0.62768	0.27876	-0.5123	1.2164	1.463
0.99798	-0.070124	0.52905	-0.51414	0.55094	1.81	-0.77541	0.27146	-0.42381	0.96075	1.2149
1.1186	0.3434	-0.13344	-0.60198	0.3377	2.1163	-0.81215	0.35328	-0.85973	0.91694	0.65284
1.3381	-0.2399	0.14156	-0.43763	-0.092343	0.77635	-0.11636	0.3624	-0.87022	1.0673	0.44547
0.84599	-0.072859	-0.11	-0.62554	0.14295	1.4684	-0.1484	0.24972	-1	0.6325	0.52484
0.73581	-0.60306	-0.22784	-0.66736	0.24704	0.74019	0.031566	0.0069921	-0.79044	0.65321	0.45372
1.3351	-0.069998	-0.22581	-0.59218	0.19704	1.1321	-0.21638	0.023301	-0.67699	0.52372	0.27595
1.1759	-0.60926	-0.27588	-0.4653	-0.18491	-0.017951	-0.066357	-0.030325	-0.68032	0.44384	-0.013956
0.4526	0.13666	-0.12218	-0.289	-0.027666	0.70981	-0.33904	0.19152	-0.40683	0.66452	-0.22992
0.78407	-0.42998	-0.53649	-0.70464	0.22319	-0.18987	0.169	0.12862	-0.67169	0.59224	-0.4434
0.8341	-0.30665	-0.45685	-0.22007	1.0462	0.0086766	0.49662	0.11784	-0.48488	1.4701	-0.43798
1.3762	0.32273	-0.5179	-0.32715	-0.38536	1.4846	-0.13122	0.077098	-0.35196	1.6294	-0.66965
1.3693	0.039746	-0.24799	-0.095829	0.041941	1.3209	0.13688	0.12368	-0.56827	1.1952	-0.90242
0.49584	-0.15588	-0.48065	-0.24851	-0.086594	1.7889	1.2246	0.15799	-0.4661	1.3994	-0.67687
0.26883	0.22644	0.15325	-0.30022	0.30083	1.2568	0.68145	0.20718	-0.57018	0.39569	-0.69602
0.31124	0.77097	0.7332	-0.32419	0.48723	1.9066	0.35107	0.11399	-0.17805	0.42811	-0.5013
-0.026536	0.95556	0.20958	-0.45102	0.08346	1.3598	-0.10545	0.6433	-0.47846	0.51943	-0.2247
0.29987	0.43738	0.75987	-0.31825	0.73282	1.4679	0.19081	0.76926	-0.13821	-0.07837	0.26228
0.0089567	0.45017	1.0755	-0.022452	-0.30369	2.1385	0.12947	0.5475	-0.084009	0.22156	-0.13708
-0.3619	0.41999	-0.035532	-0.070602	0.37253	2.175	-0.032162	0.73679	0.1878	0.020592	-0.30849
0.35763	0.67403	-0.77904	-0.09563	0.90175	0.13094	-0.42012	0.90762	0.46359	0.039987	0.22532
0.36897	0.56145	-0.05787	-0.13528	0.48808	0.17031	-0.19695	1.0801	0.26321	0.14387	0.42434
-0.25484	1.07	-0.4287	-0.25674	0.32205	0.37108	0.072158	1.2166	-0.13505	-0.28777	0.51816
-0.34842	1.308	0.33715	-0.13875	0.33274	0.17228	-0.59161	0.89922	-0.24256	0.026225	0.51082
-0.1355	1.6259	1.0403	-0.23127	-0.074943	0.021059	-0.11681	0.542	-0.42004	-0.17806	0.67669
-0.074119	1.0115	-0.33726	-0.058856	0.54778	0.23113	0.014074	0.2427	-0.35249	-0.3225	0.77102
0.37423	0.91658	0.1875	-0.1249	0.41344	0.19907	0.23626	0.18339	-0.39308	0.27239	0.76878
0.17171	0.7665	-0.39512	-0.010806	0.23486	-0.048241	-1	0.079711	-0.1611	-0.16958	0.53289
-0.36426	0.89594	-0.51775	-0.18397	0.11687	-0.54356	-0.53586	-0.14731	0.34504	-0.11514	0.95768
-0.52682	0.32326	0.7823	-0.072175	0.27545	-0.66842	0.38215	-0.17211	0.26758	-0.338	0.71533
-0.35657	0.10029	-0.82965	0.32213	0.20898	-0.089537	1.2305	-0.15346	-0.035912	0.21821	0.20583
0.1769	-0.26351	-0.3513	0.23636	0.4733	-0.32983	0.14741	-0.29374	0.16917	0.49938	0.11522
0.71845	-0.078632	0.67638	0.064712	-0.095371	-0.89837	-0.12252	-0.17848	0.051355	-0.1392	0.18108
0.80294	0.017463	0.025721	0.10571	0.34892	-0.25652	0.10312	-0.24035	0.021187	-0.13595	0.38053
0.48712	-0.17494	-0.026625	0.12331	-0.26986	-0.39811	-0.16258	-0.22937	-0.0050897	-0.27469	0.25567
-0.25673	-0.16738	0.66295	0.20576	-0.32148	-0.54377	-0.25942	-0.18221	0.15333	0.74108	-0.09865
0.23841	-0.50044	-0.728	-0.064131	-0.3547	0.17888	0.1049	-0.19328	-0.042801	0.28268	-0.45246
-0.32075	-0.39029	-0.34246	-0.020495	-0.28019	0.3632	0.85312	-0.24396	0.079169	-0.026006	-0.73784
-0.3447	-0.61246	0.7855	-0.13794	0.0043429	0.48186	0.50474	-0.24816	-0.10849	-0.43559	-1
-0.41402	-0.040893	0.23939	-0.079775	-0.19742	0.30466	-0.033493	-0.25236	-0.27869	-1	-0.86571
-0.65726	-0.013556	-0.51922	0.15156	-0.14366	0.076618	-0.18172	-0.27079	0.12576	0.077876	-0.59271
0.036981	-0.81011	0.63616	-0.27778	-0.50782	0.22114	-0.47039	-0.22092	-0.20145	-0.21413	-0.56376
0.54403	-0.45617	0.32913	-0.07429	-0.31007	0.47134	-0.4044	-0.22633	0.49698	0.42891	-0.44689
0.062164	-0.54884	-0.94693	0.012533	0.12748	0.035424	-0.06171	-0.18483	-0.026503	0.26292	-0.0070187
0.052625	-0.46017	0.10161	0.059106	-0.48878	-0.26895	0.062756	-0.191	-0.10078	0.19697	-0.041697
