# Supplementary material for: An incentive circuit for memory dynamics in the mushroom body of Drosophila melanogaster
Source: eLife. 2022 Apr 1;11:e75611. doi: 10.7554/eLife.75611 (PMC8975552; doi:10.7554/eLife.75611)
Supplement: Figure 4—source data 1. [file elife-75611-fig4-data1.zip › realSCREEN_032a.xlsx_finaldataM+S_timepoint3.csv]

-0.46774	0.026485	-0.03445	0.21021	-0.54096	0.65108	-0.1001	-0.027505	-0.39048	-0.7562	-0.30827
-0.57877	0.37993	0.060523	0.14693	-0.094834	2.6858	-0.20786	0.38309	0.039325	0.14811	0.80841
-0.47255	-0.20327	-0.20969	-0.011875	-0.11704	2.4192	-0.051916	0.052205	-0.17702	0.29014	0.036036
0.37887	-0.24806	0.17046	0.11217	0.31534	1.0033	-0.31609	0.24541	-0.16151	-0.017208	-0.35802
0.63758	0.011424	0.22678	0.22393	0.37107	-0.06601	-0.17359	-0.20879	-0.21106	-0.24741	-0.20628
0.25427	-0.50059	-0.14128	-0.15517	0.14607	-0.2358	-0.31353	-0.049308	-0.029763	0.23136	-0.1809
-0.21693	-0.010055	-0.057101	0.17922	0.29549	-0.30215	-0.036098	-0.36896	-0.40318	-0.39955	-0.073172
-0.12601	-0.014828	-0.26047	0.24692	0.33775	-0.55003	0.88425	-0.22538	-0.12586	0.21971	-0.035804
-0.0034395	-0.01755	0.14514	-0.013656	0.16103	-0.53766	0.98638	-0.079608	0.26785	0.17017	0.13356
0.2641	0.10792	0.094134	-0.09825	0.026565	-1	0.89467	-0.31499	0.055309	0.3637	0.17039
0.8747	0.0087854	-0.19562	-0.14754	0.079985	-0.46059	0.25221	-0.039689	0.1458	0.52632	0.27131
0.045452	0.17672	-0.25669	-0.15713	-0.16878	-0.8502	0.27642	-0.11903	0.45272	0.10088	0.22683
-0.40649	-0.21215	-0.20654	-0.10942	-0.28594	-0.41362	-0.14274	-0.03796	1.0734	0.57513	0.016448
0.15573	0.032621	-0.25445	-0.23739	-0.34348	-0.6464	-0.55682	-0.21808	0.37117	0.28206	5.0005e-05
0.72362	-0.19703	-0.12989	0.17678	-0.11822	-0.43492	-0.67119	-0.025935	0.24557	0.43108	0.19058
0.52787	0.44823	-0.16807	0.051091	0.021593	-0.41499	-0.2914	-0.061834	0.073382	-0.26433	0.22588
0.81879	0.14708	-0.26001	0.070737	0.15603	-0.67504	-0.3283	-0.054685	0.20131	-0.080537	0.23207
0.74	0.030197	-0.16042	-0.36215	0.12658	-0.086931	-0.65218	0.20723	0.13466	-0.37446	-0.079886
0.11429	0.046596	-0.099012	-0.0034464	-0.047249	-0.22142	-0.29516	0.0020369	-0.2128	-0.027383	-0.17689
-0.46837	0.17818	-0.0040219	-0.18099	0.089249	-0.19589	-0.1847	0.17871	-0.22605	0.039111	-0.10332
-1	0.02891	0.38871	-0.075406	-0.12658	0.05257	0.2578	0.062234	-0.09874	-0.3678	-0.22916
-0.61186	-0.074845	0.35435	0.076567	0.04097	-0.1655	-0.044124	0.39433	-0.53547	-0.18879	-0.26359
-0.42405	0.16812	0.42463	0.098735	-0.07673	0.20615	0.26796	0.076234	-0.17644	-0.52072	-0.14381
-0.75906	-0.31282	0.57297	-0.040871	-0.24791	0.23905	0.54609	0.23028	-0.31216	-0.13337	-0.15245
-0.67671	0.27487	0.32984	0.020658	-0.6158	-0.33509	0.58221	0.17282	0.23624	-0.25776	-0.0986
2.3239	0.92661	2.2951	-0.17678	0.58606	6.4438	1.9173	2.6274	4.5206	7.0031	2.772
4.8514	0.89805	2.3805	0.065828	0.96721	10.745	1.9627	2.1379	8.6891	5.286	3.5529
5.2319	-0.056098	1.725	0.21668	1.2674	9.7699	2.0085	0.93037	13.26	3.4165	3.8241
4.2479	0.22508	0.90534	0.0012099	2.4314	6.4724	2.179	0.57662	12.255	2.58	2.7584
3.0011	-0.089098	0.48657	0.024261	3.4556	5.318	2.1061	0.21858	6.9465	1.6476	1.6397
1.9782	0.35552	0.28579	0.046094	4.0217	3.6542	1.438	0.5763	3.3043	1.6574	0.93642
1.4692	-0.13385	-0.0072793	-0.27904	3.8706	3.0048	1.0081	0.72601	1.7413	1.3939	0.72626
1.2737	0.33924	-0.1122	-0.30455	2.705	2.6563	1.5748	0.95847	0.52007	0.99965	0.57589
0.68381	-0.24387	-0.30587	-0.4846	2.2587	1.585	1.5356	1.149	-0.33084	-0.0033957	0.68908
0.12321	0.11189	-0.41229	-0.53398	1.3557	1.0936	1.2791	1.9115	-0.55215	0.1321	0.4476
-0.077298	-0.36941	-0.45241	-0.49891	0.37987	0.29656	1.7029	2.0191	-0.57571	-0.049094	0.40516
-0.04928	-0.016598	-0.73562	-0.58677	-0.054131	0.48518	0.91022	1.2687	-0.62425	0.37701	0.27919
-0.44763	-0.32011	-0.7539	-0.6079	-0.19812	0.29398	0.69952	1.3824	-0.63845	0.55396	-0.011721
-0.25208	0.15684	-0.76553	-0.79361	-0.48353	-0.25573	0.41417	0.86312	-1	0.017651	0.17358
-0.20292	-0.31195	-0.83233	-0.76443	-0.62821	-0.12024	0.32291	0.33515	-0.79285	0.26963	0.028557
-0.0060044	0.0158	-0.79545	-0.79804	-0.6076	-0.11057	0.46948	0.20184	-0.72724	0.08821	-0.24763
-0.24816	-0.44817	-0.89589	-0.89817	-0.80801	-0.25053	0.27888	-0.10095	-0.92897	0.4708	-0.4477
-0.16725	-0.053953	-1	-0.69307	-1	-0.34828	0.47118	-0.13672	-0.69318	-0.23483	-0.45974
-0.19345	-0.12299	-0.83091	-0.72584	-0.57096	-0.024945	0.84132	-0.17602	-0.78665	0.45558	-0.52108
1.3911	0.4079	-0.92993	-0.60209	-0.35629	-0.026814	1.1331	-0.1495	-0.025111	0.28319	0.094325
6.9291	2.0609	-0.82384	-0.091605	4.3161	0.043734	2.0158	2.4922	2.2704	0.26289	4.0728
4.7177	3.4368	-0.91625	0.26396	5.182	-0.26805	1.2371	3.5278	0.89124	0.25536	4.2492
2.3498	3.0525	-0.93952	-0.18116	4.3881	-0.42568	0.48614	2.2803	-0.11207	0.0046432	3.3571
0.67558	2.6809	-0.98869	-0.41459	3.6577	-0.57568	0.30803	1.1852	-0.21469	0.29659	2.8903
-0.10828	2.2246	-0.87589	-0.64389	3.3909	-0.44403	0.34164	0.38524	-0.4321	-0.22617	2.4527
-0.24247	2.1754	-0.97178	-0.42047	2.591	0.030509	-0.020175	-0.22158	-0.50349	0.3685	2.6073
-0.047677	1.2525	-0.99419	-0.441	1.3056	1.0925	-0.5581	-0.41041	-0.40778	0.44407	2.4246
0.2513	1.1658	-0.81872	-0.83198	0.68602	0.72091	-0.28327	-0.63704	-0.51278	0.23095	1.691
0.81222	0.91541	-0.81732	-0.71034	0.23249	0.50045	-0.31744	-0.62122	-0.49686	0.49845	1.4797
0.36363	1.0616	-0.38495	-0.81213	0.10888	0.62052	-0.51582	-0.69457	-0.58169	0.073532	1.1537
0.068403	0.74567	-0.18183	-0.7448	0.33911	0.14743	-0.64526	-0.86007	-0.63784	0.65163	0.54333
0.025092	1.1988	-0.44099	-0.85211	-0.14933	0.10114	-0.80936	-0.91331	-0.70268	0.54958	0.55366
0.022577	0.78335	-0.28362	-0.79513	-0.28345	0.54899	-1	-0.88388	-0.75824	0.30556	0.55051
-0.26967	1.0045	-0.21575	-1	-0.12116	0.24438	-0.56585	-0.92815	-0.81486	0.99329	0.26495
0.20717	1.1253	-0.31554	-0.96901	0.036395	0.20848	-0.51263	-1	-0.58994	0.56491	0.036678
0.39497	0.78024	-0.26621	-0.39245	-0.039156	0.9921	-0.56262	-0.85897	-0.3011	0.599	-0.033217
-0.28682	1.0804	-0.74029	-0.45026	-0.048155	0.46457	-0.72489	-0.58498	-0.30548	0.50892	-0.099518
-0.028873	0.39325	-0.34052	-0.40908	0.11658	0.039947	-0.25064	-0.29646	-0.67077	0.466	-0.11696
0.25536	0.39375	-0.38234	-0.53981	0.38113	0.73663	-0.056159	-0.10281	-0.59094	0.71486	-0.15334
0.32823	0.0031897	-0.41627	-0.35297	0.23494	0.30376	0.066441	0.054938	-0.5829	0.33655	-0.061968
-0.25124	1.1108	-0.053281	-0.40707	0.79609	0.7564	-0.24887	0.47979	-0.20616	0.14678	-0.039749
0.02217	-0.34382	0.099359	-0.31678	0.5004	0.77837	-0.3412	1.7087	-0.19582	0.23181	-0.12239
-0.15847	-0.0084787	-0.014377	-0.58789	0.37619	0.82172	-0.014592	2.331	-0.26296	-0.21187	0.10711
0.032105	-0.012779	-0.1579	-0.30048	0.54854	0.72225	0.018919	1.6978	0.32214	0.66479	0.16414
-0.11685	-0.49296	-0.23033	-0.36964	0.51548	0.41809	-0.21011	0.7437	0.8107	0.81974	0.20531
0.16049	0.11021	-0.079594	-0.18664	0.44715	0.62844	-0.15115	0.22598	0.41105	0.44061	0.48083
0.46689	-0.30439	-0.34772	0.075684	0.50369	0.60398	-0.1574	-0.12433	0.47741	1.0358	0.33471
0.31854	0.57929	0.10099	-0.23898	0.45435	-0.0076543	0.30292	-0.024416	0.46457	0.61775	0.31718
0.50157	0.23586	-0.3425	-0.22078	0.18866	0.18017	0.33443	-0.29432	0.28505	0.86115	0.56908
0.15382	0.2204	0.10625	-0.10088	0.17942	0.44432	0.040491	-0.56168	0.098458	0.2869	0.2805
0.66728	0.49522	0.23839	-0.24616	-0.18784	0.040711	-0.26656	-0.52682	0.019736	-0.72732	0.22263
0.47879	-0.63051	-0.088357	-0.16716	0.15257	0.010315	0.029634	-0.60202	0.057454	-0.14976	0.2967
0.099932	0.26795	0.123	0.083539	-0.44218	0.094664	-0.087703	-0.46109	-0.17728	0.029399	0.35367
0.061551	0.47554	0.002781	0.10907	-0.15174	0.20997	0.189	-0.60986	-0.26754	-0.25141	-0.13861
-0.035709	-0.19511	-0.21803	-0.0032165	-0.18697	0.45608	-0.33681	-0.84494	-0.29264	-0.062469	-0.054533
0.033871	0.15286	-0.31584	0.1214	0.043846	0.13007	-0.14105	-0.62331	-0.14874	-0.54167	0.12187
-0.21421	0.2569	-0.075678	0.15688	-0.035298	0.052242	-0.001417	-0.26075	0.096906	0.68871	0.090702
-0.21508	0.12418	-0.21245	0.14538	0.37759	0.18301	0.16306	-0.55235	-0.028487	0.23575	0.12936
-0.099983	0.12792	-0.42573	0.18753	0.15566	-0.068594	0.094007	0.11567	0.21978	-0.63236	0.2688
0.028769	-0.087652	-0.31708	0.39328	0.035701	-0.048707	0.092336	1.2023	0.021282	0.354	0.35064
-0.16782	-1	-0.32375	0.55409	0.48677	-0.61586	0.20748	1.0414	0.095775	0.31362	0.34743
-0.62725	-0.56658	-0.14456	0.16575	0.28793	-0.25847	0.0088269	1.79	0.070946	0.56127	0.076599
-0.026641	-0.36189	-0.19738	-0.020547	0.097218	0.31193	0.30115	0.70453	0.041011	0.42573	0.20817
-0.046141	-0.63369	-0.0084118	-0.11877	0.22424	0.66798	0.22088	0.53814	-0.33312	0.16339	0.2224
0.12615	0.21631	0.074043	-0.22759	0.52489	-0.0062873	-0.12545	0.96835	-0.516	0.41472	0.32913
0.6002	0.10113	0.62149	-0.094665	0.24592	-0.24877	0.102	-0.12505	0.16883	-0.11895	0.86041
0.45158	-0.68414	0.68852	-0.22723	-0.38329	0.27769	-0.1168	0.6578	0.65406	0.80256	0.52477
-0.29107	0.033141	0.49901	-0.0044941	-0.17825	0.31667	0.11252	-0.24958	0.18865	1.1978	0.41162
-0.58976	0.61413	-0.084576	-0.037237	-0.04647	0.2191	-0.14925	0.12087	-0.071943	0.22791	-0.017907
-0.30349	0.2143	-0.095598	-0.1197	-0.099346	0.29999	-0.13744	-0.18833	-0.0433	-0.12378	-0.13382
-0.044655	0.69236	0.29803	-0.12442	-0.29011	-0.30319	0.48909	-0.47231	0.37068	-1	-0.49434
0.25577	0.66256	-0.37037	0.067352	0.12153	-0.44402	0.18061	0.13642	0.50689	-0.54514	-0.22787
0.068167	0.68402	-0.010885	-0.065718	-0.1123	0.039144	-0.12966	-0.84314	0.11297	-0.068764	-0.59165
-0.058203	-0.35645	0.16178	-0.044415	-0.097938	0.060474	-0.4743	-0.10177	-0.26043	-0.60183	-1
0.33498	-0.94858	-0.46795	0.017371	-0.33855	0.19297	-0.18743	-0.95666	-0.69036	-0.39111	-0.9533
