# Supplementary material for: An incentive circuit for memory dynamics in the mushroom body of Drosophila melanogaster
Source: eLife. 2022 Apr 1;11:e75611. doi: 10.7554/eLife.75611 (PMC8975552; doi:10.7554/eLife.75611)
Supplement: Figure 4—source data 1. [file elife-75611-fig4-data1.zip › realSCREEN_032a.xlsx_finaldataM+S_timepoint4.csv]

-0.50686	-0.11696	-0.60062	-0.011551	-0.96614	1.019	0.2896	-0.72956	-1	-0.42317	-0.85362
0.14448	-0.28286	0.78476	0.16041	-0.32999	1.444	0.36293	0.34263	-0.81811	0.21292	0.056219
0.35081	-0.22803	0.28189	0.008023	-1	0.93204	0.39048	0.49477	0.21629	0.59743	0.86757
0.32152	-0.060697	0.28064	-0.14281	-0.58604	0.55117	0.26881	0.53073	-0.021324	0.30417	0.51322
1.2758	-0.52769	-0.37726	0.30543	0.27233	0.02843	-0.046549	0.18456	-0.094835	0.20981	0.085213
1.1569	-0.12569	0.025933	-0.10417	0.81177	-0.62744	-0.080243	0.14003	-0.038613	-0.13172	-0.027685
0.36355	-0.29106	-0.42858	0.22814	0.68013	-0.1583	-0.039898	-0.0080009	-0.076937	-0.21782	0.073799
0.29248	-0.49741	-0.29503	0.20466	0.063737	-0.32221	0.054713	0.0068479	-0.029128	-0.2211	-0.059283
-1	0.47974	-0.23327	-0.031207	1.5424	-0.46263	-0.34715	0.078875	0.41119	-0.19858	-0.10032
-0.6266	0.16922	-0.30685	0.088303	1.6452	-0.87161	-0.20136	-0.21776	-0.090214	-0.098772	-0.22179
-0.41899	0.072162	-0.21949	0.038389	0.54122	-0.27208	-0.25819	-0.24637	0.22901	-0.20215	-0.18158
-0.63524	0.7327	-0.34949	0.41673	0.66079	0.16116	-0.0023672	-0.20422	0.59868	0.20574	-0.10431
-0.71866	-0.022585	0.10097	-0.099306	-0.18379	0.26053	0.043383	-0.10109	0.27758	-0.080958	-0.14367
-0.49869	0.53376	0.29021	-0.11269	0.67872	0.51095	0.15071	-0.1983	0.24758	0.1811	-0.15508
1.182	0.4718	-0.058081	0.051271	0.13091	-0.1848	0.19317	-0.084129	0.056955	-0.29435	0.042541
1.0021	-0.039024	0.28189	0.065155	-0.59801	-0.45512	-0.038464	0.061036	0.15713	0.14959	-0.052596
-0.18869	0.40565	0.3237	0.0086157	-0.73334	-0.2709	-0.19459	0.16311	0.3162	0.0089818	0.057578
-0.85894	0.003931	0.23846	0.23285	-0.83677	0.29722	0.0012703	0.58852	0.40698	0.013459	-0.010182
-0.56515	-0.27858	0.12911	-0.19662	-0.52915	-0.79585	-0.1476	0.12462	-0.3453	0.20727	-0.019405
-0.11229	0.28487	0.069038	-0.30191	-0.4629	-0.031	0.044646	-0.10657	-0.035266	-0.093328	0.030464
-0.066623	-0.13073	0.10975	-0.6352	-0.18863	0.011362	-0.17095	-0.29751	-0.29506	0.10228	-0.10736
-0.36521	-0.11614	0.054684	0.23995	-0.33848	-0.18606	-0.13911	-0.1691	0.0091195	-0.084197	0.066599
-0.14991	-0.10949	-0.12407	-0.36037	-0.44317	-0.047098	-0.09717	-0.13043	-0.031097	-0.10173	0.11483
0.62221	-0.32687	0.021704	-0.052093	0.16923	-0.53071	-0.036087	-0.22268	-0.05083	-0.044878	0.12884
0.94966	0.43529	0.27103	-0.28837	-0.27021	0.32593	0.44286	0.36907	-0.21814	0.028753	0.30563
3.3205	1.6588	3.5366	-0.21246	0.61214	2.3058	2.0318	3.8767	2.1877	6.0237	2.7326
5.7585	1.2287	2.6891	-0.4855	1.0813	5.6119	1.9545	3.0116	4.7622	5.2482	2.5475
4.8894	0.56547	1.0892	-0.29487	0.53666	3.9487	1.4532	1.4197	6.057	3.5167	1.5002
3.8674	-0.32556	0.41118	-0.58872	0.44564	3.4898	1.1724	0.41217	5.4979	2.4961	1.5485
2.754	-0.077033	-0.19507	-0.43356	1.2526	2.8547	0.69519	0.53914	2.879	2.3908	1.1583
1.7055	-0.81689	-0.21653	-0.40022	1.0184	2.6433	0.72517	0.019951	1.0009	1.6564	0.7599
1.7013	-0.42017	-0.46266	-0.45804	1.4563	2.2451	0.38744	0.12178	0.31842	0.69233	0.53733
1.351	-0.44293	-0.50087	-0.5691	2.2068	1.1867	0.41554	0.39749	-0.5039	0.47367	0.29746
0.46168	-0.67919	-0.65016	-0.20281	1.8845	1.4827	1.0217	0.36912	-0.33548	0.1454	0.28333
-0.3116	-0.3248	-0.57525	-0.50907	1.2159	1.0059	0.41865	0.50365	-0.74275	-0.16271	0.16436
-0.89514	-0.893	-0.72916	-0.61179	1.149	1.4653	0.63507	0.29808	-0.79609	0.12392	0.25361
-0.40774	-0.27353	-0.70116	-0.75453	1.6122	1.4667	0.89901	0.30449	-0.74541	-0.050423	0.2959
0.34634	-0.66017	-0.57597	-0.5348	1.3647	1.7155	0.97979	0.18917	-0.76589	0.26516	0.47724
-0.35776	-0.53169	-0.77907	-0.43285	1.0673	1.0504	1.2208	0.063035	-0.69482	-0.10932	0.10041
0.56789	-0.37662	-0.75764	-0.41251	0.73553	0.38793	1.5978	-0.11784	-0.70303	0.10102	-0.099874
0.27846	-0.76738	-0.67787	-0.67396	0.61848	0.68701	1.1852	-0.52301	-0.87773	0.12	-0.070047
0.32436	-0.58371	-0.96716	-0.44195	1.1843	0.36972	1.0742	-0.43174	-0.63641	-0.066411	-0.084552
-0.23275	-0.9136	-0.8866	-0.1709	1.7251	0.89868	1.5096	-0.58761	-0.87848	0.66419	0.2569
0.36922	-0.44496	-0.65386	-0.30668	0.89106	0.36059	1.248	-0.46325	-0.73083	0.32632	-0.0020806
1.6411	-0.19033	-0.87267	-0.33176	1.5369	0.70091	1.177	-0.56139	-0.64655	0.39063	0.257
11.38	1.8289	-0.85346	0.56927	8.5824	1.103	1.4874	2.7666	0.65285	0.63782	4.825
7.3461	1.4557	-0.7077	0.38965	11.388	1.1294	1.2581	4.3869	0.21358	0.041862	6.0025
3.3305	1.0961	-1	-0.03658	10.387	0.52368	0.76824	2.989	-0.068706	0.38086	5.5812
1.2455	0.79889	-0.84539	-0.085247	9.1629	0.036723	0.38655	1.801	-0.2271	0.013811	4.2244
-0.27309	0.48266	-0.75589	0.0080527	7.887	0.40758	0.61272	0.84347	-0.3719	-0.01674	4.228
-0.76612	0.98475	-0.9657	-0.37132	5.452	1.2194	0.090374	0.38845	-0.48071	0.44163	3.7762
-0.82303	0.50516	-0.58818	-0.2136	3.9606	0.92579	-0.25484	0.31903	-0.41067	0.39392	3.3799
-0.57241	0.60126	-0.60716	-0.52485	2.8294	1.067	-0.29695	0.20238	-0.35787	1.17	2.7724
0.36518	-0.36413	-0.79043	-0.8362	2.1221	0.65449	-0.25947	-0.084471	-0.44023	0.95101	2.1379
0.13493	0.28723	-0.074802	-0.74288	1.7032	-0.041954	-0.40649	-0.17695	0.23311	0.64786	1.3384
0.35473	-0.35505	0.13911	-0.92231	1.7584	-0.28748	-0.30909	-0.35014	1.2437	1.2775	1.3235
0.40474	-0.060576	-0.10819	-0.94432	1.354	-1	-0.24704	-0.46032	1.1515	1.3277	0.76493
-0.06585	-0.4454	0.39381	-0.83886	1.0105	-0.40052	0.4834	-0.514	0.54638	1.2388	0.50628
-0.2783	-0.34935	0.34092	-0.89883	1.1298	0.026873	0.34262	-0.59137	0.1153	1.6804	0.70326
0.39335	-0.49427	0.19679	-1	0.87647	-0.072916	0.40627	-0.41523	-0.17277	1.6057	0.63239
0.90841	-0.35918	0.14033	-0.80907	0.2996	0.67479	0.46833	-0.13251	-0.24699	2.357	0.32652
0.28691	-0.27967	0.27371	-0.93	0.27514	0.28341	-0.14504	0.090537	-0.25574	3.2109	0.75029
0.42461	-0.40059	0.5612	-0.66038	0.46284	-0.28462	-0.47441	0.27959	-0.48503	2.8777	0.82528
-0.043169	-1	0.33135	-0.9806	0.78448	0.41654	-0.1077	0.77381	-0.65823	1.1741	0.73647
-0.69331	-0.51495	-0.10001	-0.52948	0.32665	0.7677	-0.41435	0.44485	-0.37051	0.30237	0.89192
0.35737	-0.84274	0.04731	-0.38389	0.27584	0.8362	-0.67666	0.30461	-0.54763	0.13505	0.81874
0.33376	-0.4825	-0.13276	-0.66714	-0.23744	0.46041	-0.42645	0.7463	-0.58333	0.56989	1.0131
-0.3048	-0.41155	-0.30281	-0.45253	0.13222	0.80721	-0.58379	0.96608	-0.34869	0.10243	1.0404
-0.30903	-0.68452	-0.18404	0.019922	0.11365	0.82548	-0.77754	0.70702	-0.35706	0.65592	1.0567
-0.18987	-0.68632	-0.72039	-0.26236	0.4873	0.62694	-0.30531	1.0298	-0.39067	0.52689	0.93533
0.556	-0.12033	-0.44271	-0.56222	0.10806	0.45679	-1	1.0265	-0.35419	-0.23111	0.33851
0.47983	-0.3501	-0.79443	-0.67275	-0.037315	0.16257	-0.55588	0.85788	-0.4841	0.15384	0.027236
0.69086	0.24472	-0.58431	-0.088331	-0.098642	-0.42614	-0.31024	0.72085	-0.23048	0.10417	-0.067242
0.9884	-0.061673	-0.50452	-0.38561	-0.24199	-0.23528	-0.45269	0.53961	-0.14024	0.27452	-0.30864
0.90852	0.36638	-0.56655	-0.22251	0.1505	-0.88557	-0.045504	0.38894	-0.18488	1.0093	-0.073581
0.40577	-0.011305	-0.11546	-0.23579	0.17316	-0.10341	0.22391	0.32236	-0.18822	0.94242	-0.12513
0.39234	0.49284	-0.20133	-0.15331	-0.11673	0.55044	0.54435	0.25945	-0.49714	1.1689	-0.087767
1.1824	-0.49122	-0.1416	0.27805	-0.0015139	0.91092	0.073434	0.52358	-0.22975	1.2891	-0.39698
0.17841	-0.42147	-0.0058647	0.068173	0.25136	0.79115	0.17357	0.73271	-0.10155	0.64643	-0.36276
-0.45129	-0.55081	0.081503	-0.12405	-0.42369	0.48118	0.5592	0.7221	-0.19328	0.80746	-0.33734
-0.65815	-0.010642	0.27298	0.18895	-0.41556	0.64562	0.59509	0.59029	-0.19097	0.41002	-0.34194
-0.92711	-0.057661	0.23482	0.18311	-0.24599	0.25147	0.63084	0.46867	-0.14693	-0.022636	-0.26373
-0.79019	-0.011862	0.18385	0.080188	0.17035	1.1229	0.29104	0.053164	0.16957	-0.45726	-0.29014
-0.74159	0.25297	-0.058797	0.056903	0.14264	0.58817	-0.013009	-0.11301	-0.18147	-0.39185	0.028516
-0.40253	-0.31222	-0.021786	0.23912	-0.075284	0.093926	-0.55358	0.12967	-0.25835	-0.17328	-0.095818
0.029867	-0.16156	0.28872	0.06129	0.21767	0.35676	-0.19375	-0.023598	-0.072517	-0.40995	0.086794
0.45164	-0.42741	0.64007	0.17791	0.22992	0.44193	-0.30784	0.034669	0.075299	-0.22681	0.82229
0.39873	0.073717	0.086655	0.15232	0.45915	0.085967	-0.418	0.14599	0.025739	-0.88307	0.48039
0.68412	-0.59259	0.46146	0.58849	0.53685	-0.31083	-0.39859	0.14443	0.16302	-0.6368	0.9223
0.37267	0.17339	-0.50928	0.17026	0.50353	-0.12943	-0.20159	-0.12723	-0.10468	-0.48483	1.4178
0.21638	-0.32709	-0.098293	0.088048	0.90009	-0.26505	-0.23922	0.086416	0.15728	-0.19	1.4144
-0.25628	-0.072258	-0.42806	0.42503	0.27723	-0.18857	-0.43422	0.13263	0.49159	-0.71492	0.76696
-0.15326	0.65131	-0.28692	0.1026	-0.024863	0.22767	-0.47748	0.084662	0.59362	-1	0.093572
0.088798	0.18212	-0.21717	-0.24066	-0.17566	-0.93796	-0.20433	-0.1049	0.44781	-0.60229	0.077924
0.107	0.18765	0.52056	-0.39778	-0.27611	-0.72862	-0.21967	-0.079158	0.21372	0.082225	0.31657
-0.16747	-0.29612	0.27008	-0.12641	-0.18986	-0.32256	0.010623	-0.052543	0.21614	-0.14271	-0.35963
-0.2608	0.52225	0.39558	-0.16338	-0.31905	-0.071381	0.43078	-0.087962	0.35673	0.38719	-0.67081
0.11098	0.32444	0.20712	-0.44497	-0.080675	0.029119	0.12856	-0.51171	-0.146	1.1945	-0.88728
0.21447	-0.27519	-0.34445	-0.17271	-0.42345	-0.64845	0.36262	-0.61986	-0.37216	0.72744	-1
-0.050745	0.1654	-0.80218	0.047962	-0.46065	0.46841	0.50657	-1	-0.9652	-0.56371	-0.89008
