# Supplementary material for: An incentive circuit for memory dynamics in the mushroom body of Drosophila melanogaster
Source: eLife. 2022 Apr 1;11:e75611. doi: 10.7554/eLife.75611 (PMC8975552; doi:10.7554/eLife.75611)
Supplement: Figure 4—source data 1. [file elife-75611-fig4-data1.zip › realSCREEN_032a.xlsx_finaldataM+S_timepoint5.csv]

0.2345	0.15322	-0.0074899	-0.60033	-1	0.70537	0.29809	-0.53458	-0.45099	0.60649	0.4744
-0.063033	-0.017066	-0.057028	-0.60039	-0.66442	1.3104	0.22474	0.31448	-0.13492	0.44043	2.7797
0.075278	0.090535	0.16292	-0.53238	0.099434	0.45646	0.26725	0.63765	0.19966	0.65114	1.6709
0.06686	-0.28	0.03067	-0.30499	0.59871	-0.50659	-0.29727	0.042376	0.41806	0.41363	0.50397
0.19489	-0.25605	-0.045218	-0.11167	0.83988	-0.20902	0.039644	0.067344	-0.11722	0.27705	0.049795
-0.11072	-0.068235	-0.11629	-0.00078854	0.94193	0.042721	-0.14513	-0.36656	-0.19091	0.066474	-0.34712
-0.22412	-0.15378	-0.018322	-0.1569	0.04326	-0.35045	-0.29766	-0.038403	0.4458	0.014244	0.0072756
-0.37839	0.34012	0.081736	-0.49592	0.44408	-0.37013	-0.17812	-0.10453	-0.0092446	-0.013634	0.17222
-0.40771	-0.10884	0.096403	-0.38942	0.28699	-0.34774	-0.17451	0.52696	-0.38193	-0.075598	0.015492
-0.35976	-0.13212	0.010448	-0.25614	-0.024557	-0.418	-0.14466	0.23846	-0.2734	-0.047151	-0.077577
-0.20922	0.37128	-0.065445	-0.38512	-0.042283	-0.061973	-0.25836	-0.15192	-0.39591	-0.13987	-0.39988
-0.1115	0.15479	-0.13572	0.18409	-0.11731	-0.29534	-0.14136	-0.28921	0.0036073	-0.12945	-0.47537
0.1075	0.15496	-0.018215	0.03545	-0.10638	-0.42396	0.034806	-0.36761	0.072185	-0.08311	-0.20361
-0.41782	0.05241	-0.072671	0.32215	-0.46755	0.36656	-0.14529	-0.15222	-0.29516	-0.124	-0.2919
0.042458	0.10138	-0.053176	0.45834	0.0080039	0.13467	-0.11386	-0.14076	-0.53624	-0.15241	-0.47379
0.66075	0.15595	0.08592	0.28975	-0.40914	0.21931	-0.092257	-0.12908	0.24598	-0.2299	-0.38299
0.071701	-0.071386	0.17997	0.60578	-0.19084	0.11798	0.2379	0.22994	0.10232	-0.1593	-0.15906
0.12874	-0.2239	0.30503	0.0043262	-0.10735	0.12609	-0.019117	-0.26383	-0.21347	-0.27365	-0.35019
0.043665	-0.1574	0.15613	0.35242	-0.21961	-0.19875	-0.093195	-0.15086	-0.046009	-0.17682	-0.49228
-0.24652	-0.086311	-0.13034	0.29552	-0.11843	0.089502	-0.38831	-0.18783	0.083226	-0.15644	-0.40768
-0.090895	-0.062704	-0.025247	0.52773	0.47976	0.07221	-0.29504	-0.097698	0.20665	-0.19123	-0.29761
0.42131	0.21567	0.021413	0.14422	-0.11124	-0.21339	0.085634	0.46669	-0.22527	-0.08979	-0.54429
0.21449	-0.25596	-0.21522	0.54507	0.081623	-0.16819	0.74495	0.052266	0.61279	-0.26494	-0.34972
0.35753	0.083432	-0.17025	0.0692	-0.24457	-0.077706	0.85113	0.39892	0.88038	-0.16218	-0.42071
0.57833	0.2873	0.084935	-0.021362	0.19932	-0.075334	0.76739	0.42871	1.7781	-0.35741	-0.34608
2.2441	0.92396	1.6059	-0.11903	1.1014	0.70941	2.9005	5.1176	5.8522	1.7045	1.2643
3.4231	0.75879	1.2601	0.19223	0.95454	2.2176	3.1081	3.755	6.3345	1.3771	1.0111
3.3399	0.10848	0.65155	0.21256	0.89429	1.0588	2.4959	1.3095	7.7562	0.67669	0.57615
2.239	-0.62277	-0.052151	-0.079301	0.94132	0.87637	2.1933	0.22606	6.5269	0.52237	0.90983
1.9791	-0.36348	-0.31102	0.13164	1.0219	0.92707	2.7263	-0.28077	5.1093	0.12267	0.6949
1.4239	-0.52967	-0.29311	-0.29701	0.78859	1.0687	2.4004	-0.61573	1.9737	0.12165	0.90139
0.75549	-0.7654	-0.42666	0.10898	1.1401	0.405	2.3822	-0.68596	0.47813	-0.11567	0.89356
-0.10977	-0.44768	-0.51189	-0.41287	1.4817	0.54778	1.629	-0.56648	0.17708	-0.16171	0.36279
-0.44135	-0.78644	-0.39486	-0.030992	1.0107	0.85146	1.1639	0.20816	-0.36098	-0.30033	0.44228
-0.42572	-0.78051	-0.51021	-0.4997	0.56101	0.95125	0.70581	-0.11648	-0.21578	-0.43861	0.59863
-0.67865	-0.45855	-0.59093	-0.57351	0.83569	0.84608	1.0106	-0.23012	-0.69241	-0.31796	0.25843
-0.94023	-0.70502	-0.66533	-0.53354	1.0742	0.74912	1.1617	0.50784	-0.56875	-0.50744	0.005598
-0.91735	-0.671	-0.60564	-0.6751	0.6257	0.12818	1.4978	0.29609	-0.49207	-0.42892	-0.14599
-0.64454	-0.63119	-0.80836	-0.88431	0.067301	0.39758	1.6667	-0.19078	-0.69963	-0.52742	-0.2584
-1	-1	-0.73751	-0.048221	-0.19979	-0.22362	1.2504	-0.24111	-0.76975	-0.67193	-0.58775
-0.13497	-0.71358	-0.69433	-0.51413	0.073969	-0.068891	0.26864	-0.1034	-0.8836	-0.64725	-0.63328
-0.42305	-0.69964	-0.94361	-0.48422	0.39313	-0.40557	0.8768	-0.25778	-0.88072	-0.72412	-0.59842
-0.79989	-0.64381	-0.82252	-0.58383	1.6363	-0.17964	1.1509	-0.41722	-0.7719	-0.65985	-0.59242
-0.73313	-0.5509	-0.83025	-0.38215	1.1382	0.24807	0.49895	-0.35623	-1	-0.70685	-0.37915
0.4909	-0.40857	-0.90282	0.00011748	1.3133	-0.12011	0.92511	-0.52528	-0.46176	-0.85602	0.19838
4.9917	0.77109	-0.78652	0.79856	6.1955	0.049827	0.96952	4.1445	0.96526	-0.79858	5.2775
3.0827	0.69252	-0.82514	0.9124	9.2626	-0.8248	0.93927	7.0691	0.034728	-0.83855	7.1555
1.3752	0.24329	-0.67053	0.39139	8.6468	-0.89544	0.19352	5.6175	-0.19819	-0.84217	6.0433
0.13657	0.20308	-0.78884	-0.23061	8.3107	-0.59125	-0.43041	3.4992	-0.7432	-0.90869	5.0335
-0.52857	-0.07941	-1	-0.21189	6.4038	-0.69032	-0.46083	1.9915	-0.60665	-1	4.4343
-0.6392	-0.144	-0.74415	-0.23815	3.9641	-0.82321	-0.56671	1.2827	-0.65847	-0.86552	3.6098
-0.3814	-0.011333	-0.73862	-0.3401	2.5198	-0.22409	-0.81352	0.9494	-0.38824	-0.98511	1.6457
-0.35859	-0.26351	-0.63518	-0.25429	1.4768	0.004869	-0.51737	0.28535	-0.75693	-0.84881	0.81214
-0.10983	-0.071638	-0.45062	-0.43526	0.76956	-0.074059	-0.61886	-0.26836	-0.66049	-0.91	0.30479
0.37263	-0.38243	-0.5505	-0.34418	0.54687	-1	-0.3852	-0.19459	-0.6643	-0.86693	0.028147
0.55435	-0.28928	-0.41661	-0.56681	0.81873	-0.64541	0.14135	-0.38822	-0.70224	-0.73509	0.19808
0.8583	0.0065662	-0.44154	-0.43141	0.44784	-0.54316	0.009949	-0.36834	-0.6027	-0.76619	0.24862
0.72576	-0.33587	-0.62945	-0.89702	0.23987	-0.8609	-0.30222	-0.4344	-0.64781	-0.47733	-0.010142
0.58238	-0.47916	-0.62798	-0.29898	0.15524	-0.70385	-0.52091	-0.71321	-0.66831	-0.59623	-0.062622
0.073761	-0.67168	-0.6135	-1	0.27058	0.71293	-0.45006	-0.79188	-0.87494	-0.33674	-0.35027
0.45041	-0.58684	-0.64484	-0.83984	0.1315	-0.061546	-0.77312	-0.82023	-0.7178	-0.42165	-0.54278
-0.016602	-0.82064	-0.61814	-0.68481	0.10569	0.15333	0.11462	-0.93218	-0.41133	-0.52516	-0.78036
-0.44146	-0.35063	-0.74493	-0.32715	0.39415	0.65756	-0.093131	-1	-0.27226	-0.13212	-0.79656
-0.24237	-0.52482	-0.67778	-0.87726	0.38029	0.088151	0.19701	-0.9229	-0.55837	-0.25713	-0.7528
-0.33057	-0.3881	-0.75355	-0.3696	0.43735	-0.46072	-0.43384	-0.96533	-0.47415	-0.18388	-0.78873
-0.40824	-0.34415	-0.55721	-0.48727	0.73713	0.0014701	-0.58788	-0.61575	-0.34288	-0.20535	-0.71257
-0.3015	-0.54455	-0.80947	-0.55068	0.34441	0.93254	-0.96582	-0.57373	-0.47103	-0.12719	-0.71338
-0.27835	-0.2946	-0.72124	-0.51543	0.63316	0.94784	-0.507	-0.7477	-0.43866	-0.042623	-1
-0.3621	-0.3399	-0.53694	-0.60907	0.3988	1.0199	-0.24469	-0.72645	-0.054484	-0.20568	-0.67676
-0.62672	0.063596	-0.18321	-0.47277	0.2949	0.31672	-0.9716	-0.60182	-0.20317	0.072876	-0.33771
-0.42358	-0.46777	-0.38816	-0.21771	0.57688	0.034552	-1	-0.45651	0.036857	0.12273	-0.34157
-0.476	0.16009	-0.21582	-0.61402	0.4217	-0.18535	-0.78826	-0.51106	-0.14248	0.34937	-0.06702
-0.68321	-0.072812	-0.25373	-0.28603	-0.047245	-0.20236	-0.86742	-0.37982	-0.098818	0.53545	0.26308
-0.80222	0.040436	-0.41963	-0.13036	-0.067734	-0.64342	-0.67447	-0.41253	0.030452	0.25508	-0.037467
-0.78904	-0.026806	0.019862	-0.039521	-0.1621	-0.31941	-0.55094	-0.49374	-0.27132	0.37421	0.013948
-0.81782	0.41268	-0.104	-0.53609	-0.021081	0.5421	-0.91518	0.1006	-0.31126	0.15636	1.1685
-0.23327	-0.094917	0.036339	-0.17442	-0.073264	-0.19716	-0.62582	-0.097356	0.11384	0.045924	0.94698
0.4401	0.17757	0.027907	-0.78351	-0.50874	0.095183	-0.72067	0.093147	-0.016352	0.098798	1.4507
0.10711	-0.13205	0.02845	-0.47786	-0.029116	-0.44329	-0.98385	-0.036425	-0.18319	0.051831	1.1324
0.021706	-0.18864	0.23122	-0.88494	0.94803	-0.34102	-0.29001	0.39461	-0.11834	0.32311	0.49334
-0.27657	-0.63287	0.31005	-0.030302	0.34397	-0.62181	-0.26855	-0.099739	-0.020432	0.15134	-0.018246
-0.17719	-0.088856	0.35043	-0.0032212	-0.10647	-0.28405	0.35072	0.021927	-0.11069	0.0061104	-0.18896
-0.2883	-0.33291	0.12999	-0.17191	0.18094	-0.52828	0.94921	0.22266	-0.060892	0.12671	-0.15089
-0.15634	0.14324	-0.02249	-0.66376	0.1147	-0.052123	0.45755	0.30085	-0.050181	0.15738	0.098046
-0.47131	0.047716	0.12107	0.28639	0.18614	-0.12764	0.4309	0.44807	-0.069205	0.38143	-0.11357
-0.18728	0.49106	0.04448	0.40132	0.17341	0.035373	0.71783	0.61199	0.19974	0.23532	-0.056683
-0.11626	-0.30907	-0.47777	0.22656	0.099853	0.71359	0.74639	0.45897	-0.20159	0.07798	-0.32472
0.33778	0.23346	-0.27262	0.35307	0.070498	0.62784	0.64018	0.40759	-0.14041	-0.0028635	-0.45077
0.3968	-0.040217	-0.34791	0.19614	0.2477	0.34797	0.43857	0.15661	0.046867	-0.10551	-0.49362
0.62262	-0.10974	-0.23182	0.21514	0.066638	-0.26197	0.8202	0.4032	-0.12752	-0.23342	-0.61879
0.43871	-0.33635	-0.064728	0.18079	0.01426	0.13041	0.50274	0.76507	-0.052494	-0.3283	-0.24054
-0.046707	0.14442	0.53791	0.0078237	0.29458	0.9455	0.34792	0.035891	0.38242	-0.26327	-0.254
-0.2376	-0.15231	0.26005	0.44827	0.24607	0.66686	-0.21071	-0.0074822	0.34901	-0.11595	-0.22361
0.068551	0.36935	-0.12727	0.038933	-0.42524	0.28759	-0.72097	-0.29646	0.12992	-0.1865	-0.17143
-0.1074	0.14223	0.40865	0.25543	-0.65614	-0.16406	-0.50921	-0.946	0.40399	-0.14285	-0.061892
-0.22915	0.089674	0.05729	0.07151	0.011815	-0.17818	-0.2127	-0.90512	0.053549	-0.15342	0.14324
-0.039281	-0.091553	-0.05579	-0.31528	0.03397	0.17325	-0.43939	-0.62541	-0.14104	-0.11689	-0.11385
-0.087267	0.071315	-0.32738	-0.38795	-0.63171	-0.10392	-0.32338	-0.54971	-0.14617	0.29777	0.38084
-0.025344	0.22746	-0.11784	0.13125	-0.038448	-0.26166	-0.27375	0.15593	-0.38205	0.17856	0.38767
0.68875	-0.16572	-0.12758	-0.49178	0.18312	-0.39034	-0.104	0.095384	-0.053339	0.31434	0.59437
