# Supplementary material for: An incentive circuit for memory dynamics in the mushroom body of Drosophila melanogaster
Source: eLife. 2022 Apr 1;11:e75611. doi: 10.7554/eLife.75611 (PMC8975552; doi:10.7554/eLife.75611)
Supplement: Figure 4—source data 1. [file elife-75611-fig4-data1.zip › realSCREEN_032a.xlsx_finaldataM+S_timepoint6.csv]

0.92824	-0.3302	-0.43275	-0.34606	-1	0.41168	-0.36568	1.2882	-0.15986	-0.1004	-0.12031
0.013314	-0.93065	0.44758	-0.41054	-0.23031	0.86591	-0.13753	1.6736	0.15051	0.0059144	0.78166
-0.11874	-0.33931	0.73794	-0.2418	-0.23946	0.31042	-0.81956	0.97072	0.32633	0.082441	1.2318
-0.34047	-0.029169	0.20638	0.29157	0.33114	-0.36648	-0.73321	0.41223	0.33392	0.06309	0.92614
-0.095275	-0.32737	-0.21843	-0.071649	0.57953	0.27438	-0.7609	0.47066	-0.20976	0.13619	0.86898
-0.25781	0.014462	-0.21647	0.58559	0.17469	0.22805	-0.9771	0.25957	-0.24538	0.18135	1.0175
-0.57433	-0.28061	-0.50529	1.084	-0.22344	-0.5261	-0.88975	0.15736	-0.13764	0.12988	0.94435
0.0023927	0.80928	-0.4521	0.87048	0.23472	-1	-0.68697	-0.063862	-0.18445	0.097617	0.3783
0.017204	0.52229	-0.37781	-0.027962	0.26519	-0.46134	-0.3332	-0.038855	-0.22587	0.21185	-0.11634
-0.24417	0.55307	-0.55482	-0.57321	-0.028376	-0.21945	-0.35105	-0.3281	-0.25118	0.10612	-0.065612
-0.26283	0.082455	-0.37051	-0.54862	0.44714	0.61414	-0.25943	-0.24846	-0.3698	0.091147	-0.32886
-0.24704	1.0217	-0.18628	-0.7367	0.19152	-0.32589	0.022329	-0.57044	-0.349	0.069317	-0.10934
-0.44208	0.55908	-0.04091	-0.033605	0.45363	-0.2369	0.50078	-0.22483	-0.17986	-0.15558	-0.80382
-0.1336	0.34671	-0.16185	-0.083335	0.044078	-0.23812	0.73769	-0.66458	-0.10762	-0.11822	-0.61478
0.06554	0.41087	-0.089677	0.53048	0.21809	0.17246	1.5529	-0.46853	-0.25183	0.0032983	-0.73069
0.15803	-0.31454	-0.21899	-0.38836	-0.030349	0.16325	1.7903	-0.34829	-0.42541	-0.078901	-0.75138
0.23379	-0.083914	-0.056714	-0.069289	-0.15805	-0.087343	1.2072	-0.44399	-0.075224	-0.12081	-0.59367
-0.31824	-0.1843	0.25651	0.13543	-0.012145	0.12835	0.1062	-0.59564	0.277	-0.061831	-0.49083
-0.39838	-0.57336	0.38687	0.060752	0.090363	-0.2498	-0.070571	-0.29409	0.50781	-0.026556	-0.26706
-0.054187	-0.086872	0.11393	-0.30486	-0.136	-0.14375	0.18233	-0.21624	0.56135	-0.093032	-0.1371
0.059444	0.042047	0.38668	-0.42752	-0.081584	-0.13411	0.30696	-0.0023238	0.11985	-0.12324	-0.17333
0.74895	-0.31096	0.48498	0.26624	-0.5189	-0.30424	0.09066	-0.48557	0.26032	-0.085058	-0.34835
0.49465	0.10943	0.68896	0.061888	-0.037741	0.5147	-0.23002	-0.062643	0.35623	-0.1195	-0.096193
0.76561	-0.68017	0.17276	0.37712	-0.33375	0.61018	0.11761	-0.17583	0.27958	-0.095072	-0.4011
0.085016	0.32714	0.16728	0.32066	-0.30257	-0.20894	1.2413	0.22665	0.63828	-0.11317	0.23729
2.947	1.2362	2.2539	0.6011	0.49702	0.075866	3.1773	4.5504	2.2911	3.1404	5.2764
4.7025	0.26913	1.5081	0.41932	0.31582	1.2887	3.3924	3.1358	2.359	3.031	5.7387
4.4422	0.37606	0.49354	0.39731	0.39584	1.1412	2.3077	1.2798	2.1448	2.0788	3.4969
3.2793	-0.49019	0.010241	-0.1148	0.57608	0.9997	2.6727	0.12493	0.65127	1.3054	2.0788
2.3025	-0.7285	-0.54447	0.8067	0.38858	-0.16185	2.2413	-0.14962	-0.29394	0.69244	1.1868
1.6401	-0.37711	-0.56652	0.14786	0.7814	0.41524	2.0484	-0.47006	-0.55639	0.30616	0.17604
1.5609	-0.38482	-0.59658	0.34104	0.69881	0.91194	1.9044	-0.57042	-0.73271	0.17668	0.31595
0.843	-0.73479	-0.57858	0.51112	0.80556	0.22339	1.2307	-0.59936	-0.74545	0.11508	0.8693
-0.03106	0.011003	-0.50816	1.4651	1.4531	0.086701	1.8466	-0.54722	-0.95671	-0.066486	-0.44894
0.015604	-0.21259	-0.66187	1.0683	1.4897	-0.010661	2.0503	-0.60026	-0.98247	-0.078871	-0.077554
0.17273	-0.7809	-0.7409	-0.24393	1.342	0.51836	1.8901	-0.69917	-0.64719	-0.33373	-0.29896
-0.34156	0.051162	-0.66522	0.56477	1.7938	1.2515	2.3618	-1	-0.71941	-0.29582	-0.6217
-0.86647	-0.53771	-0.7483	0.037061	1.5984	0.88506	2.3033	-0.98855	-0.91244	-0.43616	-0.16978
-1	-0.26431	-0.76968	0.29167	1.6463	0.9787	2.1977	-0.89159	-0.86094	-0.41893	-0.20518
-0.46247	0.36408	-0.82208	0.58339	1.6457	0.52853	2.1887	-0.82835	-0.49599	-0.58136	-0.59237
-0.23634	-0.70618	-0.80086	0.75669	1.6162	0.070479	2.2188	-0.53923	-0.72681	-0.40333	-0.72443
-0.26606	0.11948	-0.86901	0.30205	1.4997	0.57385	2.5765	-0.70038	-0.70426	-0.70856	-0.57371
-0.38613	-0.55422	-0.94397	0.79277	1.6958	0.031753	1.9782	-0.45545	-0.94806	-0.52403	-0.82332
-0.72085	-1	-0.87232	1.0439	1.639	0.24586	1.743	-0.71351	-0.79557	-0.73846	-0.16154
0.80936	0.28988	-0.98141	1.931	2.0445	0.22756	2.2778	-0.50266	-0.46721	-0.65342	0.47052
7.3861	0.99291	-0.7801	2.7508	5.0093	-0.36547	3.9503	2.8806	-0.21787	-0.76807	11
4.431	1.3085	-0.72368	2.2284	5.5072	-0.53657	2.3289	4.6935	-0.43462	-0.80388	14.518
1.9642	0.98752	-0.78821	1.5847	5.3225	-0.50875	1.8749	3.4033	-0.41024	-0.73266	13.439
0.20428	0.32193	-0.97459	1.7424	4.7162	0.40796	1.1562	2.4407	-0.47632	-0.94796	12.484
-0.2387	0.27255	-1	1.0179	4.0432	0.74185	0.16835	1.7034	-0.82914	-0.69385	13.213
-0.51427	0.29952	-0.90083	0.94525	2.6962	0.48187	0.35434	1.225	-0.81347	-0.76035	11.125
-0.28566	0.060421	-0.90725	0.37601	2.0347	0.58845	-0.16	0.79756	-0.77493	-0.52944	6.5304
0.66093	0.45825	-0.70057	0.36637	1.6619	0.48006	0.31202	0.76487	-0.86818	-0.50503	4.309
0.86252	0.38561	-0.74507	0.13825	1.202	0.42859	0.82699	0.3693	-0.73283	-0.60354	3.7097
1.0283	0.61112	-0.65398	0.96368	1.1456	0.20949	0.48297	0.2988	-0.81269	-0.29497	3.7665
0.41888	0.017336	-0.56876	0.092077	1.32	-0.062144	0.46362	0.17989	-1	-0.58758	4.534
0.21801	0.107	-0.52203	-0.0010449	1.2106	-0.28825	0.089535	0.14431	-0.91588	-0.23399	3.3708
-0.30009	0.21919	-0.29415	0.0095301	1.3902	0.67167	-0.14256	0.069042	-0.8075	-0.22333	2.5907
0.14459	0.34555	-0.45466	-0.66016	1.4159	0.52179	0.28708	0.44474	-0.7027	-0.10362	1.5566
0.69008	0.34168	-0.10716	-0.19508	1.2374	-0.6306	0.42184	0.78901	-0.75934	-0.06873	1.3172
-0.090585	-0.56114	-0.78113	0.1235	1.019	1.0476	0.10796	2.1483	-0.79669	-0.13653	1.6436
-0.32805	-0.062489	-0.74267	-0.074754	1.1912	1.0223	-0.32308	2.8651	-0.72735	-0.028157	0.5361
-0.042829	-0.5562	-0.74549	0.16886	0.84111	0.36787	0.076108	2.433	-0.82442	-0.15588	0.52572
-0.21882	-0.19289	-0.94126	-0.26397	0.88513	0.27453	0.18664	2.0469	-0.78436	0.062211	0.51227
-0.18204	-0.026752	-0.74196	-1	0.36343	0.52046	0.24037	1.6942	-0.85695	0.18608	1.6576
0.047197	-0.61744	-0.79072	0.32546	0.41182	0.81002	0.28008	1.3572	-0.64248	0.07897	1.2437
0.26356	0.34018	-0.58085	-0.74431	0.4256	0.4315	0.51366	1.691	-0.76392	0.19646	1.5995
-0.051241	-0.18196	-0.32088	-0.26465	0.61493	0.31946	0.56935	1.4322	-0.65124	-0.0248	2.0759
-0.27914	-0.39009	-0.72788	-0.72118	0.33305	0.71995	0.28134	0.77443	-0.62991	0.012941	2.713
-0.50297	-0.87173	-0.63776	-0.56122	0.43782	1.0346	0.44208	0.86046	-0.75171	0.015891	1.94
-0.54643	0.21817	-0.77423	-0.55542	0.15555	1.2306	0.43309	1.279	-0.75753	-0.12621	2.4622
-0.22433	-0.19119	-0.51956	-0.97537	0.17952	0.90344	-0.24967	0.75496	-0.68163	0.073205	3.6769
0.18508	-0.18309	-0.53994	-0.13677	0.1581	1.7126	-0.25425	1.0655	-0.34465	0.20716	3.3979
-0.56947	-0.49784	-0.14788	-0.32302	-0.013376	0.14112	0.041065	1.1615	-0.54899	0.22014	2.8449
-0.27255	-0.33364	0.0274	-0.51614	0.030929	-0.43881	-0.50201	1.366	-0.43522	0.19967	2.0513
-0.087098	0.076563	0.16071	0.28189	-0.05671	0.077349	-0.38558	1.4221	-0.55532	0.11785	0.90163
-0.01905	-0.42717	0.046444	0.28442	-0.22734	0.75321	0.49314	0.77017	-0.41342	0.3719	0.94268
0.039081	-0.094174	0.34378	-0.16635	-0.19921	-0.25409	0.11654	0.53891	-0.47832	0.52186	0.37867
-0.47306	-0.24893	0.63012	0.055274	-0.034396	0.1752	-1	0.063977	-0.34509	0.0072841	0.16013
-0.66219	0.32014	0.69288	-0.87892	-0.43459	-0.041747	-0.6463	0.37391	-0.066688	0.03823	0.41055
-0.32339	-0.23264	0.65624	0.56178	-0.080407	-0.40119	-0.77818	0.229	-0.41067	0.25715	-0.25309
0.17184	0.6802	0.87982	-0.034277	-0.025	-0.26245	-0.30313	0.092412	-0.36042	0.33721	0.22832
0.15807	-0.015999	0.38044	0.13202	-0.093341	-0.22854	-0.01836	0.17723	-0.32656	0.52615	-0.19282
-0.20989	0.034349	0.13209	0.46362	0.13468	-0.35834	0.27068	-0.35179	-0.11943	0.42547	0.19018
-0.13557	-0.45322	0.44619	0.66111	0.038305	-0.34836	0.15885	-0.47799	-0.0038094	0.56408	0.18453
-0.17053	-0.18631	0.26009	-0.32346	0.32816	-0.15025	-0.015929	-0.60915	0.01591	0.70277	-0.20588
0.21775	-0.18511	0.24167	-0.3187	0.31848	0.25139	0.49588	-0.26876	-0.060471	0.3166	-0.44654
-0.062122	0.11962	0.51212	0.025082	0.47281	0.19236	0.68058	-0.50242	0.044107	0.32684	-0.69531
-0.39505	0.041243	0.34853	-0.016705	0.39791	0.66571	-0.431	-0.15918	0.087486	0.33418	-1
-0.017704	0.43492	0.043711	0.044564	0.024546	0.33331	-0.22117	-0.53082	-0.32277	0.072821	-0.88082
-0.17078	-0.26539	0.20574	-0.41004	-0.31022	0.56876	0.33771	-0.38152	-0.098407	0.21439	0.074258
-0.083062	0.53952	-0.21536	0.14943	0.012648	0.054597	0.28226	-0.25164	0.20075	-0.19457	0.2584
-0.17916	-0.36228	-0.58027	-0.37633	0.1348	1.0144	0.30343	0.18975	0.26115	-0.18082	0.10473
0.061163	0.81235	-0.83224	-0.28527	0.2393	0.70785	-0.53337	0.31832	-0.08074	0.29185	-0.48588
-0.070771	-0.5221	-0.51929	0.15354	0.13215	-0.71397	-0.08878	-0.10099	0.25223	0.15656	-0.15236
-0.34475	0.75116	-0.57255	0.15731	0.0038185	-0.51405	0.081843	0.060642	0.28497	-0.03889	-0.14403
-0.049824	-0.64652	-0.58172	0.35248	-0.25357	-0.99054	-0.19555	0.0025799	0.3231	-0.37936	0.20655
0.85598	0.43466	-0.64475	0.31606	-0.10616	-0.26403	-0.65128	0.047505	0.60053	-1	0.4915
0.42332	-0.1999	-0.64197	-0.74362	-0.18767	0.14998	-0.019926	0.39206	0.11134	-0.99422	0.25144
0.51385	-0.3031	-0.17932	0.34125	-0.21724	0.058563	0.29386	0.53394	0.093511	-0.91445	0.69076
