# Supplementary material for: An incentive circuit for memory dynamics in the mushroom body of Drosophila melanogaster
Source: eLife. 2022 Apr 1;11:e75611. doi: 10.7554/eLife.75611 (PMC8975552; doi:10.7554/eLife.75611)
Supplement: Figure 4—source data 1. [file elife-75611-fig4-data1.zip › realSCREEN_032a.xlsx_finaldataM+S_timepoint7.csv]

0.11646	-0.052363	0.2531	-0.71397	0.40246	0.67396	0.046231	-1	0.11535	-0.14546	-0.31288
-0.13179	-0.73783	-0.030706	-0.47444	-0.43446	0.62938	0.089686	1.2493	-0.0143	0.051081	0.87249
-0.02955	-0.34852	-0.24059	0.58886	-0.39779	0.15107	0.39739	0.89446	-0.091351	0.82473	1.0202
0.2278	0.068768	-0.11204	0.68295	-0.84923	0.10783	1.2922	-0.34161	-0.0023154	-0.17497	0.12776
0.017714	-0.46655	0.10206	0.39052	-0.79802	0.16927	1.0357	-0.18165	-0.31001	-0.38845	-0.83158
-0.07364	0.44236	-0.21459	0.91919	0.29777	0.32534	0.77639	-0.30961	-0.22775	-0.41676	-1
-0.19788	0.0061864	-0.17148	0.78415	-0.48928	0.18331	0.93947	-0.15907	-0.048365	-0.28229	0.28542
-0.092954	-0.1033	0.0027052	0.13147	0.26788	0.11951	0.97431	-0.070334	-0.13651	-0.10569	0.21802
0.034986	0.6167	0.1479	-0.13898	0.63906	0.077388	0.4971	-0.64034	-0.044048	0.070049	-0.27292
-0.0058207	0.42804	0.19447	-0.89733	0.47329	-0.048401	0.21072	0.26342	0.33365	0.19804	-0.017748
-0.11608	0.97632	0.59136	-0.73704	0.81783	0.13964	-0.13987	-0.00013589	0.28112	0.19754	-0.088995
-0.2364	0.24168	0.010442	-0.92942	0.39601	0.097217	-0.14812	-0.38204	0.035824	0.27163	-0.29349
0.42432	0.15868	-0.2415	-0.66363	-0.18214	-0.18148	-0.28214	0.023286	0.0053039	-0.054383	-0.24626
0.48214	-0.059994	-0.01125	-0.53907	0.24886	-0.18195	-0.53748	-0.35404	0.014147	0.22183	-0.34176
0.18497	-0.60658	-0.50164	-0.98778	0.57563	-0.29533	-0.37415	0.010195	-0.0018097	-0.026333	-0.21509
-0.41197	-0.035651	0.0048958	-0.48352	0.48149	-0.058201	-0.46012	0.18781	-0.073296	0.18608	-0.42171
-0.26938	-0.30329	0.062693	0.11106	0.20553	-0.19586	-0.41136	-0.21433	0.1762	0.17525	-0.032468
-0.51092	0.44202	0.25858	-0.3152	-0.10738	-0.20516	-0.2437	0.3874	0.20083	0.12381	-0.10092
-0.26962	-0.47698	-0.024562	-0.23417	0.27663	-0.45943	-0.31936	0.058266	0.42916	0.096551	0.023502
-0.17544	-0.34534	-0.017934	0.30613	-0.35258	-0.50727	-0.56746	0.1112	0.072177	-0.035289	0.07976
-0.03613	-0.13696	0.088417	0.22247	-0.36442	-0.4058	-0.75343	0.39058	0.047227	-0.36215	0.26251
0.94477	-0.16101	0.14581	1.5812	-0.43081	-0.29947	-0.60675	-0.47574	-0.040331	-0.13662	0.60064
0.21072	0.13116	-0.12993	0.76094	0.012124	-0.016977	-0.77907	0.29555	-0.25956	-0.15676	0.38076
-0.086319	0.32245	-0.1662	0.63555	-0.68846	0.18142	-0.63621	0.25739	-0.46133	-0.13144	0.30471
0.23693	0.80406	0.10363	0.48215	-0.59983	-0.1859	-0.7327	-0.24053	-0.15757	-0.21579	0.62248
2.1498	0.52087	1.57	0.24364	1.7061	-0.077837	0.44845	2.7398	1.8578	3.6069	7.449
4.7938	0.72234	1.5788	0.22371	2.4464	0.3175	1.0891	1.9862	2.1478	4.3774	7.9016
5.0984	-0.3969	0.58926	0.017789	2.8161	0.13867	0.65513	0.98786	1.1043	1.8906	8.0124
4.9086	-0.64481	0.11106	-0.30015	1.7958	-0.043965	0.21159	1.0248	0.2326	0.72007	5.5619
4.1793	-0.70794	-0.083261	-0.43735	1.7005	-0.19122	-0.14377	0.16368	-0.29827	0.43534	3.754
3.741	-0.60196	-0.15557	-0.098954	2.995	-0.14363	-0.459	0.53593	-0.57996	-0.17199	4.6837
2.1605	-0.70852	-0.16086	-0.061131	3.4592	0.14287	-0.2356	0.71452	-0.51807	-0.19314	4.182
1.4176	-0.66439	-0.51435	0.56084	3.1015	-0.23081	-0.14389	-0.16053	-0.67598	-0.37154	4.5299
0.85415	-0.65927	-0.13341	-0.016427	2.1791	-0.49914	0.15506	0.65059	-0.77406	-0.37317	5.3771
1.2045	-0.56033	-0.54826	0.35839	2.5008	-0.42668	0.048206	0.69827	-1	-0.72143	5.2762
1.4347	-0.5732	-0.36638	0.40542	2.1549	-0.45586	-0.24061	-0.37547	-0.88181	-0.82713	4.7723
1.0587	-0.36274	-0.69159	0.42884	2.5566	-0.72867	-0.34506	0.62081	-0.7414	-0.84754	4.7757
0.74751	-0.67003	-0.68739	0.051394	2.2379	-0.78556	0.19338	0.47484	-0.78932	-0.89186	4.3541
0.21099	-0.57972	-0.58411	0.18994	2.3326	-0.56436	-0.1013	-0.3154	-0.93396	-0.62321	4.6592
0.016935	-0.060866	-0.57701	-0.11783	2.4643	-0.41163	0.0079989	0.6943	-0.96999	-0.90826	3.8757
0.2285	-0.012477	-0.83189	-0.25249	3.1458	-0.86657	0.051195	0.95919	-0.72808	-0.55161	3.3962
0.70077	0.19107	-0.29143	0.93969	3.0971	-1	0.04374	0.011693	-0.7961	-0.77141	2.7463
0.86662	-0.43402	-1	-0.41181	2.502	-0.32546	0.02906	0.45853	-0.7224	-0.5626	2.8107
0.47439	-0.59877	-0.41223	-0.31398	2.1267	-0.59884	0.16746	0.28598	-0.71902	-0.69709	2.8029
1.145	0.27867	-0.77215	0.36086	2.3474	-0.30833	-0.077283	-0.11194	-0.70803	-0.39264	2.6559
0.99108	-0.53077	-0.42124	-0.55975	1.0893	-0.43047	0.069038	-0.0097871	-0.74739	-0.83673	3.1044
0.49199	0.14301	-0.8409	-0.12911	2.0511	-0.34059	0.014952	-0.42272	-0.68516	-0.45621	3.1781
0.14195	-0.029472	-0.12577	0.66168	1.6389	-0.23971	-0.24194	-0.72183	-0.5063	-0.8066	3.7201
0.33635	0.37274	-0.80779	-0.054387	2.3517	0.070507	-0.23332	-0.2547	-0.62253	-0.56799	3.4341
-0.054583	0.83591	-0.33613	0.19848	2.309	-0.30391	-0.073713	-0.40965	-0.7623	-0.97346	2.8144
-0.55879	0.75123	-0.41837	0.031487	2.803	-0.23392	-0.10595	-0.63367	-0.7286	-0.72194	2.9502
-0.5255	-0.50003	-0.56235	0.1872	1.5746	-0.12032	-0.48084	-0.61464	-0.96272	-0.49481	1.6472
-0.33922	-0.0065617	-0.4183	-0.13557	1.2326	-0.14062	-0.43134	-0.38197	-0.62706	-0.6892	2.0192
0.45782	-0.16297	-0.46357	-0.09736	1.2917	-0.41867	-0.27817	-0.73562	-0.75556	-0.18501	1.8714
0.92315	-0.86101	-0.14845	0.87035	1.5777	-0.44188	-0.28775	0.2371	-0.59574	-0.6	1.4058
0.6385	-0.75641	-0.21069	0.43863	1.2791	-0.49758	-0.70961	0.12312	-0.82801	0.11373	1.0151
0.13406	-0.66892	-0.59924	0.20339	1.4999	-0.53117	-0.96153	-0.48445	-0.86217	-0.085075	1.0786
-0.35217	-0.40996	0.087691	0.098732	2.3501	0.043474	-0.81793	0.64693	-0.6492	0.29716	1.0982
-0.63968	0.16344	0.15879	-0.72192	2.1757	-0.41623	-0.81462	-0.013125	-0.61006	-0.065886	0.78757
-0.29447	-0.10735	0.054351	-0.61496	2.0811	-0.19058	-0.63592	-0.59769	-0.49623	-0.37339	0.2284
-0.47562	-1	-0.046919	-0.49316	1.8267	-0.20621	-0.79538	0.92506	-0.45642	-0.44786	0.45572
-0.6568	-0.63003	-0.085677	-0.61206	1.8748	-0.54355	-1	-0.097445	-0.26835	-0.49189	0.57131
-0.75112	-0.68067	-0.013808	-0.72899	1.4156	-0.22493	-0.87296	-0.08117	-0.59213	-0.044554	0.70505
-0.87324	-0.50666	-0.29458	-0.93158	1.943	-0.84475	-0.75092	0.48182	-0.62417	0.13279	0.73132
-1	-0.61385	-0.78748	-0.61085	1.8366	-0.91238	-0.6452	-0.41391	-0.3494	0.40127	-0.012334
-0.71765	-0.27724	-0.26308	-1	1.3756	-0.75704	-0.488	0.38137	-0.39199	0.11378	0.44263
-0.65257	-0.66413	-0.23566	-0.32207	1.238	-0.13737	-0.65706	0.6574	-0.42242	0.14393	0.044531
-0.60522	-0.53299	-0.60976	-0.34903	1.2629	-0.058275	-0.6561	-0.22915	-0.35415	0.30519	-0.031491
-0.37999	0.80354	-0.091536	-0.32554	1.1038	0.04777	-0.74818	0.94297	-0.44251	0.25153	0.79543
-0.31099	-0.12429	0.02201	-0.097713	1.2079	0.49804	-0.83551	0.34793	-0.5532	0.43435	0.42624
-0.57976	-0.14004	-0.18443	0.14661	1.0999	1.2915	-0.72179	0.12202	-0.48705	0.48854	1.3425
-0.6365	0.63614	0.1907	-0.16109	0.99675	0.99168	0.59265	0.47738	-0.41829	0.60547	0.80029
-0.24825	-0.30712	-0.12502	0.037891	0.98151	1.0203	2.8159	-0.061094	-0.34275	-0.062846	1.3167
-0.092075	-0.094284	-0.22839	-0.14496	0.53187	0.42225	3.1512	0.36083	-0.33603	-0.94813	1.1682
-0.2054	0.1617	0.28229	0.0051465	0.51616	0.57317	1.78	0.45836	-0.2239	0.12059	0.82922
-0.27639	0.0030141	0.34646	0.065091	0.25294	0.37124	1.1502	-0.18355	-0.23107	0.5405	0.43664
-0.59579	0.043146	-0.0087048	-0.60059	0.22773	0.30067	0.33089	0.82683	-0.23691	-0.46971	0.11498
0.065751	0.41	-0.037205	-0.55748	-0.40961	0.3231	0.37631	0.11309	-0.39424	0.10698	0.063339
-0.32932	-0.1412	-0.088994	-0.039571	-0.47937	0.29264	0.22386	0.34881	-0.36641	0.84015	0.12193
0.12429	-0.24737	-0.11823	0.049865	-0.53042	-0.074969	-0.044374	0.83994	-0.46863	0.6049	0.068169
0.53743	0.46199	-0.27689	-0.73828	-0.65098	0.37907	0.13132	-0.11552	-0.25351	0.42133	-0.45151
0.34446	-0.15923	-0.23586	0.012938	-0.414	-0.13245	0.57624	0.8704	-0.44502	-0.23855	-0.081457
0.19291	0.10451	0.0089145	0.26521	-0.025075	0.061381	0.37264	0.25791	-0.34679	-0.32096	-0.040397
-0.15689	-0.44626	0.13531	0.4307	0.12919	-0.090714	-0.1003	-0.30878	-0.15381	0.34991	-0.26212
-0.43778	-0.17472	-0.042028	-0.34753	0.3233	-0.1232	-0.26729	0.06011	-0.065666	-0.10542	-0.45197
-0.40485	-0.18929	0.21915	0.46205	0.033473	-0.206	-0.47013	-0.11862	-0.19631	-0.21818	-0.55798
0.19242	-0.4016	0.080404	-0.17904	0.48405	-0.014863	-0.23454	0.31358	-0.040013	0.0061365	-0.46448
0.64144	-0.090424	0.043044	0.29327	0.60064	-0.31828	-0.27664	0.05672	0.060318	0.13368	-0.65466
0.65978	-0.050287	-0.084506	-0.28838	0.45365	-0.0061278	-0.37193	-0.63332	0.05359	-0.023912	-0.31063
0.19419	-0.066928	-0.058702	-0.051242	0.74699	-0.16283	-0.2507	-0.43122	-0.032945	-0.7451	0.27242
0.1431	0.040465	-0.039854	-0.18948	-0.072748	-0.23357	-0.32793	-0.21396	0.27939	-0.87847	0.10378
0.088157	0.051824	-0.2769	-0.20823	-0.84097	-0.019415	-0.15415	-0.5621	0.20079	-1	0.21344
-0.096548	0.1705	0.11407	-0.058084	-0.5055	-0.25294	-0.13504	-0.1809	0.4881	-0.82623	-0.28885
-0.23869	0.4178	0.004139	0.098874	0.040175	-0.03181	0.19019	-0.38995	0.35641	-0.78449	-0.13045
-0.1094	0.059724	-0.40742	0.29722	-1	0.12991	-0.018969	-0.10087	0.09469	-0.55264	0.16447
-0.22565	0.25322	-0.022674	0.50587	0.031709	-0.2009	-0.17853	-0.84877	-0.094052	0.7742	-0.34275
-0.23218	0.10459	-0.14022	0.22941	-0.057178	0.046823	0.017273	0.18227	-0.0033316	1.1958	-0.23883
-0.21576	-0.1309	0.33105	-0.37019	0.37938	0.68751	0.080959	-0.5157	0.1671	0.75736	-0.052635
0.082655	0.08935	0.059712	-0.62365	0.63742	0.0993	0.15906	0.32902	0.2951	0.42447	0.58488
0.043529	-0.34526	0.26828	0.54772	-0.00095985	-0.099154	0.77811	0.74344	0.3989	0.16404	1.0653
