# Supplementary material for: An incentive circuit for memory dynamics in the mushroom body of Drosophila melanogaster
Source: eLife. 2022 Apr 1;11:e75611. doi: 10.7554/eLife.75611 (PMC8975552; doi:10.7554/eLife.75611)
Supplement: Figure 4—source data 1. [file elife-75611-fig4-data1.zip › realSCREEN_032a.xlsx_finaldataM+S_timepoint8.csv]

0.16638	0.29705	-0.60605	-0.84276	-0.45744	0.18031	-0.1405	-0.15053	-0.536	0.12578	-0.32107
0.293	0.52905	1.0166	-0.39472	-0.26395	-0.18948	0.45161	0.25841	-0.53861	-0.11227	0.46345
0.18512	-0.28174	0.39556	0.37159	0.29739	-0.23964	0.772	0.048185	-0.443	-0.014548	0.10024
-0.12603	-0.25803	-0.38245	0.29847	-0.21411	-0.67934	0.33908	-0.17004	-0.29554	-0.34491	0.045026
-0.32089	0.12261	-0.22717	0.82167	-0.4537	-0.11211	-0.080071	-0.24719	-0.12076	0.21242	-0.014406
-0.62067	-0.53722	-0.93649	1.0426	-0.25852	-0.14379	-0.48221	-0.028739	-0.0085317	0.41908	0.008746
0.02474	-0.10182	-0.23911	0.96937	0.90518	0.33237	-0.4513	-0.19088	0.092922	0.51463	-0.29466
0.5676	-0.31139	-0.21905	0.33513	0.29656	-0.30323	-0.70683	-0.021262	0.23734	0.14835	-0.10735
0.61037	0.18436	-0.51032	-0.39563	0.77061	0.13527	-0.44304	-0.14313	0.27278	-0.022117	-0.16657
-0.054176	-0.031669	-0.16474	-0.6965	0.65407	0.14345	-0.29558	0.18547	0.57763	-0.29348	-0.25007
0.34981	-0.18215	-0.08622	-0.73529	-0.094374	-0.31508	-0.30826	0.040308	0.61825	-0.34779	-0.16755
0.02721	-0.31943	0.050063	-1	0.033955	-0.027509	-0.10294	0.058525	0.46422	-0.1707	0.30485
-0.059336	0.45583	0.19422	-0.20613	0.48927	0.68225	-0.39245	0.31062	0.21593	-0.28146	0.10076
-0.31691	-0.18909	0.22275	-0.070459	-0.15537	0.91435	-0.40351	-0.18806	0.1619	-0.018035	0.31291
-0.017715	0.045847	0.11007	-0.45828	0.041607	0.053749	0.12895	0.27056	0.35341	-0.0050745	0.27474
0.013425	0.068548	0.54358	-0.038747	0.68355	-0.19616	0.091737	-0.067216	0.11234	0.2243	0.49339
0.141	0.32817	0.18235	0.14502	0.38404	0.32916	-0.3289	0.45512	0.17362	-0.056407	0.24524
-0.10565	0.16032	0.31498	-0.1722	0.6889	-0.24306	0.0072512	-0.032627	0.20482	0.29736	-0.25348
-0.2216	0.3466	0.39491	-0.45764	-0.27922	0.36404	0.21151	-0.0030263	-0.099555	-0.023132	-0.25989
0.24534	-0.35864	0.13217	0.028422	-0.40934	0.097971	0.48314	0.10264	-0.05996	0.071147	-0.18899
-0.17933	-0.14688	-0.56414	0.065352	-0.46911	0.34365	0.34608	-0.2173	-0.3354	-0.17769	-0.31143
-0.32666	0.24928	-0.047457	0.23736	-0.60497	-0.47344	0.55582	0.074888	-0.3689	0.044307	0.032776
-0.28756	-0.20538	0.17067	0.58576	-0.81833	-0.50196	0.46744	-0.33448	-0.32338	-0.28459	0.092799
0.012542	0.13574	0.25525	0.56764	-0.76672	-0.15176	0.28099	-0.010245	-0.35553	0.094837	-0.13947
0.54681	0.21998	-0.0094874	0.082026	-0.71786	-0.025076	0.69253	-0.077691	-0.062088	0.56003	0.005026
2.9667	1.4821	2.5743	0.44865	1.8882	-0.16811	3.3713	1.5233	2.0445	3.5914	3.5426
4.3297	0.6541	1.7543	0.55663	2.1431	-0.02	3.8001	1.2965	2.4002	2.1281	4.0064
4.8826	0.23647	1.0334	0.3975	2.1138	-0.11219	3.1727	0.31089	1.179	1.5754	3.9295
4.2004	0.41081	0.4064	0.17651	2.0881	-0.28863	2.5966	0.62478	0.28558	0.57736	3.5872
4.0746	0.36755	0.27527	0.18789	2.7515	-0.52932	1.8673	0.052887	-0.22445	0.29132	3.9261
3.226	1.1638	-0.10781	-0.017128	2.9511	-0.48026	1.181	0.5548	-0.59395	0.4326	3.7385
2.4942	0.42836	0.054871	-0.19903	2.524	-0.95722	1.1005	0.10175	-0.98664	-0.050985	3.0067
1.993	0.69663	-0.28879	0.36209	2.3038	-0.57663	1.2339	-0.053916	-0.96601	-0.098755	2.941
0.99932	0.79627	-0.082302	-0.077197	2.2872	-0.28703	1.9312	0.37334	-0.82152	-0.26167	2.1935
0.90121	0.90996	-0.38431	-0.22662	2.6529	-0.51853	2.3749	-0.13777	-0.83104	-0.37876	1.7298
1.1234	1.6761	-0.081499	-0.086342	1.8477	-0.77983	1.7239	0.19235	-0.81175	-0.27176	1.8923
0.91675	0.78871	-0.10691	-0.22238	1.5665	-0.51695	1.5482	-0.13468	-0.94734	-0.31097	2.399
0.95877	0.92619	-0.39322	-0.14233	1.3658	-0.57468	1.719	-0.38538	-1	-0.51548	1.9356
0.82009	0.89153	-0.1285	0.1832	2.7894	-0.18036	1.314	-0.11311	-0.56366	-0.43455	1.7962
0.46884	0.60499	-0.54859	-0.047112	2.1946	-0.619	1.3218	-0.33271	-0.79004	-0.76552	1.4724
0.35308	0.67491	0.012712	0.28398	2.2875	-0.50492	2.2736	-0.085746	-0.65742	-0.58273	1.7461
-0.23786	0.41876	0.067723	0.14521	3.186	-0.48225	1.7228	0.18933	-0.67299	-0.75863	1.5912
0.21216	0.20912	-0.56578	0.3437	2.2424	-0.44283	1.6967	-0.3019	-0.87413	-0.52006	1.0346
0.8816	1.0757	-0.55039	0.29336	1.7355	-0.2615	2.1064	0.30658	-0.83083	-0.73011	0.47807
0.5358	0.70964	-0.29187	0.44321	1.9125	-0.11703	2.0718	-0.12813	-0.78042	-0.73283	0.8528
0.033925	0.19017	-0.59403	0.44079	1.5294	-0.36051	2.1	0.14459	-0.73265	-0.70226	1.1347
0.11378	1.2295	0.3154	0.42762	2.787	-0.34987	2.019	0.43911	-0.51592	-0.72929	1.2907
0.079232	0.6178	-0.44015	0.22872	2.7939	0.13853	2.0749	-0.097712	-0.66291	-0.85809	1.9168
0.037477	0.47781	-0.64223	0.38443	2.6704	-0.4841	1.9253	0.62676	-0.7076	-0.90645	1.9895
-0.099191	0.51785	-0.27829	0.20157	2.4831	-0.3647	1.572	0.40951	-0.59273	-1	1.7405
-0.24074	0.38699	-0.17156	0.29559	2.5411	-0.19459	1.6803	0.040216	-0.47622	-0.76643	0.73623
-0.6332	0.5796	0.074295	0.062413	0.24969	0.32213	1.4332	0.35706	-0.58398	-0.96729	-0.083797
-0.45279	0.34441	-0.065966	0.24113	0.71255	-0.051193	1.4654	-0.26272	-0.87277	-0.91767	-0.27611
-0.33071	0.14686	-0.098512	-0.043035	0.33764	-0.16158	1.7265	0.12488	-0.75218	-0.87126	-0.072329
-0.48999	-0.0061054	-0.25085	-0.13474	-0.59969	-0.262	2.142	0.15989	-0.82468	-0.69472	-0.17904
-0.033826	-0.05626	0.085073	0.031028	-0.83091	-0.61891	1.8921	-0.37766	-0.48697	-0.83436	-0.080999
0.97867	0.18228	0.20218	0.09816	-0.036665	-0.44855	0.38316	0.10971	-0.4932	-0.95229	-0.054209
0.46418	0.29778	-0.20586	0.13477	-0.46317	0.34449	0.30352	-0.33497	-0.66307	-0.91198	0.21631
-0.039407	-0.21195	-0.056649	0.19614	0.29591	-0.31225	-0.20044	-0.14918	-0.4514	-0.851	0.27116
-0.091682	0.08957	-0.11826	0.30261	-0.64651	0.23722	-0.17783	-0.010447	-0.41877	-0.67055	0.58196
-0.4709	-0.015498	-0.25122	0.2863	-0.8711	0.6888	0.39921	-0.65927	-0.38171	-0.72885	0.16338
-0.34501	-0.39752	0.33574	0.19049	-0.36366	0.66476	0.17267	0.010949	-0.43264	-0.88654	-0.20455
-0.42783	-0.28854	0.103	0.1618	-0.65158	0.54073	0.38091	-0.25682	-0.18675	-0.57784	-0.55285
-0.3369	0.13992	-0.13507	-0.16076	-0.62221	0.023643	0.29097	-0.39257	-0.1468	-0.91731	-0.6669
-0.18525	-0.79257	-0.24589	0.080796	-0.50701	0.62857	0.23843	-0.35611	-0.02281	-0.89293	-0.97232
-0.58306	-0.20777	0.084516	-0.18253	-0.38723	0.080463	-0.19276	-0.63143	-0.16317	-0.60337	-1
-0.76404	-0.4675	-0.2176	-0.20587	-0.602	-0.020531	0.10384	-0.60244	-0.32869	-0.68492	-0.75831
-1	-0.34273	-1	-0.026503	-0.51069	-0.77329	-0.23683	-0.66037	-0.49677	-0.45575	-0.49793
-0.55196	-0.69691	-0.44326	-0.1492	-0.75704	-0.092805	-0.071329	-0.60302	-0.25046	-0.59771	-0.93576
-0.65296	-0.43709	-0.20086	0.12972	-0.79368	-0.50691	-0.01191	-0.58584	-0.25757	-0.12519	-0.60348
-0.17292	-0.5937	-0.57388	-0.34974	-0.33057	-0.43837	0.28301	-0.57704	-0.12365	-0.13129	-0.54263
-0.32965	-0.44123	-0.13675	-0.12306	-1	0.36916	0.40247	-1	-0.17849	0.005844	-0.45783
-0.27252	-0.28225	-0.56573	-0.091544	-0.79925	-0.065303	1.1769	-0.62452	-0.14028	-0.021362	-0.62935
-0.4747	-0.73729	-0.33684	0.16727	0.27253	-0.33604	0.4616	-0.50691	-0.21418	-0.21517	-0.89829
-0.29749	-0.2147	-0.091214	-0.026586	0.61378	-0.24651	-0.24653	-0.55355	-0.14576	0.033351	-0.46411
-0.11383	0.10075	0.51943	-0.070693	0.35195	-0.15738	0.017639	-0.76169	-0.20081	-0.30349	-0.31129
0.22583	-0.42866	-0.63577	0.22764	0.11378	0.28034	0.48257	-0.24942	-0.073974	-0.076132	-0.3228
0.44558	-0.06047	-0.13657	-0.028486	0.2259	-0.24108	0.11434	-0.21925	-0.036131	-0.18351	-0.05971
0.79693	-0.103	-0.35989	-0.13218	0.00042319	-0.26575	0.66765	-0.22946	0.12688	0.48572	0.14834
0.21686	0.16203	-0.5936	-0.11649	0.50959	-1	0.42819	0.054797	0.074884	0.0065391	0.68505
-0.34003	0.40167	-0.28232	0.15592	0.50709	-0.05113	-0.17504	-0.53672	-0.03042	-0.24622	-0.19579
-0.21156	-0.78383	-0.65079	0.084949	-0.52736	-0.062785	0.18085	-0.014836	0.0035616	0.13743	-0.093611
0.1299	-0.17235	-0.46796	-0.02389	-0.42145	-0.28901	-0.030664	-0.23032	0.037069	-0.21154	0.67128
0.02101	-0.2263	0.086917	-0.24878	-0.10574	0.2861	-0.55575	0.49665	0.042953	0.18042	0.55918
-0.48794	-1	-0.2228	-0.24685	-0.61644	0.07695	-0.70015	0.20066	-0.026875	0.20173	-0.1269
-0.53382	0.051118	0.20536	-0.070222	0.31121	0.15467	-0.82785	-0.025731	0.16977	0.13667	-0.12255
0.20913	-0.32843	-0.29852	-0.12611	0.4166	0.42366	-1	0.15352	0.10834	0.11006	-0.23954
0.023134	0.54857	0.048963	-0.033027	0.44124	0.37366	-0.85062	-0.29962	0.05954	0.027231	0.26818
0.10026	0.59362	0.11869	0.25255	-0.055568	0.21169	-0.6396	-0.25077	-0.22719	0.0045569	0.32472
0.28721	-0.20033	-0.37184	-0.014995	0.35398	-0.20275	-0.42218	-0.53799	-0.0084514	-0.3816	0.25752
-0.0043415	1.3094	0.36366	0.061302	-0.039695	-0.33528	-0.32811	-0.22846	-0.12176	-0.8012	0.80563
0.57897	0.27479	0.17212	-0.04372	-0.18157	0.097467	-0.014969	-0.022618	0.23594	-0.10794	0.33375
0.87449	0.091465	0.21524	0.13798	0.065026	0.58945	-0.12408	0.31681	0.28084	0.50351	0.020242
0.039053	0.56371	-0.39471	-0.058563	0.1763	0.83043	0.18181	0.43121	-0.068636	0.55185	-0.53177
-0.2396	-0.20068	0.42649	0.22873	0.25582	0.21574	0.5057	0.0035601	-0.3281	0.75171	-0.25471
-0.58457	0.020398	0.14254	0.2113	-0.19353	-0.085745	0.59914	0.49611	-0.071518	0.62958	-0.39496
-0.34727	0.11503	0.51278	0.20332	-0.17263	0.015774	0.32047	0.17505	-0.042745	0.32756	-0.15273
0.038551	0.23036	0.013135	-0.11293	-0.38029	-0.091445	0.33767	0.36663	-0.27274	-0.34421	-0.14718
-0.11111	-0.68105	0.066067	-0.074749	-0.2184	-0.2696	0.64556	0.092291	-0.015525	-0.74543	-0.088544
-0.11803	-0.57873	0.29273	-0.28751	0.0050431	-0.68513	0.42831	0.22087	0.30572	-0.53801	-0.31195
