# Supplementary material for: An incentive circuit for memory dynamics in the mushroom body of Drosophila melanogaster
Source: eLife. 2022 Apr 1;11:e75611. doi: 10.7554/eLife.75611 (PMC8975552; doi:10.7554/eLife.75611)
Supplement: Figure 4—source data 1. [file elife-75611-fig4-data1.zip › realSCREEN_043a.xlsx_finaldataA_timepoint1.csv]

-1	-1	-1	0.27655	1.543	-0.13194	0.072413	-0.43834
0.75505	1.5692	1.3355	0.59252	1.5521	0.75589	0.10695	0.93955
1.0759	0.67421	0.57438	0.38741	0.41793	0.20102	0.00090099	-0.021195
0.51634	-0.12423	0.059606	0.78959	0.050826	-0.17768	-0.084088	-0.16291
0.28378	-0.48765	-0.20102	0.33016	-0.33277	0.024748	-0.011196	-0.25297
-0.52443	-0.61521	-0.28919	0.20258	-0.18427	0.076884	-0.23861	0.26941
-0.53304	-0.72161	-0.25301	-0.30571	-0.21482	-0.40754	0.13153	-0.1669
0.061986	-0.54365	-0.37593	-0.47264	0.0030081	-0.22674	-0.031926	0.33221
-0.16115	-0.18553	-0.11106	-0.44067	-1	-0.51307	0.30865	-0.23088
-0.010963	-0.14587	-0.22058	0.28562	-0.38464	0.054334	0.16542	0.6693
-0.029779	-0.18019	-0.51088	1.0154	-0.47881	-0.25877	0.67826	-0.0057888
-0.008362	0.23706	-0.27143	0.56687	-0.5805	-0.18914	0.33914	-0.32924
-0.111	0.59373	-0.44489	0.25997	-0.65395	-0.058916	0.34091	-0.1809
-0.017706	-0.18805	-0.23023	0.44854	0.5598	-0.35392	0.28518	-0.13601
-0.08972	-0.10235	0.037815	0.42617	0.83627	-0.20643	-0.30596	-0.16005
-0.37801	0.33078	0.45491	-0.1752	-0.18456	-0.19171	0.18244	0.12278
-0.50843	0.36246	0.13982	-0.24247	-0.1449	-0.063687	-0.37936	0.25978
-0.64738	0.22585	0.014717	-0.48729	-0.0018182	0.18721	0.074573	0.25286
0.095337	0.49503	0.1997	-0.30926	0.021003	0.017213	-0.28196	-0.48355
0.030808	0.21186	0.36314	-0.4084	0.064775	0.11912	-0.17619	-0.028099
0.39753	-0.35097	0.32084	-0.72952	-0.19835	0.72833	-0.39339	-0.21651
0.68473	0.037697	0.5165	-1	-0.14992	0.30935	-0.23302	0.34531
0.20747	0.13692	0.11526	-0.72413	-0.33413	0.089454	-0.1933	-0.072072
-0.088962	-0.22949	-0.22396	-0.28616	-0.20527	0.216	-0.35736	-0.30578
0.41077	-0.25803	-0.086835	-0.4299	0.19686	0.055821	-0.71118	-0.52071
2.1774	3.1243	1.3852	2.0154	2.6312	1.45	1.2446	0.63335
3.1865	2.4557	2.4553	2.0152	2.5402	1.0333	2.1341	0.96022
3.0169	0.91891	1.6031	1.0706	1.3059	0.70686	1.2278	1.1863
2.7799	0.39838	1.4064	-0.20886	1.1869	0.59418	1.784	1.1134
2.8897	0.39598	1.56	-0.3096	1.4469	0.31792	2.9825	1.1934
4.2042	0.39752	3.1638	0.055591	1.3165	0.62022	3.5125	0.73858
3.4882	0.58018	4.5884	0.30808	0.43972	0.59277	2.3229	0.82466
3.0917	0.14587	3.9013	0.68569	0.50178	0.53456	2.3917	0.74149
2.9245	-0.062321	2.9092	0.9414	0.47962	0.99802	2.8431	-0.20632
2.9155	0.16586	4.1975	0.4722	-0.095535	0.012618	2.8822	0.28377
3.4102	1.3996	3.3682	1.0394	0.30807	-0.011061	3.5915	0.58155
4.1396	1.5071	2.3288	1.4367	-0.20323	-0.084523	2.4708	0.36492
2.8172	1.9066	2.8712	0.67674	0.66649	0.16189	1.8853	1.0951
2.2261	1.0587	3.5973	0.43405	0.78171	-0.1551	2.0506	0.99358
1.6502	0.58086	3.4974	0.9011	0.1151	0.92696	2.9859	0.41601
2.0619	0.18977	3.0577	0.91743	0.18621	0.60214	2.1226	0.39755
2.671	0.58808	3.0307	0.067626	1.2485	0.54713	1.2127	0.36107
2.8466	0.72247	4.3645	0.25506	1.1031	1.2	1.8664	-0.60497
2.5839	0.95995	4.2594	1.0714	1.3699	2.0204	3.0921	-0.096228
2.054	0.85895	4.1467	0.70119	1.1972	1.3146	3.1201	0.86323
3.2293	0.63703	7.5338	0.33741	0.10613	1.2466	2.2338	0.1891
2.0713	0.37376	5.4095	-0.15447	1.5093	1.123	3.1804	0.050447
2.5664	1.1636	3.7556	0.18051	1.4903	1.2078	3.1051	-0.18758
4.1787	2.4371	3.0136	0.75017	1.2663	1.5716	2.0168	1.2202
4.3774	2.1231	2.1804	1.5583	1.4518	0.99239	1.7638	2.2473
8.184	8.8237	6.4293	12.61	8.7913	3.5881	9.5919	12.24
5.9123	8.1491	7.7095	8.6081	7.4086	5.8123	9.3283	10.372
2.5733	4.4927	3.8381	5.0449	4.2023	3.7679	5.2129	5.0361
0.24039	2.1341	1.5838	5.1346	2.0099	1.3375	3.2224	2.3736
0.48032	0.84202	1.0962	2.7852	1.4162	0.60399	2.2642	1.0073
-0.23128	0.26827	1.5926	2.0107	0.67491	0.26704	1.7822	1.1696
0.84292	0.19562	2.089	2.1077	1.629	1.033	1.6969	1.0339
0.70123	0.010744	1.8894	2.0824	2.6162	2.0142	1.2037	0.56956
-0.28633	-0.062738	0.84433	1.0917	3.3042	0.67233	0.85716	0.41595
-0.47158	0.43683	1.2001	2.2574	2.7079	-0.11279	0.72598	0.94637
-0.18391	0.72134	1.5029	1.9533	1.3994	-0.58654	1.1073	0.2475
-0.70639	0.85612	0.73801	1.4371	1.1029	-0.19732	1.7221	0.54846
-0.68989	-0.13986	-0.058129	1.7846	1.2623	-0.027901	1.5479	1.737
-0.51305	-0.027764	0.40517	1.4579	1.3827	0.11466	1.0396	0.93581
-0.5146	0.25464	0.01238	1.491	2.6726	-0.047584	1.0623	0.25675
-0.30916	0.22413	0.29381	0.74557	2.0703	0.21846	1.0148	0.41969
-0.37755	0.31079	0.72254	0.22092	0.81596	0.49186	0.4813	0.63233
-0.31061	0.51692	0.0082765	1.9595	1.9866	0.21518	0.77712	-0.68636
-0.43687	-0.26197	-0.4512	1.6073	1.957	-0.18402	1.219	-0.27975
0.036116	-0.28803	-0.16998	0.70736	1.8555	-0.43735	1.2941	-0.7418
-0.31325	0.10603	0.66702	-0.096912	0.39725	0.17829	0.99998	-0.57679
-0.7163	0.19812	1.0476	0.61906	0.91535	-0.50229	1.7777	-0.060692
-0.42359	-0.07073	0.95394	0.2437	0.63989	-0.42786	1.1816	0.26976
-0.1998	0.094936	0.66848	0.037015	0.44514	-0.69077	0.62816	-0.026334
0.31187	0.058427	0.33151	0.33426	1.2614	-0.69565	0.31993	-0.27624
0.23314	0.21799	0.51691	0.98278	0.9818	-0.84427	0.57849	0.13388
0.2934	0.043802	0.413	0.6045	0.71268	0.084736	0.55539	1.1061
0.22557	-0.065227	-0.19625	0.039199	1.1241	0.16001	0.75992	0.77343
0.080302	-0.095587	-0.3001	0.26305	0.15362	0.77037	0.26169	0.68083
0.036444	-0.20169	-0.22958	0.86054	-0.2889	-0.050368	0.28904	1.1123
0.011395	0.24033	0.30396	1.149	0.070683	-0.50786	0.082703	-0.069824
0.091227	0.10941	0.10628	0.31053	-0.22847	-1	0.41161	0.26613
0.33633	0.071236	0.51788	-0.26371	0.21922	0.57808	0.9158	0.82654
0.00031877	0.43688	0.33949	-0.81587	-0.23066	0.48561	0.39116	1.0221
-0.31903	0.057865	-0.22667	-0.5588	-0.12232	0.31598	0.56809	0.04663
-0.67666	0.14424	-0.10106	-0.07269	-0.47926	-0.61048	0.24943	-0.098659
-0.32376	0.81107	-0.43726	0.25187	-0.48071	-0.68368	0.10815	0.54913
-0.4395	1.1402	0.04529	0.35294	-0.54931	-0.41623	0.35813	0.6166
-0.46489	0.5506	1.6845	-0.097206	-0.25778	0.11384	-0.21754	-0.52813
0.60645	0.32949	1.1309	-0.49553	-0.21372	2.236	0.14549	-0.19658
0.14918	0.08228	0.11048	-0.57461	-0.23811	0.63226	0.24057	0.26179
-0.4405	-0.42624	-0.43306	-0.74161	-0.31246	-0.47464	0.0060308	-0.076508
0.11794	-0.44437	-0.28504	-0.54248	0.18866	-0.53589	-0.26967	-0.10696
-0.065715	-0.23771	-0.33393	-0.18905	-0.18345	-0.5134	0.38697	-0.098232
-0.25192	-0.82642	-0.64252	0.2537	-0.55311	0.86684	-0.25033	-0.48221
0.11176	-0.7899	-0.010434	0.40488	-0.5981	1.1565	-0.36781	-0.86944
0.45243	-0.38315	-0.50732	0.09589	-0.14575	-0.06293	-0.40603	-0.70883
-0.11081	-0.48632	-0.44688	-0.15443	0.31902	-0.20855	-0.89165	-0.25094
-0.02904	-0.098768	-0.48725	0.3046	0.20297	-0.78876	-0.64787	-0.27488
0.35411	0.26491	-0.19737	0.63781	1.5182	-0.6013	-1	-1
