# Supplementary material for: An incentive circuit for memory dynamics in the mushroom body of Drosophila melanogaster
Source: eLife. 2022 Apr 1;11:e75611. doi: 10.7554/eLife.75611 (PMC8975552; doi:10.7554/eLife.75611)
Supplement: Figure 4—source data 1. [file elife-75611-fig4-data1.zip › realSCREEN_043a.xlsx_finaldataA_timepoint2.csv]

0.34578	2.1377	-1	0.34784	0.76869	-0.12744	-0.10562	0.77249
0.26149	2.0024	1.7788	-0.021782	0.57011	1.2	0.18499	0.9922
0.35741	1.2886	0.48533	-0.24695	0.040215	0.10686	0.06398	-0.43762
-0.091751	0.33926	-0.21317	-0.49057	-0.36283	-0.40583	0.55488	-0.43509
-0.11868	-0.067366	-0.49916	-0.22574	-0.66474	-0.16989	-0.15913	-1
-0.6906	-0.20563	-0.25788	0.043003	-0.90987	-0.34218	-0.061155	-0.82635
-0.24842	-0.17104	-0.50873	0.57561	0.28185	-0.3338	-0.63874	-0.12686
-0.81572	-0.13188	-0.70753	0.36866	0.10395	-0.36037	-0.76715	-0.28388
-0.61845	0.023767	-0.57772	-0.20414	-0.23197	-0.74409	-0.35976	0.24428
0.040912	-0.17259	-0.57246	-0.33384	0.16379	-0.33713	-0.2503	-0.12185
-0.28066	-0.39648	-0.47082	-0.22795	0.027598	-0.058714	-0.24694	0.14554
-0.4228	-0.4419	-0.25744	-0.53331	0.40391	-0.33879	0.74604	0.26874
0.47454	-0.58505	0.22545	-0.72735	-0.0084919	0.021323	0.22094	0.13863
0.098191	-0.40923	0.16174	-0.27398	0.21499	0.30096	0.56157	0.69486
1.0188	-0.51345	0.20345	0.46206	-0.4125	0.77798	1.4436	0.23356
1.088	-0.45882	-0.0036472	0.24784	0.069167	-0.17095	1.0189	0.4925
-0.15763	-0.3011	-0.027523	0.58007	-0.11115	-0.19628	0.91251	0.075817
0.022718	-0.48399	-0.01113	0.73772	0.35929	-0.28283	0.25305	0.58846
-0.17533	-0.62186	1.0884	0.22026	0.27351	-0.37946	-0.55733	-0.09334
-0.80988	-0.43791	1.0006	-0.12793	0.47928	-0.2689	-0.60169	-0.03708
-0.40285	-0.54163	0.25596	-0.49881	-0.19585	0.042258	-0.84354	0.027814
0.24635	-0.25942	-0.086811	0.15435	-0.64921	0.54376	-0.71291	-0.55202
-0.037932	0.069873	0.087413	0.022346	-0.46134	0.88556	-0.21295	-0.51763
0.91653	0.33764	-0.093161	0.1526	0.2516	0.63794	-0.44326	-0.24314
1.2916	0.059376	-0.53244	-0.055823	0.66745	0.61089	0.84048	0.45033
1.3603	2.2552	1.6864	5.5987	1.3535	2.0007	8.8562	2.2003
2.1015	4.2441	3.9414	4.7886	0.46838	2.827	8.8537	2.2289
2.0108	3.4222	3.2984	2.4767	0.20665	1.5112	8.769	1.1419
1.5666	3.2596	2.0478	1.5482	0.13879	1.0052	5.5558	1.954
0.83981	2.9018	1.9028	1.1534	-0.054833	0.26548	4.7191	1.9635
2.3893	2.958	2.7776	1.1904	0.51601	0.88565	4.5694	1.4576
3.2647	2.1366	4.1537	1.123	-0.20775	1.1111	3.6346	1.3142
2.3927	1.813	2.9354	1.1194	-0.17361	1.1744	3.2592	1.4476
1.8958	1.6695	3.2762	1.0523	0.83407	1.9857	3.0043	0.71481
1.8671	1.6132	2.1048	0.92899	1.1288	0.48096	3.728	0.64132
2.7103	1.4781	1.3691	0.083169	1.9926	0.88652	2.6787	1.154
1.9729	2.6774	1.1768	0.55419	1.2094	2.0977	2.5267	1.3333
1.7336	2.3813	0.6719	-0.029152	1.2569	4.4451	1.8645	0.88597
1.3687	2.4916	0.35074	0.53463	1.1146	2.6283	1.0238	0.65831
1.1508	2.5996	0.80403	-0.42177	1.4161	1.7607	2.3785	0.75496
0.64618	3.0945	0.8276	0.23692	2.0075	0.7743	1.2867	1.7942
0.80546	3.2848	1.1647	1.1915	1.414	1.2891	1.1287	1.2265
1.8707	2.6504	2.7748	0.64504	0.88887	1.3705	1.5333	1.4265
2.1579	2.1361	1.7721	0.51667	1.2662	1.5308	2.3516	0.67708
1.5488	1.4896	0.606	1.2023	1.2548	3.1053	0.56936	0.43966
1.8372	1.8475	0.36256	0.083195	0.49713	3.4874	2.4837	0.13146
1.845	1.3488	0.67316	-0.58205	1.1732	2.8006	2.532	0.6661
2.0321	1.217	0.63821	1.4223	1.7054	3.1859	1.1841	0.90937
1.9579	1.2186	1.2152	0.50875	2.6561	4.6309	1.2946	1.3437
1.2084	2.3708	1.4862	0.41103	2.3913	3.6172	1.0848	0.86029
6.4634	11.172	3.4553	15.372	3.1765	7.8216	11.333	8.5919
6.1334	9.888	3.8975	13.429	2.941	14.923	11.591	7.4088
3.0389	5.3963	1.4972	6.8491	4.1618	9.1372	6.171	3.2006
0.87751	2.9515	0.34997	5.1916	3.3463	3.9427	3.8262	2.5048
0.1392	2.027	-0.12899	3.3139	2.0394	1.1434	1.7648	1.5888
-0.12164	1.5428	-0.091171	1.9631	1.6371	1.0104	3.0254	1.4941
0.17614	0.50854	0.3085	0.95308	1.5985	1.105	1.7936	1.0638
-0.0078643	0.68323	0.93962	1.3274	2.5121	3.0674	0.98494	0.86016
0.35877	0.57287	0.0069594	2.4212	2.7485	2.9041	1.8818	0.86716
-0.24695	0.92583	-0.27458	2.291	2.5584	2.2313	4.367	0.85932
-0.30511	0.72114	-0.28491	2.1755	1.9792	1.7998	2.3894	1.1223
0.66669	1.2833	0.095108	1.9064	0.71244	2.9762	1.2973	1.9481
-0.06122	0.78547	0.081314	0.98581	-0.13953	2.8743	0.72768	0.8055
-0.056225	0.88303	0.29412	0.54433	0.78543	1.4845	1.6456	0.14367
-0.37129	0.75223	0.38545	0.83575	0.13864	1.6617	1.2755	0.30701
0.5564	0.42619	0.22039	0.73958	0.15715	3.0618	1.3185	1.1383
0.56972	0.20734	0.12969	0.22193	0.33636	2.1499	1.7017	0.89891
-0.2905	0.54678	1.1993	-0.49953	0.19748	0.721	1.2886	0.36576
-0.56988	0.058992	1.1896	-0.99521	0.21593	0.66224	0.48696	0.0036912
-0.18223	0.49711	0.58569	-0.89853	-0.0014543	-0.8701	0.48107	-0.46309
0.20241	0.71237	-0.030062	-1	0.1948	1.3567	1.7233	0.084683
-0.86961	0.22156	-0.0367	-0.93406	-0.30973	1.7735	0.96366	-0.056151
0.16724	0.061347	0.12558	-0.2443	-0.26946	1.1765	1.0253	-0.55252
0.8262	0.30093	0.39138	-0.55453	-0.63829	0.31857	0.55028	-0.71656
-0.065372	0.22104	-0.030092	-0.13553	-0.69552	0.23552	0.53466	-0.62237
-0.77815	-0.063406	-0.059882	-0.27849	-0.41582	-0.19906	0.50628	-0.29239
-1	-0.27986	0.30945	-0.60139	-0.64673	-0.19884	-0.20106	-0.026937
-0.8382	0.25493	0.28568	-0.78569	0.17946	-0.33683	0.97337	-0.49652
-0.80205	0.33284	0.52066	-0.56548	1.3058	-0.23466	1.3225	0.26745
-0.12145	0.25352	0.82106	-0.16877	0.041823	0.097084	1.3078	-0.03125
-0.070477	0.89984	0.90947	0.0389	-0.15417	-0.24403	-0.3918	0.34569
0.15754	1.1611	0.86546	-0.6207	0.20173	-0.73214	-1	0.11173
0.21672	1.0645	0.51901	-0.88507	-0.21034	-0.91308	-0.594	0.58353
0.069379	0.46716	0.78358	0.29934	-0.063379	-1	-0.57284	0.47217
0.26015	0.726	1.4179	0.78095	-0.38839	-0.77774	-0.23535	0.30869
0.88187	0.49377	1.0161	-0.00011257	-0.15031	-0.56286	-0.90099	0.068601
0.79401	0.12537	0.33752	-0.090506	0.61578	-0.046536	0.0067637	0.24093
0.13646	-0.1499	-0.10554	-0.023965	-0.2812	-0.37473	0.012076	-0.0083302
-0.14417	-0.44047	-0.76422	-0.28358	0.69109	0.58304	-0.17217	0.14774
0.17294	-0.46285	-0.80911	0.11864	1.0324	0.2907	-0.25269	0.34613
0.24488	-0.77654	-0.2877	0.39444	0.017172	0.63731	-0.74272	-0.11023
0.40983	-1	-0.66061	0.31291	-0.13114	0.1085	-0.40154	-0.13008
-0.13273	-0.81441	-0.89348	0.24334	-0.034021	0.98183	0.17077	0.060759
0.5813	-0.63251	-0.96928	0.63703	-0.13767	1.2475	0.33597	-0.22132
0.34757	-0.33973	-0.71746	0.24283	-0.040549	1.0146	-0.53931	-0.41588
-0.10015	-0.065969	-0.53256	0.034354	0.35058	-0.2074	-0.58412	-0.4228
-0.17492	-0.11888	-0.13005	0.06619	0.81155	-0.536	0.61116	-0.42844
-0.22573	0.62979	-0.19192	0.030431	0.10124	-0.33133	1.3602	-0.016445
-0.61897	0.70672	-0.14022	-0.3211	-0.83409	0.41746	0.87614	0.49233
-0.26516	0.60079	-0.18669	0.24561	-1	-0.4403	-0.67172	0.27582
