# Supplementary material for: An incentive circuit for memory dynamics in the mushroom body of Drosophila melanogaster
Source: eLife. 2022 Apr 1;11:e75611. doi: 10.7554/eLife.75611 (PMC8975552; doi:10.7554/eLife.75611)
Supplement: Figure 4—source data 1. [file elife-75611-fig4-data1.zip › realSCREEN_043a.xlsx_finaldataA_timepoint3.csv]

0.19945	0.87233	1.1591	-1	-0.53793	-0.72781	0.14157	0.27471
0.071929	2.0919	0.78096	0.86984	0.16985	-0.15488	0.20792	0.51263
0.098064	1.4478	-0.02771	1.1173	0.14768	0.20294	-0.42149	0.4443
0.37807	0.35595	-0.10631	0.092155	-1	-0.26751	-0.17904	-0.28612
-0.21	0.6324	-0.20992	-0.65802	-0.24057	0.032788	0.23642	0.012849
-0.47546	-0.17905	-0.52055	-0.59518	-0.62528	-0.23782	0.16722	0.11392
0.28323	0.00059547	-0.50543	-0.23327	0.35526	-0.19342	1.0336	-0.26075
0.46096	-0.42667	-0.26092	-0.16152	0.57299	-0.213	0.26374	0.48886
-0.7205	-0.63582	-0.40719	-0.0031121	-0.42017	-0.18487	0.32136	0.07005
-0.72834	-0.35265	-0.3825	-0.16575	-0.834	0.010541	0.19974	-0.3661
0.38113	-0.39568	0.16212	-0.16479	0.41735	0.024302	-0.24567	-0.57772
-0.55565	-0.53533	-0.14919	-0.076686	1.2064	-0.29786	-0.61546	-0.32065
-0.20012	-0.43662	-0.42132	-0.21399	1.5002	-0.09636	-0.48419	-0.57996
-0.86347	-0.071497	-0.24652	-0.17152	0.53195	-0.12941	-0.55932	-0.25583
-1	0.11429	0.18267	0.027674	-0.25994	-0.2049	-0.12608	-0.50138
-0.58699	-0.40808	-0.14681	0.071828	0.84685	-0.1403	0.028933	-0.24186
0.23994	-0.47992	0.26708	-0.073371	0.32105	-0.16294	-0.55764	0.1025
0.43612	-0.65949	-0.026947	0.072477	-0.075528	0.21102	-0.47575	-0.2228
0.96339	-0.96591	0.15939	0.29191	0.042155	0.22907	0.75486	-0.15619
0.40338	-0.76621	0.049981	0.044146	0.15313	0.095067	0.85554	-0.22023
0.043402	-0.28695	-0.24361	-0.034025	-0.29441	0.34136	0.42934	-0.2295
-0.2665	-0.099742	0.082817	0.3818	-0.61238	0.85594	-0.016023	0.50852
1.0138	0.69168	0.35675	0.36203	-0.9388	0.55426	-0.34761	0.48552
0.63419	0.4926	0.45401	0.22003	-0.42588	0.45379	-0.61198	1.2052
0.68912	0.60107	0.18283	0.12073	-0.25459	0.72818	0.64609	0.8665
1.2581	3.0983	4.0975	3.8589	0.35098	0.67855	6.4615	3.8068
0.75297	4.7266	5.9677	4.298	0.37235	0.57679	8.4598	6.782
0.80902	5.2484	4.3607	2.2055	-0.22581	0.80561	5.0677	7.4573
0.19187	5.1151	3.231	1.1072	-0.25273	1.6218	4.0572	4.7149
1.265	4.5092	3.1846	1.0465	1.0255	1.9112	4.2468	4.6954
1.5215	2.7963	4.0071	1.1061	0.96844	1.7367	3.572	3.7512
0.76958	2.5979	4.0235	1.117	1.1595	1.3359	2.6757	3.7449
1.2595	2.1828	3.1702	0.63523	0.89388	1.5537	2.4228	2.8613
0.64078	1.8897	1.4979	0.37731	1.0004	0.99099	2.87	1.8676
1.1628	2.2293	0.55769	0.30921	0.85368	0.76481	2.0585	2.8404
1.0285	1.9161	1.7653	0.083044	-0.1324	0.78922	2.1471	3.2843
0.064956	1.2585	2.0195	0.10946	0.026966	0.47803	1.6609	2.838
0.077697	0.66612	0.92313	0.017936	0.0055351	0.35797	1.6495	0.82472
1.6701	0.81323	0.45898	0.089484	0.8562	0.89756	1.4982	1.1214
1.152	2.0477	0.95806	0.24077	0.7928	0.46164	1.4452	1.3236
0.59299	2.2737	0.71655	0.0039222	0.69192	0.27618	2.0177	1.2395
1.4472	2.5314	0.5508	-0.044927	0.061549	0.32255	1.4124	1.3626
0.39018	1.9201	0.48163	-0.10204	-0.17195	0.24887	0.30572	0.2624
1.2914	0.64259	-0.18153	-0.11462	0.3189	0.28554	0.41321	0.056006
1.0201	1.0563	-0.22822	-0.036032	0.64497	0.40436	1.5197	0.16174
1.4143	0.49895	-0.0055218	-0.081848	0.27586	0.98702	0.20919	0.86505
1.1918	-0.010816	0.15821	-0.24194	0.27514	2.0998	1.0629	0.87622
0.80548	0.5778	-0.064385	0.12337	0.32198	2.1869	-0.15939	0.46353
1.4027	0.22992	0.042117	0.093411	0.79889	1.6803	-0.07354	0.56241
1.8543	0.12667	-0.086919	0.17796	1.0107	1.6137	-0.090514	1.5277
7.5152	7.8637	2.0148	5.1123	1.9002	2.8991	8.6169	9.8253
6.3917	9.1581	4.9129	3.634	3.0237	2.0149	11.286	8.2215
3.0892	4.8985	2.6773	1.7995	2.3738	0.91554	5.4913	4.764
0.93499	1.8588	0.85591	1.1444	1.5213	0.086202	1.7635	1.6148
0.54403	1.0753	0.41256	1.3258	0.63984	1.0005	0.67851	1.5032
0.93158	0.57281	-0.20614	0.83644	1.132	1.3716	1.2513	1.6801
1.4766	0.81478	-1	0.44268	0.40329	1.5033	1.0763	1.2076
1.5064	0.23211	0.067522	0.47928	0.79259	0.58822	1.2268	1.4047
0.62775	-0.14453	-0.029468	0.85862	1.444	0.34345	0.76604	1.8809
0.65534	-0.075645	0.58577	0.33235	0.32541	0.58845	-0.0011051	1.631
1.0743	-0.11983	0.41371	1.492	0.38097	0.72404	0.89465	0.8169
1.7186	0.09747	0.17087	1.0026	0.51167	0.68366	1.1536	0.26751
1.2766	0.88415	0.46365	0.50091	0.7324	-0.63395	0.41368	0.39173
1.4988	0.60336	0.62025	0.36883	0.88001	-0.32327	0.64757	1.2555
2.1	0.39412	-0.17558	0.40649	0.24321	-0.25148	-0.098667	1.1349
1.1778	0.057896	-0.77867	0.68423	0.91638	-0.50355	0.2122	0.32392
0.95789	0.046495	-0.58198	0.97429	0.55261	-0.38316	0.98566	-0.21997
1.1623	0.031692	-0.82596	0.01124	0.43013	0.035951	1.5698	0.64277
1.553	-0.72153	-0.3939	-0.33858	1.0797	0.54134	0.099303	1.2796
1.5832	-0.62965	0.54938	-0.028023	0.48027	0.12574	0.22585	-0.71816
0.10613	-0.073463	-0.3678	-0.19533	0.76406	-0.3108	-0.51678	-0.242
-0.77404	-0.28674	-0.74654	-0.18785	0.76121	0.26887	0.20763	-0.39848
-0.066348	-0.73443	-0.38402	-0.24506	0.36988	0.14164	0.23264	-0.48645
-0.61695	-0.49032	-0.15425	0.062093	0.71341	0.25395	-0.069985	-0.011447
-0.18066	-0.10929	-0.62405	-0.01183	0.38888	-0.6714	-0.68709	0.36484
-0.089103	-0.47366	-0.60063	-0.39577	-0.18065	-1	0.6119	-0.20149
-0.28644	0.14778	-0.033193	-0.76645	0.22948	-0.46234	1.1001	-0.37667
-0.15265	0.31124	-0.50318	-0.70566	-0.12755	-0.33614	-0.0041321	0.37428
-0.40649	0.45487	-0.30823	-0.66391	-0.30844	0.21021	0.19734	-0.20004
-0.06957	0.39794	-0.24227	-0.22476	0.063145	0.08338	0.061628	-0.39784
-0.23428	0.87876	0.23332	-0.2293	-0.45496	0.1717	-0.19852	0.47972
-0.3946	0.86919	-0.082403	-0.3375	0.12259	-0.16697	0.45855	0.36918
-0.82284	1.4771	0.14532	-0.10067	0.10563	0.20914	-0.58093	-0.085507
-0.22419	1.5558	0.13427	0.055173	0.011912	0.233	-0.3025	0.7721
0.61758	1.0375	0.22387	0.023239	-0.37314	0.0068569	0.50564	-0.16214
-0.19377	0.87559	-0.18321	0.25794	-0.49431	-0.45783	-0.092924	-1
-0.81877	0.42671	0.41152	0.64715	-0.21613	-0.70769	-0.0095106	0.23953
-0.066713	-0.31501	1.8931	0.22446	0.60515	-0.62357	0.51092	0.20123
-0.12837	0.48491	1.4065	-0.18308	0.4678	-0.76535	0.31707	-0.37047
0.38611	0.30015	0.22009	-0.44508	0.33195	0.55731	0.21136	-0.33055
0.81926	0.40702	-0.50281	-0.43398	0.036988	-0.16756	-0.50179	-0.17505
0.62383	0.50685	-0.26621	-0.02755	-0.33579	-0.25172	-1	0.5033
-0.073618	-0.03803	0.18585	0.13069	0.37811	-0.2904	-0.41943	0.13133
0.602	-0.83655	0.015967	0.6822	-0.32524	-0.71067	-0.11125	-0.1201
0.49888	-0.31137	-0.18349	0.23177	0.063283	-0.2117	-0.18117	-0.3869
-0.2046	-0.52814	-0.43481	-0.13381	0.0981	-0.37942	0.1754	-0.13048
-0.0092876	-1	-0.63128	0.13053	0.3643	1.0675	-0.10608	0.49861
-0.29345	-0.97212	-0.17773	0.42929	-0.0016679	1.549	0.65689	0.24911
0.3077	-0.86611	-0.25889	0.10488	-0.56242	0.52961	0.061119	-0.075798
-0.44506	-0.96357	-0.051428	0.20764	0.11036	0.22849	-0.017668	-0.25766
