# Supplementary material for: An incentive circuit for memory dynamics in the mushroom body of Drosophila melanogaster
Source: eLife. 2022 Apr 1;11:e75611. doi: 10.7554/eLife.75611 (PMC8975552; doi:10.7554/eLife.75611)
Supplement: Figure 4—source data 1. [file elife-75611-fig4-data1.zip › realSCREEN_043a.xlsx_finaldataA_timepoint4.csv]

-0.07736	-0.20292	0.68895	0.58687	0.70864	0.64242	-0.0026411	0.43634
0.5674	0.38045	0.71297	0.26682	-0.94418	0.94938	-0.003892	0.16598
-0.11474	0.15401	0.66522	0.5087	-0.34548	0.28448	-0.17606	-0.50274
0.055907	0.0028468	-0.11114	0.56139	0.24338	-0.19881	0.16062	-0.72385
0.66175	0.024217	-0.41147	-0.05456	0.75047	-0.23694	0.30892	-0.37481
-0.049358	-0.19008	-0.46006	-0.083646	-0.14494	-0.93694	0.25791	0.31293
-0.53605	-0.24096	-0.39002	-0.46192	-0.485	-0.91123	-0.14235	0.56051
-0.62384	-0.037896	-0.27337	-0.51584	-0.5764	-0.33298	0.16541	0.52937
-0.40259	0.1592	-0.058334	0.15794	-0.045088	-0.65474	-0.39564	-0.077499
-1	0.071627	0.51443	0.037195	-0.2156	-0.64735	-0.086877	0.010194
-0.66844	0.42994	-0.092303	-0.13716	0.24526	-0.33767	-0.023434	0.26356
0.92308	0.18307	-0.21042	-0.34014	-0.25418	-0.69472	-0.11777	0.30506
0.038633	-0.20236	-0.43159	-0.16445	0.26942	-0.38061	-0.48477	-0.17765
0.69512	0.25106	-0.61994	-0.61231	-0.12519	-0.16004	0.16523	0.091968
0.84397	-0.22607	-0.073782	-1	-0.29355	-0.759	0.011833	-0.42412
0.35513	0.066013	-0.29499	-0.95992	-0.13839	0.11907	0.18313	-0.067419
-0.70511	0.044507	-0.059621	0.039611	-0.19396	1.2074	0.36563	0.25272
0.30265	0.095441	0.060905	1.7616	-0.36242	0.4284	0.2074	-0.012565
0.11009	-0.14199	-0.23718	0.64681	0.31856	0.28964	0.16127	0.20873
0.31718	0.24841	0.3368	-0.22447	0.32236	0.21792	0.0088745	0.31488
0.259	-0.095387	0.027849	-0.77406	0.57119	0.38041	0.013747	-0.15838
0.016051	-0.11367	-0.007301	-0.71986	-0.072257	0.5345	0.028306	-0.031025
-0.45663	-0.37981	0.28858	0.63913	0.47185	0.81057	-0.14335	-0.221
-0.51183	-0.27966	0.43582	0.84226	0.29551	0.38681	-0.46148	-0.6812
0.19207	-0.42285	0.035683	0.58096	0.40009	0.78917	-0.26821	0.31843
1.1252	3.3277	2.1075	6.6667	0.83874	0.59258	2.7505	2.6196
1.486	5.8644	2.9232	7.7637	1.4608	0.52652	2.8254	6.5117
1.1047	3.7322	1.8196	4.5598	1.715	0.57683	2.355	4.7395
1.056	3.5293	1.4105	2.4103	0.82772	-0.10572	2.2582	4.0027
1.4632	3.0896	1.7614	2.861	1.1297	0.88992	1.35	2.4455
0.79135	4.0708	1.7767	2.7865	0.10959	0.15714	1.2177	1.1566
0.54402	3.1162	3.2504	2.576	1.2945	-0.18687	0.75819	1.1454
0.99049	3.6339	2.6787	1.0991	1.7558	0.60174	0.54591	0.68072
0.90105	2.746	2.7528	0.43889	2.3464	0.14861	0.30335	0.91209
1.1535	2.2276	2.9388	-0.36595	1.1725	0.70897	0.043528	1.6541
0.56701	1.2622	2.0189	0.59467	0.778	-0.78256	0.10364	1.5763
0.55667	1.5176	0.9283	0.48699	1.0711	-0.64093	-0.090758	1.1014
0.5938	3.1876	0.72869	1.222	1.6969	-0.72471	0.11865	2.1758
0.2213	1.7877	0.17523	0.66769	0.99428	-0.6221	-0.12856	1.6919
0.42183	1.171	0.15884	0.15682	0.47441	-0.035965	0.27629	1.007
0.066049	1.088	0.68292	0.033993	0.6726	-0.13503	0.46109	1.4056
0.27854	0.94445	0.51543	-0.3466	0.1249	0.71035	-0.030203	1.2561
0.045379	1.5534	0.22285	-0.16735	0.51329	0.066271	-0.31268	1.2977
1.2892	1.7048	0.65872	-0.34961	0.40544	-0.44692	-1	1.7095
0.95269	1.2721	0.63662	0.54473	0.56875	-0.017174	-0.24785	1.4504
0.88261	0.82308	-0.13691	0.42205	0.60737	0.15788	-0.43893	0.9573
1.1739	0.71151	-0.2606	-0.029838	-0.16356	1.0479	-0.37701	2.302
1.428	3.9969	0.041458	-0.1832	0.54762	0.51233	-0.27108	1.4976
1.4723	3.5965	-0.24762	0.14256	-0.16214	-0.044736	-0.73968	0.87086
2.0453	1.5223	-0.36456	-0.59396	0.64448	-0.11325	-0.642	0.48353
5.6238	8.2566	1.04	10.254	6.8052	2.9237	3.4183	6.0045
4.6845	10.5	3.4318	8.3758	6.0189	5.1684	4.4952	7.2312
2.6969	5.2076	1.7822	4.5955	4.3829	3.9717	1.4818	4.2272
2.0784	3.2499	0.77318	4.3528	1.7547	1.5488	0.33215	1.7783
1.8886	1.8545	0.081666	5.49	1.69	0.99756	-0.30735	1.3171
0.70172	1.6721	-0.044391	4.3125	1.0059	1.7038	-0.21966	1.316
2.0325	0.71238	-0.67896	2.8596	-0.3805	1.1844	0.029231	1.4983
2.1856	0.32372	-0.63453	1.3667	-0.20795	0.61431	0.42753	1.0517
1.4634	0.50433	-0.42235	0.86762	0.05298	2.3649	0.70646	1.256
1.2974	0.5515	-0.1794	1.2387	0.47561	1.3103	-0.38814	0.59385
1.1434	0.65825	-0.62986	1.5582	1.087	0.92956	-0.8485	0.44666
1.1281	0.02742	-0.25112	1.4977	-0.069165	0.89955	-0.22372	0.65147
1.0326	0.43015	0.28548	0.86568	0.45304	0.51636	-0.43328	0.81419
0.89553	0.30986	-0.42902	1.7091	-0.41692	0.351	-0.23986	0.64793
0.58893	0.37752	-0.51214	1.3922	-0.010858	1.615	-0.33618	0.51763
0.4491	0.1285	-0.86413	1.5712	-0.038683	2.1769	-0.30814	0.85615
0.3953	0.44687	-1	0.17753	0.13735	1.3977	-0.54153	0.19311
0.54326	1.3178	-0.40065	0.57032	-0.21566	1.0942	-0.63123	-0.30487
0.41131	0.79779	-0.021393	0.23077	-0.45289	0.41734	-0.4814	-1
0.30735	0.68855	-0.016182	-0.99686	-0.064738	1.1035	-0.46731	-0.50073
0.62315	0.78919	0.047885	0.81542	0.036594	1.1616	-0.72677	-0.064202
0.77232	0.64213	-0.023759	0.65199	-0.55161	0.2765	-0.55079	-0.30103
0.74655	0.96259	-0.045737	-0.024595	-0.50822	-0.10858	-0.81616	-0.26865
0.65207	0.471	0.098928	-0.70633	-0.71122	-0.28911	-0.54966	-0.27644
0.33491	0.83154	0.24468	-0.65516	-0.54749	-0.77112	-0.72266	-0.0086851
0.6599	0.33262	-0.02204	-0.79019	0.15367	-0.46731	-0.15516	0.50635
0.14968	0.58715	-0.45499	0.99461	0.059199	-1	0.15948	0.80278
-0.0010447	-0.11861	-0.026911	0.27686	0.099894	-0.27576	0.21015	-0.38074
-0.2206	0.0073455	0.11779	-0.16219	-0.12362	-0.54547	0.29291	-0.36176
-0.49077	-0.37554	0.39716	-0.65863	-0.26956	-0.2304	0.5133	-0.066706
-0.33171	0.17308	0.22433	0.27992	-1	-0.46738	0.47348	-0.13587
-0.28577	0.25761	0.27949	0.39039	0.36814	0.26157	0.26995	0.11946
0.1694	2.4161	0.22837	0.50493	0.39922	0.083234	0.12455	0.072344
0.2844	1.8448	0.20186	0.61009	0.071502	0.71899	-0.20655	0.024353
-0.39331	0.25498	-0.28821	-0.21924	-0.31106	0.073851	0.1467	-0.46894
0.18661	-0.12865	0.26783	0.54104	-0.18645	0.10478	-0.066503	0.27986
0.31475	-0.10923	0.068054	0.56548	0.40417	-0.68505	-0.23598	0.48955
-0.05547	-0.48005	-0.1444	0.4467	0.64243	-0.20063	-0.3615	0.43711
-0.14631	-0.51809	0.22668	0.08134	0.072377	-0.50115	-0.011455	0.30916
-0.40673	0.044502	0.51904	-0.51545	-0.32937	-0.40338	0.054149	0.18944
-0.10048	-0.72266	0.10814	0.013126	0.027929	-0.089144	-0.15219	0.021141
0.055176	-0.86461	-0.08758	0.18052	-0.18786	-0.60663	-0.21375	1.5109
0.035714	-0.66825	-0.25703	0.029053	-0.28864	-0.092744	0.22711	0.6629
0.081528	-0.26738	-0.34815	0.032595	-0.046674	0.32499	-0.40781	-0.10367
-0.4003	-0.48348	-0.31198	-0.33016	0.10358	0.67508	-0.39103	-0.050556
-0.56448	-1	-0.4111	-0.16902	-0.46775	0.15724	-0.032538	-0.65805
0.14282	-0.84708	-0.24875	-0.31808	0.2176	0.22669	0.26571	-0.71049
0.74135	0.022689	-0.090798	-0.80356	0.193	0.14132	0.064715	-0.44932
0.19276	0.51508	0.040678	-0.44254	0.3309	0.28998	0.097686	-0.28282
0.16423	0.98027	0.26707	0.55777	-0.19895	0.86227	0.24077	-0.76354
