# Supplementary material for: An incentive circuit for memory dynamics in the mushroom body of Drosophila melanogaster
Source: eLife. 2022 Apr 1;11:e75611. doi: 10.7554/eLife.75611 (PMC8975552; doi:10.7554/eLife.75611)
Supplement: Figure 4—source data 1. [file elife-75611-fig4-data1.zip › realSCREEN_043a.xlsx_finaldataA_timepoint5.csv]

-0.077872	-0.31568	-0.83183	0.026868	0.051349	0.35393	0.17738	-0.17172
0.77332	0.31292	1.7869	-0.10041	-0.15735	0.67186	0.15144	0.58431
1.3042	0.39004	0.24758	0.1961	-0.046653	0.28842	-0.30377	0.025986
0.70213	-0.29318	-0.25355	-0.081395	-0.16516	-0.035279	-0.56807	0.13047
0.30035	0.037393	-0.63494	-0.064636	0.082344	-0.46395	-0.3487	0.088143
-0.64565	-0.23893	-0.60832	-0.19359	0.20909	-0.49006	-0.50627	-0.11491
-0.5923	0.18771	-0.66113	0.18075	0.051848	-0.34138	0.15711	0.31032
-1	-0.43966	-0.32085	-0.10153	0.21394	-0.29988	0.5472	-0.58193
-0.8386	0.20802	-0.42936	0.20532	-0.34725	-0.48636	0.52726	-0.61988
-0.85398	0.066546	0.021781	0.11467	-0.43265	-0.17129	0.22208	-0.93036
-0.64239	-0.15058	0.28283	0.5213	-0.36461	-0.40325	-0.036651	-0.16365
-0.83903	-0.52636	0.12723	0.49086	-0.28492	-0.3808	-0.1953	0.21626
-0.23149	0.2985	0.13303	-0.11328	0.1604	-0.33428	0.27967	-0.54733
0.056075	0.12417	-0.22316	-0.20894	-0.29543	-0.17278	0.10651	-0.23014
0.24904	0.031927	-0.071972	-0.01835	-0.11052	-0.13183	-0.17167	-0.11617
-0.42598	-0.4033	0.061493	0.045691	-0.0016934	0.19986	0.48094	0.066966
0.38803	0.16052	-0.27945	0.23217	0.48884	0.13795	0.28622	0.40908
-0.032554	0.014564	-0.028986	-0.20832	0.061145	0.74893	-0.26455	-0.11296
0.49048	-0.51851	0.36885	-0.47589	0.49198	0.63381	-0.28216	0.58233
0.19868	-0.12061	0.18784	-0.44028	-0.31369	0.20723	-0.01822	0.65597
-0.18336	0.1032	0.29508	-0.25524	0.52028	0.12292	0.42607	0.34784
0.16795	-0.069907	0.26267	0.079947	-0.10053	0.03453	-0.15532	0.54487
0.67666	0.79258	0.18548	0.19828	0.29173	-0.13047	-0.10039	-0.042616
1.0564	0.34862	0.38283	-0.03008	-0.0024918	0.44217	-0.41081	-0.33085
0.63209	0.32854	0.48639	0.19718	0.23644	0.37256	-0.33392	0.80824
0.84625	4.7798	1.7586	3.5329	2.6	0.23512	2.5256	4.3428
1.2618	5.8105	2.7491	5.4214	2.365	-0.19682	3.7024	8.5617
1.3745	4.3536	2.5522	3.817	1.7686	-0.39672	3.2496	8.3752
1.3027	4.1523	1.7609	3.6197	1.3128	-0.56838	1.9662	5.6137
1.4002	5.875	2.8563	3.2955	0.76392	-0.3391	0.99989	3.579
1.5657	4.4163	3.6739	2.2688	0.52755	-0.14481	0.7933	3.3237
1.573	4.7212	3.6446	3.3959	0.87591	-0.44304	0.2143	4.0916
0.60099	3.3637	4.0748	2.0886	1.5868	-0.4087	0.29302	2.109
0.63538	2.0794	3.1693	1.0205	0.58769	-0.46563	0.16717	3.0984
0.73768	0.59983	1.6419	1.4647	0.11946	-0.36154	1.3463	2.3514
0.47159	1.3595	1.2126	1.9416	-0.13499	-0.64745	1.3133	2.4728
0.76841	1.4115	1.7023	2.2573	-0.050941	-1	0.11857	1.6743
0.46905	2.0302	1.1979	1.9724	-0.086102	-0.82654	0.17071	1.7749
1.1294	2.002	0.8495	0.83555	-0.19544	-0.52635	-0.065178	2.199
0.31536	2.1119	0.61717	0.44496	-0.17113	-0.56237	-0.031614	2.0618
1.0768	1.2112	0.88476	0.71452	0.07447	-0.44496	-0.57483	0.61531
0.91187	1.4643	1.5197	1.0433	-0.90375	-0.50228	-0.98814	2.0499
0.30122	1.3345	2.2474	-0.022298	-0.18356	-0.42991	-0.85661	1.3179
0.85183	2.2358	1.2717	-0.12778	-1	-0.42278	-0.010181	1.6094
1.2291	0.68362	1.2493	0.37466	-0.4674	0.025009	0.23988	1.7328
1.5569	0.67324	0.7461	0.077005	0.024817	0.25001	0.53471	1.153
0.78692	1.5877	0.83835	0.76433	-0.30588	0.22281	-0.51451	0.38994
0.084035	0.85713	1.6347	-0.041071	-0.048644	0.15504	-0.67665	0.1525
0.45764	0.7657	1.4389	0.051579	-0.57268	0.35872	-0.88355	-0.14583
0.15185	1.606	0.99441	0.32335	-0.66089	-0.071421	-0.45995	0.97957
3.6897	7.196	3.9197	5.3932	6.9914	2.045	3.5711	6.7393
3.6037	7.3712	4.7406	5.122	6.156	3.1264	4.4536	7.5629
1.6558	4.7146	3.3823	2.4182	2.9663	1.569	1.7859	4.3984
0.91219	3.6672	1.8178	0.94496	0.62265	0.51965	-0.07854	1.8101
0.22859	1.4312	1.1057	0.81998	0.067711	0.16891	-0.36948	1.9531
0.53322	1.2888	1.0423	0.88591	-0.16766	-0.12446	-0.012658	-0.062999
0.56157	0.42214	0.36142	1.4056	0.054972	0.33229	-0.044319	1.1466
1.3864	0.76082	0.59638	1.4336	-0.040455	-0.088772	-0.15284	1.6847
1.3958	0.68087	0.62268	0.7627	-0.47028	-0.22813	0.023816	0.59655
0.67794	0.26603	0.59664	0.95303	-0.25368	-0.4302	0.60571	0.035082
0.27985	0.4623	0.1322	1.1412	-0.51078	0.26263	-0.57382	0.14205
0.6202	0.6548	-0.26346	0.75308	0.13541	0.29671	0.20704	1.4376
0.71198	0.81175	0.07423	0.72753	0.68683	-0.17438	0.36068	1.2938
0.17021	0.46406	1.1891	0.42113	0.25338	0.12126	-0.28124	0.13034
0.48213	0.74655	0.41918	0.58023	-0.1974	-0.32538	-1	0.44601
0.40019	1.918	0.05065	0.77128	-0.1345	-0.28817	-0.51944	-0.78816
0.51455	1.2497	0.18169	0.25151	-0.46059	-0.50547	-0.097657	-0.55551
0.49096	1.2733	0.57087	-0.49515	-0.39371	-0.4601	0.015848	0.22816
0.10917	0.91044	0.95431	0.09679	-0.62013	-0.55214	-0.39535	-0.071012
0.25156	0.7696	0.59208	-0.032214	-0.27367	-0.28482	-0.25158	0.19327
0.09581	1.0423	0.06813	-0.13372	-0.54182	-0.60422	-0.9962	-0.49441
-0.48428	0.83798	0.16385	-0.33042	0.37429	-0.65204	-0.48041	0.53795
0.13345	0.70378	0.39292	-0.0082369	0.20288	-0.53188	0.25139	-0.35277
0.02205	-0.21949	0.26799	-0.73349	0.35964	-0.59773	0.12926	0.5847
-0.18819	0.0067418	0.13876	-0.57761	-0.28703	-0.42115	0.34345	0.072117
-0.64571	-0.086358	0.15722	-0.41144	-0.23659	-0.55764	0.074272	0.42676
-0.19736	-0.14023	0.71551	-0.48233	-0.3304	-0.32899	0.56963	-0.25806
-0.33031	-0.39629	0.67904	-0.35491	-0.059419	-0.06925	0.44557	-0.62937
0.27345	0.08821	1.5499	-0.058491	0.3027	0.19122	0.31381	-0.078133
0.39901	0.72658	0.59643	0.20131	0.061759	0.47034	-0.15027	-0.59016
0.49148	-0.12418	0.65669	0.48212	0.1631	0.01983	-0.65355	0.083696
-0.18083	-0.20963	0.43497	0.31898	0.38604	-0.15785	-0.50692	-0.28804
0.060135	0.29473	0.28958	0.35452	0.79244	-0.24641	0.069886	-1
-0.30873	-0.081551	0.5214	1.3049	0.43422	-0.46757	-0.21286	-0.18401
-0.015129	-0.26709	0.51604	0.77479	0.18439	-0.30797	0.26991	0.62675
0.19524	0.30324	0.30001	0.22046	0.072153	-0.024741	0.20821	0.24925
-0.27937	-1	0.23128	0.63619	-0.38089	0.0019264	0.094619	-0.053285
0.064049	-0.43756	0.86974	0.33678	0.26046	-0.056335	-0.090632	-0.74699
0.2819	-0.026872	0.50246	0.1877	-0.37107	0.19024	0.0062036	0.43842
-0.014213	-0.16281	-0.22641	0.81993	-0.36845	-0.058319	-0.31423	0.84154
-0.24227	-0.17794	-0.80558	0.40335	-0.30679	0.29311	-0.34315	0.21915
-0.25405	-0.17776	-0.6128	0.78814	-0.30701	-0.11919	-0.29043	0.52213
-0.062223	-0.15951	-0.43391	0.56489	-0.42261	-0.39905	-0.33833	0.22414
-0.49587	-0.40274	-0.16599	0.028361	-0.32635	0.30188	0.036556	-0.26766
-0.16181	0.084362	-0.50719	-0.80222	0.16338	0.11214	-0.31453	-0.31899
0.23465	0.092526	-0.68111	-0.53467	0.25028	-0.014809	-0.17464	0.49747
-0.073273	0.27458	-1	-0.4005	-0.069786	-0.10434	-0.28261	-0.74159
0.16682	0.71801	-0.30653	-0.98277	0.18716	0.18209	0.16379	-0.020657
0.37519	0.51314	-0.63845	-1	0.012423	0.35672	0.57835	-0.038582
0.18435	0.093377	-0.75599	-0.76603	0.23389	0.17986	0.66257	0.24793
