# Supplementary material for: An incentive circuit for memory dynamics in the mushroom body of Drosophila melanogaster
Source: eLife. 2022 Apr 1;11:e75611. doi: 10.7554/eLife.75611 (PMC8975552; doi:10.7554/eLife.75611)
Supplement: Figure 4—source data 1. [file elife-75611-fig4-data1.zip › realSCREEN_043a.xlsx_finaldataA_timepoint6.csv]

-0.63885	-0.43932	0.42152	-0.78907	1.2712	0.12715	-0.070009	0.42722
1.4049	1.3009	1.2324	0.97354	1.7626	0.72277	0.24625	-0.32641
0.37939	-0.36381	0.53591	1.1301	0.68812	0.029948	-0.15063	-0.78697
0.31094	-0.90866	-0.94262	0.22121	-0.86859	-0.15571	0.14257	-1
-0.49235	-0.11988	-1	-0.70836	-0.50299	-0.22462	-0.17126	-0.49682
-0.058045	-0.10644	0.083183	-0.19358	0.28652	-0.94618	0.33279	-0.56847
-0.2089	-0.71318	-0.86319	-0.12043	-0.20367	-0.053029	-0.051972	-0.6466
-0.824	-0.80119	-0.35037	-0.48946	-0.33399	0.16796	-0.28979	0.13133
0.83181	-0.3865	-0.52396	0.14976	-0.35935	0.40179	-0.022774	-0.33213
0.34894	-0.26479	-0.32282	-0.32439	-1	-0.20779	0.063299	-0.074864
-0.063783	-0.18286	-0.27921	0.14103	-0.404	-0.27348	0.21552	-0.36774
-0.62886	-0.63218	0.48832	0.011249	-0.33326	-0.45115	-0.096772	-0.22621
-0.083593	-0.75845	1.2565	-0.59202	-0.28865	0.15755	-0.075667	0.11468
0.012233	0.24837	0.51224	-0.9881	0.64883	-0.37116	-0.016964	0.39645
-0.66882	0.29659	-0.011102	-0.54298	0.09527	-0.12745	-0.33084	0.66945
0.34294	0.62198	-0.79042	0.079065	0.17897	0.15687	-0.28238	0.15875
-0.37014	1.1227	-0.074214	0.10889	-0.37247	-0.070682	-0.092418	0.67749
-0.18511	0.75168	-0.21621	0.39781	-0.31988	-0.23099	0.11048	0.10496
0.094966	0.90392	0.21857	-0.079506	0.43606	-0.19038	0.10734	0.21431
-0.40369	0.40162	0.5694	-0.41723	0.59907	0.24874	0.2221	-0.073931
0.99988	0.16697	0.18521	0.90216	0.0076002	1.0022	0.50158	0.45664
0.56187	0.097059	-0.3848	0.9913	-0.59451	0.51138	-0.27168	0.42466
-0.65898	0.41569	-0.067999	0.070697	-0.79939	-0.21459	-0.13712	0.73308
-0.0027666	-0.65021	0.3237	0.068359	0.40643	-0.0091888	0.11838	0.39113
-0.83429	-0.37283	0.47869	0.54117	0.60605	0.63368	0.46572	0.50833
1.0807	2.3129	1.3773	3.5856	1.9949	0.96539	3.9355	3.3898
1.8085	3.7087	2.9042	4.7149	1.2826	-0.082592	4.6889	5.0834
1.5155	3.8941	1.6989	3.4492	0.60801	0.060178	3.314	3.8141
0.76363	3.0668	1.4499	2.0384	0.79782	-0.52413	2.5689	3.5315
1.108	2.8081	1.6475	2.0336	0.62106	-0.56177	2.3461	3.0086
0.8727	5.1186	1.8446	3.3443	0.11104	-0.847	1.6544	2.5021
0.20249	5.0688	2.5808	2.4571	-0.48348	-0.8312	0.59767	1.278
0.50902	4.6068	4.1865	2.7901	-0.3937	-0.42455	0.11405	1.2986
0.17481	4.7544	3.3052	2.2415	-0.39813	-1	1.0692	1.7988
-0.52796	2.9359	1.9431	1.6471	0.23754	-0.61301	0.18309	1.6255
0.86363	2.7272	2.8218	1.1583	0.15693	-0.95054	-0.39452	1.571
2.3175	2.4275	2.9453	0.78383	0.39339	-0.60246	-0.36564	1.6696
2.4476	1.5842	2.0495	0.70353	-0.082523	-0.52526	-0.19463	1.2441
1.9847	2.5812	1.2192	0.52741	0.27087	-0.91561	-0.27369	1.5905
0.16374	4.1111	2.564	2.3131	0.72759	-0.46435	-0.74232	1.6791
0.85829	2.8189	1.3183	1.31	-0.0022617	-0.70402	-0.61575	1.3793
0.070338	2.4981	0.546	0.59462	-0.018468	-0.52924	-0.51133	1.3352
0.35958	3.0084	0.14814	0.58563	-0.26723	-0.88365	-0.35711	1.8762
0.33611	3.4841	0.26186	0.53944	0.32227	-0.3023	-0.20436	0.89348
0.72193	3.7941	-0.08512	1.1266	0.29357	-0.42202	-0.40627	1.3903
1.2144	3.0657	0.16041	0.57335	0.11294	-0.6959	-0.96449	1.719
0.61248	2.1916	0.50592	0.088921	-0.24143	-0.58981	-1	1.2879
1.4707	4.5286	0.56188	-0.12539	0.75058	-0.20573	-0.59124	1.3833
0.84372	4.4503	-0.26226	0.23284	0.4181	-0.73523	-0.40869	1.2243
0.92563	2.9658	1.6783	0.89705	0.34586	-0.0027782	0.08142	1.6744
5.86	17.074	3.583	7.4801	4.4397	-0.31395	3.0993	4.6537
6.0408	17.401	3.1524	6.717	4.0866	0.8562	4.5766	4.7401
5.2966	13.38	1.7726	3.2818	2.8053	2.1451	1.7792	2.5573
3.2136	10.848	1.3908	3.0322	1.023	0.067667	0.45369	1.781
1.2113	5.3082	1.4374	2.479	0.51197	-0.17075	0.22895	1.6656
1.0784	3.2497	0.65922	2.9327	0.40438	-0.45983	-0.097716	1.3715
2.4871	2.0377	0.35666	3.0373	0.40184	0.054662	0.55522	1.2074
3.5102	1.8755	-0.49377	2.2691	0.69835	0.40698	0.7275	0.70353
2.6544	2.0431	-0.88474	0.85098	0.84338	0.058069	0.17836	1.1353
1.2843	1.5143	0.38847	1.9069	0.028161	0.47902	0.056421	1.1562
1.8884	-0.079492	-0.097272	1.3459	0.78456	-0.20599	0.53569	1.2043
1.1666	0.22465	-0.073638	1.257	0.41809	0.6624	0.14797	1.0417
3.2592	1.1766	0.47656	1.2228	0.96763	0.4195	-0.55173	0.72614
2.458	0.25053	0.21972	0.60208	0.038409	0.51553	-0.01402	1.1894
1.7387	0.049207	0.519	0.39826	0.32182	0.031507	0.087692	0.95019
1.2111	-0.00071125	0.4528	0.60374	0.65393	-0.36845	-0.079892	0.82788
0.38098	0.58518	0.64846	1.4075	0.1847	-0.692	0.6433	0.49574
-0.1723	-0.21128	0.49474	0.37403	-0.25687	-0.70174	0.55924	0.3191
-0.034446	-0.69831	0.30672	-0.72951	0.31018	0.019665	0.053323	0.76558
1.1007	0.11988	-0.087014	-0.22325	0.58684	-0.38903	0.019853	0.65091
0.24099	0.2658	-0.16999	0.063035	0.30046	-0.79822	-0.25414	0.27903
0.47775	-0.56056	0.5633	-0.65795	0.047695	-0.41635	-0.27232	0.70307
0.28057	-1	1.2098	-0.41695	-0.44904	-0.41609	-0.52132	0.19175
0.33569	-0.99247	0.36186	0.119	-0.18029	-0.45789	-0.1351	0.046327
0.33732	-0.51263	0.55785	0.2942	-0.43286	0.11428	-0.39299	-0.41861
0.42443	0.77785	0.25166	0.6734	-0.28077	-0.10952	-0.6266	-0.28781
1.1064	-0.06773	0.34614	-0.34771	-0.52103	-0.29336	0.84513	0.32229
1.1512	0.68185	0.59519	-0.86354	0.093646	-0.16324	0.28788	-0.19282
-0.24346	-0.17723	0.022083	-1	1.0625	-0.63848	-0.34711	0.37587
0.31912	-0.026588	-0.27126	-0.37053	0.15453	-0.032538	-0.094227	0.44139
-0.56579	-0.86258	-0.26115	0.67046	0.18535	0.51497	0.18971	-0.1649
-0.13629	-0.1739	-0.054445	0.64951	-0.39472	0.058237	-0.33305	-0.14985
0.57661	-0.166	0.19088	0.062645	-0.34349	-0.059979	0.053561	-0.53723
-0.095315	0.41874	-0.36279	-0.55585	0.11451	0.0052855	0.38606	-0.47605
-0.35989	0.95486	-0.41614	-0.21608	0.19573	-0.36755	-0.090599	-0.75406
-0.05912	-0.067734	-0.65216	-0.22383	0.46192	-0.029944	-0.51019	-0.3867
-0.52866	-0.48884	0.29462	-0.27961	0.91035	-0.38194	0.034123	-0.87823
-0.41284	-0.607	0.38975	-0.098514	1.4351	-0.22376	-0.095597	-0.4937
-0.60961	0.44246	-0.37975	0.26168	0.29436	0.15697	-0.22272	0.059582
-1	-0.6303	-0.21377	-0.41857	0.30499	-0.36625	-0.12159	-0.043627
0.050931	-0.84126	-0.41782	0.086573	0.17966	0.4471	0.43932	-0.012473
-0.65258	-0.49857	-0.23474	0.26355	0.013819	-0.023599	0.76526	0.48728
0.084333	-0.84029	-0.20889	0.27512	-0.4595	0.1113	1.0335	0.41137
0.21586	-0.39693	-0.40358	0.095804	-0.040773	0.26695	0.42271	0.45215
0.1439	1.5784	-0.3718	0.6088	0.040693	0.65994	0.12836	0.93204
0.22859	0.80254	0.030717	0.5788	-0.17722	-0.062187	-0.40362	0.45929
0.15823	0.026118	0.21155	0.36536	0.16895	0.51153	-0.67521	0.30737
0.54863	-0.24679	0.22826	-0.20011	-0.067939	-0.27324	-0.23601	-0.066739
-0.48828	0.39472	0.35727	-0.47662	-0.89056	-0.27679	-0.20882	-0.74483
0.75167	-0.31954	0.78113	-0.39629	-0.79456	-0.13881	-0.26477	-0.583
