# Supplementary material for: An incentive circuit for memory dynamics in the mushroom body of Drosophila melanogaster
Source: eLife. 2022 Apr 1;11:e75611. doi: 10.7554/eLife.75611 (PMC8975552; doi:10.7554/eLife.75611)
Supplement: Figure 4—source data 1. [file elife-75611-fig4-data1.zip › realSCREEN_043a.xlsx_finaldataA_timepoint7.csv]

0.2132	-1	0.3606	0.12968	0.66935	0.74452	0.7389	0.45866
-4.1863e-05	1.565	1.1502	0.54224	0.62128	-0.42249	-0.36832	-0.28876
0.16833	0.45446	0.00066725	0.40198	0.0073986	0.19404	-0.50004	-0.25261
0.50405	-0.2936	-0.0090019	-0.33211	-0.6546	-0.76801	-0.0097783	0.18934
-0.026302	-0.40938	-0.49121	-0.25396	-0.8096	-0.61417	-0.38289	0.087729
-0.27447	-0.32112	0.066658	-0.26541	-0.063459	-0.095993	-0.46538	-0.93511
-0.11291	-0.19575	-0.093183	-1	0.22285	0.0080243	-0.36058	0.14507
-0.021082	-0.29972	0.12998	-0.46135	0.2665	0.16902	-0.065018	-0.12034
-0.4702	-0.069984	-0.11604	-0.21034	0.15808	-0.081089	0.1709	0.022798
-1	0.042279	-0.45279	0.42149	-0.37255	0.25237	0.15849	-0.22826
-0.66908	0.084349	-0.15316	1.0482	0.019344	0.1797	0.34031	0.14529
-0.60207	0.046896	-0.34208	0.43663	-0.25237	0.2326	0.036969	-0.024314
-0.58272	-0.12754	-0.50437	-0.13247	-0.081573	0.81193	0.50505	0.076058
0.12061	0.13031	-0.78571	-0.23563	-0.36045	0.35889	0.19022	0.2136
-0.057469	0.21666	-0.52237	0.11646	-0.121	-0.27061	0.56764	-0.33762
0.32433	0.24699	-0.36995	-0.11715	-0.08186	-0.16011	0.13113	-0.03242
0.085539	0.45615	-0.37397	-0.41421	-0.70059	-0.093681	-0.013885	-0.27
0.69757	0.27984	-0.0031286	-0.40464	0.82622	0.13686	0.42231	0.10811
0.35038	-0.02423	0.07129	-0.31164	0.078352	0.23193	0.062504	-0.26802
-0.2293	-0.034058	0.65801	0.49802	-0.061811	-0.02358	0.26117	-0.30003
-0.025619	-0.13555	0.62619	0.43301	-0.1621	-0.085254	-0.3588	0.18557
-0.12392	-0.093093	0.42566	0.3285	0.20092	-0.40457	-0.18438	0.50192
0.072253	-0.2401	0.19823	0.20965	0.29912	0.22565	-0.19565	0.29581
1.6589	-0.27885	0.52947	-0.42697	0.35255	-0.52598	-0.6809	0.62754
1.033	0.075823	0.70565	0.89111	-0.45263	0.37597	-0.26812	0.69263
1.5238	2.1797	1.0977	3.9474	1.7084	0.76439	1.5396	4.3499
0.79536	2.3646	1.4184	3.5507	2.1408	-0.40238	2.744	5.9789
0.73608	1.242	0.58224	2.4169	0.73276	-0.77461	1.6316	4.5627
0.017964	1.0192	0.74348	2.1627	0.70913	-0.6426	1.6207	3.0477
0.29716	1.4097	0.91603	1.658	0.34198	0.16109	1.1192	3.4034
-0.34454	1.9622	1.9468	1.0184	0.49028	-0.36196	0.7178	2.5162
-0.053107	1.5317	1.4796	0.48412	0.42182	0.088718	0.86286	2.5216
0.25772	1.6665	1.0168	1.2716	0.16422	-0.74864	0.36385	2.0501
0.28318	1.8802	1.5544	2.0196	-1	-0.15084	-0.35304	1.1953
-0.58603	1.6712	1.3519	1.6287	0.098727	-0.26447	-0.47403	0.80426
-0.53713	0.84737	0.89157	1.5916	0.1305	0.029992	-0.47363	1.2828
0.027399	0.6418	0.73894	2.4262	0.47028	-0.6264	0.04246	1.5174
-0.18637	0.77844	0.79221	1.2487	0.74787	0.1113	-0.52004	1.8924
0.29377	1.0736	0.27498	0.63754	0.28775	0.83831	-0.72979	2.0098
0.64432	1.4876	0.55097	0.77775	0.54294	-0.26327	-0.25876	1.5497
0.4675	0.71718	-0.12573	0.24436	0.091294	-0.50026	-0.37083	1.2089
0.12661	0.28811	0.062852	0.54273	0.13467	0.063053	-0.26102	1.0314
-0.34257	0.43811	0.13777	0.54915	0.49964	0.54705	-0.036351	1.0897
0.0099407	0.59533	0.24186	0.32438	0.0046295	-0.13405	-0.58501	0.16047
0.23485	0.44977	0.055805	0.90055	0.42705	0.55774	-0.95432	0.69715
0.32065	0.66473	-0.85764	1.5341	-0.042465	-0.2585	-0.83147	1.0553
0.37438	0.61247	-0.20134	0.8991	0.19136	-0.27993	-0.93098	0.90511
-0.08402	0.56947	-0.21229	0.9518	-0.35676	-0.28827	-0.89641	1.1673
0.71848	0.97293	-0.31802	0.70081	-0.70983	0.3986	-0.85391	1.1167
1.2395	0.86827	-0.77336	1.083	-0.51271	0.059254	-0.55865	0.85965
1.4986	5.6745	1.3496	6.1251	4.9038	0.54416	2.9005	3.7378
1.4519	7.9665	0.8777	4.3015	4.1238	2.3442	4.4211	4.2434
0.11398	5.7915	1.5394	3.7518	1.6323	2.2608	2.2648	2.8281
0.16836	3.4564	1.1763	3.6429	0.19854	0.61959	1.6015	1.002
0.41028	1.7629	0.73066	2.1492	0.33715	0.21239	0.45868	0.71206
-0.084182	1.0803	0.30189	1.4902	0.37138	0.44695	-0.41379	1.0295
0.46352	0.95581	0.97917	2.0322	0.68045	0.16006	0.32912	0.59954
0.58689	0.87545	0.17375	1.6368	-0.24135	0.4076	0.28213	0.53685
0.75391	0.70218	0.57433	0.88263	-0.90566	-0.03224	-0.27556	0.6244
0.36791	0.66251	0.23684	1.2948	-0.11249	0.24016	-0.55599	0.2769
0.27971	0.1979	0.34102	0.87919	-0.90375	0.059755	-0.7933	0.0096054
1.1786	-0.0057728	0.096447	1.127	-0.1895	0.68954	-0.64315	0.28087
0.41079	0.2381	0.61921	1.3608	-0.065481	0.65139	-0.56999	1.3827
0.071527	0.29686	0.40985	0.66113	0.0086794	0.039942	-0.54875	0.88229
0.15446	0.084792	0.28761	0.55375	-0.15877	-0.17826	-0.60329	0.88161
0.10364	0.2186	0.32039	1.1185	0.092409	0.42011	-0.31287	0.9193
-0.22855	-0.18339	-0.11735	1.246	-0.42146	0.72163	-0.34245	1.0296
-0.22966	-0.012238	0.24012	0.6817	0.19366	0.37364	-0.63285	0.69826
-0.31904	0.23753	0.89381	0.34976	0.55267	-0.012668	-0.46291	0.11613
0.0062317	-0.055931	0.24443	-0.066231	0.19144	-0.53185	-0.79497	0.45945
-0.26587	-0.013053	0.030373	-0.42534	-0.24774	0.38311	-1	0.46957
-0.50149	-0.43006	-0.42074	-0.44322	-0.32828	0.09491	-0.71003	0.085582
-0.26722	-0.19794	-1	-0.33194	-0.098029	-0.7095	-0.68842	-0.28553
-0.55665	-0.26411	-0.092141	-0.66189	-0.41181	0.0031676	-0.19333	-0.22027
-0.37647	-0.16399	-0.20033	-0.52161	-0.081272	0.34682	-0.07062	-0.31621
-0.20109	0.11845	-0.028369	-0.60897	-0.029033	0.40649	0.08212	0.46061
-0.54072	0.15791	-0.085952	-0.35671	-0.033844	0.47468	-0.03683	-0.030575
-0.3359	0.40133	0.14362	-0.42529	0.19798	-1	-0.45251	-0.69011
-0.62954	0.21008	0.018771	-0.096869	-0.64905	-0.11403	-0.67828	-0.34533
0.17911	-0.15639	-0.25699	0.41985	-0.09927	-0.085638	0.15866	-0.41565
0.21322	0.29875	0.19308	0.36849	0.43705	-0.35025	0.15873	-0.52663
-0.075145	0.14529	-0.14793	0.41172	0.63141	-0.25301	-0.37769	-0.68603
-0.56511	-0.2931	-0.32529	0.5617	0.41886	0.35888	0.11244	-0.30258
-0.60854	0.21394	-0.13835	0.012218	-0.44811	-0.63816	0.24568	-0.33791
-0.25176	0.097975	0.94693	0.65785	-0.05427	-0.38423	0.73527	-0.753
-0.38189	0.064439	0.54407	0.15855	-0.29893	-0.18798	0.41248	-0.4202
-0.90483	-0.37817	-0.49154	-0.14916	0.22911	0.42519	0.47318	-0.25847
-0.064951	-0.28959	0.25875	0.091975	0.67435	0.019229	-0.07779	-1
-0.26604	0.027619	0.25425	0.39277	0.11019	0.62919	0.055714	-0.079429
0.53783	0.12078	-0.23351	0.27305	-0.10414	0.57935	-0.035304	0.23517
-0.039863	0.14693	0.25423	-0.279	-0.51413	0.17204	0.18557	0.29821
0.067187	0.20369	-0.17519	-0.02274	-0.5002	-0.046692	0.096236	0.53021
0.11861	0.57462	-0.41011	-0.43115	-0.090644	-0.0784	0.21889	0.4314
0.16818	0.27978	-0.3898	-0.38794	-0.28086	-0.48998	0.15346	0.72803
0.20394	0.10938	0.26391	-0.13932	-0.34065	0.40702	-0.55729	-0.14534
0.46032	-0.23172	0.32163	-0.58059	-0.55667	0.3785	-0.42968	0.62118
0.39511	-0.20902	0.19716	-0.2253	0.50463	-0.49111	-0.18932	-0.26118
0.40965	-0.22901	-0.525	-0.14059	0.21394	-0.21068	-0.13064	0.39057
0.47667	-0.39157	-0.18624	0.36808	0.41985	-0.44081	-0.054305	0.52339
0.030018	-0.33949	0.055873	0.4529	0.16377	0.61885	-0.17843	0.48984
